# Supplementary material for: A Computational Approach for the Prediction of HIV Resistance Based on Amino Acid and Nucleotide Descriptors
Source: Molecules. 2018 Oct 24;23(11):2751. doi: 10.3390/molecules23112751 (PMC6278491; doi:10.3390/molecules23112751)
Supplement: Supplementary file 1 [file molecules-23-02751-s001.zip]

Archive with 73 entries (70 files):
- Geno2Pheno-test-set-Predictions-PDF/
- Geno2Pheno-test-set-Predictions-PDF/geno2pheno-results/
- Geno2Pheno-test-set-Predictions-PDF/geno2pheno-results/1.pdf
- Geno2Pheno-test-set-Predictions-PDF/geno2pheno-results/10.pdf
- Geno2Pheno-test-set-Predictions-PDF/geno2pheno-results/11.pdf
- Geno2Pheno-test-set-Predictions-PDF/geno2pheno-results/12.pdf
- Geno2Pheno-test-set-Predictions-PDF/geno2pheno-results/13.pdf
- Geno2Pheno-test-set-Predictions-PDF/geno2pheno-results/14.pdf
- Geno2Pheno-test-set-Predictions-PDF/geno2pheno-results/15.pdf
- Geno2Pheno-test-set-Predictions-PDF/geno2pheno-results/16.pdf
- Geno2Pheno-test-set-Predictions-PDF/geno2pheno-results/17.pdf
- Geno2Pheno-test-set-Predictions-PDF/geno2pheno-results/18.pdf
- Geno2Pheno-test-set-Predictions-PDF/geno2pheno-results/19.pdf
- Geno2Pheno-test-set-Predictions-PDF/geno2pheno-results/2.pdf
- Geno2Pheno-test-set-Predictions-PDF/geno2pheno-results/20.pdf
- Geno2Pheno-test-set-Predictions-PDF/geno2pheno-results/21.pdf
- Geno2Pheno-test-set-Predictions-PDF/geno2pheno-results/22.pdf
- Geno2Pheno-test-set-Predictions-PDF/geno2pheno-results/23.pdf
- Geno2Pheno-test-set-Predictions-PDF/geno2pheno-results/24.pdf
- Geno2Pheno-test-set-Predictions-PDF/geno2pheno-results/25.pdf
- Geno2Pheno-test-set-Predictions-PDF/geno2pheno-results/26.pdf
- Geno2Pheno-test-set-Predictions-PDF/geno2pheno-results/27.pdf
- Geno2Pheno-test-set-Predictions-PDF/geno2pheno-results/28.pdf
- Geno2Pheno-test-set-Predictions-PDF/geno2pheno-results/29.pdf
- Geno2Pheno-test-set-Predictions-PDF/geno2pheno-results/3.pdf
- Geno2Pheno-test-set-Predictions-PDF/geno2pheno-results/30.pdf
- Geno2Pheno-test-set-Predictions-PDF/geno2pheno-results/31.pdf
- Geno2Pheno-test-set-Predictions-PDF/geno2pheno-results/32.pdf
- Geno2Pheno-test-set-Predictions-PDF/geno2pheno-results/33.pdf
- Geno2Pheno-test-set-Predictions-PDF/geno2pheno-results/34.pdf
- Geno2Pheno-test-set-Predictions-PDF/geno2pheno-results/35.pdf
- Geno2Pheno-test-set-Predictions-PDF/geno2pheno-results/36.pdf
- Geno2Pheno-test-set-Predictions-PDF/geno2pheno-results/37.pdf
- Geno2Pheno-test-set-Predictions-PDF/geno2pheno-results/38.pdf
- Geno2Pheno-test-set-Predictions-PDF/geno2pheno-results/39.pdf
- Geno2Pheno-test-set-Predictions-PDF/geno2pheno-results/4.pdf
- Geno2Pheno-test-set-Predictions-PDF/geno2pheno-results/40.pdf
- Geno2Pheno-test-set-Predictions-PDF/geno2pheno-results/41.pdf
- Geno2Pheno-test-set-Predictions-PDF/geno2pheno-results/42.pdf
- Geno2Pheno-test-set-Predictions-PDF/geno2pheno-results/43.pdf
- Geno2Pheno-test-set-Predictions-PDF/geno2pheno-results/44.pdf
- Geno2Pheno-test-set-Predictions-PDF/geno2pheno-results/45.pdf
- Geno2Pheno-test-set-Predictions-PDF/geno2pheno-results/46.pdf
- Geno2Pheno-test-set-Predictions-PDF/geno2pheno-results/48.pdf
- Geno2Pheno-test-set-Predictions-PDF/geno2pheno-results/49.pdf
- Geno2Pheno-test-set-Predictions-PDF/geno2pheno-results/5.pdf
- Geno2Pheno-test-set-Predictions-PDF/geno2pheno-results/50.pdf
- Geno2Pheno-test-set-Predictions-PDF/geno2pheno-results/51.pdf
- Geno2Pheno-test-set-Predictions-PDF/geno2pheno-results/6.pdf
- Geno2Pheno-test-set-Predictions-PDF/geno2pheno-results/7.pdf
- Geno2Pheno-test-set-Predictions-PDF/geno2pheno-results/8.pdf
- Geno2Pheno-test-set-Predictions-PDF/geno2pheno-results/9.pdf
- Geno2Pheno-test-set-Predictions-PDF/test-fasta-1-20.txt
- Geno2Pheno-test-set-Predictions-PDF/test-fasta-41-51.txt
- Geno2Pheno-test-set-Predictions-PDF/test-fasta21-40.txt
- mainitemslist-by-3.txt
- mainnucl-by-3-PR.txt
- Phenosense_nucl_amino_acids_all-RS.txt
- Phenosense_nucl_amino_acids_all-RS.xlsx
- PR-sequence-treatment-overlap-all-nucl-acids.txt
- PR-test-latest.csv
- PR-training-latest.csv
- PR_sequence-for-training.xlsx
- Random-Forest-Nuclotide-based-test-results/
- Random-Forest-Nuclotide-based-test-results/ATV-test.arff
- Random-Forest-Nuclotide-based-test-results/DRV.arff
- Random-Forest-Nuclotide-based-test-results/FPV.arff
- Random-Forest-Nuclotide-based-test-results/IDV.arff
- Random-Forest-Nuclotide-based-test-results/LPV.arff
- Random-Forest-Nuclotide-based-test-results/NFV-test-arff.arff
- Random-Forest-Nuclotide-based-test-results/SQV.arff
- Random-Forest-Nuclotide-based-test-results/TPV.arff
- Total-Protease-highly-resistant-CSV-final.csv
