# Supplementary material for: A Computational Approach for the Prediction of HIV Resistance Based on Amino Acid and Nucleotide Descriptors
Source: Molecules. 2018 Oct 24;23(11):2751. doi: 10.3390/molecules23112751 (PMC6278491; doi:10.3390/molecules23112751)
Supplement: Supplementary file 1 [file molecules-23-02751-s001.zip › Geno2Pheno-test-set-Predictions-PDF/test-fasta-1-20.txt]

>1
ACTCTTTGGCAACGACCAATAGTCACAATAAAGGTAGGGGGACAGCTAAAGGAAGCTCTATTAGAYACAGGAGCAGATGATACAGTATTAGAAGACATAAATTTGCCAGGAAAATGGAAACCAAAAATGATAGGGGGAATTGGAGGTTTTATCAAAGTAAAACAGTATGAGAATATACTCATAGAAATTTGTGAKCACAAGGCTATAGGTACAGTRTTGGTAGGACCTACACCTGTCAACATAATTGGRAGAAATATGTTGACTCAGATTGGTTGYACTTTAAATTTT
>2
ACTCTTTGGCAACGACCCATAGTCACAGTAAAAATAGCGGGGCAACTAAWGGAAGCTTTATTAGATACAGGAGCAGATGATACAGTATTAGAAGAAATGAATTTGCCAGGGAGATGGAAACCAAAAATAATAGGGGGAATTGGGGGTTTTGTCAAAGTAAGACAGTATGATCAAATACCCATAGAATTCTACGGAAAGAAAGTATTTACTACAGTATTAGTAGGACCTACACCTGTCAACGTAATTGGAAGAAATCTGATGACTCAGCTTGGTTGTACTTTAAATTTT
>3
ACTCTTTGGCAACGACCCCTCGTCACAATAAAAATAGGAGGGCAACTAAAGGAAGCTCTATTAGATACAGGAGCAGATGATACAGTATTAGAAGACATGGATTTGCCAGGAARATGGAAACCAAAAATGATAGGGGGAATTGGAGGTTTTATCAAAGTAAGACAGTATGAGCAGATACTCATAGAAATCTGTGGACATAAAGCTATAGGTACAGTATTAGTAGGACCTACACCTGTCAACATAATTGGAAGAAATCTATTGACCCAGATTGGTTGCACTTTAAATTTT
>4
ACTCTTTGGCAACGACCCCTCGTCACAATAAAGATAGGGGGGCAACAAAAGGAAGCCCTRTTAGATACAGGAGCAGATGATACAGTATTAGAAGAAATGAATTTGCCAGGAAAATGGAAGCCAAAAATGATAGGGGGAATTGGAGGTTTTATCAAAGTRAGACAGTATGATCAAATACCCATAGAWATCTGTGGACATAGAGCTATAGGTACAGTATTAGTAGGACCTACCCCTGTCAACATAATTGGAAGAAATCTGTTGACTCAAATTGGTTGCACTTTAAATTTT
>5
ACTCTTTGGCAACGACCCCTCGTCACAATAAAGATAGRGGGGCAACTAAARGAGGCTCTATTAGATACAGGAGCAGATGATACAGTATTAGAAGAAATGAATTTGCCAGGAAAATGGARACCAARAATGATAGGGGGAATTGGAGGTTTTATCAAAGTAAGACAGTATGATCAGGTAMCCATAGAAATCTGTGGACATAARGCTAYAGGTACAGTATTAATAGGACCTACACCTRTTAACATAATTGGAAGAAATCTATTGACTCAGCTTGGTTGCACTTTAAATTTY
>6
ACTCTTTGGCAACGACCCCTCGTCACAATAAAGGTAGGGGGGCAACAAAAGGAAGCCCTATTAGACACAGGGGCAGATGATACAGTATTAGAGGAAATAAATTTGCCAGGAAAATGGAAACCAAAAATGATAGGGGGAATTGGAGGTTTTATCAAAGTAAGACAGTAYGAGCAAGTACTTRTAGAAATCTGTGGACATAAAGCTATAGGTACAGTATTGGTAGGACCTACACCTGTCAACATAATTGGAAGAAATCTGTTGACTCAGATTGGTTGCACTTTAAATTTT
>7
ACTCTTTGGCAACGACCCCTCGTCACAATAARARTAGGGGGGCAACTAAAGGAAGCCCTATTAGATACAGGAGCAGATGATACAGTATTAGAAGARATGAATTTGCCAGGAAAATGGAAACCAAAAATGATAGGGGGAATTGGAGGTTTTATCAAAGTAAGACAGTATGATSAAATACCCATAGAYATCTGTGGACACARAGCTATAGGTACAGTATTRATAGGACCTACACCTGTCAACATAATTGGAAGAAATCTGTTGACTCAGATTGGTTGCACTTTAAATTTT
>8
ACTCTTTGGCAACGACCCRTCGTCACAGTAAAAATAGGGGGGCAACTAAGGGAAGCTCTATTCGATACAGGAGCAGATGATACAGTATTTGAAGACATAAATTTACCAGGGAGATGGCAACCAAGAMTGATAGGGGGAATTGGAGGTTTTGTCAGAGTAAAACAGTATGATAATGTACCCATAGAAATTTGTGGACATAAGATTATAAGTACAGTATTGGTAGGACCTACGCCTGCCAACATACTTGGAAGAAATCTGATGACTCAGCTTGGCTGTACTTTAAATTTT
>9
ACTCTTTGGCAACGACCCTTCGTCACAATAAAGRTAGGGGGRCAACTAAGGGAAGCTCTGTTGGATACAGGAGCAGATGATACAATATTCCAAGACATCAMTTTGCCAGGAAGGTGGAAACCAAAAATAGTAGGGGGAATTGGAGGTCTTCTCAAYGTAAGAGAATATGATCAGATACYTYTAGAAATCTGTGGACATAAAGCTATAGGCAAAGTATTAGTAGGACCTACACCTGTCAACGTAATTGGAAGAAATATGTTGACTAAGATTGGCTGCACTTTAAATTTT
>10
ACTCTTTGGCAGCGACCCCTCGTCACAATAAAAATAGGGGAGCAACTAAAGGAAGCYCTATTAGATACAGGAGCAGATGATACAGTATTAGAAGAAATGAGTTTRCCAGGAAAATGGAARCCAAAAATGATAGGGGGAATWGGAGGATTTATCAAAGTAAGACAGTATGATAATATAACCATAGAAATCTGTGGACATAAAGCTATAGGTACAGTCTTAGTAGGACCTACACCTGTCAATATAATTGGAAGAAATCTCTTGACTCAGATTGGCTGTACTTTAAATTTT
>11
ACTCTTTGGCAGCGACCCTATGTCACAATAAAAGTAGGGGGACAGCTAACAGAAGCTCTCTTAGACACAGGAGCAGATGATACAGTATTAGAAGGAATAGATTTGCCAGGAAAGTGGAAACCAAAAATWATAGGAGGAATTGGGGGTTTGATCAARGTAAGACAGTATGATCAAATAGTTGTAGAAATTTGTGGAAAAAAGGCTATAGGTGCAGTTCTAGTGGGACCCACACCCGTCAACATAATTGGAAGAAGTATGTTGACTCAACTTGGCTGTACACTAAATTTT
>12
ACTCTTTGGCAGCGACCYCTTGTCACAATAAAGATAGGGGGGCAAATAAAAGAAGCTCTATTAGATACAGGAGCAGATGATACAGTATTAGAAGAAATGACTTTGCCAGGAAGATGGAAACCAAAAATRATAGGGGGACTTGGAGGKTTTATCAAAGTAAGAGAGTATGATCAGATACCCTTAGAAATCTGTGGACATAAAGTTAKAGGTACAGTATTAATAGGACCTACACCTGYCAACATAATTGGAAGAARTCTGTTGACTCAGATTGGGTGCACTTTAAATTTT
>13
CCTCAAATCACTCTTTGGCAACGACCAATAGTCACAATAAAGATAGGGGGGCAACTAAGAGAAGCTCTATTAGATACAGGAGCAGATGATACAGTATTCACAGACATAGATTTACCAGGAAGATGGACACCAAAAATAATAGTGGGAGTTGGAGGTTTTTCCAAAGTAAGACARTATGATCAGGTACCCATAGAAATCTGTGGACATAAARTTGTAGGTACAGTATTAATAGGACCTACACCTGCCAACATAGTTGGAAGAAATCTGTTGACTCAACTTGGTTGCACCTTAAATTTT
>14
CCTCAAATCACTCTTTGGCAACGACCCATCATCACARTAAGGATAGGGGGGCAACTAGTGGAAGCTCTATTAGATACAGGAGCAGATGACACAGTATTAGAAGAAATGAATTTGCCAGGAAGATGGAAACCAAAAATGATAGGGGGAATTGGAGGTTTTATCAAAGTAAGACAGTATGATCAGATACCCATAGAAATCTGTGGACATAAAATTATAAGTACAGTCTTAGTAGGAGCTACACCTGTCAACGTAATTGGAAGAAATGTGATGACTCAACTTGGTTGTACTTTAAATTTT
>15
CCTCAAATCACTCTTTGGCAACGACCCATCGTCACAATAAAGATAGGGGGGCAAATAAGGGAAGCTCTATTAGATACAGGAGCAGATGATACAGTATTAGACGATATAAATTTGCCAGGAAAATGGAAACCAAAAATAGTAGGGGGAATTGGAGGTTTTATGAAAGTAAGACAGTATGATCAGATACCCATAGAAATATGTGGACATAAAACTATAGGTACAGTATTAGTAGGACCCACACCTGTCAACGTAGTTGGAAGAAATCTGATGACTCAGCTTGGCTGCACTCTAAATTTT
>16
CCTCAAATCACTCTTTGGCAACGACCCATCGTCACAATAAAGATAGGGGGGCAACTAAGGGAAGCTCTATTAGATACAGGAGCAGATGATACAGTATTAGAAGACATAAATTTGCCAGGGAGATGGACACCAAAAATGGTAATGGGAATTGGAGGTCTTGTCAAAGTAAGACAGTATGATCAGGTACCCATAGAATTCTGTGGACATAAAGTTATAGGTACAGTATTAGTAGGACCTACACCTACCAACGTAATTGGAAGAAATCTATTRACTCGGATTGGTTGCACTTTAAATTTT
>17
CCTCAAATCACTCTTTGGCAACGACCCATCGTCACAATAAAGGTAGGGGGGCAAATAAGGGAGGCTTTATTAGATACAGGAGCAGATGATACAGTATTAGAAGATATAGAATTGCCAGGAAAATGGAAACCAAAAATGATAGGGGGAATTGGAGGTTTTGTCAAAGTAAGAGAATATAATCAAGTACCCATAGAAATCTGTGGGCATAGAGTTATTAGTACAGTATTAGTAGGACCTACACCTGCCAACATAATTGGAAGAAATCTAATGACTCAGCTTGGTTGTACTTTGAATTTT
>18
CCTCAAATCACTCTTTGGCAACGACCCATCGTCACAGTAAAGATAGGGGGGCAACTAATTGAAGCTCTATTAGATACAGGAGCAGATGATACAGTAGTAGAAGACATAACTTTGCCAGGAAGATGGAAACCAAAAATAATAGGGGGAATTGGAGGTTTTGTCAAAGTAAGASAGTATGATCAAGTACCCRTAGAAATATGTGGACATAAAGTTATAGGTCCAGTATTAGTAGGACCTACGCCTCTTAACATAATTGGAAGAAATCTGATGACTCAGCTTGGCTGCACTTTAAATTTT
>19
CCTCAAATCACTCTTTGGCAACGACCCAYCGTCACAGTAAAGATAGGAGGGCAACTAAAGGAAGCTCTATTAGATACAGGAGCAGATGATACRATATTTGAAGAAATAAATTTGCCAGGGARATGGAAACCAAAAWTRGCAGGGGGAATTGGAGGTTTTATCAAAGTAAGACAGTATGATCAGATACCCATAGAAATTTGTGGACATGAAGTTATAGGTACAGTATTAGTAGGGCCTACACCTGCCAACATAATTGGAAGAAATCTGATGACTCAGCTTGGTTGCACTCTAAATTTT
>20
CCTCAAATCACTCTTTGGCAACGACCCCTTGTCACAGTAAARATAGGAGGACAGCTAAAAGAAGCTCTATTAGATACAGGAGCAGATGATACAGTATTAGAAGATATAAATTTACCAGGAAAATGGAAACCAAAAATGATAGGGGGAATTGGAGGTTTTATTAAAGTAARGCAATATGATCAGATACTTATAGAAATTTGTGGAAAAAAGGCTAYAGGTACAGTATTAGTAGGACCCACGCCTGTCAACATAATYGGACGAAATATGTTGACTCAGATTGGTTGTACTTTAAATTTC
