# Supplementary material for: A Computational Approach for the Prediction of HIV Resistance Based on Amino Acid and Nucleotide Descriptors
Source: Molecules. 2018 Oct 24;23(11):2751. doi: 10.3390/molecules23112751 (PMC6278491; doi:10.3390/molecules23112751)
Supplement: Supplementary file 1 [file molecules-23-02751-s001.zip › Geno2Pheno-test-set-Predictions-PDF/test-fasta-41-51.txt]

>41
CCTCAGATCACTCTTTGGCAACGACCCCTCGTCACAATAAAGGTAGGGGGGCAACTAAGGGAAGCTCTATTAGATACAGGAGCAGATGATACAATATTAGAAGAAATAAATTTGCCAGGGAGATGGAAACCAAAAATARTAGGGGGAATTGGAGGTCTTGTCAAAGTAAGACAGTATGATCAGATACCCATAGAAATCTGTGGACATAAAATTATAGGTACAGTATTAGTAGGTCCTACACCTGCCAAYATAATTGGAAGAAATCTAATGACGCAGCTTGGCTGCACTTTAAATTTT
>42
CCTCAGATCACTCTTTGGCAACGACCCCTCGTCTCAGTAAAGGTAGGGGGACAAATAACGGAAGCTCTATTAGATACAGGAGCAGATGATACAGTATTAGAAGAAATAAATTTGCCAGGAARATGGAAACCAAAAATRATAGGGGGAATTGGGGGTTTTATCARGGTAARACAGTATGAGCAAGTACCTGTTGAAATCTGTGGACATAAAGCTATAGGTACAGTATTAGTAGGACCTACACCTGTCAACATAATTGGAAGAAATCTGATGACTCAGMTTGGCTGCACTTTAAATTTT
>43
CCTCAGATCACTCTTTGGCAACGACCCGTCGTCACAGTAAAGATAGGGGGGCAACTAAAGGAAGCYCTATTAGATACAGGAGCAGATGATACAGTATTAGAAGAAATGAGTTTGCCAGGAAGATGGAAACCAAAAATAATAGGGGGAATTGGAGGTTTTATCAAAGTAAGACAGTATGATCAGATACCCATAGAAATCTGTGGACATAAAACTATAGGTACAGTATTAATAGGACCTACACCTGTCAACATAATTGGAAGAAATCTGATGACTCAGATTGGTTGCACTTTAAATTTT
>44
CCTCAGATCACTCTTTGGCAACGACCCTTCATCACAGTAAAGATAGCGGGGCAASTAAAGGAAGCTCTATTAGATACAGGAGCAGATGATACAGTATTYCAAGAAATGAACTTGCCAGGAAGATGGATACCAAAATTGATAGGGGGAATTGCAGGTTTTATGAAAGTAAGACAGTATGATCAAATACCCATGGAAATCTATGGACATAAAGTTATGGCTACAGTATTAGTAGGACCTACACCTGTCAAYGTAATTGGAAGAAATCTRATGACTCAGATTGGTTGCACTTTAAATTTT
>45
CCTCAGATCACTCTTTGGCAACGACCCTTCATCACARTAAAGATAGGGGGGCAACTAAGGGAAGCTCTATTAGATACAGGAGCAGATGATACAATATTCGAAGACATACAGTTGCCAGGAAGATGGAAACCAAAAATAGTAGGGGGAATTGGAGGTTTTCTCAAAGTAAAAGAGTATGARCAGGTACCCATAGAAATTTGTGGACATAAAGTTATAAGTACAGTCTTAACAGGACCCACACCTGTTAAYGTAATTGGAAGAAATGTGATGACCCAGCTTGGTTGCACTTTAAATTTT
>46
CCTCAGATCACTCTTTGGCAACGACCCTTCGTCACAATAAAGGTAGGGGGGCAGCTAAAGGAAGCTCTATTAGATACAGGAGCAGATGATACAGTATTAGAAGAAATGAATTTGCCAGGAAAATGGAAACCAAAGATAATAGGGGGAATCGGAGGTTTTATCAGAGTAAGACAGTATGATCAGRTACCCATAGAAATCTGTGGACATAAAACTATARGTACAGTCTTAGTAGGACCTACACCTACCAACGTAGTTGGAAGAAATMTGTTGACTCAGATTGGKTGTACTTTAAATTTT
>47
CCTCAGATCACTCTTTGGCAACGACCCTTCGTCACARTAAARATAGGGGGGCAACTAAAGGAAGCTCTATTAGATACAGGAGCAGATGATACAGTATTYGAAGAAATGAGTTTGCCAGGAAAATGGAGACCAAAAWTGATAGGGGGAATTGGAGGTTTTGTCAGAGTAAAACAGTATGATCAGGTACCCATRGAAATCTGTGGACATAAAGTTATCAGTACAGTATTAGTAGGACCTACACCTTGCAACATAATTGGAAGAAATGTGATGACTCAACTTGGTTGTACTTTAAATTTT
>48
CCTCAGATCACTCTTTGGCARCGACCCATCGTCACAATAAAGATAGGGGGGCAACTAAAGGAAGCTCTATTAGATACAGGAGCAGATGATACAGTATTAGAAGAAATGGATTTGCCAGGGAGATGGAARCCAAAAATGATAGGGGGAATTGGAGGTTTTATCAAAGTAAAACAGTATGATCAGGTACCCATAGAAATCTGTGGCCATAARACTAYRAGTACAGTATTAATAGGACCTACACCTGTCAACATAGTTGGAAGAAATCTGTTGACTCAGCTTGGCTGCACTTTAAATTTT
>49
CCTCAGATCACTCTTTGGCARCGACCCCTTGTCTCAATAAAAGTAGGRGGYCARATRAAAGARGCTCTCTTAGACACAGGAGCAGATGATACAGTATTAGAAGAAATAAATTTGCCAGGAAAATGGAAACCAAAAATGATAGGAGGAATTGGAGGTTTTATCAAAGTAAGACAATATGAWCAAATACCYATAGAAATTTGTGGAAAAAGGGCTATAGGTACAGTATTAGTAGGACCCACACCTGTCAACATAATTGGGAGAAATHTGTTGACTCAGCTTGGGTGCACACTAAATTTT
>50
CCTCAGATCRCTCTTTGGCAACGACCCTTCGTCACAATAAAGRTAGGGGGGCAAYTAAMGGAAGCCCTATTGGATACAGGAGCAGATGATACAGTATTAGAGGACATGAATTTACCAGGAAGATGGAAACCAAAAATAATAGGGGGAATTGGAGGTTTTGTCAAAGTAAGACAGTATGATCAGATACCAGTWGAAATCTGTGGACATAAAGTTCTAACTACAGTATTARTAGGACCTACACCTGTCAACGTCGTTGGAAGAAATCTGATGACTCAGATTGGWTGCACTTTAAATTTT
>51
CCTCARATCACTCTTTGGCAACGACCCMTYGTCACAATAAAGATAGGGGGGCAACTAAAGGAAGCTCTATTAGATACAGGAGCAGATGATACARTAATGGAAGAAATGAATTTGCCWGGAAAATGGARACCAAAAATAATAGGGGGAATTGGAGGTTTTATCAAAGTAAGACAGTATGATCAGGTACCCATAGAAATCTKTGGACATAAAAYTGTAKGTCCAGTGTTAATAGGACCTACACCTGTCAACATAATTGGAAGAAATCTGATGACTCAGCTTGGGTGCACTTTAAATTTC
