# Supplementary material for: A Computational Approach for the Prediction of HIV Resistance Based on Amino Acid and Nucleotide Descriptors
Source: Molecules. 2018 Oct 24;23(11):2751. doi: 10.3390/molecules23112751 (PMC6278491; doi:10.3390/molecules23112751)
Supplement: Supplementary file 1 [file molecules-23-02751-s001.zip › Geno2Pheno-test-set-Predictions-PDF/test-fasta21-40.txt]

>21
CCTCAAATCACTCTTTGGCAACGACCCCTTGTCTCAATAAAAGTAGGAGGTCAGGTAAAGGAGGCTCTTTTAGACACAGGAGCAGATGATACAGTATTAGAAGAAATAAATTTGCCAGGAAAATGGAAACCAAAAATGATAGGAGGAATTGGAGGTTTTATCAAAGTAAGACAGTATGATCATATACCTATAGAAATTTGTGGAAAAAAGGCTATRGGTACAGTATTAGTAGGGCCTACACCTGTCAACATAATTGGAAGGAATATGTTGACTCAGCTTGGATGTACACTAAATTTT
>22
CCTCAAATCACTCTTTGGCAACGACCCCTTGTTACAATAAAAGTAGGGGGACAGKTGAGGGAGGCTCTCTTAGATACAGGAGCAGATGATACAGTATTAGAAGAAATACAGTTGCCAGGAAATTGGAAACCAAAAATGATAGGAGGAATTGGAGGTTTTATCAAAGTAAGACAGTATAATCAGGTAACTATAGAAATTTGTGGAAAAAAGGCTATAGGTACAGTATTAGTAGGACCTACACCCGTCAACATAATTGGAAGAAATATGTTGACTCAGCTTGGYTGCACTCTAAATTTT
>23
CCTCAAATCACTCTTTGGCAACGACCCCTTGTTACAATAARGGTAGGGGGGCAATTAAAGGAAGCTCTATTAGATACAGGAGCAGATGATACAGTATTAGAAGACATGAATTTGCCAGGGAAATGGAAACCAAAAATGWTAGGGGGAATTGGAGGTTTTATCAAAGTACGAGAGTATGAACAGATACCCATAGAAATCTGTGGACATAAAGCTATAGGTACAGTATTAGTAGGACCTACACCTGTCAACATAATTGGAAGGAATCTGTTGACTCAGCTTGGTTGTACTTTAAATTTT
>24
CCTCAAATCACTCTTTGGCAACGACCCTTCATCCCAGTAAAAGTAGGGGGACAGCCAATAGAAGCTCTATTAGAYACAGGAGCAGATGATACAGTATTAGAAGGAATAAATTTGCCAGGAAGATGGAAACCAAAAATAATAGGGGGAATTGGAGGTTTTGTCAAAGTAAGACARTATGATCAGATACCCATAGAAATCTGTGGACATAAAGTTTTAAGTACAGTATTAGTAGGACCTACACCTGTCAACGTAATTGGAAGAAATCTGATGACCCAGCTTGGATGTACTTTAAATTTT
>25
CCTCAAATCACTCTTTGGCAACGACCCTTCATCCCAGTAAAGGTAGGGGGGCAGCCAACAGAAGCTCTATTAGATACAGGAGCAGATGATACAATATTTGAAGGAATAAATTTGCCAGGAAGATGGAAGCCAAAAATGATAGGGGGAATTGGAGGTTTTRTCAAAGTAAGACAGTATGATCAGGTACCTATAGAAATTTGTGGACATACAATTATAAGTACAGTATTAGTAGGAGCTACACCTGTCAACGTAATTGGAAGRAATGTTATGACTCAGATTGGCTGCACTTTAAATTTY
>26
CCTCAAATCACTCTTTGGCAACGACCCTTCGTCACAATGAAGATAGGGGGGCAACTAATTGAAGCTCTATTAGATACAGGAGCAGATGATACAGTATTAGAAGAAATAGATTTGCCAGGAAGATGGAAACCAAAAATAATAGGGGGAATYGGAGGTTTTGTCAAAGTAAGACAGTATGATCAGGTACCCATAGAARTCTTTGGACATAAAACTACAACTACAGTATTAGTAGGACCTACACCTGTCAAYGTAATTGGAAGAAATTTGATGACTCAGCTTGGTTGCACTTTAAAYTTT
>27
CCTCAAATCACTCTTTGGCAACGACCCTTCGTCACAGTAAAGATAGGGGGRCAACTAATAGAAGCTCTAATAGATACAGGAGCAGATGATACAGTATTAGAAGAAATAAATTTGCCAGGAAGATGGAAACCAAAAATAATAGGGGGAATTGGAGGTTTTGTCAAAGTAAGACAGTATGAACAGATACCCGTAGAAGTCTGTGGCCATAAAACTACATGTACAGTATTAGTGGGACCTACACCTGTCAATGTAATTGGAAGAAATCTGTTGTCTCARATTGGTTGCACTTTAAATTTT
>28
CCTCAAATCACTCTTTGGCAACGACCCTTTGTCACAGTAAGGGTAGGGGGGCAACTAACGGAAGCTCTATTAGATACAGGAGCAGATAATACAGTATTTGAAGACATAAATTTGCCAGGAATATGGAGMCCAAAAATGATAGGGGGAATTGGAGGTTTTCTCAAAGTAAAACAGTATGATCAGGTACCAATAGAAGTCTGTGGACATAAAGTTACAGGTACAGTATTAATAGGACCTACACCTGTCAACATAATTGGGAGAGATCTGATGACTAAGCTTGGTTTTTCTYTAAATTTT
>29
CCTCAAATCACTCTTTGGCAACGACCMWTCRTCACAGTAAAGGTAGGGGGGCAWTTAATAGAAGCTCTATTAGACACAGGAGCAGATGATACAGTATTAGAAGAAATAGATTTGCCAGGRAGATGGAAACCAAAATTRATAGGGGGAATTGGAGGTTTTATGAAAGTAAGACAGTATGATCAGATACCCATAGAAATCTGTGGACATAAARTTATAGGTACAGTATTAGTAGGACCTACACCAGCCAACATAATTGGAAGAAATCTGATGACTCAACTTGGTTGCACTTTAAATTTT
>30
CCTCAAATCACTCTTTGGCAGCGACCCTTCGTCACAGTAAAGATAGGGGGGCAACTAAAGGAAGCTCTATTAGATACAGGAGCAGATAATACAGTATTTGAAGAAATGAATTTGCCAGGAAGATGGAAACCAAGAATGATAGGGGGAATTGGAGGTTTTCTCAAAGTAAGGCAGTATGATCAGATACCCATAGAARTTTGTGGACATAAAGCTATAGGTACAGTATTAGTAGGAYCTACACCTGTCAATGTAATTGGAAGAGATYTSATGACTCAGCTTGGTTKCACCTTAAATTTT
>31
CCTCAAATCGCTCTTTGGCAACGACCCATCGTCACAGTAAAGGTAGGGGGACAACTAATAGAAGCYCTATTAGATACAGGAGCAGATGATACAGTATTAGAARACATAAATTTGCCAGGAAGATGGAAACCAAAAATAATAGGGGGAATTGGAGGTTTTGTCAAAGTAAAAGAGTATGAAAATGTACCCATAGAAATTTGTGGACATAAAGCTACATGTTCAGTATTAGTAGGACCTACACCTTTCAACATAATTGGAAGAAATCTGATGACTAAGATTGGTTGTACTTTAAATTTT
>32
CCTCAGATCACTCTTTGGCAACGACCCATCATCAAAGTAAAGATAGGGGGGCAACTAGTAGAAGCTTTATTAGATACAGGAGCAGATGATACAATATTMGAAGGAATARATTTGCCAGGAAGATGGAAACCAAAAATAGTAGGGGGAATTGGAGGTTTTATGAAAGTAAAAGAGTATGATCAGATACCCGTAGAAATCTGTGGACATAAARTTATAAGTACAGTATTAGTAGGACCTACACCTGTCAATRTAATTGGAAGAAATGTGATGACTCAGATTGGCTGCACTTTAAATTTT
>33
CCTCAGATCACTCTTTGGCAACGACCCATCGTCACAATAAAAATAGGGGGGCAACTAAGGGAAGCCTTATTAGATACAGGGGCAGATGATACAGTATTAGAAGATATAGATTTGCCAGGAAAATGGAAACCAAAAATAATAGGGGGAATTGGAGGTTTTGTCAAAGTAAGACAGTATGATCAGGTACCCATAGAAATCTGTGGACATAAAGCTATAGGTACAGTATTAGTAGGACCYACACCTGCCAACATAATTGGAAGAAATCTGATGACTCARCTTGGTTTCACCTTAAATTTT
>34
CCTCAGATCACTCTTTGGCAACGACCCATCGTCACAATAAAAGTAGGGGGGCAACTAAAGGAAGCTATATTAGATACAGGAGCAGATGATACAGTATTAGAAGAAATGAATTTGCCAGGAAGATGGAAACCAAAATTGATAGGAGGAATTGGAGGACTTGTCAAAGTAAGACAGTATGATCAGGTAGTCATAGAAATCTGTGGACGTAAAGTTAAAGGTACAGTAGTAGTAGGACCTACACCTGCCAACATAATTGGAAGAAATATGCTRACTCAGCTTGGCTGCACTTTAAATTTT
>35
CCTCAGATCACTCTTTGGCAACGACCCATCGTCACAATAAAGATAGGGGGRCAACTAAAGGAAGCTCTATTAGATACAGGAGCAGATGATACAGTATTTGAAGAGATGAATTTGCCAGGGAGGTGGAAACCAAAAATGATAGTGGGAATTGGAGGTTTTTCCAAAGTGAGASAGTATGAACAGATACCCATAGAAATTTGCGGGCATAAAGTTATAGGTACAGTATTAATAGGACCTACACCTGCCAACATAATTGGAAGAAATCTGTTGGCTCAAATTGGTTGCACTTTAAATTTT
>36
CCTCAGATCACTCTTTGGCAACGACCCATCGTCACAATAAGGATAGGGGGGCAACTAAAGGAAGCTCTATTRGATACAGGAGCAGATGATACAGTATTAGAAGAAATGAATTTGCCAGGAAGATGGAAACCAAAAATGATAGGGGGAATTGGAGGTTTTATCAAAGTAAGACAGTATGATCAGATAMMMATAGAAATCTGTGGACATAAAGCTGTAGGTACAGTATTAATAGGACCTACACCTGTCAACATAATTGGAAGAAATCTGTTGACTCAGCTTGGTTGCACTTTAAATTTT
>37
CCTCAGATCACTCTTTGGCAACGACCCATCGTCACAGTAAAGATAGGGGGGCAACTGAGGGAAGCTCTATTAGATACAGGAGCAGATGATACAGTATTYGAAGACATAGAGTTGCCAGGAAGATGGACACCAAAAATAATAGGGGGAATTGGAGGTTTTGTCAAAGTAAAACAGTATGAGGAGGTACCCRTAGAAATCTGTGAACATAAGACTACARCTACAGTATTAGTAGGACCTACACCTTTCAACATAATTGGAAGAAATCTGATGACTCAGCTTGGTTGCACTTTAAATTTC
>38
CCTCAGATCACTCTTTGGCAACGACCCATCGTCACARTAAAGATAGGGGGRCAACTAAAGGAAGCTCTATTAGATACAGGAGCAGATGATACAGTATTTGAAGAGATGAATTTGCCAGGGAGGTGGAAACCAAAAATGATAGTGGGAATTGGAGGTTTTTCYAAAGTGAGAGAGTATGAACAGATACCCATAGAAATTTGCGGGCATAAAGTTATAGGTACAGTATTAATAGGACCTACACCTGCCAACATAATTGGAAGAAATCTGTTGGCTCAAATTGGTTGCACTTTAAATTTT
>39
CCTCAGATCACTCTTTGGCAACGACCCATCGTCCCAATAAAGGTAGGGGGGCAATTAAGGGAAGCTTTATTGGATACAGGAGCAGATGATACARTATTAGAAGAAATAGATTTGCCAGGAAGATGGAAACCAAAATTGATAGGGGGAATTGGAGGTTTTCTCAAAGTAAGACAGTATGATCAGATACCAATAGAAATTTGCGGGCATAAAGTTATAGGTWCAGTATTAGTAGGATCTACACCTGYCAACGTAGTTGGAAGGAACCTGATGACTCAACTTGGTTGCACATTAAATTTT
>40
CCTCAGATCACTCTTTGGCAACGACCCCTCGTCACAATAAAGATAGGGGGGCAACTAGTGGAAGCTCTGTTAGACACAGGAGCAGATGATACMGTATTAGAAGAAATGAATTTGCCAGGAAGATGGAAGCCAAAAATGATAGGGGGAATTGGAGGKCTTATCAAAGTAAGACAGTATGATCAGATACCCATAGAAATTTGTGGACATAAAGTTATAAGTACAGTATTAATAGGACCTACACCTGTCAACATARTTGGAAGAAATCTGATGACTCAGATTGGTTGCACCTTAAATTTT
