# Supplementary material for: A Computational Approach for the Prediction of HIV Resistance Based on Amino Acid and Nucleotide Descriptors
Source: Molecules. 2018 Oct 24;23(11):2751. doi: 10.3390/molecules23112751 (PMC6278491; doi:10.3390/molecules23112751)
Supplement: Supplementary file 1 [file molecules-23-02751-s001.zip › mainnucl-by-3-PR.txt]

CCTCAAATCACTCTTTGGCAACGA
ACTCTTTGGCAACGACCCATCGTC
CAACGACCCATCGTCACAATAAAG
ATCGTCACAATAAAGATAGGGGGG
ATAAAGATAGGGGGGCAACTAAAG
GGGGGGCAACTAAAGGAAGCTCTA
CTAAAGGAAGCTCTATTAGACACA
GCTCTATTAGACACAGGAGCAGAT
GACACAGGAGCAGATGATACAGTA
GCAGATGATACAGTATTAGAAGAT
ACAGTATTAGAAGATGTGAATTTG
GAAGATGTGAATTTGCCAGGAAGA
AATTTGCCAGGAAGATGGAAACCA
GGAAGATGGAAACCAAAAATGATA
AAACCAAAAATGATAGGGGGAATT
ATGATAGGGGGAATTGGAGGTYTT
GGAATTGGAGGTYTTGTCAAAGTA
GGTYTTGTCAAAGTAAAACAGTAT
AAAGTAAAACAGTATGAGCAGGTA
CAGTATGAGCAGGTACCCATAGAA
CAGGTACCCATAGAAATTTGTGGA
ATAGAAATTTGTGGACATAAAGTT
TGTGGACATAAAGTTATAGGTACA
AAAGTTATAGGTACAGTATTAGTA
GGTACAGTATTAGTAGGACCTACA
TTAGTAGGACCTACACCTGCCAAC
CCTACACCTGCCAACATAATTGGA
GCCAACATAATTGGAAGAAATCTG
ATTGGAAGAAATCTGATGACTCAG
AATCTGATGACTCAGCTTGGTTGC
ACTCAGCTTGGTTGCACTTTAAAT
ACTCTTTGGCAACGACCCCTCGTC
CAACGACCCCTCGTCACAGTAAAG
CTCGTCACAGTAAAGATAGGGGGG
GTAAAGATAGGGGGGCAACTAAAG
CTAAAGGAAGCTCTATTAGATACA
GCTCTATTAGATACAGGGGCAGAT
GATACAGGGGCAGATGATACAGTA
GCAGATGATACAGTATTAGAAGAA
ACAGTATTAGAAGAAATGAATTTG
GAAGAAATGAATTTGCCAGGAAGA
AATTTGCCAGGAAGATGGAARCCA
GGAAGATGGAARCCAAAAATGATA
AARCCAAAAATGATAGGGGGAATT
ATGATAGGGGGAATTGGAGGTTTT
GGAATTGGAGGTTTTATCAAAGTA
GGTTTTATCAAAGTAAGACAGTAT
AAAGTAAGACAGTATGATCAGATA
CAGTATGATCAGATACCCATAGAA
CAGATACCCATAGAAATTTGTGGA
ATAGAAATTTGTGGACATAAAGCT
TGTGGACATAAAGCTATAGGTACA
AAAGCTATAGGTACAGTATTAGTA
TTAGTAGGACCTACACCTGTCAAC
CCTACACCTGTCAACATAATTGGA
GTCAACATAATTGGAAGAAATCTG
ATTGGAAGAAATCTGTTGACTCAG
AATCTGTTGACTCAGATTGGTTGC
ACTCAGATTGGTTGCACTTTAAAT
ACTCTTTGGCAACGACCCGTAGTC
CAACGACCCGTAGTCACAATAAAG
GTAGTCACAATAAAGATAGGGGGG
GCTCTATTAGATACAGGAGCAGAT
GATACAGGAGCAGATGATACAGTA
GCAGATGATACAGTATTAGAAGAM
ACAGTATTAGAAGAMATAAATTTG
GAAGAMATAAATTTGCCAGGAAGA
GGAAGATGGAAACCAAAATTGATA
AAACCAAAATTGATAGGGGGAATT
TTGATAGGGGGAATTGGAGGTTTT
GGAATTGGAGGTTTTGTCAAAGTA
GGTTTTGTCAAAGTAAAACAGTAT
AAAGTAAAACAGTATGATCAGATA
CAGATACCCATAGAAATCTGTGGC
ATAGAAATCTGTGGCCATAAAGTT
TGTGGCCATAAAGTTATAGGTACA
GCCAACATAATTGGAAGAAACCTR
ATTGGAAGAAACCTRATGACCCAG
AACCTRATGACCCAGCTTGGTTGC
ACCCAGCTTGGTTGCACTTTAAAT
CCTCAGATCACTCTTTGGCAACGA
ACTCTTTGGCAACGACCCTTCGTC
CAACGACCCTTCGTCACAATAAAG
TTCGTCACAATAAAGATAGGGGGG
GATACAGGAGCAGATAATACAGTA
GCAGATAATACAGTATTAGAAGAA
GGTTTTATCAAAGTAAGACAATAT
AAAGTAAGACAATATGATCAGATA
CAATATGATCAGATACCCATAGAA
CAGATACCCATAGAAATCTGTGGG
ATAGAAATCTGTGGGCATAAAGCT
TGTGGGCATAAAGCTRTAGGTACA
AAAGCTRTAGGTACAGTATTAGTA
CCTACACCTGTCAACGTAATTGGA
GTCAACGTAATTGGAAGAGATCTG
ATTGGAAGAGATCTGTTGACTCAG
GATCTGTTGACTCAGATTGGTTGC
ATAAAGATAGGGGGGCAGCTAAAG
GGGGGGCAGCTAAAGGAAGCTSTA
CTAAAGGAAGCTSTATTAGATACA
GCTSTATTAGATACAGGAGCAGAT
GCAGATGATACAGTATTAGAAGAY
ACAGTATTAGAAGAYATAGATTTG
GAAGAYATAGATTTGCCAGGGAGA
GATTTGCCAGGGAGATGGAAACCA
GGGAGATGGAAACCAAAAATGATA
AAAGTAAGACAGTATGATCAGGTA
CAGTATGATCAGGTACCCATAGAA
CAGGTACCCATAGAAATCTGTGGA
ATAGAAATCTGTGGACATAAAGTT
TGTGGACATAAAGTTATAAGTACA
AAAGTTATAAGTACAGTATTAGTA
AGTACAGTATTAGTAGGACCTACA
GTCAACGTAATTGGAAGAAATCTG
AATCTGATGACTCAGATTGGTTGC
CAACGACCCATCGTCACAATAAAA
ATCGTCACAATAAAAGTAGGGGGG
ATAAAAGTAGGGGGGCAACTAATA
GGGGGGCAACTAATAGAAGCTCTA
CTAATAGAAGCTCTATTAGATACA
ACAGTATTAGAAGAAATAAATTTG
GAAGAAATAAATTTGCCAGGAAGA
GGTTTTATCAAAGTAAGAGAGTAT
AAAGTAAGAGAGTATGATCAGGTA
GAGTATGATCAGGTACCTATAGAA
CAGGTACCTATAGAAATCTGTGGA
ATAGAAATCTGTGGACATAAAGCT
TGTGGACATAAAGCTATAAGTACA
AAAGCTATAAGTACAGTATTAGTA
ATAAAGATAGGGGGGCAACTAATG
GGGGGGCAACTAATGGAAGCTCTA
CTAATGGAAGCTCTATTAGATACA
CAGTATGATCAGGTACCCCTAGAA
CAGGTACCCCTAGAARTATGTGGA
CTAGAARTATGTGGACATAAAGTT
ACTCAGATTGGTTGCACCTTAAAT
CCTCAGATCACTCTTTGGCAGCGA
ACTCTTTGGCAGCGACCCCTCGTC
CAGCGACCCCTCGTCACAATAAAG
CTCGTCACAATAAAGATAGGGGGG
ATAAAGATAGGGGGGCAACTAARG
GGGGGGCAACTAARGGAAGCTATA
CTAARGGAAGCTATATTAGATACA
GCTATATTAGATACAGGAGCAGAT
ACAGTATTAGAAGAAATGACTTTG
GAAGAAATGACTTTGCCAGGAAGA
ACTTTGCCAGGAAGATGGAAACCA
GGAATTGGAGGTTTTATCAAAGTG
GGTTTTATCAAAGTGAGACAGTAT
AAAGTGAGACAGTATGATCAAATA
CAGTATGATCAAATACCCATAGAA
CAAATACCCATAGAAATCTGTGGA
TGTGGACATAAAGCTATAGGTTCA
AAAGCTATAGGTTCAGTATTARTA
GGTTCAGTATTARTAGGACCTACA
TTARTAGGACCTACACCTATCAAC
CCTACACCTATCAACATAATTGGA
ATCAACATAATTGGAAGAAATTTG
ATTGGAAGAAATTTGTTGACTCAG
AATTTGTTGACTCAGCTTGGTTGC
CAACGACCCCTCGTCACAATAAAG
CTCGTCACAATAAAGAtAGGGGGG
ATAAAGAtAGGGGGGCAACTAAAG
CTAAAGGAAGCTCTATTAGAyACA
GCTCTATTAGAyACAGGAGCAGAT
GAyACAGGAGCAGATGATACAGTA
AAACCAAAAATGATAGGAGGAATT
ATGATAGGAGGAATTGGAGGTTTT
AAAGTAAGACAGTATGATGAGGTA
CAGTATGATGAGGTACCCATAGAA
GAGGTACCCATAGAAATTTGTGGA
ATAGAAATTTGTGGATATAAAGCT
TGTGGATATAAAGCTATAGGTACA
ATTGGAAGAAATCTGTTGACCCAG
AATCTGTTGACCCAGATTGGaTGC
ACCCAGATTGGaTGCACTCTAAAT
ACTCTTTGGCAACGACCCCTAGTC
CAACGACCCCTAGTCACAGTAAAG
CTAGTCACAGTAAAGATAGGGGGG
GTAAAGATAGGGGGGCAACTAAGG
GGGGGGCAACTAAGGGAAGCTCTA
CTAAGGGAAGCTCTATTAGATACA
GCAGATAATACAGTATTAGAAGAC
ACAGTATTAGAAGACATAAGTTTA
GAAGACATAAGTTTACCAGGAAGA
AGTTTACCAGGAAGATGGAAACCA
GGTTTTATCAAAGTAAAAGAGTAT
AAAGTAAAAGAGTATGATCAGGTA
GAGTATGATCAGGTACCCATAGAA
CAGGTACCCATAGAAATATGTGGA
ATAGAAATATGTGGACATAAAACT
TGTGGACATAAAACTATAGGTACA
AAAACTATAGGTACAGTATTAGTA
ATTGGAAGAGATCTGATGACTCAG
GATCTGATGACTCAGATTGGTTGC
ACAGTATTAGAAGAAATGGATTTG
GAAGAAATGGATTTGCCAGGAAGA
GATTTGCCAGGAAGATGGAAACCA
AAACCAAAAATGATAGTGGGAATT
ATGATAGTGGGAATTGGAGGTTTT
GGTTTTGTCAAAGTAAGACAGTAT
AAAGTAAGACAGTATGACCAGATA
CAGTATGACCAGATAGCCATAGAA
CAGATAGCCATAGAAATCTGTGGA
ATAGAAATCTGTGGACATAAGGCT
TGTGGACATAAGGCTATAGGTACA
AAGGCTATAGGTACAGTATTAATA
GGTACAGTATTAATAGGACCTACA
TTAATAGGACCTACACCTGCCAAC
AATCTGTTGACTCAGATTGGCTGC
ACTCAGATTGGCTGCACTTTAAAT
ATCGTCACAATAAAGGTAGGGGGG
ATAAAGGTAGGGGGGCAACTAAAG
GCAGATGATACAGTATTAGAAGAC
ACAGTATTAGAAGACATAAGCTTA
GAAGACATAAGCTTACCAGGAAAA
AGCTTACCAGGAAAATGGAAACCA
GGAAAATGGAAACCAAAAATGATA
CAGATACCCATAGAAATYTGTGGA
ATAGAAATYTGTGGACATAAAGTT
AAAGTTATAGGTACAGTATTRGTA
GGTACAGTATTRGTAGGACCTACA
TTRGTAGGACCTACACCTGCCAAC
ATAAAGGTAGGGGGGCAAATGATG
GGGGGGCAAATGATGGAAGCTTTA
ATGATGGAAGCTTTATTRGATACA
GCTTTATTRGATACAGGAGCAGAT
ACAGTATTAGAAGAAATRAATTTG
GAAGAAATRAATTTGCCAGGGAGA
AATTTGCCAGGGAGATGGAAACCA
ATAGAAATCTGTGGGCAGAAAGYT
TGTGGGCAGAAAGYTATAGGTACA
AAAGYTATAGGTACAGTAYTAATA
GGTACAGTAYTAATAGGACCTACA
YTAATAGGACCTACACCTGCCAAC
GCCAACATAATTGGAAGAGATCTG
ATTGGAAGAGATCTGTTGACTCAA
GATCTGTTGACTCAACTTGGTTGC
ACTCAACTTGGTTGCACTTTAAAT
ACTCTTTGGCAACGACCCATAGTC
CAACGACCCATAGTCACAATAAAG
ATAGTCACAATAAAGATAGGGGGG
ATAAAGATAGGGGGGCAACTAAAA
GGGGGGCAACTAAAAGAAGCTCTA
CTAAAAGAAGCTCTATTAGATACA
ACAGTATTAGAAGACATGGATTTG
GAAGACATGGATTTGCCAGGAAGA
GGAAGATGGAAACCAAAAATAATA
AAACCAAAAATAATAGGAGGAATT
ATAATAGGAGGAATTGGAGGTTTT
CAGTATGATCAGATACCCGTAGAA
CAGATACCCGTAGAAATTAGTGGA
GTAGAAATTAGTGGACATAAAGTT
AGTGGACATAAAGTTGTAGGTACA
AAAGTTGTAGGTACAGTATTAGTA
TTAGTAGGACCTACACCTACCAAC
CCTACACCTACCAACATAATTGGA
ACCAACATAATTGGAAGAAATCTG
ATTGGAAGAAATCTGATGACTCAA
AATCTGATGACTCAACTTGGTTGC
CAACGACCCATCGTCCCAATAAAG
ATCGTCCCAATAAAGGTAGGGGGG
ATAAAGGTAGGGGGGCAGATAATA
GGGGGGCAGATAATAGAAGCTCTA
ATAATAGAAGCTCTATTAGATACA
AAACCAAAAATAATAGGGGGAATT
ATAATAGGGGGAATTGGAGGTTTT
GGTTTTATCAAAGTAAGGCAGTAT
AAAGTAAGGCAGTATGATCAGATA
CAGATACCCGTAGAAATCTGTGGA
GTAGAAATCTGTGGACATAAAATT
TGTGGACATAAAATTATAACTACA
AAAATTATAACTACAGTATTAGTG
ACTACAGTATTAGTGGGAKCTACA
TTAGTGGGAKCTACACCTGTCAAC
KCTACACCTGTCAACGTAATTGGA
GGGGGGCAGCTAAAGGAAGCTCTA
ACAGTATTAGAAGAAATGAATTTA
GAAGAAATGAATTTACCAGGAAGA
AATTTACCAGGAAGATGGAAACCA
TGTGGACATAAAGCTACAAGTACA
AAAGCTACAAGTACAGTGTTAATA
AGTACAGTGTTAATAGGACCTACA
TTAATAGGACCTACACCTGTCAAC
ACTCTTTGGCAACGACCCCGCGTC
CAACGACCCCGCGTCACAATAAAG
CGCGTCACAATAAAGATTGCGGGA
ATAAAGATTGCGGGACAGCTAAAG
GCGGGACAGCTAAAGGAAGCTCTA
AAACCAAAATTGATAGWRGGAATT
TTGATAGWRGGAATTGGAGGTYTT
GGAATTGGAGGTYTTRTCAAAGTA
GGTYTTRTCAAAGTAAGACAGTAT
TGTGGACATAAAGTTRTAGGTWCA
AAAGTTRTAGGTWCAGTGTTAATA
GGTWCAGTGTTAATAGGACCTACA
TTAATAGGACCTACACCTACCAAC
TTCGTCACAATAAAGGTAGGGGGG
ATAAAGGTAGGGGGGCAACTAACG
GGGGGGCAACTAACGGAAGCTCTA
CTAACGGAAGCTCTATTAGATACA
GAAGAAATRAATTTGCCAGGAAGA
CAGATACCCATAGAAATCTGTGGA
ATAGAAATCTGTGGACATAAAACT
GTCAACATAATTGGAAGAACTCTG
ATTGGAAGAACTCTGTTGACTCAG
ACTCTGTTGACTCAGATTGGTTGC
ACAGTATTAGAAGACATAACTTTG
GAAGACATAACTTTGCCAGGAAGA
GGTTTTATCAAAGTGAGACAATAT
AAAGTGAGACAATATGATCAGGTA
CAATATGATCAGGTACCCATAGAA
CAGGTACCCATAGAAATATGTGGG
ATAGAAATATGTGGGCATAAAGCT
TGTGGGCATAAAGCTATAGGTACA
TTAGTAGGACCTACACCCGTCAAC
CCTACACCCGTCAACATAATTGGA
AATCTGTTGACCCAGATTGGCTGC
ACCCAGATTGGCTGCACTTTAAAT
ACAGTATTAGAAGACATGACTTTG
GAAGACATGACTTTGCCAGGGAGA
ACTTTGCCAGGGAGATGGAAACCA
AAAGTAAGACAGTATGATCAAATA
TGTGGACATAAAGCTGTAGGTACA
AAAGCTGTAGGTACAGTGTTAGTA
GGTACAGTGTTAGTAGGACCYACA
TTAGTAGGACCYACACCTGTCAAC
CCYACACCTGTCAACATAATTGGA
GCAGATGATACAGTATTAGAGGAA
ACAGTATTAGAGGAAATGAATTTA
GAGGAAATGAATTTACCAGGAAGA
GGAATTGGAGGTTTTMTCAAAGTA
GGTTTTMTCAAAGTAAAACAGTAT
AAAGTAAAACAGTATGATCAGGTA
CAGGTACCCATAGAAATCTGCGGA
ATAGAAATCTGCGGACATAAGACT
TGCGGACATAAGACTAGAGCTACA
AAGACTAGAGCTACAGTATTAACA
GCTACAGTATTAACAGGACCCACA
TTAACAGGACCCACACCTGTCAAC
CCCACACCTGTCAACGTAATTGGA
AATCTGATGACTCAGCTTGGCTGC
ACTCAGCTTGGCTGCACTTTAAAT
CCTCAAATCACTCTTTGGCAGCGA
GATACAGGGGCAGATGATACAGTC
GCAGATGATACAGTCTTAGAAGAA
ACAGTCTTAGAAGAAATGAATTTG
CAGTATGATCAGATACTCGTAGAA
CAGATACTCGTAGAAATCTGTGGA
GTAGAAATCTGTGGACATAAAGCT
TGTGGACATAAAGCTATAGSTACA
AAAGCTATAGSTACAGTATTARTA
GSTACAGTATTARTAGGACCTACA
TTARTAGGACCTACACCTGTCAAC
GTCAACATAATTGGAAGAAACCTG
ATTGGAAGAAACCTGATGACTCAG
AACCTGATGACTCAGATTGGTTGC
CCTCAGAYCACTCTTTGGCAACGA
ATAAAGGTAGGGGGGCAAATAGTG
GGGGGGCAAATAGTGGAAGCTCTA
ATAGTGGAAGCTCTATTAGATACA
CAGTATGATCAGGTAGCCATAGAA
CAGGTAGCCATAGAAATCTGTGGA
CCTACACCTACCAACGTAGTTGGA
ACCAACGTAGTTGGAAGAAATTTG
GTTGGAAGAAATTTGATGACTCAG
AATTTGATGACTCAGCTTGGATGC
ACTCAGCTTGGATGCACTTTAAAY
GTCACAATAAAGATAGGGGGGCAG
AAGATAGGGGGGCAGCTAAGGGAA
GGGCAGCTAAGGGAAGCTCTATTA
AGGGAAGCTCTATTAGATACAGGA
CTATTAGATACAGGAGCAGATGAT
ACAGGAGCAGATGATACAGTATTA
GATGATACAGTATTAGAAGACATA
GTATTAGAAGACATAGATTTGCCA
GACATAGATTTGCCAGGAAGATGG
TTGCCAGGAAGATGGAAACCAAAA
AGATGGAAACCAAAAATGATAGGG
CCAAAAATGATAGGGGGAATTGGA
ATAGGGGGAATTGGAGGTTTTGTC
ATTGGAGGTTTTGTCAAAGTAAGA
TTTGTCAAAGTAAGACAGTATGAW
GTAAGACAGTATGAWCAGATACCC
TATGAWCAGATACCCATAGAAATC
ATACCCATAGAAATCTGTGGGCAT
GAAATCTGTGGGCATAAAGTTATA
GGGCATAAAGTTATAGGTACAGTA
GTTATAGGTACAGTATTAGTAGGA
ACAGTATTAGTAGGACCTACACCT
GTAGGACCTACACCTGCYAACATA
ACACCTGCYAACATAATTGGAAGA
AACATAATTGGAAGAAATCTGATG
GGAAGAAATCTGATGACTCAGMTT
CTGATGACTCAGMTTGGTTGCACT
ACTCTTTGGCAACGACCCATCRTC
CAACGACCCATCRTCGCAATAAAG
ATCRTCGCAATAAAGGTAGGGGGG
CAGTATGATCAGATACCCRTAGAA
CAGATACCCRTAGAAATCTGTGGA
RTAGAAATCTGTGGACATAAARTT
TGTGGACATAAARTTATAACTACA
AAARTTATAACTACAGTATTAGTG
ACTACAGTATTAGTGGGACCTACA
TTAGTGGGACCTACACCTGTCAAC
CCTACACCTGTCAACRTAATTGGA
GTCAACRTAATTGGAAGAAATCTG
ATCGTCACAATAAAGATMGGGGGG
ATAAAGATMGGGGGGCAACTAAAG
CAGTATGATCAGATACTCATAGAA
CAGATACTCATAGAAATCTGTGGA
AAAGCTATAGGTACAGTATTAATA
CCTACACCTGCCAACGTAATTGGA
GCCAACGTAATTGGAAGAAATCTG
ACTCTTTGGCAACGACCCMTCGTC
CAACGACCCMTCGTCACAATAAAA
MTCGTCACAATAAAAATAGGGGGG
ATAAAAATAGGGGGGCAACTAAGG
GGGGGGCAACTAAGGGAAGCTCTG
CTAAGGGAAGCTCTGTTAGATACA
GCTCTGTTAGATACAGGAGCAGAT
GATACAGGAGCAGATGATACAATA
GCAGATGATACAATATTAGAAGAC
ACAATATTAGAAGACATAGAGTTG
GAAGACATAGAGTTGCCAGGAAAA
GAGTTGCCAGGAAAATGGAAACCA
GGAAAATGGAAACCAAAAATAGTA
AAACCAAAAATAGTAGGGGGAATT
ATAGTAGGGGGAATTGGAGGTTTT
AAAGTAAGACAGTATGATCARATA
CAGTATGATCARATACCCATAGAA
CARATACCCATAGAAATCTGTGGA
ATAGAAATCTGTGGACATAMAGYT
TGTGGACATAMAGYTATAAGTACA
AMAGYTATAAGTACAGTATTAATA
AGTACAGTATTAATAGGACCTACA
TTAATAGGACCTACACCTGTYAAC
CCTACACCTGTYAACATAATTGGA
GTYAACATAATTGGAAGAAATTTG
ATTGGAAGAAATTTGATGACCCAG
AATTTGATGACCCAGCTTGGTTGC
ACTCTTTGGCAACGACCCCTTGTC
CAACGACCCCTTGTCACAATAAAG
CTTGTCACAATAAAGATAGGGGGG
GGTTTTATCAAAGTAAAACAGTAT
ATAGAAATCTGTGGGCATAAAGTT
TGTGGGCATAAAGTTATARGTACA
AAAGTTATARGTACAGTATTAGTA
RGTACAGTATTAGTAGGACCTACA
AATCTGATGACTCAAATTGGTTGC
ACTCAAATTGGTTGCACTTTAAAT
ACTCTTTGGCAACGACCCYTCGTC
CAACGACCCYTCGTCACAATAAAG
YTCGTCACAATAAAGATAGGGGGG
ATAAAGATAGGGGGGCAACTAAWR
GGGGGGCAACTAAWRGAAGCTCTA
CTAAWRGAAGCTCTATTAGATACA
ACAGTATTAGAAGAYATAGAGTTA
GAAGAYATAGAGTTACCAGGAAGA
GAGTTACCAGGAAGATGGAAACCA
GGAAGATGGAAACCAAAAATRATA
AAACCAAAAATRATAGGGGGAATT
ATRATAGGGGGAATTGGAGGTTTT
CAGTATGATCAGGTACTCGTAGAA
CAGGTACTCGTAGAAATCTGTGGA
GTAGAAATCTGTGGATATAAAGCT
ATAAAGGTAGGGGGGCAACTAATG
ACAGTATTAGAAGACATAAATTTG
GAAGACATAAATTTGCCAGGAAGA
AATCTGATGACTCAGATTGGTTGT
ACTCAGATTGGTTGTACTTTAAAT
CTAAAGGAAGCTCTATTMGACACA
GCTCTATTMGACACAGGAGCAGAT
ACAGTATTAGAAGAAATGGATTTA
GAAGAAATGGATTTACCAGGAAGG
GATTTACCAGGAAGGTGGAARCCA
GGAAGGTGGAARCCAAAAATAATA
AARCCAAAAATAATAGGGGGAATT
ATAATAGGGGGAATTGGAGGTCTT
GGAATTGGAGGTCTTATCAAAGTA
GGTCTTATCAAAGTAAGACAGTAT
AAAGTAAGACAGTATGAGCAGATA
CAGTATGAGCAGATACCCATAGAA
ATAGAAATTTGTGGACATAAARTT
TGTGGACATAAARTTATAAGTACA
AAARTTATAAGTACAGTATTAATA
ATCGTCACAATAAAGATAGGGGAG
ATAAAGATAGGGGAGCAACTAAAG
GGGGAGCAACTAAAGGAAGCTCTA
GATTTGCCAGGAAGATGGACACCA
GGAAGATGGACACCAAAAATGATA
ACACCAAAAATGATAGTGGGAATT
GGAATTGGAGGTTTTGTTAAAGTA
GGTTTTGTTAAAGTAAGACAATAT
CAATATGATCAGATACCTATAGAA
CAGATACCTATAGAAATCAGTGGA
ATAGAAATCAGTGGACATAAAGTT
AGTGGACATAAAGTTATAGGCACA
AAAGTTATAGGCACAGTATTAATA
GGCACAGTATTAATAGGACCTACA
TTAATAGGACCTACACCTGCTAAC
CCTACACCTGCTAACGTAATTGGA
GCTAACGTAATTGGAAGAAATCTG
ATTGGAAGAAATCTGTTRACTCAG
AATCTGTTRACTCAGCTTGGTTGC
CAACGACCCMTCGTCACAGTAAAG
MTCGTCACAGTAAAGATAGGGGGG
GTAAAGATAGGGGGGCAACTAATK
GGGGGGCAACTAATKGAAGCTCTA
CTAATKGAAGCTCTATTAGATACA
ATAGAAATCTGTGGACATAAAGYT
TGTGGACATAAAGYTGTARGTACA
AAAGYTGTARGTACAGTATTAGTA
GTCAACRTAATTGGAAGGAATCTG
ATTGGAAGGAATCTGWTGACTCAG
AATCTGWTGACTCAGATTGGTTGC
ACTCTTTGGCAACGACCYATCGTC
CAACGACCYATCGTCACAATAAAG
ATAAAGATAGGGGGGCAACTRAGG
GGGGGGCAACTRAGGGAAGCTTTT
CTRAGGGAAGCTTTTTTAGAYACA
GCTTTTTTAGAYACAGGAGCAGAT
GAYACAGGAGCAGATGATACAGTA
ACAGTATTAGAAGACATAGATTTA
GAAGACATAGATTTACCAGGAAGA
GATTTACCAGGAAGATGGAAACCA
AAACCAAAAATAATAGTGGGAATT
ATAATAGTGGGAATTGGAGGTTTT
GGAATTGGAGGTTTTACCAAAGTA
GGTTTTACCAAAGTAAGACAGTAT
ATAGAAATCTGTGGACATAAAGTA
TGTGGACATAAAGTANTAGGTACA
AAAGTANTAGGTACAGTATTAATA
AATCTGTTGACTCAGCTTGGTTGC
ACTCAGCTTGGTTGCACCTTAAAT
GCAGATGATACAATATTAGAAGAA
ACAATATTAGAAGAAATGAATTTG
GTAGAAATCTGTGGACATAAAGYT
TGTGGACATAAAGYTATAGGTACA
AAAGYTATAGGTACAGTCTTAGTA
GGTACAGTCTTAGTAGGACCTACA
GCCAACATAATTGGAAGAAACCTG
ATTGGAAGAAACCTGTTGACTCAG
AACCTGTTGACTCAGATTGGTTGT
ACTCTTTGGCAACGACCNATCGTC
CAACGACCNATCGTCACAATAAAG
ACAGTATTAGAAGAAATGRATTTG
GAAGAAATGRATTTGCCAGGAAAA
RATTTGCCAGGAAAATGGAAACCA
GGAAAATGGAAACCAARAATAATA
AAACCAARAATAATAGGGGGAATT
ATAGAAATCTGTGGACATAAASTT
TGTGGACATAAASTTATAAGTACA
AAASTTATAAGTACAGTGTTAATA
ACCAACGTAGTTGGAAGAAATCTG
GTTGGAAGAAATCTGATGACTCAG
ATAAAGATAGGGGGGCAACTAATA
GGGGGGCAACTAATAGAAGCTYTA
CTAATAGAAGCTYTATTAGATACA
GCTYTATTAGATACAGGAGCAGWT
GATACAGGAGCAGWTGATACAGTA
GCAGWTGATACAGTATTAGAAGAA
GAAGAAATGGATTTGCCAGGAARA
GATTTGCCAGGAARATGGAAACCA
GGAARATGGAAACCAAAAATRATA
ATAGAAATCTGTGGACATAGARCT
TGTGGACATAGARCTAYAAGTACA
AGARCTAYAAGTACAGTATTAGTA
CTTTGGCANCGACCTGTMGTNACA
CGACCTGTMGTNACAATAAAGGTA
GTNACAATAAAGGTAGGGGGGCAA
AAGGTAGGGGGGCAAATAAAGGAA
GGGCAAATAAAGGAAGCTCTATTA
AAGGAAGCTCTATTAGATACAGGA
GATGATACAGTATTAGAAGAAATA
GTATTAGAAGAAATAAGTTTGCCC
GAAATAAGTTTGCCCGGAAGATGG
TTGCCCGGAAGATGGAAACCAAAA
AGATGGAAACCAAAAATAATAGTG
CCAAAAATAATAGTGGGAATTGGA
ATAGTGGGAATTGGAGGCTTTGTC
ATTGGAGGCTTTGTCAAAGTAAGA
TTTGTCAAAGTAAGACAGTATGAT
GTAAGACAGTATGATCAGATACTT
TATGATCAGATACTTGTAGAAATC
ATACTTGTAGAAATCTGCGGGCAT
GAAATCTGCGGGCATAAAGCTATA
GGGCATAAAGCTATAGGTACAGTG
GCTATAGGTACAGTGTTAGTAGGA
ACAGTGTTAGTAGGACCTACACCT
GTAGGACCTACACCTACCAACATA
ACACCTACCAACATAATTGGAAGA
AACATAATTGGAAGAAATCTGTTG
GGAAGAAATCTGTTGACTCAGATT
CTGTTGACTCAGATTGGCTGCACT
ACTCTTTGGCAACGACCCATTGTC
CAACGACCCATTGTCACAGTAAAG
ATTGTCACAGTAAAGGTAGGGGGG
GTAAAGGTAGGGGGGCAACTAAAG
AATTTGCCAGGAAGATGGACACCA
GGTTTTGTCAAAGTAAGACAATAT
AAAGTAAGACAATATGATAATATA
CAATATGATAATATACTCATAGAA
AATATACTCATAGAAATCTGTGGA
AAAGCTATAGGTTCAGTATTAGTA
GGTTCAGTATTAGTAGGACCTACA
AATCTGTTGACTCAGATCGGTTGC
ACTCAGATCGGTTGCACTTTAAAT
CAACGACCCTTCGTCCAAATAAAG
TTCGTCCAAATAAAGGTAGGGGGG
ATAAAGGTAGGGGGGCAACTAAAA
GCAGATAATACAGTATTCGAAGAY
ACAGTATTCGAAGAYATARATTTG
GAAGAYATARATTTGCCAGGAAAA
ATGATAGGGGGAATTGGAGGCTTT
GGAATTGGAGGCTTTATCAAAGTA
GGCTTTATCAAAGTAAGAGAGTAT
GAGTATGATCAGGTACCCGTAGAA
CAGGTACCCGTAGAAATCTGTGGA
GTCAACATAATTGGAAGAGATCTG
GATCTGATGACTCAGCTTGGTTGC
GAAGAAATGAATTTGCCAGGAARA
AATTTGCCAGGAARATGGAAACCA
GGAARATGGAAACCAAAAATAATA
AAAGTAAGACAGTATGAACAGATA
CAGTATGAACAGATACCTGTAGAA
CAGATACCTGTAGAAATCTGTGGA
TGTGGACATAAAGCTATATGTACA
AAAGCTATATGTACAGTATTAATA
TGTACAGTATTAATAGGACCTACA
CTCGTCACAATAAAGGTAGGGGGG
ATAAAGGTAGGGGGGCACCTAATA
GGGGGGCACCTAATAGAAGCTCTA
CTAATAGAAGCTCTATTGGATACA
GCTCTATTGGATACAGGAGCAGAT
GAAGACATAAATTTGTCAGGAAGA
AATTTGTCAGGAAGATGGAAACCA
TGTGGACATAAAGTTCTAAGTACA
AAAGTTCTAAGTACAGTATTAGTA
AATCTGATGACTCAGATTGGCTGC
ACTCAGATTGGCTGCACTTTAAAC
GGGGGGCAACTAAAGGAAGCTCTR
CTAAAGGAAGCTCTRTTAGATACA
GCTCTRTTAGATACAGGAGCAGAT
ACAGTATTAGAAGAAATGARTTTG
GAAGAAATGARTTTGCCAGGAAGA
ARTTTGCCAGGAAGATGGAAACCA
GGAATTGGAGGTTTTATTAAAGTA
GGTTTTATTAAAGTAAGACAGTAT
CAGTATGATCAGGTACTCATAGAA
CAGGTACTCATAGAAATCTGTGGG
ATAGAAATCTGTGGGCATAAAATT
TGTGGGCATAAAATTACAGGTACA
AAAATTACAGGTACAGTATTAATA
GTCAACATAATTGGAAGAAGTCTG
ATTGGAAGAAGTCTGTTGACTCAG
AGTCTGTTGACTCAGCTTGGCTGT
ACTCAGCTTGGCTGTACTTTAAAT
GGAAGATGGAAACCAAAAWTRATA
AAACCAAAAWTRATAGGGGGAATT
WTRATAGGGGGAATTGGAGGCTTT
GGCTTTATCAAAGTAAGACAGTAT
CAGTATGATCAGGTAAGCATAGAA
CAGGTAAGCATAGAAATCTGTGGA
GTCAACATAATTGGAAGAAGTTTG
ATTGGAAGAAGTTTGTTGACTCAG
AGTTTGTTGACTCAGMTTGGTTGC
ACTCAGMTTGGTTGCACTTTAAAT
CAACGACCCATCGTCACAATAAGG
ATCGTCACAATAAGGATAGGGGGG
ATAAGGATAGGGGGGCAGCTAAAG
GAAGAAATGAATTTGCCAGGAAAA
AATTTGCCAGGAAAATGGAAACCA
GGAAAATGGAAACCAAAAATRATA
AAACCAAAAATRATAGGAGGAATT
ATRATAGGAGGAATTGGAGGTTTT
GGAATTGGAGGTTTTRTCAAAGTA
GGTTTTRTCAAAGTAAGACAGTAT
CAGTATGATCAAATACAAGTAGAA
CAAATACAAGTAGAAATCTGTGGA
ATAAAGATAGGGGGGCAAATAAAG
GGGGGGCAAATAAAGGAAGCTCTA
ATAAAGGAAGCTCTATTAGATACA
GGAAGATGGAAACCAAAAYTGATA
AAACCAAAAYTGATAGGGGGAATT
YTGATAGGGGGAATTGGAGGTTTT
TTAGTAGGACCTACACCTGYCAAC
CCTACACCTGYCAACATAATTGGA
GYCAACATAATTGGAAGAAATCTG
ATTGGAAGAAATCTGWTGACTCAG
AATCTGWTGACTCAGCTTGGTTKC
ACTCAGCTTGGTTKCACTTTAAAT
ATCGTCACAATAAAGGTAGGRGGG
ATAAAGGTAGGRGGGCAACTAAAG
GGRGGGCAACTAAAGGAAGCTTTA
CTAAAGGAAGCTTTAATAGATACA
GCTTTAATAGATACAGGAGCAGAT
ACAGTATTAGAAGACATGAATTTG
GAAGACATGAATTTGCCAGGGAGA
GGGAGATGGAAACCAAAATTGATA
GGTTTTGTCAAAGTAAGAGAATAT
AAAGTAAGAGAATATGATCAGATA
GAATATGATCAGATACCCATAGAA
ATTGGAAGAAATCTGTTGACTMAG
AATCTGTTGACTMAGATTGGTTGC
ACTMAGATTGGTTGCACTTTAAAT
CAACGACCCCTCGTCCCAATAAGG
CTCGTCCCAATAAGGATAGGGGGG
ATAAGGATAGGGGGGCAACTAAAA
CTAAAAGAAGCTCTAATAGATACA
GCTCTAATAGATACAGGAGCAGAT
GCAGATGATACAGTACTAGAAGAA
ACAGTACTAGAAGAAATGAATTTR
GAAGAAATGAATTTRCCAGGAAGA
AATTTRCCAGGAAGATGGAAACCA
CAGTATGATCAGATAGCAGTAGAA
CAGATAGCAGTAGAAATCTGTGGA
ACTCAGATTGGTTGCACTTTAAAY
ACTCTTTGGCAACGACCCATTATC
CAACGACCCATTATCACAGTAAAG
ATTATCACAGTAAAGATAGAAGGG
GTAAAGATAGAAGGGCAACTAAAA
GAAGGGCAACTAAAAGAAGCTCTA
ACAGTATTAGAAGACATGAGTTTG
GAAGACATGAGTTTGCCAGGAAGA
AGTTTGCCAGGAAGATGGAAGCCA
GGAAGATGGAAGCCAAAAATGATA
AAGCCAAAAATGATAGGGGGAATT
CAGTATGATCAAATAACTGTAGAA
CAAATAACTGTAGAAATCTATGGA
GTAGAAATCTATGGACATAAAGCT
TATGGACATAAAGCTATAGGTACA
TTAATAGGACCTACACCTTTCAAC
CCTACACCTTTCAACATAATTGGA
TTCAACATAATTGGAAGAAATCTG
AATCTGTTGACCCAGATTGGTTGC
ACCCAGATTGGTTGCACTTTAAAT
ACAGTATTAGAAGAAATGAGTTTG
GAAGAAATGAGTTTGCCAGGAAAA
AGTTTGCCAGGAAAATGGAAACCA
GGAAAATGGAAACCAAAAATAATA
TGTGGACATAAAGCTATAACTACA
AAAGCTATAACTACAGTATTAATA
ACTACAGTATTAATAGGACCTACA
AATCTGATGACTCAGCTTGGTTGT
ACTCAGCTTGGTTGTACTTTAAAT
CAACGACCCMTCGTCACAATAAAG
MTCGTCACAATAAAGATAGGGGGG
ATAAAGATAGGGGGGCAATCAAAG
GGGGGGCAATCAAAGGAAGCTCTA
TCAAAGGAAGCTCTATTAGATACA
ACAGTATTAGAAGAAATGTSTTTG
GAAGAAATGTSTTTGCCAGGAAGA
TSTTTGCCAGGAAGATGGAAACCA
GGAAGATGGAAACCAARAATGATA
AAACCAARAATGATAGGGGGAATT
TTAATAGGACCTACACCTKTCAAC
CCTACACCTKTCAACATAATTGGA
KTCAACATAATTGGAAGRAATCTA
ATTGGAAGRAATCTATTGACTCAG
AATCTATTGACTCAGMTTGGTTGC
ACTCAGMTTGGTTGCACTTTAAAC
CAAATACCCATAGAAATCTGTGGR
ATAGAAATCTGTGGRCATAAAGCT
TGTGGRCATAAAGCTATMGGTACA
AAAGCTATMGGTACAGTATTAATA
GTYAACATAATTGGAAGAAATCTG
AATCTGTTGACCCAGCTTGGTTGC
CAACGACCCATTGTCACAATAAAG
ATTGTCACAATAAAGATAGGGGGG
ATAAAGATAGGGGGGCAAMTAAAR
GGGGGGCAAMTAAARGAAGCTCTA
MTAAARGAAGCTCTAATAGATACA
GATACAGGAGCAGATGACACAGTA
GCAGATGACACAGTATTAGAAGAA
GGAAGATGGAAACCAAAATTAATA
AAACCAAAATTAATAGGGGGAATT
TTAATAGGGGGAATTGGAGGTTTT
GGAATTGGAGGTTTTGYCAAAGTA
GGTTTTGYCAAAGTAAGACAGTAT
TGTGGACATAAASTTAGAGGTACA
AAASTTAGAGGTACAGTATTAGTA
CCTACACCTGCCAACATAATCGGA
GCCAACATAATCGGAAGAAATCTG
ATCGGAAGAAATCTGWTGACTCAG
MTCGTCACAATAAAGATAGGAGGG
ATAAAGATAGGAGGGCAGCTAAAG
GGAGGGCAGCTAAAGGAAGCTCTA
ACAGTATTAGAAGACATGGATTTA
GAAGACATGGATTTACCAGGAAGA
AAAGTAAGACAATATGATCAGGTA
TGTGGACATAAAGTAGAAGGTACA
AAAGTAGAAGGTACAGTAGTAGTA
GGTACAGTAGTAGTAGGACCTACA
GTAGTAGGACCTACACCTGTCAAC
GATACAGGAGCAGATGATACAGTW
GCAGATGATACAGTWTTAGAAGAA
ACAGTWTTAGAAGAAATGAATTTG
CAACGACCCCTCGTCAGAATAAAG
CTCGTCAGAATAAAGatCGGGGGA
ATAAAGatCGGGGGACAAATAAAG
GGGGGACAAATAAAGGAAGCTCTA
GCAGATGATACAGTATTaGAAGAA
ACAGTATTaGAAGAAATGGATTTG
GAAGAAATGGATTTGCCaGGAAGA
GATTTGCCaGGAAGATGGAAACCA
CAGTATGATCAGGTACTGATAGAA
CAGGTACTGATAGAAATCTGTGGA
AGTCTGTTGACTCAGATTGGTTGC
ACTCAGATTGGTTGCACTTTAAaT
GGGGGGCAACTAAAAGAAGyTCTr
CTAAAAGAAGyTCTrTTAGATACA
GyTCTrTTAGATACAGGAGCAGAT
GAAGAAATGAATTTGCCAGGmAGA
AATTTGCCAGGmAGATGGAAACCA
GGmAGATGGAAACCAAAAATGATA
GGTTTTATCAAAGTAAGaCAGTAT
AAAGTAAGaCAGTATGATCAGATA
TGTGGACATAAAGTTGTAGGTACA
AAAGTTGTAGGTACAGTATTAATA
CCTACACCTGTCAACATArTTGGA
GTCAACATArTTGGAAGAGATCTG
rTTGGAAGAGATCTGTTGACTCAG
GATCTGTTGACTCAGATTGGCTGC
ACTCAGATTGGCTGCACTTTAAaT
CAACGACCCCTCGTCACAATAAGG
CTCGTCACAATAAGGGTAGGGGGG
ATAAGGGTAGGGGGGCAACTAAAG
GCAGATAATACAGTATTAGAGGAT
ACAGTATTAGAGGATrTGGATTTG
GAGGATrTGGATTTGCCAGGAAGA
AAAGCTATAGGTACAGTGTTAATA
GGTACAGTGTTAATAGGACCAACA
TTAATAGGACCAACACCTGTCAAC
CCAACACCTGTCAACATAATTGGG
GTCAACATAATTGGGAGArATTTG
ATTGGGAGArATTTGTTGACTCAG
rATTTGTTGACTCAGCTTGGTTGC
ACTCAGCTTGGTTGCACTTTAAaT
ATAAAGATAGGGGGGCARATAAAG
GGGGGGCARATAAAGGAAGCTCTA
ACAGTATTAGAAGAAATGAAYTTG
GAAGAAATGAAYTTGCCAGGAAGA
AAYTTGCCAGGAAGATGGAAACCA
CAGTATGATCAGATACCCATAGAR
CAGATACCCATAGARATCTGTGGA
ATAGARATCTGTGGACATAAAGCT
TGTGGACATAAAGCTACAGGTACA
AAAGCTACAGGTACAGTATTAATA
CTCGTCACAATAAAGATAGGAGGG
GGAATTGGAGGTTTTATCARAGTA
GGTTTTATCARAGTAAGACAGTAT
ARAGTAAGACAGTATGATCAGATA
ATAAAGGTAGGGGGGCAGTTAAAG
GGGGGGCAGTTAAAGGAAGCTCTA
TTAAAGGAAGCTCTATTGGATACA
ACAGTATTAGAAGACGTGACTTTG
GAAGACGTGACTTTGCCAGGAAGA
GGAAGATGGAAACCACAAGTGATA
AAACCACAAGTGATAGGGGGAATT
GTGATAGGGGGAATTGGAGGTTTT
CAGTATGATCAGATACTTGTAGAA
CAGATACTTGTAGAAATCTGTGGA
TTAGTAGGACCTACACCTGTCAAT
CCTACACCTGTCAATATAATTGGA
GTCAATATAATTGGAAGAAATCTG
AATCTGTTGACTCAGATTGGTTGT
CCTCaGATCACTCTtTGgCAaCGA
ACTCTtTGgCAaCGACCCcTCgTc
CAaCGACCCcTCgTcACAATAAAG
cTCgTcACAATAAAGATAGGGGGG
GATACAGGAGCAGATGATaCaGTA
GCAGATGATaCaGTATTAGaAGAC
aCaGTATTAGaAGACATgGaTTTg
GaAGACATgGaTTTgCCAGGaAGA
GaTTTgCCAGGaAGATGGAaACCA
GGaAGATGGAaACCAAAAATGATA
AaACCAAAAATGATAGGAGGAAtT
ATGATAGGAGGAAtTGGAGGTTTT
GGAAtTGGAGGTTTTATCAAAGTA
CAGTATGACCAGATACTCATAGAG
CAGATACTCATAGAGATATGTGGA
ATAGAGATATGTGGACATAAAGCT
ACTCTTTGGCAACGACCCGTCGTC
CAACGACCCGTCGTCAACATAAAG
GTCGTCAACATAAAGATAGGGGGG
TTGATAGGGGGAATTGGAGGCTTT
GGAATTGGAGGCTTTGTCAAAGTA
GGCTTTGTCAAAGTAAGACAATAT
AAAGTAAGACAATATGACCAAATA
CAATATGACCAAATACCCATAGAA
ATAGAAATCTGTGGACATAAGGTT
TGTGGACATAAGGTTATAGGTACA
AAGGTTATAGGTACAGTATTAGTA
CAGCGACCCCTCGTCCCAATAAGG
CTCGTCCCAATAAGGaTAGGGGGG
ATAAGGaTAGGGGGGcwACTAAAG
GGGGGGcwACTAAAGGAAGCTCTA
GCTCTATTAGATACAGGAGCAGAt
GATACAGGAGCAGAtAAtACAGTA
GCAGAtAAtACAGTATTaGAAGAA
ACAGTATTaGAAGAAATGAATTTG
GAAGAAATGAATTTGCCAGGAaGA
AATTTGCCAGGAaGATGGAaaCCA
GGAaGATGGAaaCCAAaaAtgATA
AaaCCAAaaAtgATAGGGGgAaTT
AtgATAGGGGgAaTTGGaGGTTTT
GgAaTTGGaGGTTTTATCAAAGTa
GGTTTTATCAAAGTaAGaCAGTAT
AAAGTaAGaCAGTATGACGAGATA
CAGTATGACGAGATACCCATAGAA
GAGATACCCATAGAAATCTGTGGA
TGTGGACATAAAGCTaTAGGTACA
AAAGCTaTAGGTACAGTATTAATA
GGTACAGTATTAATAGGACCtACA
TTAATAGGACCtACACCTGTCAAT
CCtACACCTGTCAATATAATTGGA
CTCGTCACAATAAAGaTtGGGGGG
ATAAAGaTtGGGGGGCAGCTAAGG
GGGGGGCAGCTAAGGGAAGCTCTA
CTAAGGGAAGCTCTATTAGAyACA
GAyACAGGAGCAGATAATACaGTa
GCAGATAATACaGTaTTaGAAGaT
ACaGTaTTaGAAGaTATAAATTTG
GAAGaTATAAATTTGCCAGGAAAA
AAAGTAAGACAGTATGAtCAGATA
CAGTATGAtCAGATACCCATAGAA
ATAGAAATCTGTGGACATAAArCt
TGTGGACATAAArCtATAGGTACG
AAArCtATAGGTACGGTATTAATA
GGTACGGTATTAATAGGACCCACA
TTAATAGGACCCACACCTGTCAAC
CCCACACCTGTCAACATAATTGGA
ACTCTTTGGCAACGACCCATAGTT
CAACGACCCATAGTTACTATAAAG
ATAGTTACTATAAAGATAGGAGGG
ATAAAGATAGGAGGGCAACTAAGG
GGAGGGCAACTAAGGGAAGCTCTA
TGTGGACATAAAGTTATAGGTTCA
AAAGTTATAGGTTCAGTATTAGTA
GGTTCAGTATTAGTAGGACCCACA
TTAGTAGGACCCACACCTGCCAAC
CCCACACCTGCCAACATAATTGGA
AATCTGATGACTCAGMTTGGCTGT
ACTCAGMTTGGCTGTACTTTAAAT
CTCGTCACAATAAAGATAGGGGGA
ATAAAGATAGGGGGACAACTAATA
GGGGGACAACTAATAGAAGCTCTA
GCTCTATTAGATACAGGAGCAGAC
GATACAGGAGCAGACGATACAGTA
GCAGACGATACAGTATTAGAAGAA
ACAGTATTAGAAGAAATGGAGTTG
GAAGAAATGGAGTTGCCAGGAAGA
GAGTTGCCAGGAAGATGGAAACCA
GGTTTTATCAAAGTAAGACAGTAC
AAAGTAAGACAGTACGATCAAATA
CAGTACGATCAAATATCCATAGAA
CAAATATCCATAGAAATCTGTGGA
AAAGTTATAGGTTCAGTATTAATA
GGTTCAGTATTAATAGGACCTACA
ACAATATTAGAAGAAATGAACTTM
GAAGAAATGAACTTMCCAGGAAGA
AACTTMCCAGGAAGATGGAAACCA
GGAATTGGAGGTTTTATCAACGTA
GGTTTTATCAACGTAAGACAGTAT
AACGTAAGACAGTATGATCAAATA
CAGTATGATCAAATACCTGTAGAA
CAAATACCTGTAGAAATCTGTGGA
GTAGAAATCTGTGGACATAAAGTT
TGTGGACATAAAGTTATAGGYACA
AAAGTTATAGGYACAGTATTAATA
GGYACAGTATTAATAGGACCTACA
GCCAACATAATTGGAAGAAATTTG
ATTGGAAGAAATTTGATGACTCAG
AATTTGATGACTCAGCTTGGTTGC
ACAGTATTAGAAGAAATAGATTTG
GAAGAAATAGATTTGCCAGGGAGA
CAGGTACCCATAGAAATCTGTGGG
ATTGGAAGAAATCTGTTAACTCAG
AATCTGTTAACTCAGATTGGCTGC
CAACGACCCGTCGTCACAATAAAG
GTCGTCACAATAAAGatAGGAGGG
ATAAAGatAGGAGGGCAACTAAAG
GGAGGGCAACTAAAGGAAGCTCTA
CTAAAGGAAGCTCTAmTAGATACA
GCTCTAmTAGATACAGGGGCAGAT
GATACAGGGGCAGATGATACaGTa
GCAGATGATACaGTaTTaGAAGAC
ACaGTaTTaGAAGACaTrAATTTG
GAAGACaTrAATTTGCCAGGAAGa
AATTTGCCAGGAAGaTGGAmaCCA
GGAAGaTGGAmaCCAAAATTGaTA
AmaCCAAAATTGaTAGGGGGAATT
TTGaTAGGGGGAATTGGAGGTTTT
CAGTATGATCAGATACCTGTAGAA
TGTGGACATAAAGCTATAGGTtCA
AAAGCTATAGGTtCAGTATTAGTA
GGTtCAGTATTAGTAGGACCTACA
CCTCAGATCACTCTTTkGCAACGA
ACTCTTTkGCAACGACCCCtyGTC
CAACGACCCCtyGTCACAATAAAG
CtyGTCACAATAAAGAtaGGGGGG
ATAAAGAtaGGGGGGCAAaTAAAG
GGGGGGCAAaTAAAGGAAGCTCTa
aTAAAGGAAGCTCTaTTaGATACa
GCTCTaTTaGATACaGGaGCaGAT
GATACaGGaGCaGATgATACaGTa
GCaGATgATACaGTaTTaGAAGGa
ACaGTaTTaGAAGGaATaGaGTTg
GAAGGaATaGaGTTgCCaGGGaGA
GaGTTgCCaGGGaGATgGAAACCA
GGGaGATgGAAACCAAAAATGATA
ATGATAGGGGGAATTGGaGGTTTT
GGAATTGGaGGTTTTATyAAaGTA
GGTTTTATyAAaGTAAGACAATAT
AAaGTAAGACAATATGAacAGGtG
CAATATGAacAGGtGCCCGTAgAA
cAGGtGCCCGTAgAAATCtGtGGa
GTAgAAATCtGtGGaCATAAaGCT
tGtGGaCATAAaGCTATAGGTAcA
AAaGCTATAGGTAcAGTaTTAGTA
GGTAcAGTaTTAGTAGGaCCTAcA
TTAGTAGGaCCTAcACCtGTCGAc
CCTAcACCtGTCGAcAtAATTGGA
GTCGAcAtAATTGGAAGAAATCtG
ATTGGAAGAAATCtGAtGACtCAG
AATCtGAtGACtCAGCTTGGTTGC
ACtCAGCTTGGTTGCACyTTAAaT
ACTCTTTGGCAACGACCCCACGTC
CAACGACCCCACGTCATAGTAAAG
CACGTCATAGTAAAGATAGGGGGG
GTAAAGATAGGGGGGCAaCTAAAG
GGGGGGCAaCTAAAGGAAGCTCTA
GATACAGGAGCAGATGATACAGTa
GCAGATGATACAGTaTTAGAaGAA
ACAGTaTTAGAaGAAaTGAaTTTa
GAaGAAaTGAaTTTaCCaGGaAGA
AaTTTaCCaGGaAGATgGAAaCCA
GGaAGATgGAAaCCAAAAATAATa
AAaCCAAAAATAATaGGGGGAATT
ATAATaGGGGGAATTGGaGGTTTT
GGAATTGGaGGTTTTaTCAaAGTA
GGTTTTaTCAaAGTAAAaCAGTaT
AaAGTAAAaCAGTaTGATGAGATA
CAGTaTGATGAGATACCCATAGAA
GAGATACCCATAGAAATCTGTGGG
ATAGAAATCTGTGGGCATAArGTT
TGTGGGCATAArGTTATAGGTACA
AArGTTATAGGTACAGTATTAATA
GGTACAGTATTAATAGGACcTACA
TTAATAGGACcTACACCTGTCAAC
CcTACACCTGTCAACATAATTGGr
GTCAACATAATTGGrAGAAATCTG
ATTGGrAGAAATCTGATGACTCAG
CAACGACCCATCGTCACAGTAAAG
ATCGTCACAGTAAAGRTAGGAGGG
GTAAAGRTAGGAGGGCAGCTAAAG
GCAGATGATACAGTATTGGAAGAC
ACAGTATTGGAAGACATAAGTCTA
GAAGACATAAGTCTACCAGGAAGA
AGTCTACCAGGAAGATGGACACCA
ACACCAAAAATGATAGGGGGAATT
AAAGTAAGACAATATGARCAGGTA
CAATATGARCAGGTAACTGTAGAA
CAGGTAACTGTAGAAATTTGTGGG
GTAGAAATTTGTGGGCATAAAGCT
TGTGGGCATAAAGCTGTAGGTACA
AAAGCTGTAGGTACAGTATTAATA
CCTCAGATCACTCTTTGGCAAsGm
ACTCTTTGGCAAsGmCCCCTCGTC
CAAsGmCCCCTCGTCACAATAAAG
CTAAAGGAAGCTCTATTAGwTACA
GCTCTATTAGwTACAGGAsCAGAT
GwTACAGGAsCAGATGATACAGTA
sCAGATGATACAGTATTAGAAGAA
AATTTGCCAGGAAGATGGAGACCA
GGAAGATGGAGACCAAAAATAATA
AGACCAAAAATAATAGGGGGAATT
AAAGTAAGACAGTATGATGAAGTA
CAGTATGATGAAGTACCCATAGAA
GAAGTACCCATAGAAATCTGTGGG
TGTGGGCATAAAGCTGTAGGyCCA
AAAGCTGTAGGyCCAGTATTAGTA
GGyCCAGTATTAGTAGGACCTACC
TTAGTAGGACCTACCCCTGTCAAC
CCTACCCCTGTCAACATAATTGGA
AATCTGATGACTCAGCTcGGTTGC
ACTCAGCTcGGTTGCACTTTAAAT
ATCGTCACAGTAAAGGTAGGGGGG
GGGGGGCAACTAAAGGAGGCTCTA
CTAAAGGAGGCTCTATTAGATACA
AAACCAAAAATGATAGGAGGAGTT
ATGATAGGAGGAGTTGGAGGTTTT
GGAGTTGGAGGTTTTATCAAAGTA
AAAGYTATAGGTACAGTATTAGTA
CCTCAAAtCACTCTTTGGCAACGA
CTAAAGGAAGCTCTACTAGATACA
GCTCTACTAGATACAGGAGCAGAT
GGAATTGGAGGTTTTCTCAAAGTA
GGTTTTCTCAAAGTAAGACAGTAT
GTCAACATAATTGGAAGAAATcTG
ATTGGAAGAAATcTGATGACTCAG
AATcTGATGACTCAGATTGGTTGC
ATCGTCACAATAAAGAtAGGGGGG
ATAAAGAtAGGGGGGCAACTAAag
GGGGGGCAACTAAagGAAGCTCTA
CTAAagGAAGCTCTATTAGATACA
GCAGATGACACAGTATTTGAAGAC
ACAGTATTTGAAGACTTAGATTTG
GAAGACTTAGATTTGCCaGGAaGa
GATTTGCCaGGAaGaTGGAAACCA
GGAaGaTGGAAACCAAAAATGaTA
AAACCAAAAATGaTAGGGGGAATT
ATGaTAGGGGGAATTGGAGGTTTT
CAGGTACCCATAGAAATCTTTGGA
ATAGAAATCTTTGGACATAAAGTT
TTTGGACATAAAGTTATAAGTACA
AATCTGATGACTCAGATTGGkTGC
ACTCAGATTGGkTGCACTTTAAAT
ACTCTTTGGCAGCGACCCmTCGTC
CAGCGACCCmTCGTCACArTAAAG
mTCGTCACArTAAAGAtAGGGGGG
rTAAAGAtAGGGGGGCAACTrATA
GGGGGGCAACTrATAGAAGCwCTA
CTrATAGAAGCwCTATTAGATACA
GCwCTATTAGATACAGGAGCAGaT
GATACAGGAGCAGaTGATACAGTA
GCAGaTGATACAGTATTAGAAGAC
GGGAGATGGAAACCAAAAATAATA
GGAATTGGAGGTTTTATCAGAGTA
GGTTTTATCAGAGTAAAAsAGTAT
AGAGTAAAAsAGTATGATCAGATA
sAGTATGATCAGATACCTGTAGAA
CAGATACCTGTAGAAATCTGTGGa
GTAGAAATCTGTGGaCATAAGGCT
TGTGGaCATAAGGCTATAGGTACA
AAGGCTATAGGTACAGTATTAGTA
TTAGTAGGACCTACACCTATCAAC
ACTCAGCTTGGTTGCACTCTAAAT
ACTCTTTGGCAACGACCCATTGTT
CAACGACCCATTGTTACCATAAAA
ATTGTTACCATAAAAATAGGAGGA
ATAAAAATAGGAGGACAGCTAAAA
GGAGGACAGCTAAAAGAAGCTCTA
GAAGACATAAATTTGCCAGGAAAA
CAATATGATCAGATAGCTATAGAA
CAGATAGCTATAGAAATTGATGGG
ATAGAAATTGATGGGAAAAAAGCT
GATGGGAAAAAAGCTATAGGTACA
GTCAACATAATTGGAAGGAATATG
ATTGGAAGGAATATGTTGACTCAG
AATATGTTGACTCAGATTGGCTGC
CAACGACCCCTAGTCACAGTAAGA
CTAGTCACAGTAAGAGTAGGGGGA
GTAAGAGTAGGGGGACAGCTAATA
GGGGGACAGCTAATAGAAGCCCTA
CTAATAGAAGCCCTATTAGACACA
GCCCTATTAGACACAGGAGCAGAT
GCAGATGATACAGTATTAGAACAA
ACAGTATTAGAACAAATAAATTTA
GAACAAATAAATTTACCAGGAAAA
AATTTACCAGGAAAATGGAAACCA
ATGATAGGGGGAATTGGAGGATTT
GGAATTGGAGGATTTATCAAAGTA
GGATTTATCAAAGTAAAACAGTAT
AAAGTAAAACAGTATGATCAAATA
CAGTATGATCAAATACTTATGGAA
CAAATACTTATGGAAATTGAGGGG
ATGGAAATTGAGGGGAAAAAGGCT
GAGGGGAAAAAGGCTATAGGGACA
AAGGCTATAGGGACAGTATTAGTA
GGGACAGTATTAGTAGGACCTACA
CCTACACCTATCAACATAATGGGC
ATCAACATAATGGGCAGGAATATG
ATGGGCAGGAATATGTTGACTCAG
ATAAAGAtAGGGGGGCAmCTAATA
GGGGGGCAmCTAATAGAAGCTCTA
GCTCTATTAGATACAGGGGCAGaT
GATACAGGGGCAGaTGATACAGTA
GCAGaTGATACAGTATTAGAaGAA
ACAGTATTAGAaGAAATGAATTTG
GAaGAAATGAATTTGCCaGGaAGA
AATTTGCCaGGaAGATGGACrCCA
GGaAGATGGACrCCAAAAATAATA
ACrCCAAAAATAATAGGGGGAATT
ATAATAGGGGGAATTGGAGgTTTT
GGAATTGGAGgTTTTATCAAAGTA
GgTTTTATCAAAGTAAGACAGTAT
ATAGAAATTTGTGGACaTAAAACy
TGTGGACaTAAAACyATAGCTACA
AAAACyATAGCTACAGTATTAGTA
GCTACAGTATTAGTAGGACCTACA
ATTGTCACAGTAAAGATAGGGGGG
GTAAAGATAGGGGGGCAMCTAAAG
GGGGGGCAMCTAAAGGAAGCTCTA
CAGATACCCATAGAATTCTGTGGG
ATAGAATTCTGTGGGCATAAAGTT
TGTGGGCATAAAGTTATAGGTACA
AAAGTTATAGGTACAGTATTAATA
GGTACAGTATTAATAGGACCCACA
ACAGTAAAGATAGGGGGGCAGCTA
ATAGGGGGGCAGCTAATAGAAGCT
CAGCTAATAGAAGCTCTATTAGAC
GAAGCTCTATTAGACACAGGGGCA
TTAGACACAGGGGCAGATGATACA
GGGGCAGATGATACAGTATTAGAA
GATACAGTATTAGAAGAAATAAAT
TTAGAAGAAATAAATTTGCCAGGA
ATAAATTTGCCAGGAAGATGGAAA
CCAGGAAGATGGAAACCAAAAATC
TGGAAACCAAAAATCATAGGGGGA
AAAATCATAGGGGGAATTGGAGGT
GGGGGAATTGGAGGTTTTATCAAA
GGAGGTTTTATCAAAGTAAGACAG
ATCAAAGTAAGACAGTATGATCAG
AGACAGTATGATCAGGTACCCATA
GATCAGGTACCCATAGAAATTTGT
CCCATAGAAATTTGTGGACATAAA
ATTTGTGGACATAAAGTTATAAGT
CATAAAGTTATAAGTACAGTTTTA
ATAAGTACAGTTTTAGTAGGACCT
GTTTTAGTAGGACCTACACCTGTC
GGACCTACACCTGTCAACGTAATT
CCTGTCAACGTAATTGGAAGAAAT
GTAATTGGAAGAAATACGATGACT
AGAAATACGATGACTCAGATTGGT
ATGACTCAGATTGGTTGCACTTTA
CAACGACCCATCGTCTCArTAAAG
ATCGTCTCArTAAAGAtAGGGGGG
rTAAAGAtAGGGGGGCAAACAArG
GGGGGGCAAACAArGGAAGCTCTA
ACAArGGAAGCTCTACTAGATACA
ACAGTATTAGAAGACATAAaTTTG
GAAGACATAAaTTTGCCAGGAAGA
AaTTTGCCAGGAAGATGGAaaCCA
GGAAGATGGAaaCCAAAAATAATA
AaaCCAAAAATAATAGGGGgAATT
ATAATAGGGGgAATTGGAGGTTTT
GgAATTGGAGGTTTTATCAAAGTA
TGTGGACATAAAGCTGTATGTACA
AAAGCTGTATGTACAGTATTAGTA
TGTACAGTATTAGTAGGACCTACA
AATCTGATGACTCAGCTTGGATGC
ACTCAGCTTGGATGCACTTTAAAT
CAACGACCCTTCGTCTCAGTAAAA
TTCGTCTCAGTAAAAATAGGGGGG
GTAAAAATAGGGGGGCAACTAAAG
GGAAGATGGAAACCAAACATGATA
AAACCAAACATGATAGGGGGAATT
CAGATACTTGTAGAAATCTGTGGG
GTAGAAATCTGTGGGCATAAAGCC
TGTGGGCATAAAGCCATAGGTACA
AAAGCCATAGGTACAGTATTAATA
AATCTGTTGACCCAGATTGGTTGT
ACCCAGATTGGTTGTACTTTAAAT
CCCTTAGTCACAGTAAAAATAGGG
ACAGTAAAAATAGGGGGACAGCCA
ATAGGGGGACAGCCAATAGAAGCC
CAGCCAATAGAAGCCCTATTAGAC
GAAGCCCTATTAGACACAGGAGCA
TTAGACACAGGAGCAGATGATACA
GGAGCAGATGATACAGTATTAGAA
GATACAGTATTAGAAGAAATAAGT
TTAGAAGAAATAAGTTTACCAGGA
ATAAGTTTACCAGGAAAATGGAAA
CCAGGAAAATGGAAACCAAAAATG
TGGAAACCAAAAATGATAGGGGGA
AAAATGATAGGGGGAATTGGAGGT
AGACAGTATGATCAGATACTTATA
GATCAGATACTTATAGAAATTTGT
CTTATAGAAATTTGTGGAAAAAAG
ATTTGTGGAAAAAAGGCCATAGGT
AAAAAGGCCATAGGTACAGTATTA
ATAGGTACAGTATTAGTAGGACCT
GTATTAGTAGGACCTACACCTGTC
GGACCTACACCTGTCAACATAATT
CCTGTCAACATAATTGGACGAAAT
ATAATTGGACGAAATATGTTGACT
CGAAATATGTTGACTCAGATTGGC
TTGACTCAGATTGGCTGCACTTTA
CCCTTAGTCACAGCAAGAATAGGG
ACAGCAAGAATAGGGGGACAGCTA
ATAGGGGGACAGCTAATAGAAGCC
CAGCTAATAGAAGCCCTATTAGAC
GATACAGTATTAGAAGCAATAAAT
TTAGAAGCAATAAATCTACCAGGA
ATAAATCTACCAGGAAAATGGAAA
GGGGGAATTGGAGGTTTTATTAAA
GGAGGTTTTATTAAAGTAAGACAA
ATTAAAGTAAGACAATATGATCAG
AGACAATATGATCAGATACCTATA
GATCAGATACCTATAGAAATTTGT
CCTATAGAAATTTGTGGAAAAAAG
ACTCTTTGGCAACGACCCrTCGtC
CAACGACCCrTCGtCACAATAAAG
rTCGtCACAATAAAGAtAGGGGGG
GGGGGGCAACTAAAGGAAGCCCTA
CTAAAGGAAGCCCTATTAGATACA
GCCCTATTAGATACAGGAGCAGAT
ACAGTATTAGAAGAAATGGATtTG
GAAGAAATGGATtTGCCAGGAAgA
GATtTGCCAGGAAgATGGAGaCCA
GGAAgATGGAGaCCAAAAATaATA
AGaCCAAAAATaATAGGGGGAaTT
ATaATAGGGGGAaTTGGAGGTTTT
GGAaTTGGAGGTTTTATCAAAGTA
GGTTTTATCAAAGTAAAACaGTAT
AAAGTAAAACaGTATGATCAGGTA
CaGTATGATCAGGTACCCATAGAA
TGTGGACATAAAGTTaTAGGTACA
AAAGTTaTAGGTACAGTAGTAGTA
GTAGTAGGACCTACACCTGCCAAC
GAAGAAATGGATTTACCAGGAAGA
GATTTACCAGGAAGATGGAARCCA
GGAAGATGGAARCCAAAAATAATA
AAAGTAAGACAGTATGAGCAGGTA
AAAGTTATAGGTACAGTAGTAATA
GGTACAGTAGTAATAGGACCTACA
GTAATAGGACCTACACCTGCCAAC
AATCTGTTGACTCAGCTTGGTTGT
CCTCAAATCACTCTTTGGCAGCRA
ACTCTTTGGCAGCRACCCTTAGTC
CAGCRACCCTTAGTCACAATAAAG
TTAGTCACAATAAAGATAGGGGGG
GAAGAAATGAGTTTGCCAGGAAGA
AGTTTGCCAGGAAGATGGAAACCA
CCTACACCTGTYAACATAATTGGM
GTYAACATAATTGGMAGAAATCTG
ATTGGMAGAAATCTGTTGACTCAG
AATCTGTTGACTCAGCTTGGCTGC
ACTCAGCTTGGCTGCACTYTAAAT
CAACGACCCATCGTCCCAATAAGG
ATCGTCCCAATAAGGATAGGGGGG
ATAAGGATAGGGGGGCAAcTAAaG
GGGGGGCAAcTAAaGGAAGCTCTA
cTAAaGGAAGCTCTAATAGATACA
GATACAGGAGCAGATGATACAGTr
GCAGATGATACAGTrTTAGAAGAA
ACAGTrTTAGAAGAAATGAATTTG
GGAAGATGGAAACCAAAAATGaTA
ATGaTAGGGGGAATTgGAGGTTTT
GGAATTgGAGGTTTTGTCAAAGTA
TGTGGGCATAAAATTATAGGTACA
AAAATTATAGGTACAGTGTTAATA
GGTACAGTGTTAATAGGACCTACA
GCCAACGTAATTGGAAGGAATCTG
ATTGGAAGGAATCTGTTGACTCAG
ACTCAGATTGGTTGCACTCTAAAT
ACTCTTTGGCAGCGACCCATAGTC
CAGCGACCCATAGTCACAGTAAAG
ATAGTCACAGTAAAGATAGGGGGG
GTAAAGATAGGGGGGCAACTAATA
AAAGTTATAGGTACAGTTTTAGTA
GGTACAGTTTTAGTAGGACCTACA
ACCAACATAATTGGAAGAAACCTG
AACCTGTTGACTCAGATTGGCTGC
ACAGTATTAGAAGACATARATTTG
GAAGACATARATTTGCCAGGAAGR
RATTTGCCAGGAAGRTGGAAACCA
GGAAGRTGGAAACCAAAAATGATA
ACAGTATTAGAAGACATAGATTTG
GAAGACATAGATTTGCCAGGAAGG
GATTTGCCAGGAAGGTGGAAACCA
GGAAGGTGGAAACCAAAAATGATA
GGTTTTGTCAAAGTAAGAGAGTAT
AAAGTAAGAGAGTATGATCAGATA
GAGTATGATCAGATACCCATAGAA
MTCGTCACAATAAAGRTAGGGGGG
ATAAAGRTAGGGGGGCAGCTAAAG
TGTGGACATAAAGCTGAATGTACA
AAAGCTGAATGTACAGTRTTAGTA
TGTACAGTRTTAGTAGGACCTACA
GGAAGATGGAAACCAAAAWTGATA
AAACCAAAAWTGATAGGGGGAATT
WTGATAGGGGGAATTGGAGGTTTT
AAAGCTGAATGTACAGTGTTAGTA
TGTACAGTGTTAGTAGGACCTACA
ACTCTTTGGCAACGACCMATCGTC
CAACGACCMATCGTCACAATAAAG
ATCGTCACAATAAAGATAGGAGGG
CTAAAGGAAGCTCTATTAGAYACA
GCTCTATTAGAYACAGGAGCAGAT
ACTCTTTGGCAACGACCMRTCGTC
CAACGACCMRTCGTCACAATAAAG
RTCGTCACAATAAAGRTAGGAGGG
ATAAAGRTAGGAGGGCAGCTAAGG
GGAGGGCAGCTAAGGGAAGCTCTA
CTAAGGGAAGCTCTATTAGAYACA
ACAGTATTAGAAGACATRGATTTA
GAAGACATRGATTTACCAGGAAGA
AAACCAAAAWTRATAGKGGGAATT
WTRATAGKGGGAATTGGAGGTTTT
GGTTTTATCARAGTAARACAATAT
ARAGTAARACAATATGATCAGGTA
CAATATGATCAGGTACCCATRGAA
CAGGTACCCATRGAAATCTGTGGA
ATRGAAATCTGTGGACATAAAGTW
TGTGGACATAAAGTWGAAGGTACA
AAAGTWGAAGGTACAGTAKTAGTA
GGTACAGTAKTAGTAGGACCTACA
KTAGTAGGACCTACACCTGYCAAC
AAACCAAAAATGATAGKGGGAATT
ATGATAGKGGGAATTGGAGGTTTT
TGTGGACATAAAGTTAGAGGTACA
AAAGTTAGAGGTACAGTATTAGTA
ATCGGAAGAAATCTGATGACTCAG
AATCTGATGACTCAGCTTGGGTGC
ACTCAGCTTGGGTGCACTTTAAAT
ATAGAAATCTGTGGRCATAAARCT
TGTGGRCATAAARCTATMRGTACA
AAARCTATMRGTACAGTATTAATA
RGTACAGTATTAATAGGACCTACA
ATTGGAAGAAATCTGATGACCCAG
AATCTGATGACCCAGCTTGGTTGC
ATAGAAATCTGTGGRCATAAARYT
TGTGGRCATAAARYTATMRGTACA
AAARYTATMRGTACAGTATTAATA
CTAAAGGAAGCTCTAATAGATACA
GAAGAAATGAATTTGCCAGGGAGA
AATTTGCCAGGGAGATGGACACCA
GGGAGATGGACACCAAAAATAATA
ACACCAAAAATAATAGGGGGAATT
GGAATTGGAGGTTTTGTCAGAGTA
GGTTTTGTCAGAGTAAGACAGTAT
AGAGTAAGACAGTATGATCAGATA
AATTTGTTGACTCAGATTGGTTGC
AAAGTAAGACAGTATGAKCAGATA
CAGTATGAKCAGATACYCGTAGAA
CAGATACYCGTAGAAATCTGTGGA
TGTGGACATAAAGCTATAASTACA
AAAGCTATAASTACAGTATTAATA
ASTACAGTATTAATAGGACCTACA
GGTTTTGTCAAAGTAAGASARTAT
AAAGTAAGASARTATGATCAGATA
SARTATGATCAGATACCCATAGAA
CCTACACCTGCCAACATARTTGGA
GCCAACATARTTGGAAGAAATCTG
RTTGGAAGAAATCTGWTGACTMAG
AATCTGWTGACTMAGATTGGTTGC
ATCGTCACAATAAAGGTAGGAGGG
ATAAAGGTAGGAGGGCAACTAAAG
GGAGGGCAACTAAAGGAAGCTTTA
ATTGGAAGAAATCTGTTGACTAAG
AATCTGTTGACTAAGATTGGTTGC
ACTAAGATTGGTTGCACTTTAAAT
GAAGAAATGAATTTGCCAGGAMGA
AATTTGCCAGGAMGATGGAAACCA
GGAMGATGGAAACCAAAACTGATA
AAACCAAAACTGATAGGGGGAATT
CTGATAGGGGGAATTGGAGGTTTT
AATCTGWTGACTCAGCTTGGTTGC
ATAAAGATAGGGGGGCATATAAAG
GGGGGGCATATAAAGGAAGCTCTA
ATTGGAAGAAATCTGATGACTCGG
AATCTGATGACTCGGCTTGGTTTC
ACTCGGCTTGGTTTCACTTTAAAT
AAACCAAAAATGATAGTAGGAATT
ATGATAGTAGGAATTGGAGGTTTT
ACAGTATTAGAAGAAATARATTTG
GAAGAAATARATTTGCCAGGAAGA
RATTTGCCAGGAAGATGGAAACCA
ATAAAGATAGGGGGGCAATTAAAA
GGGGGGCAATTAAAAGAAGCTCTA
TTAAAAGAAGCTCTATTAGATACA
ATTGGAAGAAATCTGTTGACTCAA
AATCTGTTGACTCAAATTGGTTGC
GTCGTCACAATAAAGATAGGGGGG
CAGTATGATCAGGTACCAGTAGAA
CAGGTACCAGTAGAAATTTGTGGG
AAAGCTATAGGTACAGTAGTAATA
GTAATAGGACCTACACCTGTCAAC
GTCAACATAATTGGAAGAAATTTG
ACCCAGATTGGTTGCACTTTAAAY
GCAGATGATACAGTACTAGAAGAG
ACAGTACTAGAAGAGATGTGTTTG
GAAGAGATGTGTTTGCCAGGAAGA
TGTTTGCCAGGAAGATGGAAACCA
ATAAAGATAGGGGGGCAACAAAAG
GGGGGGCAACAAAAGGAAGCTCTA
CAAAAGGAAGCTCTATTAGATACA
ACAGTATTAGAAGAAATGTGTTTG
GAAGAAATGTGTTTGCCAGGAAGA
CAGTATGATCAAATACTCATAGAA
CAAATACTCATAGAAATCTGTGGA
AAAGCTATAGGTACAGTATTGGTA
GGTACAGTATTGGTAGGACCTACA
TTGGTAGGACCTACACCTATCAAC
ATCAACATAATTGGAAGAAATCTA
ATTGGAAGAAATCTATTGACTCAG
AATCTATTGACTCAGATTGGTTGC
CAACGACCCCTCGTCACAatAAAG
CTCGTCACAatAAAGATAGGgGGG
atAAAGATAGGgGGGCAArTAAAG
GGgGGGCAArTAAAGGAAGCTCTA
rTAAAGGAAGCTCTATTAGAyACA
GCAGATGATACAGTAGTAGAAGAa
ACAGTAGTAGAAGAaaTgGCTTTG
GAAGAaaTgGCTTTGCCAGGAAGA
GCTTTGCCAGGAAGATGGAAACCA
CAGTATGATCAGATACATGTAGAr
CAGATACATGTAGArATTTGTGGA
GTAGArATTTGTGGACATGAAGCT
TGTGGACATGAAGCTATAGGTACA
GAAGCTATAGGTACAGTATTAGTA
TTAGTAGGACCTACACCTGtcAAC
CCTACACCTGtcAACATAATTGGA
GtcAACATAATTGGAAGAAATyTG
ATTGGAAGAAATyTGTTGACTAAG
AATyTGTTGACTAAGATtGGTTGC
ACTAAGATtGGTTGCACTTTAAAT
ACTCTTTGGCAACGACCCCTCGtC
CAACGACCCCTCGtCaCAatAAAG
CTCGtCaCAatAAAGATAGGGGGG
atAAAGATAGGGGGGCAACTAAAG
GATACAGGAGCAGATGATaCAGTA
GCAGATGATaCAGTATTAGAAGAC
aCAGTATTAGAAGACATGAaTTTG
GAAGACATGAaTTTGCCAGGTAGA
AaTTTGCCAGGTAGATGGAAACCA
GGTAGATGGAAACCAAAAATGATA
CAGATACCCATAGAAATATGTGGa
ATAGAAATATGTGGaCATAAAGCT
TGTGGaCATAAAGCTATAGGTACA
ACTCTTTGGCAACGACCCTCAGTC
CAACGACCCTCAGTCACAGTAAGA
TCAGTCACAGTAAGAATAGGGGGA
GTAAGAATAGGGGGACAGTTAATA
GGGGGACAGTTAATAGAAACCCTG
TTAATAGAAACCCTGTTAGACACA
ACCCTGTTAGACACAGGAGCAGAT
ACAGTATTAGAAGATATAAATTTA
GAAGATATAAATTTACCAGGAAAA
ATGATAGGGGGAATTGGTGGGTTT
GGAATTGGTGGGTTTATTAAAGTA
GGGTTTATTAAAGTAAGACAGTAT
CAGTATGATCAAATACCTATAGAA
CAAATACCTATAGAAATTTGTGGA
ATAGAAATTTGTGGAAAAAAGGCT
TGTGGAAAAAAGGCTATAGGAACA
AAGGCTATAGGAACAGTATTAGTA
GGAACAGTATTAGTAGGACCTACA
CCTACACCTATCAACATAATTGGG
ATCAACATAATTGGGAGAAATATG
ATTGGGAGAAATATGTTGACTCAG
GTAAAGATAGGGGGGCAAATAAAG
GGGGGGCAAATAAAGGAAGCTCTR
ATAAAGGAAGCTCTRTTAGATACA
AAAGTAAGACAGTATGATCAGATC
CAGTATGATCAGATCCTAGTAGAA
CAGATCCTAGTAGAAATYTGYGGA
GTAGAAATYTGYGGACATAAAGCT
TGYGGACATAAAGCTATAGGTACA
ACTCTTTGGCAACGACCACTCGTC
CAACGACCACTCGTCACAGTAAAG
GTAAAGATAGGGGGGCAGCTAAGG
GCAGATAATACAGTAWTAGAAGAC
ACAGTAWTAGAAGACATAAATTTA
GAAGACATAAATTTACCAGGAAGA
GGTTTTGTTAAAGTAAGACAGTAT
ATAGAAATTTGTGGACATAAGRCT
TGTGGACATAAGRCTATAGGTACA
AAGRCTATAGGTACAGTATTAGTA
ACTCTTTGGCAACGACCCTTTGTC
CAACGACCCTTTGTCACAGTAAAG
TTTGTCACAGTAAAGATAGGGGGG
GGGGGGCAACTAAAGGAAGCTCTG
CTAAAGGAAGCTCTGTTAGACACA
GCTCTGTTAGACACAGGAGCAGAT
GACACAGGAGCAGATGATACAATA
GAAGAAATGAATTTGTCAGGAAGA
GCCAACATAATTGGAAGGAATCTG
GAAGACATAAATTTGCCGGGAARA
AATTTGCCGGGAARATGGAAACCA
GGAARATGGAAACCAAAAATGATA
CAGTATGATCAGGTACCTATAGAA
CAGGTACCTATAGAARTTTGTGGG
ATAGAARTTTGTGGGCATAAAGYW
TGTGGGCATAAAGYWATAGGTACA
AAAGYWATAGGTACAGTATTAGTA
TTAGTAGGACCTACACCTRTCAAC
CCTACACCTRTCAACRTAATTGGA
RTCAACRTAATTGGAAGAAATCTG
ATTGGAAGAAATCTGWTGACTMAG
AATCTGWTGACTMAGATTGGTTKC
ACTMAGATTGGTTKCACTTTAAAT
ATAAAGATAGGGGGACAATTGAGG
GGGGGACAATTGAGGGAAGCTCTA
TTGAGGGAAGCTCTATTGGATACA
ATAGAAATCTGTGGACATAAAGCC
TGTGGACATAAAGCCATAGGTACA
AAAGCCATAGGTACAGTATTAGTA
TTAGTAGGACCTACACCTRYCAAC
CCTACACCTRYCAACATAATTGGA
RYCAACATAATTGGAAGAAACCTG
AACCTGTTGACTCAGCTTGGTTGC
ACTCTTTGGCAACGAYCCMTCGTC
CAACGAYCCMTCGTCACAGTAARG
MTCGTCACAGTAARGGTAGGGGGG
GTAARGGTAGGGGGGCAACTGAAG
GGGGGGCAACTGAAGGAAGCTCTA
CTGAAGGAAGCTCTATTAGAYACA
CAGTATGATCAGGTATTAGTAGAA
CAGGTATTAGTAGAAATCTGTGGA
CTCGTCACAATAAAGGTAGGGGGA
ATAAAGGTAGGGGGACAACTAAAG
GGGGGACAACTAAAGGAAGCTCTG
CTAAAGGAAGCTCTGTTAGATACA
GAAGACATAGATTTGCCAGGAAGA
CAAATACCCATAGAAATATGTGGA
ATAGAAATATGTGGACATAAAGCT
GATCTGTTGACTCAGCTTGGTTGC
CAACGACCCATCGTCACAGTAAAg
ATCGTCACAGTAAAgAtAgGgGGG
GTAAAgAtAgGgGGGCAACTAAaG
gGgGGGCAACTAAaGGAAGCtATA
CTAAaGGAAGCtATACTAGATACA
GCtATACTAGATACAGGAGCAGAT
ACAGTATTAGAAGAAATrrATTTG
GAAGAAATrrATTTGCCAGGGAGA
rATTTGCCAGGGAGATGGAAACCA
GGTTTTGTCAAAGTAAGGCAGTAT
TGTGGGCATAAAGTTGTAGGTTCA
AAAGTTGTAGGTTCAGTATTAGTA
ACTCTTTGGCAACGACCCCTMGTC
CAACGACCCCTMGTCACAATAAGG
CTMGTCACAATAAGGGTAGGGGGG
ATAAGGGTAGGGGGGCAAYTAAAG
GGGGGGCAAYTAAAGGAAGCTCTA
YTAAAGGAAGCTCTATTAGAYACA
GCTCTATTAGAYACAGGGGCAGAT
GAYACAGGGGCAGATGATACAGTA
GGAAGATGGAAACCAAAAATGATW
AAACCAAAAATGATWGGGGGAATT
ATGATWGGGGGAATTGGAGGTTTT
CAGTATGATCAGATAGCCATAGAA
CAGATAGCCATAGAAATTTGTGGA
CAACGACCCATCGTCACARTAAAG
ATCGTCACARTAAAGATAGGGGGA
RTAAAGATAGGGGGACAACTAAAG
GGGGGACAACTAAAGGAAGCTCTA
ATAATAGGGGGAATTGGAGGGTTT
GGAATTGGAGGGTTTGTCAAAGTA
GGGTTTGTCAAAGTAAAACAGTAT
GGTACAGTATTAGTAGGGCCTACA
TTAGTAGGGCCTACACCTACCAAC
CCTACACCTACCAACGTAATTGGA
ACCAACGTAATTGGAAGGAATGTG
ATTGGAAGGAATGTGTTGACTCAR
AATGTGTTGACTCARCTTGGTTGC
ACTCARCTTGGTTGCACTTTAAAT
GGGGGGCAAATAAAGGAAGCTTTA
ATAAAGGAAGCTTTATTAGATACA
GCTTTATTAGATACAGGAGCAGAT
GCAGATGATACAATATTAGAAGAG
ACAATATTAGAAGAGATGARTTTG
GAAGAGATGARTTTGCCAGGAAGA
ARTTTGCCAGGAAGATGGACACCA
GGAAGATGGACACCAAAAATAATA
GGTTTTATCAGAGTAAGACAGTAT
AGAGTAAGACAGTATGATCAAATA
CAGTATGATCAAATACCCATAGAR
CAAATACCCATAGARATCTGTGGA
ATAGARATCTGTGGACAAAAAGTT
TGTGGACAAAAAGTTATAGGTACA
ATTGGAAGGAATCTGATGACTCAG
ACTCTTTGGCAACGACCCCTCGty
CAACGACCCCTCGtyACAATAAAG
CTCGtyACAATAAAGAtAGGGGGG
ATAAAGAtAGGGGGGCArCTAAAG
GGGGGGCArCTAAAGGAGGCTCTA
AAACCAAAAATGATAGGGGgAaTT
ATGATAGGGGgAaTTGGaGGkTTT
GgAaTTGGaGGkTTTATCAAAGTA
GGkTTTATCAAAGTAAGACAGTAT
CAGTATGATCAGATACTAGTAGAA
CAGATACTAGTAGAAATCTGTGGA
TGTGGACATAAAGCTaTGGGTACA
AAAGCTaTGGGTACAGTATTAGTA
CCTACACCTGTCAACATAATTgGA
GTCAACATAATTgGAAGAAACCTG
ATTgGAAGAAACCTGTTGACTCAG
AACCTGTTGACTCAGATTGGTTGC
ATAAAGATAGGGGGGCAACTAAWA
GGGGGGCAACTAAWAGAAGCTCTA
CTAAWAGAAGCTCTATTAGATACA
GGAATTGGAGGTTTTGTCAAGGTA
GGTTTTGTCAAGGTAAGACAGTAT
AAGGTAAGACAGTATGAGCAGGTA
CAACGACCCCTCGTCACAaTAAAg
CTCGTCACAaTAAAgATAGGgGGg
aTAAAgATAGGgGGgCAACTAAGG
GGgGGgCAACTAAGGGAAGCTCTG
GAAGAAATAAATTTGCCAGGAAAA
CCTACACCTGCCAACATAATyGGA
GCCAACATAATyGGAAGAAATCTG
ATyGGAAGAAATCTGTTGACTCAA
AATCTGTTGACTCAACTCGGTTGC
ACTCAACTCGGTTGCACTTTAAAT
CTAGTCACAGTAAAGGTAGGGGGG
GTAAAGGTAGGGGGGCAGCTAAAG
GCTCTATTAGATACAGGAgCAGAT
GATACAGGAgCAGATGATACAGTA
gCAGATGATACAGTATTAGACGAA
ACAGTATTAGACGAAATAAATTTG
GACGAAATAAATTTGCCAGGAAGA
AATTTGCCAGGAAGATGGaAACCA
GGAAGATGGaAACCAAAAATGATA
aAACCAAAAATGATAGGGGGAATT
GGAATTGGaGGTTTTATCAAAGTa
GGTTTTATCAAAGTaAGACAGTAT
AAAGTaAGACAGTATGaTCAGATA
CAGTATGaTCAGATAcCCAtAGAA
CAGATAcCCAtAGAAATCTGTGGA
AtAGAAATCTGTGGACATACAGcT
TGTGGACATACAGcTATAGGTACA
ACAGcTATAGGTACAGTATTAGTA
TTAGTAGGACCTACACCTGtCAAC
CCTACACCTGtCAACATAATTGGA
GtCAACATAATTGGAAGAAATCTG
ATTGGAAGAAATCTGATGACtCAG
AATCTGATGACtCAGAttGGGTGc
ACtCAGAttGGGTGcACTTTAAaT
CTCGTCACAATAAAGATAGGRGGG
ATAAAGATAGGRGGGCAACTAAAG
GGRGGGCAACTAAAGGAAGCTCTA
AATTTGCCAGGAAGATGGAAGCCA
GGAAGATGGAAGCCAAAAATRATA
AAGCCAAAAATRATAGGGGGACTT
ATRATAGGGGGACTTGGAGGTTTT
GGACTTGGAGGTTTTATCAAAGTA
ATAGAAATCTGTGGACAAAAAGYC
TGTGGACAAAAAGYCATAGGTACA
AAAGYCATAGGTACAGTGTTAATA
CAACGACCCCTAGTCACAATAAAG
CTAGTCACAATAAAGATAGGGGGG
ATAAAGGAAGCTCTATTAGACACA
AAACCAAAAATGATAGGGGGACTT
ATGATAGGGGGACTTGGAGGTTTT
GGACTTGGAGGTTTTATCAAAGTC
GGTTTTATCAAAGTCAGACAGTAT
AAAGTCAGACAGTATGATCAGATA
CAGTATGATCAGATACTTATAGAA
CAGATACTTATAGAAATCTGTGGA
TTAGTAGGACCCACACCTGTCAAC
CCCACACCTGTCAACATAATTGGG
GTCAACATAATTGGGAGAAATTTG
ATTGGGAGAAATTTGTTGACTCAG
AATTTGTTGACTCAGATTGGCTGC
ACAGTATTAGAGGAAATGAATTTG
GAGGAAATGAATTTGCCAGGAAGA
GGAAGATGGAAACCAAGAATGATA
AAACCAAGAATGATAGGGGGACTT
CAGATACCTATAGAAATATGTGGA
ATAGAAATATGTGGACATAAAGTA
TGTGGACATAAAGTAATAAGTACA
AAAGTAATAAGTACAGTATTAATA
GCTCTATTAGATACAGGAGCTGAT
GATACAGGAGCTGATGATACAGTA
GCTGATGATACAGTATTAGAAGAC
GGAAGATGGAAACCAARAWTGATA
AAACCAARAWTGATAGGGGGACTT
WTGATAGGGGGACTTGGAGGTTTT
TTAGTAGGACCTACACCTGYCAAT
CCTACACCTGYCAATATAATTGGA
GYCAATATAATTGGAAGAAATTTG
ATAAAGATAGGAGGGCAACTAAAG
ACAGTATTAGAAGACATAAGTTTG
GAAGACATAAGTTTGCCAGGAAAA
AAACCAAAAATGATAGGAGGACTT
ATGATAGGAGGACTTGGAGGTTTT
GTCAACATAATTGGAAGGAATCTG
ACTCTTTGGCAACGACCAATAGTC
CAACGACCAATAGTCACAATAAAG
ATAGTCACAATAAAGATAGGGGGA
ATAAAGATAGGGGGACAACTAAAG
GGGGGACAACTAAAGGAAGCCCTA
GCCCTATTAGATACAGGGGCAGAT
GATACAGGGGCAGATGACACAGTA
AAACCAARAATGATAGGGGGACTT
ATGATAGGGGGACTTGGAGGCTTT
GGACTTGGAGGCTTTATCAAAGTA
GGCTTTATCAAAGTAAGACARTAT
AAAGTAAGACARTATGATCAGATA
CARTATGATCAGATACCCATAGAA
TGTGGACATAAAGCTATARGTACA
AAAGCTATARGTACAGTATTAGTA
AATCTGTTGACTCAGCTTGGGTGC
ACTCAGCTTGGGTGCACTCTAAAT
CAACGACCCCTTGTCTCAATAAAA
CTTGTCTCAATAAAAGTAGGGGGC
ATAAAAGTAGGGGGCCAGATAAGG
GGGGGCCAGATAAGGGAGGCTCTC
ATAAGGGAGGCTCTCTTAGATACA
GCTCTCTTAGATACAGGAGCAGAT
CAGTATGATCAAATACTKATAGAA
CAAATACTKATAGAAATTTGTGGA
TGTGGAAAAAAGGCTATAGGTACA
AAGGCTATAGGTACAGTATTAGTG
GGTACAGTATTAGTGGGACCTACA
GTCAACATAATTGGAAGAAATATG
ATTGGAAGAAATATGTTGACTCAA
AATATGTTGACTCAACTTGGATGC
ACTCAACTTGGATGCACACTAAAT
ATAGAAATCTGTGGACATAGAGTT
TGTGGACATAGAGTTATARGTACA
AGAGTTATARGTACAGTRTTAGTA
RGTACAGTRTTAGTAGGACCTACC
GTCAACATAATTGGAAGAARTCTG
ATTGGAAGAARTCTGTTGACTCAG
ARTCTGTTGACTCAGATTGGGTGC
ACTCAGATTGGGTGCACTTTAAAT
CCTCAAATCCCTCTTTGGGACAGA
CCTCTTTGGGACAGACCAATAGTT
GACAGACCAATAGTTACAGCAAGA
ATAGTTACAGCAAGAGTTGGGGGC
GCAAGAGTTGGGGGCCACCTATGT
GGGGGCCACCTATGTGAAGTTTTG
CTATGTGAAGTTTTGCTGGATACA
GTTTTGCTGGATACAGGAGCAGAT
GCAGATGACACAGTACTAAACAAC
ACAGTACTAAACAACATACAATTG
AACAACATACAATTGGAAGGAAAA
CAATTGGAAGGAAAATGGAAACCA
AAACCAAAAATGATAGGGGGTATA
ATGATAGGGGGTATAGGAGGTTTT
GGTATAGGAGGTTTTATAAAAGTA
GGTTTTATAAAAGTAAAAGAATAT
AAAGTAAAAGAATATGATAATGTG
GAATATGATAATGTGACAGTAGAA
AATGTGACAGTAGAAATAGAAGGA
GTAGAAATAGAAGGAAGGGAGGTA
GAAGGAAGGGAGGTACAGGGAACA
GAGGTACAGGGAACAGTATTGGTG
GGAACAGTATTGGTGGGACCTACT
TTGGTGGGACCTACTCCTGTTAAT
CCTACTCCTGTTAATATTATTGGA
GTTAATATTATTGGAAGAAATATA
ATTGGAAGAAATATATTGACAGGA
AATATATTGACAGGATTAGGTTGT
ACAGGATTAGGTTGTACACTAAAC
ACTCTTTGGCAACGACCAGTAGTC
CAACGACCAGTAGTCACAGTAAGA
GTAGTCACAGTAAGAATAGGGGGA
GTAAGAATAGGGGGACAGCCAATA
GGGGGACAGCCAATAGAAGCCCTA
CCAATAGAAGCCCTATTAGACACA
ACAGTATTAGAAGACATAAATTTA
GAAGACATAAATTTACCAGGAAAA
CAGTATGATCAAATACTTATAGAA
CAAATACTTATAGAAATCTGTGGA
ATAGAAATCTGTGGAAAAAGGGCC
TGTGGAAAAAGGGCCATAGGTACA
AGGGCCATAGGTACAGTATTAGTA
GTCAACATAATTGGACGAAATATG
ATTGGACGAAATATGTTGACTCAG
AATATGTTGACTCAGATTGGTTGT
ACTCTTTGGCAACGACCCTTAGTC
CAACGACCCTTAGTCACAGTAAGA
TTAGTCACAGTAAGAATAGGGGGA
GTAAGAATAGGGGGACAGCTAATA
CTAATAGAAGCCCTATTAGATACA
ACAGTATTAGAAGAAATAAATTTA
GAAGAAATAAATTTACCAGGAAAA
CAGTATGATCAGATATCTATAGAA
CAGATATCTATAGAAATTTGTGGA
ATAGAAATTTGTGGAAAAAAGGCC
TGTGGAAAAAAGGCCATAGGTACA
AAGGCCATAGGTACAGTATTAGTA
GGTACAGTATTAGTAGGATCTCCA
TTAGTAGGATCTCCACCTGTCAAC
TCTCCACCTGTCAACATAATTGGA
CAACGACCCCTTGTCACAGTAAAA
CTTGTCACAGTAAAAGTAGGGGGA
GTAAAAGTAGGGGGACAGCTAATA
GACACAGGAGCAGATGACACAGTC
GCAGATGACACAGTCTTAGAAGAG
ACAGTCTTAGAAGAGATAAGTTTA
GAAGAGATAAGTTTACCAGGAAAA
AGTTTACCAGGAAAATGGAAACCA
CAAATACTTATAGAAATTAGTGGA
ATAGAAATTAGTGGAAAAAAGGCT
AGTGGAAAAAAGGCTATAGGGACA
AATATGTTGACTCAGATTGGCTGT
ACTCAGATTGGCTGTACTTTAAAC
ACTCTTTGGCAGCGACCCCTAGTC
CAGCGACCCCTAGTCACAGTAAGA
CTAGTCACAGTAAGAATAGGGGGA
CAAATACTTATAGAAATTTGTGGG
ATAGAAATTTGTGGGAAAAAGGCT
TGTGGGAAAAAGGCTATAGGGACA
AAGGCTATAGGGACAGTATTGGTA
GGGACAGTATTGGTAGGACCTACA
CCTACACCTATCAACATAATCGGG
ATCAACATAATCGGGAGAAATATG
ATCGGGAGAAATATGTTGACTCAA
AATATGTTGACTCAAATTGGTTGT
ACTCAAATTGGTTGTACTTTAAAT
CAACGACCCTTAGTCACAGTAAAA
TTAGTCACAGTAAAAATAGGGGGA
GTAAAAATAGGGGGACAGCTAATA
GGGGGACAGCTAATAGAAGCTCTA
CTAATAGAAGCTCTATTAGACACA
GCTCTATTAGACACAGGGGCAGAT
GACACAGGGGCAGATGATACAGTA
ACAGTATTAGAAGAAATAAGTTTA
GAAGAAATAAGTTTACCAGGAAAA
CAGATACTTATAGAAATTTGTGGG
ATAGAAATTTGTGGGAAAAAGGCC
TGTGGGAAAAAGGCCATAGGAACA
AAGGCCATAGGAACAGTATTAGTA
ACTCTTTGGCAACGACCCTTAGTT
CAACGACCCTTAGTTACAGTCAAG
TTAGTTACAGTCAAGAATGGGGGA
GTCAAGAATGGGGGACAGCTAATA
CAATATGATCAGATACTTATAGAA
TGTGGGAAAAAGGCTATAGGTACA
AAGGCTATAGGTACAGTGTTAGTA
GGTACAGTGTTAGTAGGTCCTACA
TTAGTAGGTCCTACACCTGTCAAC
GACACAGGAGCAGATGATACGGTA
GCAGATGATACGGTATTAGAAGAT
ACGGTATTAGAAGATATAAATTTA
CAGATACTTATAGAAATTTGTGGA
TGTGGAAAAAAGGCCATAGGGTCA
AAGGCCATAGGGTCAGTATTAGTA
GGGTCAGTATTAGTAGGACCTACA
GGGGGACAGCTAATAGAAGCTTTA
CTAATAGAAGCTTTATTAGACACA
GCTTTATTAGACACAGGAGCAGAT
ACAGTATTAGAAGAAATCAATTTA
GAAGAAATCAATTTACCAGGAAAA
GGCTTTATCAAAGTAAGACAATAT
CAATATGATCAGATACTTTTAGAA
CAGATACTTTTAGAAATTTGTGGA
TTAGAAATTTGTGGAAAAAAGGCC
GGTACAGTATTAGTAGGACCCACA
AATATGTTGACTCAGATGGGCTGC
ACTCAGATGGGCTGCACTTTAATT
TTAGTCACAGTAAGAGTAGGGGGA
CAGTATGATCAGATACCTATAGAA
CAGATACCTATAGAAATTTGTGGA
TGTGGAAAAAAGGCCATGGGTACA
AAGGCCATGGGTACAGTGTTAGTT
GGTACAGTGTTAGTTGGACCTACA
TTAGTTGGACCTACACCTGTCAAC
ACTCAGATTGGTTGTACCTTAAAT
ATCACTCTTTGGCAAAGACCCTTA
TGGCAAAGACCCTTAGTCTCAGTA
CCCTTAGTCTCAGTAAGAGTAGAA
TCAGTAAGAGTAGAAGGACAGCTA
GTAGAAGGACAGCTAATAAAAGCC
CAGCTAATAAAAGCCCTATTAGAC
AAAGCCCTATTAGACACAGGAGCA
TTAGAAGAAATAAATTTACTAGGA
ATAAATTTACTAGGAAAATGGAAA
CTAGGAAAATGGAAACCAAAAATG
GGACCTACACCTGTCAACATAATC
CCTGTCAACATAATCGGACGAAAT
ATAATCGGACGAAATATGTTGACT
CGAAATATGTTGACTCAGATTGGT
TTGACTCAGATTGGTTGTACTTTA
AATTTACCAGGAAAATGGAGACCA
GGAAAATGGAGACCAAAAATGATA
AGACCAAAAATGATAGGGGGAATT
CAAATACTTATGGAAATTTGTGGA
ATGGAAATTTGTGGAAAAAAGGCT
GTCAACATAATTGGACGAAACATG
ATTGGACGAAACATGTTGACCCAA
AACATGTTGACCCAAATTGGTTGT
ACCCAAATTGGTTGTACTTTAAAT
CCCCAAATCACTCTTTGGCAACGA
CAACGACCCATAGTTACAGTAAAA
ATAGTTACAGTAAAAATAGGGGGA
GGGGGACAGCTAATAGAAGCCCTG
CTAATAGAAGCCCTGTTAGACACA
GCCCTGTTAGACACAGGAGCAGAT
ATGATAGGGGGAATTGGTGGTTTT
GGAATTGGTGGTTTTATCAAAGTA
CAAATACTTATAGAAATTTGTGGA
TGTGGAAAAAAGGCTATAGGGACA
ATTGGGAGAAATATGTTGACCCAG
AATATGTTGACCCAGATTGGCTGC
CAACGACCCTCAGTCATGGTAAGG
TCAGTCATGGTAAGGATAGGGGAA
GTAAGGATAGGGGAACAGCTAATA
GGGGAACAGCTAATAGAAGCCCTA
GCAGATGATACAGTATTAAAAGAA
ACAGTATTAAAAGAAATAAATTTG
AAAGAAATAAATTTGCCAGGAAGA
AAAGTAAGACAGTATGATAACATG
CAGTATGATAACATGAGCATAGAA
AACATGAGCATAGAAATTGAGGGA
ATAGAAATTGAGGGAAAAAAGGCT
GAGGGAAAAAAGGCTATAGGTACA
GTCAACATAATTGGAAGAAACATG
ATTGGAAGAAACATGTTGACTCAG
AACATGTTGACTCAGATTGGCTGC
CAACGACCCATAGTCACAGCACGA
ATAGTCACAGCACGAATAGGGGGA
GCACGAATAGGGGGACAGCTAATA
GGGGGACAGCTAATAGAAACCCTA
CTAATAGAAACCCTATTAGACACA
ACCCTATTAGACACAGGGGCAGAT
GCAGATGATACAGTATTAGAAGGA
ACAGTATTAGAAGGAATAAATTTA
GAAGGAATAAATTTACCAGGAAAA
CAGATACTTATAGAAATTCATGGA
ATAGAAATTCATGGAAAAAAGGCT
CATGGAAAAAAGGCTATAGGTACA
ATTGGACGAAATATGTTGACTCAA
CTTGTCACAATAAAGATAGGGGGA
ATAAAGATAGGGGGACAGATAAAG
GGGGGACAGATAAAGGAAGCTCTA
GAAGAAATAAATTTGCCAGGAAAG
AATTTGCCAGGAAAGTGGAAACCA
GGAAAGTGGAAACCAAAAATGATA
CAGTATGATCAAATATCCATAGAA
ATAAAGGTAGGGGGGCAGCTAAAG
ACAGTATTAGAAGACATGGAGTTA
GAAGACATGGAGTTACCAGGAAGA
CAAATACCTGTAGAARTCTGTGGA
GTAGAARTCTGTGGACATAAGGTT
TGTGGACATAAGGTTATAACTACA
AAGGTTATAACTACAGTATTAACA
ACTACAGTATTAACAGGACCTACA
TTAACAGGACCTACACCTGTCAAC
AATCTGATGACCCAGCTTGGTTGT
ACCCAGCTTGGTTGTACTTTAAAT
ATAAAGATAGGGGGGCAGTTAAAG
ACAGTATTAGAAGAYATRAATTTA
GAAGAYATRAATTTACCAGGAAGA
AAAGTAAGACAGTATGATCAGRTA
CAGTATGATCAGRTACCCATAGAA
CAGRTACCCATAGAAATCTGTGGA
ACTCAGCTTGGTTGCACTTTAAAY
CTCGTCACAATAAAGATAGGGGGR
ATAAAGATAGGGGGRCAACTAAAG
GGGGGRCAACTAAAGGAAGCTCTA
ACAGTATTAGAAGAMATGAATTTG
GAAGAMATGAATTTGCCAGGAAAA
CAGTATGATCAAATACAGGTAGAA
CAAATACAGGTAGAAATCTGTGGA
TTAGTAGGACCTACACCGATCAAC
CCTACACCGATCAACATAATTGGA
ATCAACATAATTGGAAGAAATCTG
ATTGGAAGAAATCTGWTGACTCAA
AATCTGWTGACTCAAATTGGTTGC
ACTCAAATTGGTTGCACYTTAAAT
CAACGACCCCTCGTCACAATAAAR
CTCGTCACAATAAARATAGGGGGG
ATAAARATAGGGGGGCAACTAAAG
ATTGGAAGAAATCTGTTGACTGAG
AATCTGTTGACTGAGATTGGTTGC
ACTGAGATTGGTTGCACTTTAAAT
CAGCGACCCCTCGTCACAGTAAAA
CTCGTCACAGTAAAAATAGGGGGG
GCAGATAATACAGTATTAGAGGAC
ACAGTATTAGAGGACTTGAATTTG
GAGGACTTGAATTTGCCAGGAAGA
CAGTATGATCAGGTACAAGTAGAA
CAGGTACAAGTAGAAATCTGTGGA
ATCGTCACAGTAAAGATAGGGGGG
GAAGAAATGAATTTGCCAGGAAGR
AATTTGCCAGGAAGRTGGAAACCA
GGAAGRTGGAAACCAAAATTGATA
GGAATTGGAGGTTTTRTTAAAGTA
GGTTTTRTTAAAGTAAGACARTAT
AAAGTTATAGGTACAGTAYTARTA
GGTACAGTAYTARTAGGACCTACA
YTARTAGGACCTACACCTGYCAAC
CCTACACCTGYCAACGTAATTGGA
GYCAACGTAATTGGAAGARATCTG
ATTGGAAGARATCTGTTGACTCAG
RATCTGTTGACTCAGATTGGTTGC
GAAGAAATGAATTTGCCAGGCAGA
AATTTGCCAGGCAGATGGAAACCA
GGCAGATGGAAACCAAAAATGATA
ATGATAGGGGGAATTGGAGGYTTT
GGAATTGGAGGYTTTATTAAAGTA
GGYTTTATTAAAGTAAGACAGTAT
CAGATACCCATAGAAATCGAAGGA
ATAGAAATCGAAGGACATAAAGCT
GAAGGACATAAAGCTRTAGGTACA
AATCTGTTGACTCAGATTGGCTGT
ACTCAGATTGGCTGTACTTTAAAT
CAACGACCCCTCGTCRCARTAAAG
CTCGTCRCARTAAAGATAGGGGGG
RTAAAGATAGGGGGGCAAATAAAG
ACAGTATTAGAAGAAATGMMTTTG
GAAGAAATGMMTTTGCCAGGAAAA
MMTTTGCCAGGAAAATGGAAACCA
AAAGTAAGGCAGTATGATCAGRTA
AAAGCTATAGGTACAGTRTTAGTA
GGTACAGTRTTAGTAGGACCTACA
GTCAACATAATTGGAAGAAATCTR
ATTGGAAGAAATCTRTTGACTCAA
AATCTRTTGACTCAAATTGGTTGC
ACAGTATTAGAAGACATRGARTTG
GAAGACATRGARTTGCCAGGAAGA
GARTTGCCAGGAAGATGGAARCCA
GGAAGATGGAARCCAMAAATGATA
AARCCAMAAATGATAGGGGGAATT
GGAATTGGAGGTTTTATCAAAGTW
GGTTTTATCAAAGTWAGACARTAT
AAAGTWAGACARTATGATCAGRTA
CARTATGATCAGRTACCCATAGAG
CAGRTACCCATAGAGATCTGTGGA
ATAGAGATCTGTGGACATAAAGCT
TGTGGACATAAAGCTATRGGTACA
AAAGCTATRGGTACAGTATTAGTA
GTCAACATAATTGGAAGAAATYTG
ATTGGAAGAAATYTGTTGACTCAG
AATYTGTTGACTCAGCTTGGYTGC
ACTCAGCTTGGYTGCACTTTAAAT
ATAAAGGTAGGGGGGCAACTAARG
GGGGGGCAACTAARGGAAGCCCTA
CTAARGGAAGCCCTAATAGATACA
GCCCTAATAGATACAGGGGCAGAT
ATAATAGGGGGAATTGCAGGTTTT
GGAATTGCAGGTTTTATCAAAGTA
CAGTATGATCAGGTAAGCGTAGAA
CAGGTAAGCGTAGAAATCTGTGGA
ACAATATTAGAAGAAATGAGTTTG
GAAGAAATGAGTTTGTCAGGAAAA
AGTTTGTCAGGAAAATGGAAACCA
GGAAAATGGAAACCAAAATTGATA
TGTGGACATAGAGTTATCGGTACA
AGAGTTATCGGTACAGTATTAGTA
ATCGTCACARTAAAGATAGGGGGG
RTAAAGATAGGGGGGCAGCTAAAG
ARAGTAAGACAGTATGATCAGRTA
CAGRTACCCATAGAAATTTKTGGA
ATAGAAATTTKTGGACATCAAGTT
TKTGGACATCAAGTTAAAACTACA
CAAGTTAAAACTACAGTATTAGTA
ACTACAGTATTAGTAGGACCTACA
AATCTGATGACTCAGMTTGGTTGC
GCAGATGATACAGTAYTAGAAGAC
ACAGTAYTAGAAGACATGAATTTR
GAAGACATGAATTTRCCAGGRAGA
AATTTRCCAGGRAGATGGAARCCA
GGRAGATGGAARCCAAAAATGATA
CAGTATGATCAGATASCCATAGAA
CAGATASCCATAGAAATATGTGGR
ATAGAAATATGTGGRCATAAAACT
TGTGGRCATAAAACTATAGGTACA
ATTGGAAGAAATCTGTTGACCCAA
AATCTGTTGACCCAAATTGGTTGC
ACCCAAATTGGTTGCACTTTAAAT
ATAAAGATAGGGGGGCARCTAAAR
GGGGGGCARCTAAARGAAGCTCTA
CTAAARGAAGCTCTATTAGATACA
CAGATACTTGTAGAAATTTGTGGA
GTAGAAATTTGTGGACATAAAGCT
ATTGGAAGAAATCTGTTGACTCAR
AATCTGTTGACTCARCTTGGTTGC
CAACGACCCMTCGTCACARTAAAG
MTCGTCACARTAAAGATAGGGGGG
RTAAAGATAGGGGGGCAGCTAAGG
CTAAGGGAAGCTCTACTAGATACA
CAGRTACCCATAGAAATCTGCGGA
ATAGAAATCTGCGGACATAAAGTT
TGCGGACATAAAGTTATAAGTACA
AAAGTTATAAGTACAGTCTTAGTA
AGTACAGTCTTAGTAGGACCTACA
AATCTGATGACTCAGATTGGATGC
ACTCAGATTGGATGCACTTTAAAT
ACTCTTTGGCAGCGACCCATCGTT
CAGCGACCCATCGTTACAATAAAG
ATCGTTACAATAAAGATAGGGGGG
ATAAAGATAGGGGGGCAACTAATR
GGGGGGCAACTAATRGAAGCTCTA
CTAATRGAAGCTCTATTAGATACA
GAAGACATAAATTTGCCAGGRAGA
AATTTGCCAGGRAGATGGAARCCA
GGRAGATGGAARCCAAAAATAATA
GGTTTTATCAAAGTAAGRCAGTAT
AAAGTAAGRCAGTATGATCAGRTA
CAGRTACCCATAGAAATYTGTGGM
ATAGAAATYTGTGGMCATAAAGYT
TGTGGMCATAAAGYTATARGTACA
AAAGYTATARGTACAGTATTAGTA
CAACGACCCCTCGTCACAATAAAA
CTCGTCACAATAAAAATAGGGGGG
ATAAAAATAGGGGGGCAACTAAAG
AAAGCTATAGGTACAGTATTAGTG
CCTACACCTGTCAACATAATTGGG
GTCAACATAATTGGGAGAAATATG
AATATGTTGACTCAGCTTGGTTGC
ATAAGGATAGGGGGGCAACTAGTG
GGGGGGCAACTAGTGGAAGCTCTA
CTAGTGGAAGCTCTATTAGATACA
ATAGAAATCTGTGGACATAAARTT
ATTGGAAGAAATTTGATGACTCAA
AATTTGATGACTCAACTTGGTTGT
ACTCAACTTGGTTGTACTTTAAAT
ACAGTATTAGAAGACATGGAGTTG
GAAGACATGGAGTTGCCAGGAAGA
AATCTGTTGACTCAGATWGGTTGC
ACTCAGATWGGTTGCACTTTAAAT
CAACGACCCCTCGTCACARTAAAG
CTCGTCACARTAAAGGTAGGRGGG
RTAAAGGTAGGRGGGCAACTAAAG
GAAGACATGAATTTGCCAGGAAGA
TTAGTAGGACCTACACCTGTMAAC
CCTACACCTGTMAACATAATTGGA
GTMAACATAATTGGAAGAAATCTG
CAGCGACCCCTCGTCACAATAAGG
CTCGTCACAATAAGGATAGGGGGG
ATAAGGATAGGGGGGCAACTAAAG
ACAGTATTAGAAGACATGAATTTA
GAAGACATGAATTTACCAGGAAAA
AATCTGTTGACTCAGCTCGGGTGC
ACTCAGCTCGGGTGCACCTTAAAT
ACAGTATTAGAAGAAATGAATTTR
AATCTGTTGACTCAAATTGGYTGY
ACTCAAATTGGYTGYACTTTAAAY
CCTCAAATCACTCTTTGGCGACGA
ACTCTTTGGCGACGACCCATCGTC
CGACGACCCATCGTCACAATAAAG
ATAAAGATAGGAGGGCAGCTAAGA
GGAGGGCAGCTAAGAGAAGcTCTA
CTAAGAGAAGcTCTATTAGATACA
GcTCTATTAGATACAGGagCAGAT
GATACAGGagCAGATGATACAGTA
gCAGATGATACAGTAATAGAAGAA
ACAGTAATAGAAGAAATaAATTTG
GAAGAAATaAATTTGCCAGGAAGA
AATTTGCCAGGAAGATGGaCaCCA
GGAAGATGGaCaCCAAAAATCATA
aCaCCAAAAATCATAGGGGGAATT
ATCATAGGGGGAATTGGAGGTTTT
GGAATTGGAGGTTTTGTYAGAGTA
GGTTTTGTYAGAGTAAGACAGTAT
AGAGTAAGACAGTATGATCAGGTA
CAGTATGATCAGGTAsyTGTAGAA
CAGGTAsyTGTAGAAATATGTGGA
GTAGAAATATGTGGACATAAAGCT
TGTGGACATAAAGCTATAGGTmCA
AAAGCTATAGGTmCAGTATTAGTA
GGTmCAGTATTAGTAGGACCTACA
CCTACACCTGCCAACATAGTTGGA
GCCAACATAGTTGGAAGAAATATG
GTTGGAAGAAATATGTTGACTCAG
AATATGTTGACTCAGATTGGTTGC
ACTCAGATTGGTTGCACKTTAAAT
ATAAAGATAGGGGGGCAATTAATT
GGGGGGCAATTAATTGAAGCTCTA
TTAATTGAAGCTCTATTAGATACA
CAGTATGATCAGATACAAGTAGAG
CAGATACAAGTAGAGATCTGTGGA
GTAGAGATCTGTGGACATAAAGCT
TGTGGACATAAAGCTACCTGTTCA
AAAGCTACCTGTTCAGTATTAATA
TGTTCAGTATTAATAGGACCTACA
CCTACACCTGTCAACATAATTGGC
GTCAACATAATTGGCAGAAATCTG
ATTGGCAGAAATCTGATGACTCAG
ACTCTTTGGCAACGACCCWTCGTC
CAACGACCCWTCGTCACAATAAAG
WTCGTCACAATAAAGATAGGGGGG
GAAGAAATGAATTTACCAGGAAAA
GGAAAATGGAGACCAAAAATRATA
AGACCAAAAATRATAGGGGGAATT
ATRATAGGGGGAATTGGAGGCTTT
GGAATTGGAGGCTTTRTCAAAGTA
GGCTTTRTCAAAGTAAGACAGTAT
TTAGTAGGACCTACACCTRCCAAC
CCTACACCTRCCAACATAATTGGA
RCCAACATAATTGGAAGAAATCTG
ATAAAGGTAGGGGGGCAACTARCG
GGGGGGCAACTARCGGAAGCTCTA
CTARCGGAAGCTCTATTAGACACA
CAGGTACCCATAGAAATATATGGG
ATAGAAATATATGGGCATAAAGCT
TATGGGCATAAAGCTATAGGTACA
ATTGGAAGAAGTCTGATGACTCAG
AGTCTGATGACTCAGCTTGGTTGC
ATAAAGGTAGGGGGGCAACTAATA
ACAGTATTAGAAGATATAAATTTG
GAAGATATAAATTTGCCAGGAAGA
AAAGTAAAACAGTATGATAATRTA
CAGTATGATAATRTATGCATAGAA
AATRTATGCATAGAAATTTGTGGA
TGTGGACATAAAGCTATATGTTCA
AAAGCTATATGTTCAGTATTAGTA
TGTTCAGTATTAGTAGGACCTACA
TTAGTAGGACCTACACCTTTCAAC
GCAGATGATACAATAATGCAAGAA
ACAATAATGCAAGAAATGCATTTG
CAAGAAATGCATTTGCCAGGAAGA
CATTTGCCAGGAAGATGGAAACCA
ATGATAGGGGGAATTGGAGGTTTG
GGAATTGGAGGTTTGGTCAAAGTA
GGTTTGGTCAAAGTAAGACAGTAT
AAAGTAAGACAGTATGATGAGATA
CAGTATGATGAGATAGAAGTAGAC
GAGATAGAAGTAGACATTTGTGGA
GTAGACATTTGTGGACATAAAGTT
TTAGTAGGACCTACACCTTCCAAC
CCTACACCTTCCAACATAATTGGA
TCCAACATAATTGGAAGAAATCTG
ATAAAGATAGGGGGGCAATTAAAG
GGGGGGCAATTAAAGGAAGCTCTA
TTAAAGGAAGCTCTATTAGATACA
AAAGTAAGACAGTATGAGGAGGTA
CAGTATGAGGAGGTACCCATAGAA
GAGGTACCCATAGAAATCTGTGGA
TTAATAGGACCTACACCAGYCAAC
CCTACACCAGYCAACATAATTGGA
GYCAACATAATTGGAAGAAATCTA
ATTGGAAGAAATCTAATGACTCAG
AATCTAATGACTCAGCTTGGTTGC
ACTCAGCTTGGTTGCACTCTAAAC
GCCAACATAATTGGAAGAAATYTG
AATYTGTTGACTCAGATTGGTTGC
CAACGACCCCTAGTCATAATAAAG
CTAGTCATAATAAAGATAGGGGGG
GAAGAAATGAATTTGCCAGGGAAA
AATTTGCCAGGGAAATGGAAACCA
GGGAAATGGAAACCAAAAATGATA
CAGGTACTCATAGAAATYTGTGGA
ATAGAAATYTGTGGACATAGGGCT
TGTGGACATAGGGCTATAGGTACA
AGGGCTATAGGTACAGTRTTAGTA
ATAAAGATAGGGGGACAGCTAAAG
GGGGGACAGCTAAAGGAAGCTCTA
CAGTATGATCAGATATCCATAGAA
CAGATATCCATAGAAATCTGTGGA
AAAGCTATAGGTACAGTATTARTA
GGTACAGTATTARTAGGACCTACA
ATAGAAATCTGTGGGCATAAAACT
TGTGGGCATAAAACTATAGGTACA
AAAACTATAGGTACAGTATTAATA
TTAATAGGACCTACACCKGTCAAC
CCTACACCKGTCAACATAATTGGA
GTCAACATAATTGGAAGRAATCTG
ATTGGAAGRAATCTGTTAACTCAG
AATCTGTTAACTCAGCTTGGTTGC
CTCGTCACAATAAAGATAGAGGGG
ATAAAGATAGAGGGGCAACTAAAA
GAGGGGCAACTAAAAGAAGCTCTA
GAAGAAATAGATTTGCCAGGAAGA
GGAATTGGAGGTTTTATCAARGTA
GGTTTTATCAARGTAARACAGTAT
AARGTAARACAGTATGATCAGGTA
CAGTATGATCAGGTAACCATAGAA
CAGGTAACCATAGAAATCTGTGGA
TGTGGACATAAAGTTACRGGTACA
AAAGTTACRGGTACAGTATTAGTA
ATAAAGATAGGGGGGCAACTRAAG
GGGGGGCAACTRAAGGAAGCTCTA
CTRAAGGAAGCTCTATTAGATACA
ACAGTATTAGAAGAAATGAGTTTA
GAAGAAATGAGTTTACCAGGAAGA
GGATTTATCAAAGTAAGACAGTAT
CAGTATGATCAGATACTCGTRGAA
CAGATACTCGTRGAAATCTGTGGA
GTRGAAATCTGTGGACATAAAGCT
AATCTGTTGACTCAGATTGGYTGT
ACTCAGATTGGYTGTACTYTAAAY
GTCAACATAATTGGAAGAAATCTA
AATCTATTGACTCAGCTTGGTTGT
GGGGGGCAGCTAAAGGAAGCTCTR
AATTTGCCAGGAAGATGGARACCA
GGAAGATGGARACCAAAAATGATA
ARACCAAAAATGATAGGGGGAATT
GGTTTTATCAAAGTAAGRCAATAT
AAAGTAAGRCAATATGATCAGATA
ATAGAAATCTGTGGCCATAAAGCT
TGTGGCCATAAAGCTATAGGTACA
AATCTGTTGACTMAGCTTGGTTGC
ACTMAGCTTGGTTGCACTTTAAAT
CAACGACCCTTCGTCACATTAAAG
TTCGTCACATTAAAGGTAGGGGGG
TTAAAGGTAGGGGGGCAACTAACG
CTAACGGAAGCTCTATTAGACACA
GCAGATGATACAGTATTAGAAAAC
ACAGTATTAGAAAACATAAATTTG
GAAAACATAAATTTGCCAGGAAAA
GGAAAATGGAAACCAAARATAATA
AAACCAAARATAATAGGGGGAATT
ATAGAAATATATGGGCATAAAATT
TATGGGCATAAAATTATAGGTACA
AAAATTATAGGTACAGTATTAGTA
GTCAACATAATTGGAAGAGGTCTR
ATTGGAAGAGGTCTRATGACTCAG
GGTCTRATGACTCAGCTTGGTTGC
GGGGGGCAACTAAAGGAAGCTATA
CTAAAGGAAGCTATATTAGACACA
GCTATATTAGACACAGGAGCAGAT
GGTTTTATCAAAGTAAGASAGTAT
AAAGTAAGASAGTATGATCAGATA
SAGTATGATCAGATACCCATAGAA
TTAATAGGACCTACACCTATCAAC
ACTCTTTGGMAACGACCCMTTGTC
MAACGACCCMTTGTCACAATAAAA
MTTGTCACAATAAAAGTAGAGGGA
ATAAAAGTAGAGGGACAGCTAASG
GAGGGACAGCTAASGGAAGCTCTC
CTAASGGAAGCTCTCTTAGACACA
GCTCTCTTAGACACAGGAGCAGAT
ACAGTATTAGAAGACATAAATWTG
GAAGACATAAATWTGCCAGGAARA
AATWTGCCAGGAARATGGAAACCA
GGTTTTATTAAAGTAAAACAGTAT
AAAGTAAAACAGTATGATCAAATW
CAGTATGATCAAATWACTATAGAA
CAAATWACTATAGAAATTTGTGGA
TGTGGAAAAAAGGCTATAGGTWCA
AAGGCTATAGGTWCAGTACTAGTA
GGTWCAGTACTAGTAGGGCCTACA
CTAGTAGGGCCTACACCTGTCAAC
GTCAACATAATTGGAAGAARTATG
ATTGGAAGAARTATGWTGACTCAG
ARTATGWTGACTCAGCTTGGATGC
ACTCAGCTTGGATGCACCCTAAAT
ACTCTTTGGCAGCGACCCCTTGTC
CAGCGACCCCTTGTCACAATAAAA
CTTGTCACAATAAAAATAGG~GGA
ATAAAAATAGG~GGACAGCTAAGG
GG~GGACAGCTAAGGGAGGCTCTC
CTAAGGGAGGCTCTCTTAGACACA
GAAGAAATAGATTTGCCAGGAAAA
GATTTGCCAGGAAAATGGAAACCA
GGAAAATGGAAACCAAAAATKATA
AAACCAAAAATKATAGGAGGAATT
ATKATAGGAGGAATTGGAGGTTTT
ATAGAAATTTGTGGAAARAAGGCT
TGTGGAAARAAGGCTATAGGTACA
GTCAACATAATTGGAAGAAAYATG
ATTGGAAGAAAYATGTTGACTCAG
AAYATGTTGACTCAGCTTGGATGT
CAGCGACCCCTTGTCTCAATAAAA
CTTGTCTCAATAAAAGTAGGGGGA
ATAAAAGTAGGGGGACAGATAATA
GGGGGACAGATAATAGAGGCTCTC
ATAATAGAGGCTCTCTTAGACACA
GACACAGGAGCAGATAATACAGTA
GAAGAAATAAATTTGYCAGGAAAA
AATTTGYCAGGAAAATGGAAACCA
GGAAAATGGAAACCAAGAATGATA
AAACCAAGAATGATAGGAGGAATT
ATGATAGGAGGAATTGGAGGCTTT
GGAATTGGAGGCTTTATTAAAGTA
GGCTTTATTAAAGTAAGACAGTAT
CAGTATGATCAAATAACTATAGAA
CAAATAACTATAGAAATTTGTGGR
ATAGAAATTTGTGGRAAAAAGRTT
TGTGGRAAAAAGRTTATAGGTACA
AAGRTTATAGGTACAGTACTAGTA
GGTACAGTACTAGTAGGACCTACA
CTAGTAGGACCTACACCTGTCAAC
CCTACACCTGTCAACATCATTGGA
GTCAACATCATTGGACGAGATCTG
ATTGGACGAGATCTGTTGACTCAA
GATCTGTTGACTCAACTKGGATGC
ACTCAACTKGGATGCACAYTAAAT
ACTCTTTGGCARCGACCCCTTGTC
CARCGACCCCTTGTCTCAATAAAA
ATAAAAGTAGGGGGCCAGAYAAAG
GGGGGCCAGAYAAAGGARGCTCTC
AYAAAGGARGCTCTCTTAGATACA
GATACAGGAGCAGATRATACAGTM
GCAGATRATACAGTMTTAGAAGAM
ACAGTMTTAGAAGAMATAAATTTG
GAAGAMATAAATTTGCCAGGAARA
AATTTGCCAGGAARATGGAAACYA
GGAARATGGAAACYAAAAATGATA
AAACYAAAAATGATAGGAGGAATT
GGTTTTATCAAAGTAARACAGTAT
AAAGTAARACAGTATGATCAAATA
TGTGGAAAAAAGGCTATAGGTWCR
AAGGCTATAGGTWCRGTAYTAGTA
GGTWCRGTAYTAGTAGGACCTACA
YTAGTAGGACCTACACCTGTCAAC
GTCAACATAATTGGAMGARATATG
ATTGGAMGARATATGTTGACTCAR
RATATGTTGACTCARCTTGGSTGY
ACTCARCTTGGSTGYACACTAAAT
ACTCTGTGGCAGSGACCCATTGTC
CAGSGACCCATTGTCACAATAAAA
ATTGTCACAATAAAAGTAGGGGGA
ATAAAAGTAGGGGGACAGCTAAWA
GGGGGACAGCTAAWAGAGGCTCTC
CTAAWAGAGGCTCTCYTAGACACA
GCTCTCYTAGACACAGGAGCAGAT
GCAGATGATACAGTATTAGAAGRA
ACAGTATTAGAAGRAATAAATTTG
GAAGRAATAAATTTGCCAGGAARA
GGAATTGGAGGTTTTMTTAAAGTA
GGTTTTMTTAAAGTAAGGCAGTAT
AAAGTAAGGCAGTATGATCAAATA
CAAATACCTATAGAAATTTGTGGG
ATAGAAATTTGTGGGAAAAAGGTT
TGTGGGAAAAAGGTTATAGGTMCA
AAGGTTATAGGTMCAGTACTAGTA
GGTMCAGTACTAGTAGGACCCACA
CTAGTAGGACCCACACCTGTCAAC
GTCAACGTAATTGGAAGAAATATG
ATTGGAAGAAATATGATGACTCRG
AATATGATGACTCRGCTTGGATGC
ACTCRGCTTGGATGCACACTAAAT
CARCGACCCCTTGTCACARTAAGA
CTTGTCACARTAAGAGTAGRGGGA
RTAAGAGTAGRGGGACAGCTAACA
GRGGGACAGCTAACAGAGGCTCTC
CTAACAGAGGCTCTCTTAGACACA
ATAGAAATTTGTGGGAAAAAAGYT
TGTGGGAAAAAAGYTATAGGTTCA
AAAGYTATAGGTTCAGTACTAGTA
GGTTCAGTACTAGTAGGGCCTACA
GTCAACATAATTGGAAGAAATATA
ATTGGAAGAAATATAATGACTCAG
AATATAATGACTCAGCTTGGATGT
ACTCAGCTTGGATGTACACTAAAT
ACTCTWTGGCAACGACCCCTTGTC
ATAAAAGTAGGGGGACTGCTAAAA
GGGGGACTGCTAAAAGAGGCTCTC
CTAAAAGAGGCTCTCTTAGACACA
GCTCTCTTAGACACAGGAGCAGRT
GACACAGGAGCAGRTGATACAGTA
GCAGRTGATACAGTATTAGAAGAA
GAAGAAATAAATTTGCCAGGAARA
ATAGAAATTTGTGGGARAAAGGTW
TGTGGGARAAAGGTWATAGGTTCA
AAGGTWATAGGTTCAGTACTAGTA
GGTTCAGTACTAGTAGGACCCACA
GTCAACGTAATTGGAASAAATATG
ATTGGAASAAATATGATGACTCAG
AATATGATGACTCAGCTTGGATGC
ACTCAGCTTGGATGCACACTAAAT
ACTMTTTGGCAGCGACCCATTGTC
CAGCGACCCATTGTCTCAATAAAA
ATTGTCTCAATAAAAGTAGGGGGA
ATAAAAGTAGGGGGACAGATAAAA
GGGGGACAGATAAAAGAGGCTCTW
ATAAAAGAGGCTCTWTTAGACACA
GCTCTWTTAGACACAGGAGCAGAT
GAAGACATAAATTTGCCAGGGAAA
GGAATTGGAGGTTTTATTAAAGTG
GGTTTTATTAAAGTGAGACAGTAT
CAAATAACTATAGAAATTTGTGGA
ATAGAAATTTGTGGAAAAAAGGTT
TGTGGAAAAAAGGTTATAGGTTCA
AAGGTTATAGGTTCAGTACTAGTA
GGTTCAGTACTAGTAGGACCTACA
CTAGTAGGACCTACACCTGTCAAY
CCTACACCTGTCAAYGTAATTGGA
GTCAAYGTAATTGGAAGAAATCTG
ATTGGAAGAAATCTGATGACYCAA
AATCTGATGACYCAACTTGGATGC
ACYCAACTTGGATGCACACTAAAT
ACTCTTTKGCAACGACCCGTTGTC
CAACGACCCGTTGTCACAATAAAA
GTTGTCACAATAAAAGTAGGGGGA
CTAAWAGAGGCTCTCTTAGACACA
GACACAGGAGCAGATGATACAGTC
ACAGTCTTAGAAGAAATAGATTTG
GGAAAATGGAAACCAAAAATTATA
AAACCAAAAATTATAGGAGGAATT
ATTATAGGAGGAATTGGAGGTTTT
AAAGTAAGACAATATGATCAAATA
CAATATGATCAAATACCTATAGAA
TGTGGAAAAAAGGTTATAGGGCCG
AAGGTTATAGGGCCGGTATTAGTG
GGGCCGGTATTAGTGGGGCCTACA
TTAGTGGGGCCTACACCTGCCAAC
GCCAACATAATTGGAAGAAATATG
ATTGGAAGAAATATGATGACTCAG
CAACGACCCCTTGTCACAATAAAA
CTTGTCACAATAAAAATAGGGGGG
ATAAAAATAGGGGGGCAACTAAAA
ACAGTATTAGAAGAAATGMATTTG
GAAGAAATGMATTTGCCAGGAAGA
MATTTGCCAGGAAGATGGAAACCA
GGACTTGGAGGTTTTMTCAAAGTA
GGTTTTMTCAAAGTAAGACAGTAT
CAGTATGATGAGGTACCCATRGAA
GAGGTACCCATRGAAATCTGCGGA
ATRGAAATCTGCGGACATAAGRYT
TGCGGACATAAGRYTATAGGTACA
AAGRYTATAGGTACAGTATTAATA
GGTACAGTATTAATAGGAGCTACR
TTAATAGGAGCTACRCCTGTCAAT
GCTACRCCTGTCAATATAATTGGA
GTCAATATAATTGGAAGAAATTTG
ATTGGAAGAAATTTGTTGACTCAA
AATTTGTTGACTCAACTTGGTTGC
CAACGACCCGTCGTCACAATAAGA
GTCGTCACAATAAGAATAGGGGGA
ATAAGAATAGGGGGACAACTAAAG
ACAGTACTAGAAGAAATAAATTTG
AAACCAAAAATGATAGGGGGACTW
ATGATAGGGGGACTWGGAGGTTTT
GGACTWGGAGGTTTTATCAAAGTA
CAGTATGATCAAATACTCATTGAA
CAAATACTCATTGAAATCTGTGGA
ATTGAAATCTGTGGACACAAAGYT
TGTGGACACAAAGYTATAGGTACA
GTCAACATAATTGGAAGGAACATG
ATTGGAAGGAACATGTTGACTCAG
AACATGTTGACTCAGATTGGTTGC
ATAAAGATAGAGGGGCAACTAAAG
GAGGGGCAACTAAAGGAAGCTCTA
GATACAGGAGCAGATGATACAGTG
GCAGATGATACAGTGTTAGAAGAC
ACAGTGTTAGAAGACATGAATYTG
GAAGACATGAATYTGCCAGGAAGA
AATYTGCCAGGAAGATGGAAACCA
CAGATACTCATAGAAATTTGTGGA
ATAGAAATTTGTGGACATAAAGYT
TGTGGACATAAAGYTGTAGGTACA
AAAGYTGTAGGTACAGTATTAATA
CAGCGACCCCTTGTCACAATAAGA
CTTGTCACAATAAGAGTAGGGGGC
ATAAGAGTAGGGGGCCAAATAACA
GGGGGCCAAATAACAGAAGCTCTA
ATAACAGAAGCTCTACTAGACACA
GCTCTACTAGACACAGGAGCAGAT
GCAGATGATACAGTATTARAAGAC
ACAGTATTARAAGACATAGATTTG
RAAGACATAGATTTGCCAGGAAAA
GGACTTGGAGGTTTTATCAAMGTA
GGTTTTATCAAMGTAAGRCAGTAT
AAMGTAAGRCAGTATGAACAAATA
CAGTATGAACAAATACTTRTAGAA
CAAATACTTRTAGAAATTTGTGGA
RTAGAAATTTGTGGAAAAAAGGTT
TGTGGAAAAAAGGTTATAGGWACA
AAGGTTATAGGWACAGTRTTAGTG
GGWACAGTRTTAGTGGGACCTACA
GTCAACATAATTGGAAGAAACAYG
ATTGGAAGAAACAYGTTGACTCAG
AACAYGTTGACTCAGCTTGGATGT
CTTGTCTCAATAAAAGTAGGGGGT
ATAAAAGTAGGGGGTCAGATAAAG
GGGGGTCAGATAAAGGAGGCTCTA
ATAAAGGAGGCTCTATTAGACACA
GGAAAATGGAAACCAAACATGATA
AAACCAAACATGATAGGAGGACTT
GGTACAGTATTAGTAGGGCCYACA
TTAGTAGGGCCYACACCTGTCAAC
AACATGTTGACTCAGCTTGGATGC
ACTCTTTGGCAACGACCCCTYGTC
CAACGACCCCTYGTCACAGTAAAR
CTYGTCACAGTAAARATAGGGGGG
GTAAARATAGGGGGGCAAYTAAAG
YTAAAGGAAGCTCTAYTAGAYACA
GCTCTAYTAGAYACAGGRGCAGAT
GAYACAGGRGCAGATGATACAGTA
GTAAAGATAGGGGGGCTAATAAAG
GGGGGGCTAATAAAGGAAGCTCTA
CAGTATGATGAGATACCCATAGAA
GAGATACCCATAGAAATTTGTGGG
ATAGAAATTTGTGGGCATAAAGCT
CAACGACCCCTCGTCACAGTAARG
CTCGTCACAGTAARGATAGGGGGG
GTAARGATAGGGGGGCAACTAAAG
GACACAGGAGCAGATGATACAGTT
GCAGATGATACAGTTTTAGAAGAA
ACAGTTTTAGAAGAAATGGAGTTG
GGAATTGGAGGTTTTATTAGGGTA
GGTTTTATTAGGGTAAGACAGTAT
AGGGTAAGACAGTATGATCAGATA
CAGTATGATCAGATACCAGTAGAA
CAGATACCAGTAGAAATCTGTGGA
AAAGCTATAGGTACAGTGTTAGTA
GGTACAGTGTTAGTAGGACCTACT
TTAGTAGGACCTACTCCTGTCAAC
CCTACTCCTGTCAACATAATTGGA
CAACGACCCCTTGTCTCAATAAAG
CTTGTCTCAATAAAGATAGGGGGG
ATAAAGATAGGGGGGCAAATAAAA
GGGGGGCAAATAAAAGAAGCCCTG
ATAAAAGAAGCCCTGTTAGATACA
GCCCTGTTAGATACAGGAGCAGAT
ACAGTGTTAGAAGACATGAATTTG
CAGATACCCATAGAAATATGTGGA
TGTGGACATAAAGCTCTAGGTACA
AAAGCTCTAGGTACAGTATTAGTA
GAAGACATGAATTTGCCAGGAARA
CAAATACCTATAGAAATCTGTGGA
ATAGAAATCTGTGGACATAARGCT
TGTGGACATAARGCTATAGGTACA
AARGCTATAGGTACAGTATTAGTA
ACAGTATTAGAAGAAATGRRKTTG
GAAGAAATGRRKTTGCCAGGAAAR
RRKTTGCCAGGAAARTGGAAACCA
GGAAARTGGAAACCAAAAATGATA
ATAAAAATAGGGGGGCAGCTAAAG
ACTCTTTGGCAGCGACCATTAGTC
CAGCGACCATTAGTCAACATAAAG
TTAGTCAACATAAAGATAGGGGGG
GAAGACATGAATTTGCCAGGRAGA
AATTTGCCAGGRAGATGGAAACCA
GGRAGATGGAAACCAAAAATGATA
CAGATACCCATAGAAATMTGTGGA
ATAGAAATMTGTGGACATAAAGCT
ACTCAAATTGGTTGCACCTTAAAT
ACTCTTTGGCAGCGACCTCTTGTC
CAGCGACCTCTTGTCACAATAAAG
CTTGTCACAATAAAGATAGGAGGG
AAAGCCATAGGTACAGTATTAGTG
TTAGTGGGACCTACACCCGTCAAC
CAACGACCCCTTGTCWCARTAARG
CTTGTCWCARTAARGRTAGGGGGA
RTAARGRTAGGGGGACAACTAAAG
GAAGAAATGTGTTTGCCAGGAAAA
TGTTTGCCAGGAAAATGGAARCCA
GGAAAATGGAARCCAAAAATGATA
AAAGTAAGACAGTATGATCAARTA
CAGTATGATCAARTACCTATAGAA
CAARTACCTATAGAAATCTGTGGA
TGTGGACATAAAGCTATAGGCACA
AAAGCTATAGGCACAGTATTARTA
GGCACAGTATTARTAGGACCTACA
ACTCTTTKGCAACGACCCCTTGTC
ATAAAGATAGGGGGGCAACAAAAA
GGGGGGCAACAAAAAGAAGCTCTA
CAAAAAGAAGCTCTATTAGATACA
ACAGTATTAGAAGAAATGTGTTTA
GAAGAAATGTGTTTACCAGGAAGA
TGTTTACCAGGAAGATGGAAACCA
CARTATGATCAGATASYCWTAGAA
CAGATASYCWTAGAAATYTGTGGA
WTAGAAATYTGTGGACATAAAGCT
TGTGGACATAAAGCTRTAGGTACA
AAAGCTRTAGGTACAGTATTAATA
ACAGTATTAGAAGAMATGARTTTG
GAAGAMATGARTTTGCCAGGAAGA
CAGTATGATCAGATATGCATAGAA
CAGATATGCATAGAAATTTGTGGA
AATCTGTTGACTCAGCTAGGTTGC
ACTCAGCTAGGTTGCACTTTAAAT
CAACGACCCCTCGTCCCAGTAAAG
CTCGTCCCAGTAAAGATAGGGGGG
GAAGACATGACTTTGCCAGGAAGA
CAGTATGATCAGATACCCCTAGAA
CAGATACCCCTAGAAATCTGTGGA
CTAGAAATCTGTGGACATAAAGCT
AAAGTAAGGCAGTATGATCAGGTA
GGTACAGTATTAATAGGGCCTACA
TTAATAGGGCCTACACCTGTCAAC
GTAAAGATAGGGGGGCAGCTAAAG
GATTTGCCAGGAAGATGGAAACCT
GGAAGATGGAAACCTAAAATGATA
AAACCTAAAATGATAGGGGGAATT
AAAGTAAGACAGTATGAAGAGGTA
CAGTATGAAGAGGTACCCATAGAA
ATAGAAATCTGTGGACATARAGCT
TGTGGACATARAGCTAAAGGTACA
ARAGCTAAAGGTACAGTATTAGTA
CAATATGATCAGATATCCATAGAA
CAGATATCCATAGAAATCTGTGGR
TGTGGRCATAAAGCTATAGGTACA
ACCCAGATTGGTTGTACYTTAAAT
ACAGTATTAGAAGACATGAGYTTA
GAAGACATGAGYTTACCAGGAAAA
AGYTTACCAGGAAAATGGAAACCA
AAACCAAAAATGATAGGGGGAATA
ATGATAGGGGGAATAGGAGGTTTT
GGAATAGGAGGTTTTATTAAAGTA
GGTTTTATTAAAGTAARACAGTAT
AAAGTAARACAGTATGATGAGGTA
GAGGTACCCATAGAAATCTGCGGA
ATAGAAATCTGCGGACATAAAGCT
TGCGGACATAAAGCTATAGGTACA
GGTACAGTATTAATAGGACCTACM
TTAATAGGACCTACMCCTGTCAAC
CCTACMCCTGTCAACATAATTGGA
AATCTGTTGACTCARCTTGGCTGC
ACTCARCTTGGCTGCACTCTAAAT
CTCGTCACARTAAAGATAGGGGGG
RTAAAGATAGGGGGGCAACTAARG
GGGGGGCAACTAARGGAAGCTCTA
CTAARGGAAGCTCTATTRGATACA
GCTCTATTRGATACAGGAGCAGAT
ACAGTATTAGAAGAAATAAATTTR
GAAGAAATAAATTTRCCAGGAAGA
CAGTATGATCAGATAACCATAGAA
CAGATAACCATAGAAATCTGTGGA
ACTCAGATTGGTTGCACTYTAAAT
GGGGGGCAACTAAAAGAAGCYCTA
CTAAAAGAAGCYCTATTAGATACA
GCYCTATTAGATACAGGAGCAGAT
CAGTATGATCAGGTACCCGTAGAA
CAGGTACCCGTAGAAATCTGCGGA
GTAGAAATCTGCGGACATAAAGCT
AATCTGTTGACTCAGCTYGGTTGC
ACTCAGCTYGGTTGCACTTTAAAT
ACTCTTTGGCAACGNNNCCTCGTC
CAACGNNNCCTCGTCACAATAAAG
GATACAGGAGCAGATGATACAGTR
GCAGATGATACAGTRTTAGAAGAA
ACAGTRTTAGAAGAAATGAGTTTG
CAGATACTCATAGAAATTTGYGGA
ATAGAAATTTGYGGACATAAAGCT
AATCTGTTGACTCAGATTGGMTGC
ACTCAGATTGGMTGCACTTTAAAT
GATTTGCCAGGAAGATGGAAGCCA
ATGATAGGGGGAATTGGAGGWTTY
GGAATTGGAGGWTTYATCAAAGTA
GGWTTYATCAAAGTAAGACAGTAT
CAGTATGAKCAGATACCCATAGAR
CAGATACCCATAGARATTTGTGGA
ATAGARATTTGTGGACAGAAARCT
TGTGGACAGAAARCTATAGGTACA
AAARCTATAGGTACAGTATTAGTA
GGTACAGTATTAGTAGGRCCTACA
TTAGTAGGRCCTACACCWGTCAAC
CCTACACCWGTCAACATAATTGGA
ACCCAGATTGGTTGCACTYTAAAT
CAACGACCCCTCGTCACAGTAAGG
CTCGTCACAGTAAGGATAGAGGGG
GTAAGGATAGAGGGGCAATTAAAG
GAGGGGCAATTAAAGGAAGCTCTA
GAAGACATGAATTTACCAGGAAGA
CAATATGATCAGATAYTCGTGGAA
CAGATAYTCGTGGAAATCTGTGGG
GTGGAAATCTGTGGGCATAAAGCT
GGTACAGTATTAGTGGGACCTACC
TTAGTGGGACCTACCCCTGTCAAC
ACAGTATTAGAAGAATTGAGTTTG
GAAGAATTGAGTTTGCCAGGGAGA
AGTTTGCCAGGGAGATGGAAACCA
GGGGGRCAACTAAAGGAAGCTCTR
CTAAAGGAAGCTCTRTTAGACACA
GCTCTRTTAGACACAGGAGCAGAT
TTAGTAGGACCTACACCTGTYAAC
CAGCGACCCCTCGTCACAATAAAA
CTCGTCACAATAAAAATAGGAGGG
ATAAAAATAGGAGGGCAACTAAAG
CAGGTACCCATAGAAAWCTGTGGM
ATAGAAAWCTGTGGMCATAAAGCT
TGTGGMCATAAAGCTATAGGTACA
CCTACACCTGTCAACATAAWWGGA
GTCAACATAAWWGGAAGAAATCTG
AWWGGAAGAAATCTGTTGACTCAG
AATCTGTTGACTCAGCTWGGTTGC
ACTCAGCTWGGTTGCACTTTAAAT
GCTGATGATACAGTATTAGAGGAC
ACAGTATTAGAGGACATGGAGTTG
GAGGACATGGAGTTGCCAGGAAGA
GGTTTTATCAAAGTAAGACAGTWT
AAAGTAAGACAGTWTGATCAGATA
CAGTWTGATCAGATACCCATAGAA
TTAATAGGACCTACACCTGTTAAY
CCTACACCTGTTAAYATAATTGGA
GTTAAYATAATTGGAAGAAATCTG
AATCTGTTGACTCARCTKGGTTGC
ACTCARCTKGGTTGCACTTTAAAT
ACAGTATTAGAAGAMATGAATWTR
GAAGAMATGAATWTRYCAGGAAGA
AATWTRYCAGGAAGATGGAAACCA
ATAGAAATTTGTGGACATAAGGCT
ATAAAGATAGGGGGGCTACTAAAG
GGGGGGCTACTAAAGGAAGCTCTA
AAAGTAAAACAGTATGAGCAGATA
CAGTATGAGCAGATACCCATAGAG
CAGATACCCATAGAGATTTGCGGA
ATAGAGATTTGCGGACATAAGGCT
TGCGGACATAAGGCTATAGGTACA
CTTGTCACAATAAAGGTAGGGGGG
ACAGTACTAGAAGAAATGAATTTG
ARAGTAAGACAGTATGATCATATA
CAGTATGATCATATACTCATAGAA
CATATACTCATAGAAATCTGTGGA
ATAGAAATCTGTGGACAAAAAGCT
TGTGGACAAAAAGCTATAGGTACA
TTAGTAGGACCTACACCYGTCAAC
CCTACACCYGTCAACATAATTGGA
GGAATTGGAGGTTTTATTAAAGTR
GGTTTTATTAAAGTRAAACAGTAT
AAAGTRAAACAGTATGAGCAGATA
CAGTATGAGCAGATACTTGTAGAA
ATTGGAAGRAATCTGTTGACTCAG
ATAAAGATAGGGGGGCARCTAAAG
GGGGGGCARCTAAAGGAAGCTCTA
ACAGTATTAGAAGACATGASTTTG
GAAGACATGASTTTGCCAGGAAGR
ASTTTGCCAGGAAGRTGGAAACCA
ACTCTTTGGGAACGACCCCTYGTC
GAACGACCCCTYGTCACAATAAAG
CTYGTCACAATAAAGATAGGGGGG
GGGGGGCAGCTAAAGGAAGCYCTA
CTAAAGGAAGCYCTATTAGATACA
AAACCAAAAATGATAGGRGGAATT
ATGATAGGRGGAATTGGAGGTTTT
GGTTTTATCAAAGTAARACARTAT
AAAGTAARACARTATGATCAGATA
CARTATGATCAGATACCTATAGAA
CAGATACCTATAGAAATYTGTGGA
ATAGAAATYTGTGGACATAAAGCT
AATCTGTTGACTCARATTGGGTGC
ACTCARATTGGGTGCACTYTAAAT
ATAAAGATAGGGGGGCAACTRARG
GGGGGGCAACTRARGGAAGCTCTA
CTRARGGAAGCTCTATTAGATACA
ACAGTATTAGAAGACATRAGTTTG
GAAGACATRAGTTTGCCAGGAAGA
GGTTTTATCAAAGTAARRCAGTAY
AAAGTAARRCAGTAYGATCAGGTA
CAGTAYGATCAGGTAYCKKTAGAA
CAGGTAYCKKTAGAAATCTGTGGA
KTAGAAATCTGTGGACATAAAGCT
GTCAACATAATTGGAAGAAAYCTG
ATTGGAAGAAAYCTGTTGACTCAG
AAYCTGTTGACTCAGATTGGTTGC
GCAGATGATACAGTATTAGARGAC
ACAGTATTAGARGACATWAATTTA
GARGACATWAATTTACCAGGAAGA
CAACGACCCCTCGTCCCAGTAARG
CTCGTCCCAGTAARGATAGAGGGG
GTAARGATAGAGGGGCARCTAAAG
GAGGGGCARCTAAAGGAAGCTCTA
GAAGAAATGAATTTACCAGGAAGR
AATTTACCAGGAAGRTGGAAACCA
GGAATTGGAGGTTTTATCAAAGTR
GGTTTTATCAAAGTRAGACAGTAT
AAAGTRAGACAGTATGATCAGATA
CAGTATGATCAGATACACATAGAA
CAGATACACATAGAAATCTGTGGA
ATTGGAAGAAATCTGTTGACYCAG
AATCTGTTGACYCAGATTGGTTGC
ACYCAGATTGGTTGCACTTTAAAT
CAACGACCCCTCGTCACAATAARG
CTCGTCACAATAARGATAGGGGGG
ATAARGATAGGGGGGCAACTAAAA
GGGGGGCAACTAAAAGAAGCTCTG
CTAAAAGAAGCTCTGTTAGATACA
GGAATTGGAGGTTTTATYAAAGTA
GGTTTTATYAAAGTAAGACAGTAT
CAGTATGATCAGGTACTCRTAGAA
CAGGTACTCRTAGAAATCTGTGGA
RTAGAAATCTGTGGACATAAAGCT
GTCAATATAATTGGAAGAAATYTA
ATTGGAAGAAATYTATTGACTCAG
AATYTATTGACTCAGCTTGGTTGC
TGGCAACGACCCCTTGTCACAATA
CCCCTTGTCACAATAAAGATAGGG
ACAATAAAGATAGGGGGGCAACTA
ATAGGGGGGCAACTAAAGGAAGCT
CAACTAAAGGAAGCTCTATTAGAT
GAAGCTCTATTAGATACAGGAGCA
TTAGATACAGGAGCAGATGATACA
GATACAGTATTAGAAGAAATGAGT
TTAGAAGAAATGAGTTTGCCAGGA
ATGAGTTTGCCAGGAAAATGGAAA
AGACAGTATGATCAGATACTAGTA
GATCAGATACTAGTAGAAATCTGT
CTAGTAGAAATCTGTGGATATAAA
ATCTGTGGATATAAAGCTATAGGT
TATAAAGCTATAGGTACAGTATTA
CCTGTCAACATAATTGGAAGAAAC
ATAATTGGAAGAAACCTGTTGACA
AGAAACCTGTTGACACAGATTGGT
TTGACACAGATTGGTTGCACTTTA
CTCGTCACAATAARGGTAGGGGGG
ATAARGGTAGGGGGGCAACTAAAG
GGGGGGCAACTAAAGGAAGCTCTT
CTAAAGGAAGCTCTTTTAGATACA
GCTCTTTTAGATACAGGAGCAGAT
CAGTATGATCAGATASYCATAGAA
CAGATASYCATAGAAATCTGTGGA
ACTCAGCTTGGTTGCACYTTAAAT
ACAGTATTAGAAGAMATGARTTTR
GAAGAMATGARTTTRCCAGGAAGA
ARTTTRCCAGGAAGATGGAAACCA
CAGTATGATCAGRTASYCATAGAA
CAGRTASYCATAGAAATYTGTGGA
ATAGAAATYTGTGGACATAARGCT
AARGCTATAGGTACAGTRTTAGTA
TTAGTAGGACCTACACCTGTKAAY
CCTACACCTGTKAAYATAATTGGA
GTKAAYATAATTGGAAGAAATCTA
AATCTATTGACTCAGMTKGGTTGC
ACTCAGMTKGGTTGCACTTTAAAT
GCAGATGATACAGTATTAGARGAA
ACAGTATTAGARGAAATGAATTTG
GARGAAATGAATTTGCCAGGAAGA
AAAGTAAGACAATATGATCAGRTA
CAATATGATCAGRTADCMSTAGAA
CAGRTADCMSTAGAAATCTGTGGA
STAGAAATCTGTGGACATAAAGCT
CAACGACCCCTTGTCTCAGTAAAG
CTTGTCTCAGTAAAGATAGGGGGG
GTAAAGATAGGGGGGCAAATAAGG
GGGGGGCAAATAAGGGAAGCTCTA
ATAAGGGAAGCTCTATTAGATACA
GCAGATGATACAGTAGTAGAAGAA
ACAGTAGTAGAAGAAATAAATTTG
GGTACAGTGTTAGTAGGACCTACA
ATGATAGGRGGAATTGGAGGYTTT
GGAATTGGAGGYTTTATCAAAGTA
GGYTTTATCAAAGTAAGGCAGTAT
AAAGCTATAGGTACAGTRTTARTA
GGTACAGTRTTARTAGGACCTACA
RTAAAGATAGGGGGGCARCTAAAG
ACAGTAGTAGAAGAAATGAATTTG
CAGGTACCCATAGAAATYTGTGGR
ATAGAAATYTGTGGRCATAAAGCT
TTAGTAGGACCTACACCWGTCAAC
CCTACACCWGTCAACATAATTGGG
GTCAACATAATTGGGAGAAATCTG
ATTGGGAGAAATCTGTTGACTCAA
ACTCTTTGGCAACGACCCCTTGTT
CAACGACCCCTTGTTACAATAAAG
CTTGTTACAATAAAGATAGAGGGG
GCAGATGATACAGTAATAGAAGAA
ACAGTAATAGAAGAAATGAATTTG
CAGTATGATCAGRTASCCATAGAA
CAGRTASCCATAGAAATCTGTGGA
AATCTGTTGACTCAGMTYGGTTGC
ACTCAGMTYGGTTGCACTTTAAAT
CAGTATGATCAGATACCCMTAGAA
CAGATACCCMTAGAAATATGTGGA
MTAGAAATATGTGGACATAAAGCT
CTCGTCACAGTAAAGATAGGRGGG
GTAAAGATAGGRGGGCAACTAAAG
CAGRTACCCATAGAAATCTGTGGG
CAACGACCCCTCGTCRCAATAAAG
CTCGTCRCAATAAAGATAGGGGGG
AGTTTACCAGGAAGATGGARACCA
TGTGGGCATAAAGCTRTAGGCACA
AAAGCTRTAGGCACAGTATTAATA
AATYTGTTGACTCAGCTTGGTTGT
CTCGTCACAATAAAAGTAGGGGGG
ATAAAAGTAGGGGGGCAACTAAAG
ACAGTATTAGAAGACATGGRKTTG
GAAGACATGGRKTTGCCAGGAAGA
GRKTTGCCAGGAAGATGGAAGCCA
CAGTATGATCAGATACYCATAGAA
CAGATACYCATAGAAATCTGTGGA
ATTGGAAGAAATCTACTGACTCAG
AATCTACTGACTCAGATTGGTTGC
CAACGACCCCTCGTCGCARTAAAG
CTCGTCGCARTAAAGATAGGGGGG
GCAGATGATACAGTAKTAGAAGAA
ACAGTAKTAGAAGAAATGARTTTG
GAAGAAATGARTTTGCCAGGAAAA
ARTTTGCCAGGAAAATGGAAACCA
CAGTATGATCAGGTACACRTAGAA
CAGGTACACRTAGAAATTTGYGGA
RTAGAAATTTGYGGACATAAAGCT
ATCAACATAATTGGAAGGAATYTG
ATTGGAAGGAATYTGTTGACTCAG
AATYTGTTGACTCAGATTGGYTGC
ACTCAGATTGGYTGCACTTTAAAT
ACTCTTTGGCAACGGCCCCTCGTC
CAACGGCCCCTCGTCTCAATAAAG
CTCGTCTCAATAAAGRTMGGGGGG
ATAAAGRTMGGGGGGCAACTAAAG
CAGTATGATCAGATACAAGTAGAA
CAGATACAAGTAGAAATCTGTGGA
ACAGTATTAGAAGATATGAATTTG
GAAGATATGAATTTGCCAGGAAGA
CAGTATGATCAGGTACCAATAGAA
CAGGTACCAATAGAAATCTGTGGA
GAAGAAATAAATTTGCCMGGAAGA
AATTTGCCMGGAAGATGGAAACCA
CAGTATGATCAGGTACTYRTAGAA
CAGGTACTYRTAGAAATYTGTGGA
RTAGAAATYTGTGGACATAAAGCW
TGTGGACATAAAGCWATAGGTACA
AAAGCWATAGGTACAGTATTAGTA
CTCGTCACAATAAAGGTAGGAGGG
ATAAAGGTAGGAGGGCARCTAAAG
GGAGGGCARCTAAAGGAAGCYCTA
CTAAAGGAAGCYCTATTAGAYACA
GCYCTATTAGAYACAGGRGCAGAT
GAYACAGGRGCAGATGATACWGTA
GCAGATGATACWGTATTAGAAGAA
ACWGTATTAGAAGAAATGAATTTG
GAAGAAATGAATTTGCCAGGRAGA
CAGTATGATCAGGTATCCATAGAA
CAGGTATCCATAGAAATCTGTGGA
TGTGGACATAAAGCTMTGGGTACA
AAAGCTMTGGGTACAGTATTAATA
GTCAACATAATTGGAAGRAATTTG
ATTGGAAGRAATTTGTTGACTCAG
AATTTGTTGACTCAGATYGGCTGC
ACTCAGATYGGCTGCACTTTAAAT
CTAAAGGAAGCTCTAYTAGATACA
GCTCTAYTAGATACAGGAGCAGAT
GCAGATGATACAGTATTAGAAGAR
ACAGTATTAGAAGARATGRATTTR
GAAGARATGRATTTRCMAGGAARA
RATTTRCMAGGAARATGGAAACCA
CAGATACYCATAGAAATCTGYGGA
ATAGAAATCTGYGGACATAAARCT
TGYGGACATAAARCTATAGGTACA
CAACGACCCCTCGTCTCAATAAAG
CTCGTCTCAATAAAGATAGGGGGG
ATAAAGATAGGGGGGCAACTAATT
GGGGGGCAACTAATTGAAGCTCTA
CTAATTGAAGCTCTATTAGATACA
GCAGATGACACAGTATTAGAAGAT
GAAGATATGAATTTGCCAGGAAGG
AATTTGCCAGGAAGGTGGAAACCA
GGAAGGTGGAAACCAAAATTGATA
TGTGGACATAAAGTTCTAGGTACA
AAAGTTCTAGGTACAGTATTAGTA
ATTGGAAGAAATCTGATGACTCAN
AATCTGATGACTCANATTGGTTGC
ACTCANATTGGTTGCACTTTAAAT
GAAGATATAAATTTGCCAGGAAGG
GGAATTGGAGGTTTTATGAAAGTA
GGTTTTATGAAAGTAAGACAGTAT
TGTGGACATAAAGYTCTAGGTACA
AAAGYTCTAGGTACAGTATTAGTA
ATTGGAAGAAAYCTGATGACTCAG
AAYCTGATGACTCAGATTGGTTGC
CTTTGGCAACGACCCCTCGTCACA
CGACCCCTCGTCACAATAAAGATA
GTCACAATAAAGATAGGGGGGCAA
AAGATAGGGGGGCAACTAAAGGAA
GGGCAACTAAAGGAAGCTTTATTA
AAGGAAGCTTTATTAGATACAGGA
TTATTAGATACAGGAGCAGATGAT
ACAGGAGCAGATGATACAATATTA
GATGATACAATATTAGAAGAAATC
ATATTAGAAGAAATCGATTTGCCA
GAAATCGATTTGCCAGGAAGATGG
AGATGGAAACCAAAAATAATAGGG
CCAAAAATAATAGGGGGAATCGGA
ATAGGGGGAATCGGAGGTTTTATC
ATCGGAGGTTTTATCAAAGTAAGA
TTTATCAAAGTAAGACAGTATGAT
GTAAGACAGTATGATCAGATACCA
TATGATCAGATACCAATAGAAATC
ATACCAATAGAAATCTGTGGACAT
GAAATCTGTGGACATAAAGTTATA
GGACATAAAGTTATAGGTACAGTA
GTAGGACCTACACCTGCCAACATA
ACACCTGCCAACATAATTGGAAGA
ACAATATTAGAAGAAATCAATTTG
GAAGAAATCAATTTGCCAGGAAGA
CAGTATGATCAGATACCAATAGAA
CAGATACCAATAGAAATCTGTGGA
GAAGATATAAATTTGCCAGGAAAA
ATAGAAATATGTGGACATAAAATT
TGTGGACATAAAATTACAAGTACA
AAAATTACAAGTACAGTATTAGTA
ACTCTTTGGCAACGACCCTTCATC
CAACGACCCTTCATCACAATAAAG
TTCATCACAATAAAGATAGGGGGG
GGTTTTATGAAAGTAAGACAATAT
TGTGGACATAAAATTATAGGTACA
CCTACACCTGTCAACGTAGTTGGA
GTCAACGTAGTTGGAAGAAATCTG
GTTGGAAGAAATCTGATGACTCAA
CAACGACCCMTCGTCACAATAARG
MTCGTCACAATAARGATAGGRGGG
ATAARGATAGGRGGGCAACTAAAG
CAGGTACCCATAGAACTCTGTGGA
ATAGAACTCTGTGGACATAAAGCT
CAACGACCCATCGTCACAGTAAGG
ATCGTCACAGTAAGGATAGGGGGG
GTAAGGATAGGGGGGCAACTAAAG
GCAGATGATACAGTATTYGAAGAA
ACAGTATTYGAAGAAATGAATTTR
GAAGAAATGAATTTRCCAGGAAAA
AATTTRCCAGGAAAATGGAAACCA
CAGGTACCCATAGAAMTMTKTGGA
ATAGAAMTMTKTGGACATAAAGCT
TKTGGACATAAAGCTATAACTACA
CAGCGACCCCTTGTCTCAATAAAR
CTTGTCTCAATAAARGTAGGGGGC
ATAAARGTAGGGGGCCAAATAAAA
GGGGGCCAAATAAAAGAGGCTCTC
ATAAAAGAGGCTCTCTTAGACAYA
GCTCTCTTAGACAYAGGAGCAGAT
GACAYAGGAGCAGATGATACAGTA
GAAGAAATAAATTTGCTAGGAAAA
AATTTGCTAGGAAAATGGAAACCM
GGAAAATGGAAACCMAAAATGATA
AAACCMAAAATGATAGGAGGAATT
CAATATGATCAGATACCYATAGAA
CAGATACCYATAGAAATTTGTGGA
TGTGGAAAAAAGGCTATAGGYACA
AAGGCTATAGGYACAGTATTAGTA
GGYACAGTATTAGTAGGACCTACA
ATTGGAAGAAATATGTTGACTCAG
AATATGTTGACTCAGCTTGGATGC
ATAAAAGTAGGGGGCCAGATAAAA
GGGGGCCAGATAAAAGAGGCTCTC
ATAAAAGAGGCTCTCCTAGACACA
GCTCTCCTAGACACAGGGGCAGAY
GACACAGGGGCAGAYGATACAGTA
GCAGAYGATACAGTATTAGAAGAG
ACAGTATTAGAAGAGATAAATTTR
GAAGAGATAAATTTRCCAGGGAAA
AATTTRCCAGGGAAATGGAAACCA
GGTACAGTGTTAGTAGGACCMACA
TTAGTAGGACCMACACCTGTCAAC
CCMACACCTGTCAACATAATTGGA
CAGCGACCCCTTGTCTCAATAARA
CTTGTCTCAATAARAGTAGGGGGT
ATAARAGTAGGGGGTCAGATAAAA
GGGGGTCAGATAAAAGAGGCTCTC
ATAAAAGAGGCTCTCTTAGACACA
GAAGAAATAAATTTGCCAGGRAAA
AATTTGCCAGGRAAATGGAAACCA
GGRAAATGGAAACCAAAAATGATA
CAATATGATCAAATAGCYATAGAA
CAAATAGCYATAGAAATTTGTGGA
AAGGCTATAGGTACAGTATTAGTR
GGTACAGTATTAGTRGGACCCACA
TTAGTRGGACCCACACCTGTCAAC
AATCTGTTGACTCAGCTTGGDTGC
ACTCAGCTTGGDTGCACACTAAAT
CTTGTCTCAATAAAAGTAGAGGGC
ATAAAAGTAGAGGGCCAGATAAAG
GAGGGCCAGATAAAGGAGGCTCTC
ATAAAGGAGGCTCTCTTAGACACA
ACAGTATTAGAAGAATTAAATTTG
GAAGAATTAAATTTGCCAGGAAGA
CAATATGATCAAATAACTATAGAA
CAGCGACCCCTTGTCTCAATAAGA
CTTGTCTCAATAAGAGTAGGGGGC
ATAAGAGTAGGGGGCCAAACAAAA
GGGGGCCAAACAAAAGAGGCTCTC
ACAAAAGAGGCTCTCTTAGACACA
ACAGTATTAGAGGAAGTAAATTTG
GAGGAAGTAAATTTGCCGGGAAAA
AATTTGCCGGGAAAATGGAAACCA
GGTACAGTATTAGTGGGACCCACA
TTAGTGGGACCCACACCTGTCAAC
CCTCAAATCACTCTTTGGCARCGA
CARCGACCCCTTGTCYCAATAAGA
CTTGTCYCAATAAGAGTAGGGGGT
ATAAGAGTAGGGGGTCAGATAAAA
AATTTGCCAGGAAAATGGAAACCT
GGAAAATGGAAACCTAAAATGATA
AAACCTAAAATGATAGGAGGAATT
CCTCARATCACTCTTTGGCARCGA
CARCGACCCCTTGTCTCAATAAGA
CTTGTCTCAATAAGAGTAGGGGGY
ATAAGAGTAGGGGGYCARATAAAA
GGGGGYCARATAAAAGAGGCTCTY
ATAAAAGAGGCTCTYTTAGACACA
GCTCTYTTAGACACAGGAGCAGAT
AAAGTAAGACAATATGAGCAAATA
CAATATGAGCAAATAMCTATAGAA
CAAATAMCTATAGAAATTTGTGGR
ATAGAAATTTGTGGRAAAAAGGCT
TGTGGRAAAAAGGCTATAGGTACA
GGTACAGTATTAGTAGGACCYACA
TTAGTAGGACCYACACCTRTCAAC
CCYACACCTRTCAACATAATTGGA
RTCAACATAATTGGAAGAAAYATG
AAYATGTTGACTCAGCTTGGRTGY
ACTCAGCTTGGRTGYACACTAAAT
CTTGTCTCAATAAGAATAGGGGGC
ATAAGAATAGGGGGCCAAATAAAA
ACAGTATTAGAAGAAGTAAATTTG
GAAGAAGTAAATTTGCCAGGAAAA
ATAGAAATTTGTGGAAAAAGGGCT
TGTGGAAAAAGGGCTATAGGTACA
AGGGCTATAGGTACAGTATTAGTA
GTCAACATAATTGGARGGAATATG
ATTGGARGGAATATGTTGACTCAG
CCTCARATCACTCTTTGGCAGCGA
ATAAGAGTAGGGGGCCAAATAAAA
GGGGGACAGATAAAAGAGGCTCTC
AAAGTAAGACAATATGAGGAAATA
CAATATGAGGAAATACCTATAGAA
GAAATACCTATAGAAATTTGTGGG
TGTGGGAAAAAGGCTATWGGTACA
AAGGCTATWGGTACAGTATTAGTA
TTAGTAGGACCCACACCTRTCAAC
CCCACACCTRTCAACATAATTGGA
RTCAACATAATTGGAAGAAATATG
ATAAGAGTAGGGGGYCAAATAAAA
GGGGGYCAAATAAAAGAGGCTCTC
CAATATGATCAAATATCTATAGAA
CAAATATCTATAGAAATTTGTGGR
TTAGTAGGACCCACACCTATCAAC
CCCACACCTATCAACATAATTGGA
ATCAACATAATTGGAAGRAATATG
ATTGGAAGRAATATGTTGACTCAG
ATAAGAGTAGGGGGCCARATAAAA
GGGGGCCARATAAAAGAGGCTCTC
GGTTTTATCAAAGTAAGACMATAT
AAAGTAAGACMATATGATSAAATA
CMATATGATSAAATACCTATRGAA
SAAATACCTATRGAAATTTGTGGA
ATRGAAATTTGTGGAAAACARGCT
TGTGGAAAACARGCTATAGGTACA
CARGCTATAGGTACAGTATTAGTR
GTCAACATAATTGGAAGAAATMTG
ATTGGAAGAAATMTGTTGACTCAG
AATMTGTTGACTCAGCTTGGATGC
CTTGTCTCAATAARAGTAGRGGGC
ATAARAGTAGRGGGCCAGATAAAA
GRGGGCCAGATAAAAGAGGCTCTC
AAACCAAAAATGATAGGAGGRATT
ATGATAGGAGGRATTGGAGGTTTT
GGRATTGGAGGTTTTATCAAAGTA
ATTGGAAGAAATATGTTGACTCAR
AATATGTTGACTCARCTTGGATGC
ACTCARCTTGGATGCACACTAAAT
CTTGTCTCAATAARAGTAGGGGGY
ATAARAGTAGGGGGYCAGATAAAA
GGGGGYCAGATAAAAGAGGCTCTC
GACACAGGAGCAGATGATACMGTA
GCAGATGATACMGTATTAGAAGAA
ACMGTATTAGAAGAAATAAATTTG
AATTTGCCAGGAAAGTGGAAACCM
GGAAAGTGGAAACCMAAAATGATA
CAATATGATCAAATACCYATAGAA
CAAATACCYATAGAAATTTGTGGA
ATAGAAATTTGTGGAAAAARGGCT
TGTGGAAAAARGGCTATAGGYACA
ARGGCTATAGGYACAGTATTAGTR
GGYACAGTATTAGTRGGACCCACA
TTAGTRGGACCCACACCCGTCAAC
CCCACACCCGTCAACATAATTGGA
ATTGGAAGAAATCTGGTGACTCAG
AATCTGGTGACTCAGCTTGGATGC
ATAAGAGTAGGGGGCCAGATAAAA
GACACAGGAGCAGATGATACAGTR
GCAGATGATACAGTRTTRGAAGAA
ACAGTRTTRGAAGAAATAAATTTG
GGTTTTATTAAAGTAAGACAATAT
AAAGTAAGACAATATGATCARATA
CAATATGATCARATATCTATAGAA
CARATATCTATAGAAATTTGTGGR
TGTGGRAAAAAGGCTATAGGTTCA
AAGGCTATAGGTTCAGTATTAGTA
ACTCTTTGGCAGCGACCYCTTGTC
CAGCGACCYCTTGTCTCAATAAGA
ATAAGAGTAGGGGGCCARACAAAA
GGGGGCCARACAAAAGAGGCTCTC
TGTGGAAAAARGGCTATAGGTACA
ARGGCTATAGGTACAGTATTAGTA
CCTCAGATCACTCTTTGGCARCGA
CARCGACCCCTTGTCYCAATAARA
CTTGTCYCAATAARARTAGGGGGC
ATAARARTAGGGGGCCAGATAAAA
ATAAAAGAGGCTCTCTTAGAYACA
GCTCTCTTAGAYACAGGAGCAGAT
ACAGTATTAGAAGAARTAAATTTG
GAAGAARTAAATTTGCCAGGAAAA
ATGATAGGAGGAATTGGAGGYTTT
GGAATTGGAGGYTTTATCAAAGTR
GGYTTTATCAAAGTRAGRCMATAT
AAAGTRAGRCMATATGAKCAAATA
CMATATGAKCAAATACCTATAGAA
ATAGAAATTTGTGGAAAAMAGGCT
TGTGGAAAAMAGGCTRTAGGTACA
MAGGCTRTAGGTACAGTRTTAGTG
GGTACAGTRTTAGTGGGACCCACA
AATATGTTGACTCAGCTTGGATGY
ACTCAGCTTGGATGYACACTAAAT
CTTGTCTCAATAAGAGTAGGGGGM
ATAAGAGTAGGGGGMCAGATAAAA
GGGGGMCAGATAAAAGAGGCTCTC
GAAGAMATGARTTTGCCAGGAARA
ARTTTGCCAGGAARATGGAAACCM
GGAARATGGAAACCMAAAATGATA
CAATATGATCAAATACCTATRGAA
CAAATACCTATRGAAATTTGTGGA
ATRGAAATTTGTGGAAAACAGGCT
TGTGGAAAACAGGCTGTAGGTACA
CAGGCTGTAGGTACAGTATTAGTA
GTCAACATAATTGGAAGAAAYWTG
ATTGGAAGAAAYWTGTTGACTCAG
AAYWTGTTGACTCAGCTTGGATGC
ACTCAGCTTGGATGCACAYTAAAT
ATAAAAGTAGGGGGCCAAATAAAR
GGGGGCCAAATAAARGAGGCTCTC
ATAAARGAGGCTCTCTTAGACACA
GCTCTCTTAGACACAGGGGCAGAT
CAAATACTTATAGAAATTTGTGGR
ATTGGAAGAAAYATGTTGACTCAA
AAYATGTTGACTCAACTTGGATGC
ACTCTTTGGCAGCGACCCCTTGTT
CAGCGACCCCTTGTTACAATAAAG
CTTGTTACAATAAAGATAGAGGGA
ATAAAGATAGAGGGACAGTTAAGG
GAGGGACAGTTAAGGGAAGCTCTA
TTAAGGGAAGCTCTATTAGATACA
GAAGAAATAAATTTGTCAGGAAAA
AATTTGTCAGGAAAATGGAAACCA
AAAGTAAGACAGTATGAGCAAGTA
CAGTATGAGCAAGTACCCATAGAA
CAAGTACCCATAGAAATMTGTGGG
ATAGAAATMTGTGGGCATAAAGCT
ACTCAGATTGGCTGCACTCTAAAT
CTTGTCACAATAAAAGTAGAGGGA
ATAAAAGTAGAGGGACAGCTAAGG
GAGGGACAGCTAAGGGAKGCTCTC
CTAAGGGAKGCTCTCTTAGACACG
GCTCTCTTAGACACGGGAGCAGAT
GACACGGGAGCAGATGATACAGTA
ATAGAAATTTGTGGAAAGAAGGCT
TGTGGAAAGAAGGCTATAGGTACG
AAGGCTATAGGTACGGTACTAGTA
GGTACGGTACTAGTAGGACCCACA
AATATGTTGACTCAGCTTGGGTGC
ACTCAGCTTGGGTGCACACTAAAT
CTTTGGCAACGACCCCTTGTCACA
CGACCCCTTGTCACAATAAAAATA
GTCACAATAAAAATAGGGGGACAG
AAAATAGGGGGACAGATAAAGGAG
GGACAGATAAAGGAGGCTCTCTTA
AAGGAGGCTCTCTTAGACACAGGA
CTCTTAGACACAGGAGCAGATGAT
GTATTAGAAGAAATAAATTTGCCA
GAAATAAATTTGCCAGGAAAATGG
TTGCCAGGAAAATGGAAACCAAAA
AAATGGAAACCAAAAATGATAGGA
CCAAAAATGATAGGAGGAATTGGA
ATAGGAGGAATTGGAGGTTTTATT
ATTGGAGGTTTTATTAAAGTAAGA
TTTATTAAAGTAAGACAGTATGAT
GTAAGACAGTATGATCAAATAGTT
TATGATCAAATAGTTATAGAAATT
ATAGTTATAGAAATTTGTGGAAAA
GAAATTTGTGGAAAAAAGGCTATA
GGAAAAAAGGCTATAGGTACAGTA
GCTATAGGTACAGTACTAGTAGGA
ACAGTACTAGTAGGACCTACACCT
GTAGGACCTACACCTGTCAACATA
ACACCTGTCAACATAATTGGAAGA
AACATAATTGGAAGAAATATGTTG
GGAAGAAATATGTTGACTCAGCTT
ATGTTGACTCAGCTTGGATGCACA
ACTCTTTGGCAACGACCACTTGTT
CAACGACCACTTGTTACAATAAAA
CTTGTTACAATAAAAATAGGGGGA
ATAAAAATAGGGGGACAGCTAAAG
GGGGGACAGCTAAAGGAGGCTCTC
CTAAAGGAGGCTCTCTTAGACACA
CAGTATGATCAAATAATCATAGAA
CAAATAATCATAGAAATTTGTGGA
AAGGCTATAGGTACAGTACTAGTA
GTCAACATAATTGGCAGAAACATG
ATTGGCAGAAACATGTTGACTCAG
AACATGTTGACTCAGCTTGGACGC
ACTCAGCTTGGACGCACATTAAAC
CAACGACCCTTAGTTACAGTAAGA
TTAGTTACAGTAAGAATAGAGGGA
GTAAGAATAGAGGGACAGCTAATA
GAGGGACAGCTAATAGAAGCCCTA
CAATATGATCAAATACTTATAGAA
CTTGTCACAGTAAAAGTAGGAGGA
GTAAAAGTAGGAGGACAGCTAAAA
CTAAAAGAAGCTCTATTAGACACA
GGTACAGTGTTAGTAGGACCTACC
TTAGTAGGACCTACCCCCGTCAAC
CCTACCCCCGTCAACATAATTGGA
GTCAACATAATTGGACGGAACATG
ATTGGACGGAACATGTTGACTCAG
AACATGTTGACTCAGATTGGTTGT
CTTGTCACAGTAAAAATAGGAGGA
GTAAAAATAGGAGGACAGCTGAAA
GGAGGACAGCTGAAAGAAGCTCTA
CTGAAAGAAGCTCTATTAGATACA
GGAATTGGAGGTTTTATCAAGGTA
GGTTTTATCAAGGTAAAGCAATAT
AAGGTAAAGCAATATGATCAGATA
ATAGAAATCTGTGGAAAAAAGGCT
ACAGTATTAGAAGAAATGGATCTG
GAAGAAATGGATCTGCCAGGAAGG
GATCTGCCAGGAAGGTGGAAACCA
GGAAGGTGGAAACCAAAAATAATA
ATAGAAATCTGTGGGCATAAACTT
TGTGGGCATAAACTTATAGGTACA
AAACTTATAGGTACAGTATTAATA
CCTACACCTGCCAACATRATTGGA
GCCAACATRATTGGAAGAAATCTG
CCTCARATCACTCTTTGGCAACGA
ATAAAGGTAGGGGGGCAACCAATA
GGGGGGCAACCAATAGAAGCTCTA
CCAATAGAAGCTCTATTAGATACA
CTAAAGGAAGCTCTGCTAGACACA
GCTCTGCTAGACACAGGGGCAGAT
GACACAGGGGCAGATGATACAATA
ACAATATTAGAAGACATAAATTTG
TTAGTAGGACCTACACCTCTCAAC
CCTACACCTCTCAACATAATTGGA
CTCAACATAATTGGAAGAAATCTG
GTCACArTAAAGATAGGGGGGCAA
AAGATAGGGGGGCAACTGAAGGAA
GGGCAACTGAAGGAAGCTCTATTA
GATGATACAGTATTAGAAGAAATG
GTATTAGAAGAAATGAATTTgCCA
GAAATGAATTTgCCAGGAAGATGG
TTgCCAGGAAGATGGAAaCCAAAA
AGATGGAAaCCAAAAATAaTaGGG
CCAAAAATAaTaGGGGGAATTGGa
aTaGGGGGAATTGGaGGCTTTATC
ATTGGaGGCTTTATCAGAGTAAGA
TTTATCAGAGTAAGACAGTATGAT
GTAAGACAGTATGATCAGATACCC
TATGATCAGATACCCATAGAAATC
GAAATCTGTGGGCATAAAGCTATA
GGGCATAAAGCTATAACTACAGTG
GCTATAACTACAGTGTTAATAGGA
ACAGTGTTAATAGGACCTACACCT
ATAGGACCTACACCTGTCAACATA
ACACCTGTCAACATAATTGGaAGA
AACATAATTGGaAGAAATsTGATG
GGaAGAAATsTGATGACTCAGATT
sTGATGACTCAGATTGGTTGCACT
CTAAAGGAAGCTATATTAGATACA
AAAGTAAGAGAGTATGAGRAAATA
GAGTATGAGRAAATACCCATAGAA
RAAATACCCATAGAAATCTGTGGA
ATAGAAATCTGTGGACACAAAACT
TGTGGACACAAAACTACAGGTACA
AAAACTACAGGTACAGTGTTAGTA
GGTACAGTGTTAGTAGGACCCACA
CCCACACCTGCCAACGTAATTGGA
CTCGTCACAATAARGRTAGGGGGG
ATAARGRTAGGGGGGCAGCTAAAG
CAACGACCCATAGTCACAATAAAA
ATAGTCACAATAAAAGTAGGGGGG
ATAAAAGTAGGGGGGCAAATAAAG
GGTTTTGTCAAGGTAAAACAGTAT
AAGGTAAAACAGTATGATCAAATA
CAGTATGATCAAATAGCCATAGAA
CAAATAGCCATAGAACTTTGTGGA
ATAGAACTTTGTGGACATAAAGTT
TGTGGACATAAAGTTATCGGTACA
AAAGTTATCGGTACAGTATTAGTA
TTCGTCACAATAAAGATAGCGGGG
ATAAAGATAGCGGGGCAGCTAAAG
GCGGGGCAGCTAAAGGAAGCTCTA
GCAGATGATACAGTATTTGAAGAA
ACAGTATTTGAAGAAATGAATTTA
ATAATAGGGGGAATTGGAGGTTTA
GGAATTGGAGGTTTAATCAAAGTA
GGTTTAATCAAAGTAAGACAGTAT
CAGGTACCCATAGAAATCTGTGGR
ATAGAAATCTGTGGRCACAAAGTT
TGTGGRCACAAAGTTATAGGTCCA
AAAGTTATAGGTCCAGTWTTAATA
GGTCCAGTWTTAATAGGACCTACA
TTAATAGGACCTACACCTGTTAAC
CCTACACCTGTTAACGTTATTGGA
GTTAACGTTATTGGAAGAAATCTG
CAACGACCCTTCGTCACAATAAAA
TTCGTCACAATAAAATTAGGGGGG
ATAAAATTAGGGGGGCAAATAAGG
CAGATACCCGTAGAAATTTGTGGA
GTAGAAATTTGTGGACATAAAGTT
AAAGTTATAGGTACAGTACTAGTA
CTAGTAGGACCTACACCTGCCAAC
ATAAAGATAGGGGGGCAAMTAAAG
GGGGGGCAAMTAAAGGAAGCTCTA
MTAAAGGAAGCTCTATTAGATACA
ATAAAGATAGGAGGGCAGCTAATA
GGAGGGCAGCTAATAGAGGCTTTA
CTAATAGAGGCTTTATTAGATACA
ACAGTATTAGAAGAAGTGAATTTG
GAAGAAGTGAATTTGCCAGGAAGA
AAAGTAAGACAGTATGATCAAGTA
CAGTATGATCAAGTACYCGTAGAA
CAAGTACYCGTAGAAATCTGTGGA
ATTGGAAGGAATCTGATGACCCAG
CAACGACCCCTCGTCACAATaAag
CTCGTCACAATaAagGTAGGGGGG
ATaAagGTAGGGGGGcaAACAAAG
GGGGGGcaAACAAAGGAAGCTCTA
ACAAAGGAAGCTCTATtAGATACA
GCTCTATtAGATACAGGAGCAGAT
GAAGAAATGAATTTGccaGGAAGA
AATTTGccaGGAAGATGGAGACCa
GGAAGATGGAGACCaAAAATGATA
AGACCaAAAATGATAGGGGGAATT
ATAGAAATCTGTGGATATAAAGCT
AAGATAGGAGGGGAGCTAAAGGAA
GGGGAGCTAAAGGAAGCTCTATTA
GATGATACAGTATTAGAAGATATG
GTATTAGAAGATATGAGTTTGCCA
GATATGAGTTTGCCAGGAAGATGG
TTGCCAGGAAGATGGAArCCAAAA
AGATGGAArCCAAAAATGATAGGG
ATAGGGGGAATTGGAGGTTTTATC
ATTGGAGGTTTTATCAAAGTAAGA
TTTATCAAAGTAAGACAATATGAT
GTAAGACAATATGATCAGGTACCC
TATGATCAGGTACCCgTAGAAATC
GTACCCgTAGAAATCTGTGGACAT
GAAATCTGTGGACATAAAGCTATA
GGACATAAAGCTATAGGTACAGTA
GCTATAGGTACAGTATTAGTAGGA
ACACCTGTCAACATAATTGGAAGG
AACATAATTGGAAGGAATCTGTTG
GGAAGGAATCTGTTGACTCAGATT
CTGTTGACTCAGATTGGGTGCACT
CAACGACCCATCGTCCCAATAAAA
ATCGTCCCAATAAAAATAGGAGGG
ATAAAAATAGGAGGGCAAGTAAAG
GGAGGGCAAGTAAAGGAAGCTCTA
GTAAAGGAAGCTCTATTAGATACA
AAACCAAGAATGATAGGGGGAATT
CAGGTACCCATAGAAATTTTGGGA
ATAGAAATTTTGGGACAAAAAGCT
TTGGGACAAAAAGCTATAACTACA
AAAGCTATAACTACAGTATTAGTA
GCTCTATTAGACACAGGAGCAGAY
GACACAGGAGCAGAYGATACAGTA
GCAGAYGATACAGTATTAGAAGAC
GAAGACATAAATTTGCCAGGCAGA
ATAGAAATTTGTGGACATAAAACT
AAAACTATAGGTACAGTACTAGTA
CCTACACCTGTCAACATARTTGGA
GTCAACATARTTGGAAGAAGTCTG
RTTGGAAGAAGTCTGATGACTCAG
AGTCTGATGACTCAGATTGGTTGT
CAACGACCCATAGTCGACATAAAG
ATAGTCGACATAAAGATAGGTGGG
ATAAAGATAGGTGGGCAwATCATA
GGTGGGCAwATCATAGAAGCTCTA
ATCATAGAAGCTCTATTAGATACA
GCAGATGACACAGTAyTAGAAGAA
ACAGTAyTAGAAGAAATGAATTTa
GAAGAAATGAATTTaCCAGGAAAA
AATTTaCCAGGAAAATGGAAACCA
GGAAAATGGAAACCAaAAATAATA
AAACCAaAAATAATAGGGGGAATT
GGTTTTGTCAGAGTAAGACAATAT
AGAGTAAGACAATATGATCAGATA
CAATATGATCAGATACCAGTAGAA
CAGATACCAGTAGAATTCTTAGGA
GTAGAATTCTTAGGACATAGAGTT
TTAGGACATAGAGTTCTAGGTACA
AGAGTTCTAGGTACAGTATTAGTA
ATTGGAAGAAATCTGATGACTAAG
AATCTGATGACTAAGATTGGTTGC
GCAGATGATACAGTATTCGAAGAA
ACAGTATTCGAAGAAcTGAATTTG
GAAGAAcTGAATTTGCAAGGAAAA
AATTTGCAAGGAAAATGGAGACCA
TTAGTAGGACCTACACCtCTCAAC
CCTACACCtCTCAACATAATTGGA
ACTCAGCTTGGCTGCACTCTAAAT
CAACGACCCTTCGTCACARTAAAG
TTCGTCACARTAAAGATAGGGGGG
RTAAAGATAGGGGGGCAACTAAAR
GGGGGGCAACTAAARGAAGCTCTA
GCAGATAATACAGTATTCGAAGAA
ACAGTATTCGAAGAAATGAATTTG
GAGATACCCATAGAAATTTGTGGA
TGTGGACATAAAGCTATCGGTACA
AAAGCTATCGGTACAGTGTTAATA
ACAGTATTAGAAGACATRGAGTTG
GAAGACATRGAGTTGCCAGGRARA
GAGTTGCCAGGRARATGGAAACCA
GGRARATGGAAACCAAAATTGATA
CAGTATGATCAGATACCCATAGAG
CAGATACCCATAGAGATCTGCGGG
ATAGAGATCTGCGGGCATAAAGTT
TGCGGGCATAAAGTTATAGGTACA
GGTACAGTATTAGTAGGACCAACA
TTAGTAGGACCAACACCTGCCAAC
CCAACACCTGCCAACATAATTGGA
CAACGACCCTTCGTCACAGTAAAG
TTCGTCACAGTAAAGATAGGGGGG
GGAATTGGAGGATTTGTCAAAGTA
GGATTTGTCAAAGTAAGACAGTAT
TGTGGACATAAAGTTATAGGKACA
AAAGTTATAGGKACAGTATTAGTA
GGKACAGTATTAGTAGGACCTACM
TTAGTAGGACCTACMCCTGCCAAC
CCTACMCCTGCCAACATAATTGGA
ACTCTTTGGCAACGACCCCTCGTY
CAACGACCCCTCGTYACAATAAAG
CTCGTYACAATAAAGATAGGGGGG
GGGGGGCAACTAATAGAAGCTCTG
CTAATAGAAGCTCTGTTRGATACA
GCTCTGTTRGATACAGGAGCAGAT
AAAGCTATAGGTTCAGTATTAATA
GGTTCAGTATTAATAGGACCCACA
CCCACACCTGTCAACGTAGTTGGA
GTCAACGTAGTTGGAAGAAAYCTG
GTTGGAAGAAAYCTGATGACTCAG
AAYCTGATGACTCAGATTGGCTGT
GATACAGGAGCAGATRATACAGTA
GCAGATRATACAGTATTAGAAGAC
CAGTATGATCAAGTACCCATAGAA
CAAGTACCCATAGAAATATGTGGA
CCTCAGGTCACTCTTTGGCAGCGA
ACTCTTTGGCAGCGACCCATCGTC
CAGCGACCCATCGTCACAGTAAAG
CCTCAGATCACTCTTTGGCAACGM
ACTCTTTGGCAACGMCCCCTCGTC
CAACGMCCCCTCGTCACAGTAAAG
GTAAAGATAGGGGGGCAGYTAAAG
GGGGGGCAGYTAAAGGAAGCTCTG
YTAAAGGAAGCTCTGTTAGATMCA
GCTCTGTTAGATMCAGGAGCAGAT
GATMCAGGAGCAGATAATACAGTA
GCAGATAATACAGTAATRGAAGAC
ACAGTAATRGAAGACATAAWTTTS
GAAGACATAAWTTTSCCAGGAAGA
AWTTTSCCAGGAAGATGGAAMCCA
GGAAGATGGAAMCCAAAATTGATA
AAMCCAAAATTGATAGGGGGAATT
AAAACTATAGGTACAGTGTTAGTA
GTCACAGTAAAGATAGGGGGGCAG
AAGATAGGGGGGCAGCTAAAGGAA
GGGCAGCTAAAGGAAGCTCTATTA
GATGATACAGTATTAGAAGAWATG
GTATTAGAAGAWATGAATTTGCCA
GAWATGAATTTGCCAGGAAGATGG
TTGCCAGGAAGATGGAAGCCAAAA
AGATGGAAGCCAAAAATAATAGGG
CCAAAAATAATAGGGGGAATTGGA
GAAATCTGTGGGCATAAAGTTGTR
GGGCATAAAGTTGTRGGTACAGTA
GTTGTRGGTACAGTATTAGTAGGA
GTAGGACCTACACCTTTCAACATA
ACACCTTTCAACATAATTGGAAGA
GGAAGAAATCTGATGACTCAGCTT
CTGATGACTCAGCTTGGTTGCACT
ACAGTATTAGAAGAAATGrATTTG
GAAGAAATGrATTTGCCAGGAArA
rATTTGCCAGGAArATGGAAACCA
GGAArATGGAAACCAAAACTAATA
AAACCAAAACTAATAGGGGGAATT
CTAATAGGGGGAATTGGAGGTTTT
GGAATTGGAGGTTTTCTTAAAGTA
GGTTTTCTTAAAGTAAGACAGTAT
AGTACAGTATTAGTAGGACCTaCA
TTAGTAGGACCTaCACCTaCCAAC
CCTaCACCTaCCAACATAGTTgGA
aCCAACATAGTTgGAAGAAATGTg
GTTgGAAGAAATGTgATGACTCAA
AATGTgATGACTCAACTTGGTTGC
ACTCAACTTGGTTGCwCTTTAAAT
AAAGTAAGACAATATGAACAGATA
CAATATGAACAGATACCCGTAGAA
AAAGTTATAGGTACAGTGTTAGTA
CCTACACCTGCCAACGTAATCGGA
GCCAACGTAATCGGAAGAAATCTG
ATCGGAAGAAATCTGTTGACTCAG
CAGCGACCCATCGTCACAATAAAA
ATCGTCACAATAAAAATAGGGGGG
ATAAAAATAGGGGGGCAACTAAGA
GGGGGGCAACTAAGAGAAGCTCTA
CTAAGAGAAGCTCTATTAGATACA
GAAGACATAGATTTGCCAGGGAGA
ATAATAGGGGGAATTGGAGGTTTG
GGTTTGGTCAAAGTAAGACAATAT
AAAGTAAGACAATATGAGCAGGTA
CAATATGAGCAGGTACCTATAGAA
ATAGAAATCTGTGGACRAAAAGTT
TGTGGACRAAAAGTTATAGGTACA
AAAGTTATAGGTACAGTAGTAGTA
GTAGTAGGACCTACACCTTTCAAC
AATCTGTTGACTCAACTTGGTTGC
ACTCAACTTGGTTGCACCTTAAAT
CCTCArATCACTCTTTGGCAACGA
ATAAAGATAGGGGGGCAGAyAAAG
GGGGGGCAGAyAAAGGAAGCTCTG
AyAAAGGAAGCTCTGTTAGATACA
AATTTGCCAGGAAGATGGAAaCCA
GGAAGATGGAAaCCAAAAATGaTA
AAaCCAAAAATGaTAGGGGgAATT
ATGaTAGGGGgAATTGgAGGTTTT
GgAATTGgAGGTTTTATCAAAGTA
GGTTTTATCAAAGTAAGAcaATAT
AAAGTAAGAcaATATGATCAGATA
caATATGATCAGATACTCATAGAA
CAGATACTCATAGAAATCTGTGGG
TGTGGGCATAAAGCTATAGgTACA
AAAGCTATAGgTACAGTGTTAGTA
GgTACAGTGTTAGTAGGaCCTACA
TTAGTAGGaCCTACACCAGTCAAC
CCTACACCAGTCAACATAATTGGA
CAGCGACCCATCGTCACAATAAAG
ATCGTCACAATAAAGATAGCGGGG
ATAAAGATAGCGGGGCAACAAAAG
GCGGGGCAACAAAAGGAAGCTCTA
GAAGAAATGAGTTTGCCAGGAAAa
AGTTTGCCAGGAAAaTGGAAaCCA
GGAAAaTGGAAaCCAAGAaTAGCA
AAaCCAAGAaTAGCAGGAGGAATT
aTAGCAGGAGGAATTGGAGGTTTT
GGAATTGGAGGTTTTaTCAAAGTA
GGTTTTaTCAAAGTAAGACAGTAT
CAAATACCCATAGAAATCTGTGGa
ATAGAAATCTGTGGaCATAAAGTT
TGTGGaCATAAAGTTGTGGGTACA
AAAGTTGTGGGTACAGTATTAGTA
ATCGGAAGAAATCTGATGACTAAA
AATCTGATGACTAAACTTGGTTGC
ACTAAACTTGGTTGCACTTTAAAT
TTCGTCACAATAAAAGTAGGGGGG
ATAAAAGTAGGGGGGCAGCTAAAG
CTAAAGGAAGCTCTATTGGATACA
ACAGTATTTGAAGAAATGAATTTG
ATAATAGGGGGAATTGGAGGATTT
CAGGTACCCATAGAACTTTGTGGA
ATAGAACTTTGTGGACATAAGGCT
GATCTGATGACTCAGCTTGGTTTT
ACTCAGCTTGGTTTTACTTTAAAT
GGTTTTATGAAAGTAAGAGAGTAT
AATCTGTTGACTCAGATTGGGTGC
ATAAAGATAGGGGGGCAAcTAAwG
GGGGGGCAAcTAAwGGAAGCTCTA
cTAAwGGAAGCTCTACTAGATACA
ACAGTATTAGAAGACrTAAATTTG
GAAGACrTAAATTTGCCAGGAAGA
AAAGTAAGACAGTATGAkCArrTA
CAGTATGAkCArrTACCCATAGAA
CArrTACCCATAGAAATCTGTGGA
AAAGCTACAGGTACAGTATTAGTA
GGTACAGTATTAGTAGGacCTACA
TTAGTAGGacCTACACCTGTCAAC
cCTACACCTGTCAACATArTTGGA
GTCAACATArTTGGAAGrAATmTG
rTTGGAAGrAATmTGyTGACTCAG
AATmTGyTGACTCAGCTTGGTTGC
ATCGTCACAGTAAAGATAGGAGGG
GTAAAGATAGGAGGGCAACTAAAG
GCAGATGATACAGTGTTAGAAGAA
ACAGTGTTAGAAGAAATAAATTTG
CCTCAAATCCCTCTTTGGCAACGA
CCTCTTTGGCAACGACCCCTCGTC
GAGGAAATGAATTTACCAGGAAGG
AATTTACCAGGAAGGTGGAAACCA
TGTGGACATAAAGCTGTAGGGACA
AAAGCTGTAGGGACAATATTAGTA
GGGACAATATTAGTAGGACCTACA
CCTACACCTATCAACATAATAGGA
ATCAACATAATAGGAAGAAATCTG
ATAGGAAGAAATCTGTTGACTCAG
ACTCAGATTGGTTGCACTTTGAAT
ACTCTTTGGCAACGACCCATCATC
CAACGACCCATCATCACAGTAAAA
ATCATCACAGTAAAAGTAGGGGGG
GTAAAAGTAGGGGGGCAATTAATA
GGGGGGCAATTAATAGAAGCTCTA
TTAATAGAAGCTCTATTAGATACG
GCTCTATTAGATACGGGAGCAGAT
GATACGGGAGCAGATGATACAGTA
ATAATAGGGGGAATTGGAGGTYTT
GGAATTGGAGGTYTTATGAGAGTA
GGTYTTATGAGAGTAAGASAGTAT
AGAGTAAGASAGTATGATCAGATA
ATAGAAATCTGTGGACATAAAATT
TGTGGACATAAAATTATMGGTACA
AAAATTATMGGTACAGTGTTAGTA
TTAGTAGGACCTACACCTGTCAAY
CCTACACCTGTCAAYGTAATWGGA
GTCAAYGTAATWGGAAGAAATCTG
ATWGGAAGAAATCTGATGACCCRG
AATCTGATGACCCRGATTGGTTGC
ACCCRGATTGGTTGCACTTTAAAT
ACTCTTTGGCAACGACCCRTCATC
CAACGACCCRTCATCAACATAAAG
RTCATCAACATAAAGATAGGGGGG
ACAGTATTYGAAGAACTGGATTTG
GAAGAACTGGATTTGCCAGGAAGA
GGAATTGGAGGCTTTGTCAGAGTA
GGCTTTGTCAGAGTAAGACAATAT
AGAGTAAGACAATATGACCAAGTA
CAATATGACCAAGTACCCATAGAA
CAAGTACCCATAGAAATCTTTGGA
ATAGAAATCTTTGGACATAAGGTT
TTTGGACATAAGGTTCTAAGTACA
AAGGTTCTAAGTACAGTATTAGTA
ATCGTCACAGTAAAGATAGGGGGg
GTAAAGATAGGGGGgCAaCTAAGG
GGGGGgCAaCTAAGGGaAGCTCTA
CTAAGGGaAGCTCTATTAGATaCA
GCTCTATTAGATaCAGGAGCaGAT
GATaCAGGAGCaGATGATaCAGTA
GCaGATGATaCAGTATTTGAAGAC
aCAGTATTTGAAGACATAAGTTtA
GAAGACATAAGTTtACCAGGAAAA
AGTTtACCAGGAAAATGGAArCCA
GGAAAATGGAArCCAAAATTRATA
AArCCAAAATTRATAggGGGAATT
TTRATAggGGGAATTGGAGGTTTT
GGTTTTATGAAAGTAAGGCAGTAT
CAGGTACCCATAGAAATATGYGGA
ATAGAAATATGYGGACATAAAGTT
TGYGGACATAAAGTTATAGGTACA
GGTACAGTATTAGTAGGAGCTACA
TTAGTAGGAGCTACACCTGTCAAC
GCTACACCTGTCAACGTAATTGGA
GTCAACGTAATTGGAAGAAATSTR
ATTGGAAGAAATSTRAtgACTCAG
AATSTRAtgACTCAGATTGGTTGT
ACTCAGATTGGTTGTACTCTAAAT
GCTCTATTAGATACAGGAGCRGAT
GATACAGGAGCRGATGATACAGTA
GCRGATGATACAGTATTAGAAGAA
GAAGAAATGGATTTGCCAGGGAGA
GGGAGATGGAAACCAAAAWTRATA
WTRATAGGGGGAATTGGAGGTTTT
GGTTTTRTCAAAGTAAAACAGTAT
CAGGTACCCATAGAAATCAGTGGG
ATAGAAATCAGTGGGCATAAAGYT
AGTGGGCATAAAGYTRTAGGTACA
AAAGYTRTAGGTACAGTATTAATA
GCCAACATAATTGGAAGRAATYTG
ATTGGAAGRAATYTGATGACTCAR
AATYTGATGACTCARCTTGGTTGC
TTCGTCACAGTAAAGGTAGCGGGG
GTAAAGGTAGCGGGGCAACTAAAG
GCGGGGCAACTAAAGGAAGCTCTA
ACAATATTAGAAGAAATGGATTTG
GGAAGATGGACACCAAAAATAGTA
ACACCAAAAATAGTAGGGGGAATT
ATAGTAGGGGGAATTGGAGGTCTT
GGAATTGGAGGTCTTGTCAGAGTA
GGTCTTGTCAGAGTAAGACAATAT
CAATATGATCAGATACCCATAGAG
CAGATACCCATAGAGATCTGTGGG
ATAGAGATCTGTGGGCATAAAGTT
TGTGGGCATAAAGTTATAAGTACA
ATAAAGATAGGGGGGCAACT~AAT
GGGGGGCAACT~AATGAAGCTCTM
CT~AATGAAGCTCTMTTAGATACA
GCTCTMTTAGATACAGGAGCAGAT
TGTGGACATAAAACTAAAAGTACA
AAAACTAAAAGTACAGTATTAATA
AATTTGATGACTCAGATTGGTTGC
ATAAAGGTAGGGGGGCAACTAAGG
GATACAGGAGCAGATGATACAATC
GCAGATGATACAATCTTAGAAGAA
ACAATCTTAGAAGAAATAGATTTG
ATAGAAATATGTGGACATAAAGTC
TGTGGACATAAAGTCATAAGTACA
AAAGTCATAAGTACAGTATTAGTA
CCTACACCTACCAACATAGTTGGA
ACCAACATAGTTGGAAGAAATCTG
ACTCTTTGGCAGCGACCCMTCGTC
CAGCGACCCMTCGTCYCAATAAAG
MTCGTCYCAATAAAGATAGGGGGG
GAAGACATAAATTTGCCAGGAARA
GGAARATGGAAACCAAAAWTGGCA
AAACCAAAAWTGGCAGGGGGAATT
WTGGCAGGGGGAATTGGAGGTTTT
AAAGTAAGACAATATGATCAMATA
CAATATGATCAMATACCCGTAGAA
CAMATACCCGTAGAAATCTGTGGA
CCTACACCTGTCAACATAATWGGA
GTCAACATAATWGGAAGAAATCTG
ATWGGAAGAAATCTGTTGACTCAG
ACTCAGCTAGGTTGCACCTTAAAT
ACTCTTTGGCAACGACCCATAGTY
CAACGACCCATAGTYACAGTAAAG
ATAGTYACAGTAAAGATAGCGGGG
GTAAAGATAGCGGGGCAACTAAAG
GCGGGGCAACTAAAGGAAGCATTA
CTAAAGGAAGCATTAATAGATACA
GCATTAATAGATACAGGAGCAGAT
GGAAGATGGAAACCAAAACTGATA
ATAGAAATCTGTGGACATAAGRTT
TGTGGACATAAGRTTGTAGGTACA
AAGRTTGTAGGTACAGTATTAATA
GGTACAGTATTAATAGGAGATACA
TTAATAGGAGATACACCTGCCAAY
GATACACCTGCCAAYGTAATTGGA
GCCAAYGTAATTGGAAGAAATCTG
CAAGTACCCATAGAAATCTGTGGG
TGTGGGCATAAAGCTCTAGGTACA
AAAGCTCTAGGTACAGTATTAATA
ATTGGAAGAAATCTGATGACACAG
AATCTGATGACACAGCTTGGTTGC
ACACAGCTTGGTTGCACTTTAAAT
ATCGTCACAATAAAGATAGGGGGA
CTAATAGAAGCTCTAATAGATACA
CAGTATGAGCAGATACCTGTAGAA
TTAGTAGGACCCACACCTGCCAAY
CCCACACCTGCCAAYGTAATTGGA
GCCAAYGTAATTGGAAGAAACCTG
GTAAAGATAGGGGGGCAGATAAAG
GGGGGGCAGATAAAGGAAGCTCTA
GATACAGGAGCAGATGATACMATA
GCAGATGATACMATATTTGAAGAA
ACMATATTTGAAGAAATGAATTTG
GGAAGATGGAAACCAAAAATAGTA
GGTTTTATGAAAGTAAGACARTAT
CARTATGATCAGATACTTGTAGAA
CAGATACTTGTAGAAAYTTGTGGA
GTAGAAAYTTGTGGACATAAAGTT
TGTGGACATAAAGTTATATGTACA
AAAGTTATATGTACAGTATTAATA
AATCTGATGACTCAGATTGGTTTA
ACTCAGATTGGTTTAACTTTAAAT
ACAGTGTTAGAAGAAATGAATTTG
GGCTTTGTCAAAGTAAGACAGTAT
TGTGGACATAAGGTTATAAGTACA
AAGGTTATAAGTACAGTATTAATA
ACTCTTTGGCAACGACCCTTCCTC
CAACGACCCTTCCTCACAATAAAG
TTCCTCACAATAAAGATAGCGGGG
ATAAAGATAGCGGGGCAGATAAAG
GCGGGGCAGATAAAGGAAGCTCTA
ACAGTATTYGAAGAAATGAATTTG
AAAGTTATAAGTACAGTGTTAGTA
AGTACAGTGTTAGTAGGACCTACA
ACCAACGTAATTGGAAGAAATGTG
ATTGGAAGAAATGTGATGAGTCAG
AATGTGATGAGTCAGCTTGGTTGC
AGTCAGCTTGGTTGCACTTTAAAT
ACTCTTTGGCAACGACCCATYGTC
CAACGACCCATYGTCTCAGTAAAG
ATYGTCTCAGTAAAGRTAGGGGGG
GTAAAGRTAGGGGGGCAGCAAATA
GGGGGGCAGCAAATAGAAGCTCTA
CAAATAGAAGCTCTATTAGATACA
ACAGTATTAGAAGAAATAAATYTA
GAAGAAATAAATYTACCAGGAAGA
AATYTACCAGGAAGATGGAAACCA
CAGTATGATCAGRTACCCATCGAA
CAGRTACCCATCGAAATCTGTGGA
ATCGAAATCTGTGGACATAAAACT
TGTGGACATAAAACTMTARGTACA
AAAACTMTARGTACAGTGTTAGTA
RGTACAGTGTTAGTAGGACCGACA
TTAGTAGGACCGACACCTGCCAAC
CCGACACCTGCCAACATAATTGGA
GCCAACATAATTGGAAGAAATSTG
ATTGGAAGAAATSTGATGACTCAG
AATSTGATGACTCAGATTGGCTGC
ACTCTTTGGCAACGACCCATMGTC
CAACGACCCATMGTCACAATAAAG
ATMGTCACAATAAAGATAGGGGGG
ATAAAGATAGGGGGGCAACTAAGA
GCAGATGATACAGTATTCACAGAC
ACAGTATTCACAGACATAGATTTA
ACAGACATAGATTTACCAGGAAGA
GATTTACCAGGAAGATGGACACCA
ACACCAAAAATAATAGTGGGAGTT
ATAATAGTGGGAGTTGGAGGTTTT
GGAGTTGGAGGTTTTTCCAAAGTA
GGTTTTTCCAAAGTAAGACARTAT
AAAGTAAGACARTATGATCAGGTA
CARTATGATCAGGTACCCATAGAA
AAAGTTGTAGGTACAGTATTRATA
GGTACAGTATTRATAGGACCTACA
TTRATAGGACCTACACCTGCCAAC
GCCAACATAGTTGGAAGAAATCTG
GTTGGAAGAAATCTGTTGACTCAR
ACTCARCTTGGTTGCACCTTAAAT
GTAAAGATAGGGGGGCAACTAGTG
ACAGTATTAGAAGAAATAAATCTG
GAAGAAATAAATCTGCCAGGAAGA
AATCTGCCAGGAAGATGGAAACCA
AAACCAAAAATAATAGGGGGAGTK
ATAATAGGGGGAGTKGGAGGTTTT
GGAGTKGGAGGTTTTATCAAAGTA
GTAGAAATCTGCGGACATAAGGCT
TGCGGACATAAGGCTATAGCTTCA
AAGGCTATAGCTTCAGTATTAGTA
GCTTCAGTATTAGTAGGACCTACA
GTCAACATAATTGGAAGAAATSTG
AATSTGATGACTCAGATTGGTTGC
ACTCTTTGGCGACGACCCGTAGTC
CGACGACCCGTAGTCACAATAAAG
GTAGTCACAATAAAGGTAGGGGGA
ATAAAGGTAGGGGGACAACTAACG
GGGGGACAACTAACGGAAGCTTTA
CTAACGGAAGCTTTATTAGATACA
GCAGATGATACAGTATTTGAAGAC
ACAGTATTTGAAGACATAAATTTG
ACACCAAAAATGATAATGGGAATT
ATGATAATGGGAATTGGAGGTCTT
GGAATTGGAGGTCTTGTCAAAGTA
GGTCTTGTCAAAGTAARACAGTAT
AAAGTAARACAGTATGATCAGGTA
CAGGTACCCATAGAATTTTGTGGA
ATAGAATTTTGTGGACRTAAAGTT
TGTGGACRTAAAGTTCTAAGTACA
AGTACAGTATTAGTAGGGCCTACA
TTAGTAGGGCCTACACCTGCCAAC
CAACGACCCRTCATCAMCATAAAG
RTCATCAMCATAAAGATAGGGGGG
AGAGTAAGACAATATGACCAAGTR
CAATATGACCAAGTRCCCATAGAA
CAAGTRCCCATAGAAATCTTTGGA
ATAGAAATCTTTGGACATAARGTT
TTTGGACATAARGTTCTAAGTACA
AARGTTCTAAGTACAGTATTAGTA
CAACGACCCCTTGTCACAGTAAAG
CTTGTCACAGTAAAGGTAGGGGGG
GGGGGGCAACTAAAGGAAGCTCTC
CTAAAGGAAGCTCTCTTAGATACA
GCTCTCTTAGATACAGGAGCAGAY
GATACAGGAGCAGAYGATACAGTA
GCAGAYGATACAGTATTAGAAGAA
GGAAGATGGAAGCCAAAARTGATA
AAGCCAAAARTGATAGGGGGAATT
RTGATAGGGGGAATTGGAGGTTTT
CAATATGATCAGATAGCCATAGAA
CAGATAGCCATAGAAATCTGTGGC
CTCGTCACAGTAAAGGTAGGGGGG
GTAAAGGTAGGGGGGATAATAAAG
GGGGGGATAATAAAGGAAGCTCTA
GCAGATAATACAGTATTTGAAGAA
GAAGAAATGAATTTGCCAGGAAGG
CAGTATGAACAGATACCCATAGAA
ATTGGAAGAGATCTGATGACTCAA
GATCTGATGACTCAACTTGGTTGC
ACTCAACTTGGTTGCACKYTAAAT
GTAAAGATAGGGGGGCAAMTAAAG
GGGGGGCAAMTAAAGGAAGCTYTG
MTAAAGGAAGCTYTGATAGATACA
GCTYTGATAGATACAGGAGCAGAT
GCAGATGATACAGTATTMGAAGAG
ACAGTATTMGAAGAGATGAATTTG
GAAGAGATGAATTTGCCAGGAAGA
GGAATTGGAGGTTTTRTCAAAGTG
GGTTTTRTCAAAGTGAGACAGTAT
AAAGTGAGACAGTATGATCAGATA
CAGATACCCATAGAAGTCTGTGGA
ATAGAAGTCTGTGGACATAAGGCT
TGTGGACATAAGGCTRTGAGTACA
AAGGCTRTGAGTACAGTATTAGTA
AGTACAGTATTAGTAGGAGMTACA
TTAGTAGGAGMTACACCKGTCAAC
GMTACACCKGTCAACRTAATTGGA
CAGTATGAKCAGATASYCATAGAA
ATAGAAATCTGTGGACGGAAAGCT
TGTGGACGGAAAGCTATAGGTACA
GTCAACATAATTGGAAGGAATTTG
ATTGGAAGGAATTTGTTGACTCAG
AATTTGTTGACTCAGATTGGTTGT
ACTCTTTGGCAGCGACCCGTCGTC
CAGCGACCCGTCGTCAMAATAAAG
GTCGTCAMAATAAAGATAGGGGGG
GGGGGGCAAATAAAAGAAGCTCTA
ATAAAAGAAGCTCTATTAGATACA
AAACCAAAATTGATAGTGGGAATT
TTGATAGTGGGAATTGGAGGTTAT
GGAATTGGAGGTTATGCCAAAGTA
GGTTATGCCAAAGTAAGAGAGTAT
AAAGTAAGAGAGTATGATGAGGTA
GAGTATGATGAGGTACCCATAGAA
TGCGGACATAAAGTTGTAGGTTCA
AAAGTTGTAGGTTCAGTATTAATA
TTAATAGGACCTACACCTRCTAAC
CCTACACCTRCTAACATAATTGGA
RCTAACATAATTGGAAGAAATCTR
ATTGGAAGAAATCTRATGACTCAG
AATCTRATGACTCAGCTTGGTTGC
CAACGACCCCTCGTYGCAATAAAG
CTCGTYGCAATAAAGGTAGGRGGG
ATAAAGGTAGGRGGGCAAATAAAG
GGRGGGCAAATAAAGGAAGCTCTA
GCAGATGATACAGTATTGGAAGAA
ACAGTATTGGAAGAAATGAATTTG
TTAATAGGACCTACACCTCTCAAC
GAAGAAATGAATTTGCCRGGAAGA
AATTTGCCRGGAAGATGGAGACCA
GGAAGATGGAGACCAAAAATGATA
GGCTTTATCAAAGTAAAACAGTAT
TGTGGACATAAAACTGTAGGTACA
AAAACTGTAGGTACAGTATTAATA
CAACGACCCTTTGTCACAATAAAG
TTTGTCACAATAAAGGTAGGGGGG
GCAGATAATACAGTATTCGAAGAC
ACAGTATTCGAAGACCTGGAGTTG
GAAGACCTGGAGTTGCCAGGAAGA
GAGTTGCCAGGAAGATGGACACCA
AAAGTAAGGCAGTATGAGCAGGTA
GATCTGATGACTCAGATTGGCTGC
ATAAAAATAGGGGGGCAACTAATA
GCAGATGATACAGTAATAGAAGAC
ACAGTAATAGAAGACATAAGTTTG
GAAGACATAAGTTTGCCAGGAAGA
GAGTATGATCAGATACCCGTAGAA
GTAGAAATCTGTGGACAGAAAGCT
TGTGGACAGAAAGCTRTAGGTACA
AAAGCTRTAGGTACAGTATTGGTA
TTGGTAGGACCTACACCTGCCAAC
ACTCAGATTGGTTGCACCCTAAAT
GGTCTTGTCAAAGTAAGACAGTAT
CAGATATGCATAGAAATCTGTGGA
TGTGGACATAAAGCTATAGGWTCA
AAAGCTATAGGWTCAGTATTAGTA
GGWTCAGTATTAGTAGGACCTACA
CCTACACCTGCCAACATAATTGGG
GCCAACATAATTGGGAGAAATATG
ATTGGGAGAAATATGTTGACTCAR
AATATGTTGACTCARATTGGTTGC
ACTCARATTGGTTGCACTTTAAAT
TGTGGACATAAAGCTACCGGTACA
AAAGCTACCGGTACAGTATTAGTA
ATTGGCAGAAATCTGTTGACTCAG
GGRAGATGGAAACCAAAAATAATA
TGTGGACATAAAGCTATGAGTACA
AAAGCTATGAGTACAGTATTAATA
ACAGTATTCGAAGAACTGAATTTG
GAAGAACTGAATTTGCAAGGAAAA
GGAAAATGGAGACCAAAAATAGTG
AGACCAAAAATAGTGGGGGGAATT
ATAGTGGGGGGAATTGGAGGTTTG
ACTCTTTGGCAACGACCMATMGTC
CAACGACCMATMGTCACAATAAAG
GGTTTTTCCAAAGTAAGACAGTAT
CAGTATGATCAGATAGTCATAGAA
CAGATAGTCATAGAAATCTGTGGA
CCTCAGATCCCTCTTTGGCAACGA
CCTCTTTGGCAACGACCCTTCATC
CAACGACCCTTCATCACAGTAAAA
TTCATCACAGTAAAAATAGGAGGG
GTAAAAATAGGAGGGCAGCTAATT
GGAGGGCAGCTAATTGAAGYTCTA
CTAATTGAAGYTCTATTAGATACA
GYTCTATTAGATACAGGAGCAGAT
ACAGTATTAGAAGACATACATTTG
GAAGACATACATTTGCCAGGRAAA
CATTTGCCAGGRAAATGGAAACCA
GGRAAATGGAAACCAAAAATAATA
TGTGGACATAAAGTTMTAGGTACA
AAAGTTMTAGGTACAGTACTAGTA
GGTACAGTACTAGTAGGAGMTACA
CTAGTAGGAGMTACACCTGTCAAC
GMTACACCTGTCAACGTAATTGGA
ATTGGAAGAAATCTGATGAGTAAG
AATCTGATGAGTAAGATTGGGTGC
AGTAAGATTGGGTGCACTTTAAAT
CAACGACCCATCGTCTCAGTAAAG
ATCGTCTCAGTAAAGATAGGGGGG
TGTGGGCATAAAGTTATAACTACA
AAAGTTATAACTACAGTATTAATA
CCTACACCTGTCAACGTRATTGGA
GTCAACGTRATTGGAAGAAATCTA
ATTGGAAGAAATCTAMTGACTCAG
AATCTAMTGACTCAGCTTGGTTGC
ATAAAGATAGGGGGGYAMATAAAA
GGGGGGYAMATAAAAGAAGCTCTA
AAAGTAAGAGAGTATGADGAGGTA
GAGTATGADGAGGTACCCATAGAA
TGCGGACATAAAGTTGTRGGTTCA
AAAGTTGTRGGTTCAGTATTAATA
RCTAACATAATTGGAAGAAATCTG
AATCTGATGACTCAGCTTGGKTGC
ACTCAGCTTGGKTGCACTTTAAAT
ACTCTTTGGCAACGACCCATAATC
CAACGACCCATAATCACAATAAAG
ATAATCACAATAAAGGTAGGGGGG
GGGGGGCAACCAATAGAAGCCCTA
CCAATAGAAGCCCTATTAGATACA
ACAGTATTAGAAGAAATRGATTTG
GAAGAAATRGATTTGCCAGGAAGR
GATTTGCCAGGAAGRTGGACACCA
GGAAGRTGGACACCAAAAATGATA
GGTTTTCTCAAAGTAARACAGTAT
AGTACAGTATTAGTAGGATCTACG
TTAGTAGGATCTACGCCTGTCAAC
TCTACGCCTGTCAACGTAATTGGA
ATTGGAAGAAATCTGATGACTCAR
AATCTGATGACTCARATTGGKTGC
ACTCARATTGGKTGCACTTTAAAT
ATTGTCACAATAAAGGTAGCGGGG
ATAAAGGTAGCGGGGCAACTAAGG
GCGGGGCAACTAAGGGAAGCTCTA
GAAGAYATAGATTTGCCAGGAAGA
GGAAGATGGAAACCAAAATTRATA
AAACCAAAATTRATAGGGGGAATT
TTRATAGGGGGAATTGGAGGTTTT
GGTTTTGTCAGAGTAAAACAGTAT
AGAGTAAAACAGTATGATCAGGTA
CAGGTACCCATAGAAATTTGTGGG
ATAGAAATTTGTGGGCATAAAGTT
AAAGTTATAGGTACAGTTGTAGTA
GGTACAGTTGTAGTAGGACCTACA
ATTGGAAGAAATTTGCTGACTCAG
AATTTGCTGACTCAGCTTGGTTGC
CAACGACCCATCGTCACAATAAGA
ATCGTCACAATAAGAGTAGGTGGG
ATAAGAGTAGGTGGGCAATTAATA
GGTGGGCAATTAATAGAAGCCCTA
TTAATAGAAGCCCTATTAGATACA
ACAGTATTAGAAGAAATGAACTTG
GAAGAAATGAACTTGCCAGGAATA
AACTTGCCAGGAATATGGAAACCA
GGAATATGGAAACCAAAAATAATA
AAAGTAAGACAGTATAATCAAGTA
CAGTATAATCAAGTACCTGTAGAA
CAAGTACCTGTAGAAATTTGTGGA
GTTGGAAGAAATCTGTTGACTCAG
CAGATACCCATAGAAATCTGTGGR
TGTGGRCATAAARCTATAGGTACA
AAARCTATAGGTACAGTATTAATA
GGTACAGTATTAATAGGACCTACG
TTAATAGGACCTACGCCTGTCAAC
CCTACGCCTGTCAACATAATTGGA
CAACGACCCCTYGTCACAGTAAAA
CTYGTCACAGTAAAAATAGGGGGG
ATAGAAATTTGTGGACACAAAGTT
TGTGGACACAAAGTTATAGGTACA
AAAGTTATAGGTACAGTGTTAATA
TTCGTCACAGTAAAGATAGCGGGG
GTAAAGATAGCGGGGCAAMTAAAG
GCGGGGCAAMTAAAGGAAGCTTTG
MTAAAGGAAGCTTTGATAGATACA
GCTTTGATAGATACAGGAGCAGAT
GCAGATGATACAGTATTYGAAGAG
ACAGTATTYGAAGAGATGAATTTG
GGAATTGGAGGTTTTGTCAAAGTG
GGTTTTGTCAAAGTGAGACAGTAT
TGTGGACATAAGGCTGTGACTACA
AAGGCTGTGACTACAGTATTAGTA
ACTACAGTATTAGTAGGAGATACA
TTAGTAGGAGATACACCGGTCAAC
GATACACCGGTCAACGTAATTGGA
AATCTGTTGACTCAGCTTGGTTGY
ACTCAGCTTGGTTGYACTTTAAAT
ACTCTTTGGCAACGACCCRTCGTC
CAACGACCCRTCGTCACAATAAAG
RTCGTCACAATAAAGATAGGGGGG
ATAAAGATAGGGGGGCAGCTAAGG
GAAGACATARATTTGCCAGGAAGA
RATTTGCCAGGAAGATGGACACCA
AAAGTAAGACAGTATGATCRGGTA
CAGTATGATCRGGTACCCATAGAA
CRGGTACCCATAGAAATCTGTGGA
TGTGGACATAAAGTTRAAAGTACA
AAAGTTRAAAGTACAGTATTAGTA
AGTACAGTATTAGTAGGRCCTACA
TTAGTAGGRCCTACACCTGCCAAT
CCTACACCTGCCAATATAATTGGA
GCCAATATAATTGGAAGAAATCTG
AATCTGATGACTCAGCTTGGTTTT
CTCGTCACAGTAAGGATAGGGGGG
AAAGCTATRGGTACAGTGTTAGTA
ATAGAAATCTGTGGGCACAAAGCT
TGTGGGCACAAAGCTATAGGTACA
CAACGACCCATCATCACAATAAAG
ATCATCACAATAAAGGTAGGGGGG
ATAAAGGTAGGGGGGCACATAATA
GGGGGGCACATAATAGAAGCTCTA
ACAGTATTAGAAGAAATAGATTTA
GAAGAAATAGATTTACCAGGAAGA
GGTTTTATCAGAGTAAGACAATAT
TGTGGACATAGAGTTATGGGTACA
AGAGTTATGGGTACAGTATTAGTA
GGTACAGTATTAGTAGGAGATACA
TTAGTAGGAGATACACCTGTCAAC
GATACACCTGTCAACGTAATTGGA
GTCAACGTAATTGGAAGAACTYTG
ATTGGAAGAACTYTGATGACTCAG
ACTYTGATGACTCAGATTGGTTGC
CAACGACCCTTCATCCCAGTAAAG
TTCATCCCAGTAAAGGTAGGGGGG
GTAAAGGTAGGGGGGCAGCCAACA
GGGGGGCAGCCAACAGAAGCTCTA
CCAACAGAAGCTCTATTAGATACA
GCAGATGATACAATATTTGAAGGA
ACAATATTTGAAGGAATAAATTTG
GAAGGAATAAATTTGCCAGGAAGA
CAGGTACCTATAGAAATTTGTGGA
ATAGAAATTTGTGGACATACAATT
TGTGGACATACAATTATAAGTACA
ACAATTATAAGTACAGTATTAGTA
AGTACAGTATTAGTAGGAGCTACA
GTCAACGTAATTGGAAGRAATGTT
ATTGGAAGRAATGTTATGACTCAG
AATGTTATGACTCAGATTGGCTGC
ATAAAGATAGGGGGRCAGCTAAAG
GGGGGRCAGCTAAAGGAAGCTCTA
ACAGTAKTAGAAGAAATGAATTTG
GGYTTTATCAAAGTAAAACAGTAT
CAGTATGAGCAGATACTAGTAGAA
ATAAGGATAGGGGGGCAATTAAAG
CAGTATGATCAGATAMTCATAGAA
CAGATAMTCATAGAAATCTGTGGA
CAGCGACCCMTCGTCACAATAAAG
AAAGTAAGACAGTATGATSAGGTA
CAGTATGATSAGGTACCCATAGAA
SAGGTACCCATAGAAATCTGCGGR
ATAGAAATCTGCGGRCATAAARCT
TGCGGRCATAAARCTATAGGTACA
TGGCAACGACCCCTCGTCGCAGTA
CCCCTCGTCGCAGTAARGATAGGG
GCAGTAARGATAGGGGGGCAGCTA
ATAGGGGGGCAGCTAAAGGAAGCT
CAGCTAAAGGAAGCTTTATTAGAT
GAAGCTTTATTAGATACAGGAGCA
GATACAGTATTAGAAGAAATGAAT
TTAGAAGAAATGAATTTGCCAGGA
ATGAATTTGCCAGGAAAATGGAAA
ATCAAAGTAAGACAGTATGATCAR
AGACAGTATGATCARGTACCCRTA
GATCARGTACCCRTAGAAATCTGT
CCCRTAGAAATCTGTGGGCATAAA
ATCTGTGGGCATAAAGCTATAGGT
CATAAAGCTATAGGTACAGTATTA
CCTGTCAACATAATTGGAAGAAAT
ATAATTGGAAGAAATTTGTTGACT
AGAAATTTGTTGACTCAGATTGGT
TTGACTCAGATTGGTTGCACCTTA
GGGGGGCAACTAAAGGAAGCYCTA
CAGTATGATCAGATAAGTGTAGAA
CAGATAAGTGTAGAAATCTGTGGA
ATAAAGATAGGGGGGCAAYTAAAG
YTAAAGGAAGCTCTATTMGATACA
GCTCTATTMGATACAGGAGCAGAT
ACAGTATTAGAAGACATGRCTTTG
GAAGACATGRCTTTGCCAGGAAAA
RCTTTGCCAGGAAAATGGAAMCCA
GGAAAATGGAAMCCAAAAATGATA
AAMCCAAAAATGATAGGGGGAATT
GGTTTTATCAAAGTRAGACAATAT
AAAGTRAGACAATATGATCAGRTA
CAATATGATCAGRTAGCYATAGAA
CAGRTAGCYATAGAAATCTGTGGA
AAGGCTATAGGTACAGTGTTAATA
CAGATACCCATAGAAATTTGCGGA
ATAGAAATTTGCGGACATAAAGCT
ACTCTTTGGCARCGACCCCTCGTT
CARCGACCCCTCGTTAATATAAGG
CTCGTTAATATAAGGATAGAGGGG
ATAAGGATAGAGGGGCAACTAAAG
CAGTATGATCAGGTACAAATAGAG
CAGGTACAAATAGAGATATGTGGA
CCCTTAGTCCCAGTAGGAATAGGA
CCAGTAGGAATAGGAGGGCAGCTA
ATAGGAGGGCAGCTAATAGAAGCC
CAGCTAATAGAAGCCTTATTAGAC
GAAGCCTTATTAGACACAGGAGCA
TTAGAAGAAATAAATTTACCCGGA
ATAAATTTACCCGGAAAATGGAGA
CCCGGAAAATGGAGACCAAAAATG
TGGAGACCAAAAATGATAGGGGGA
CTTATAGAAATTTGTGGAAAAAGG
ATTTGTGGAAAAAGGGCCATAGGT
AAAAGGGCCATAGGTACAGTATTA
TTGACTCAGATTGGCTGTACTTTA
TTAGTTACAGTAAGAGTAGGGGGA
CAGTATGATCAGATACTTATGGAA
CAGATACTTATGGAAATTTGTGGA
ATGGAAATTTGTGGAAAAAAGGCC
TTAGTAGGACCTACACCTGTTAAC
CCTACACCTGTTAACATAATTGGA
GTTAACATAATTGGACGAAATATG
ATTGGACGAAATATGTTGACCCAG
AATATGTTGACCCAGATTGGTTGT
CCTCAAGTCACTCTTTGGCAACGA
CAACGACCCATAGTCCCAGTAAAA
ATAGTCCCAGTAAAAGTAGGGGGA
ACAGTATTAGAAAACATAAATTTA
GAAAACATAAATTTACCAGGAAAA
AAGGCCATAGGTACAGTGTTAGTA
CAACGACCAGTAGTCACAGTGAAA
GTAGTCACAGTGAAAATAGGGGGA
GTGAAAATAGGGGGACAGCCAATA
AAGGCTATAGGTACAGTATTGGTT
GGTACAGTATTGGTTGGACCTACA
TTGGTTGGACCTACACCTGTCAAC
ACTCTTTGGCAGCGACCCTTAGTC
CAGCGACCCTTAGTCACAGCAAGA
TTAGTCACAGCAAGAATAGGGGGA
GCAAGAATAGGGGGACAGTTAATA
GGGGGACAGTTAATAGAAGCCCTA
TTAATAGAAGCCCTATTAGACACA
GAAGAAATAAATTTACCTGGAAAA
AATTTACCTGGAAAATGGAAACCA
ACTCTTTGGCAACGACCCMTYGTC
CAACGACCCMTYGTCACAATAAAG
MTYGTCACAATAAAGATAGGGGGG
GATACAGGAGCAGATGATACARTA
GCAGATGATACARTAATGGAAGAA
ACARTAATGGAAGAAATGAATTTG
GAAGAAATGAATTTGCCWGGAAAA
AATTTGCCWGGAAAATGGARACCA
GGAAAATGGARACCAAAAATAATA
ARACCAAAAATAATAGGGGGAATT
CAGGTACCCATAGAAATCTKTGGA
ATAGAAATCTKTGGACATAAAAYT
TKTGGACATAAAAYTGTAKGTCCA
AAAAYTGTAKGTCCAGTGTTAATA
KGTCCAGTGTTAATAGGACCTACA
CAACGACCCCTCGTCTCAATAAGG
CTCGTCTCAATAAGGATAGGGGGG
CARCGACCCCTTGTCACAGTAAAA
GCAGATGATACAGTATTTGAAGAT
ACAGTATTTGAAGATATAAATTTG
ARGGCTATAGGTACAGTRTTAGTA
GTCAACATAATTGGACGAAATATR
ATTGGACGAAATATRTTGACTCAG
AATATRTTGACTCAGATTGGTTGT
CAGCGACCCCTTGTCWCAATAAGA
CTTGTCWCAATAAGAGTAGGGGGC
ACAGTATTAGAAGAAGTAAATYTG
GAAGAAGTAAATYTGCCAGGAAAA
AATYTGCCAGGAAAATGGAAACCA
CAATATGATCAAATACCCATAGAA
CAAATACCCATAGAAATTTGTGGA
CAGCGACCCCTTGTCACAATAARA
CTTGTCACAATAARAATAGGGGGA
ATAARAATAGGGGGACAGCTAAAR
GGGGGACAGCTAAARGAGGCTCTC
CTAAARGAGGCTCTCTTAGACACA
GGTTTTATTAAAGTAAGRCAGTAT
AAAGTAAGRCAGTATGATCAAATA
AAGGCTATAGGTACAGTATTRGTA
TTRGTAGGACCTACACCTGTCAAC
ATTGGAAGGAATATGTTGACACAA
AATATGTTGACACAACTTGGMTGC
ACACAACTTGGMTGCACACTAAAT
ACTCTTTGGCAACGACCCGTTGTC
CAACGACCCGTTGTCACAATAAAG
GTTGTCACAATAAAGATAGGGGGG
CAGTATGATCAGATACCCATAGAC
CAGATACCCATAGACATCTGCGGA
ATAGACATCTGCGGACATAAAGCT
CTCGTCACARTAAAGGTTGGGGGA
RTAAAGGTTGGGGGACAGCTAAAG
ATGATAGGGGGAATTGGAGGCYTT
GGAATTGGAGGCYTTATCAAAGTA
GGCYTTATCAAAGTAAGACAGTAT
CAGTATGATCAAATACTTGTAGAG
CAAATACTTGTAGAGATATGTGGR
GTAGAGATATGTGGRTATAAAGCT
TGTGGRTATAAAGCTATAGGTACA
ACTCAGATTGGCTGCACATTAAAT
ACTCTTTGGCAACGACCTCTTGTC
CAACGACCTCTTGTCACAGTAAGA
CTTGTCACAGTAAGAATAGGGGGA
GTAAGAATAGGGGGACAGCTAAAA
GGGGGACAGCTAAAAGAAGCTCTA
ACAGTATTAGAAGACATAAATCTG
GAAGACATAAATCTGCCAGGAAAA
AATCTGCCAGGAAAATGGAAACCA
ATGATAGGGGGAATTGGAGGTTTC
GGAATTGGAGGTTTCATCAAAGTA
GGTTTCATCAAAGTAAAACAGTAT
AAGGCTATAGGTACAGTATTGGTA
TTGGTAGGACCTACACCTGTCAAC
ATTGGAAGAAATATGTTGACCCAG
CCTCAAATCAMTCTTTGGCAACGA
AMTCTTTGGCAACGACCCCTTGTC
GTAAAAATAGGAGGACAGCTAAAA
ACAGTATTTGAAGAAATAAATTTG
GGTTTTATCAARGTAAAACAGTAT
AARGTAAAACAGTATGATCAGATA
CAGTATGATCAGATACTCATAGAC
CAGATACTCATAGACATTTGTGGA
ATAGACATTTGTGGAAAAAAGGCT
TTAGTAGGACCTACACCAGTCAAC
CAGTATGATCAGGTACYCRTAGAA
CAGGTACYCRTAGAAATCTGTGGA
GGAGGGCAGCTAATTGAAGCTCTA
GAAGACATACATTTGCCAGGAAAA
CATTTGCCAGGAAAATGGAAACCA
ATAATAGGGGGAATTGGAGGTTWT
GGAATTGGAGGTTWTGTCAAAGTA
GGTTWTGTCAAAGTAAGACAGTAT
AAAGTAAGACAGTATGAKCAGGTA
CAGTATGAKCAGGTACCCATAGAA
ATAGAAATCTGTGGACATAATGTT
TGTGGACATAATGTTATAGGTACA
AATGTTATAGGTACAGTACTAGTA
GGTACAGTACTAGTAGGAGCTACA
CTAGTAGGAGCTACACCTGTCAAC
AGTAAGATTGGGTGCACTTTRATT
ACTCTTTGGCAACGACCAGTCGTT
CAACGACCAGTCGTTGATGTAAAG
GTCGTTGATGTAAAGGTAGGGGGG
GTAAAGGTAGGGGGGCAGCTAATG
GGGGGGCAGCTAATGGAAGCTCTA
GATACAGGAGCAGATGATACWATA
GCAGATGATACWATATTTGAAGAW
ACWATATTTGAAGAWHTGAATTTG
GAAGAWHTGAATTTGCCAGGAAGA
GGAAGATGGACACCAAAAATRGTA
ACACCAAAAATRGTAGGGGGAATT
ATRGTAGGGGGAATTGGGGGTTTT
GGAATTGGGGGTTTTATGAAAGTA
AAAGTAAGACAGTATGAARATGTA
CAGTATGAARATGTACCCATAGAA
RATGTACCCATAGAAATATATGGA
ATAGAAATATATGGAAAGAAAATT
TATGGAAAGAAAATTCTAAGTACA
AAAATTCTAAGTACAGTATTAATA
GCCAACATAATTGGAAGAAATGTG
ATTGGAAGAAATGTGATGACTCAA
AATGTGATGACTCAAATTGGTTGT
ATAAAGATAGGGGGACAGCTAAGG
GGGGGACAGCTAAGGGAAGCTCTA
ATAGAAATTTGCGGACATAAAGTT
CCTACACCTGTYAACGTAATTGGA
GTYAACGTAATTGGAAGAAATCTG
CAACGACCCYTCGTCACAATAAAA
YTCGTCACAATAAAAATAGGGGGG
ATRATAGGGGGAATTGGAGGATTT
GGAATTGGAGGATTTMTCAAAGTA
GGATTTMTCAAAGTAAGACAGTAT
CAGTATGATCAGGTACYCATAGAA
CAGGTACYCATAGAAATYTGTGGA
ATAGAAATYTGTGGACATAAGGCT
AAGGCTATAGGTACAGTATTARTA
GGTACAGTATTARTAGGRCCTACA
TTARTAGGRCCTACACCTGTCAAC
GTCAACRTAATTGGAAGAAATCTR
ATTGGAAGAAATCTRWTGACTCAG
AATCTRWTGACTCAGCTTGGTTGY
TGTGGACATAAAGYTAYAGGTACA
AAAGYTAYAGGTACAGTATTAGTA
AATCTGTTRACTCAGCTTGGTTGT
GTCGTCACAATAAAGATAGGAGGG
GATACAGGAGCAGATAATACAGTR
GCAGATAATACAGTRTTAGAAGAY
ACAGTRTTAGAAGAYGTGAATTTG
GAAGAYGTGAATTTGCCAGGAAGA
AAAGTRAGACAGTATGATCARATA
CARATACCCATAGAAATTTGTGGA
GGTACAGTATTAGTAGGACCTACG
TTAGTAGGACCTACGCCTGTCAAC
GATCTGTTGACTCAGCTCGGCTGC
ACTCAGCTCGGCTGCACTTTAAAT
ATAAAGGTAGGGGGGCAAYTAAAG
YTAAAGGAAGCTCTATTAGATACA
GGAAGATGGACACCAAARATGATA
ACACCAAARATGATAGGGGGAATT
GATCTGATGACTCAGCTTGGCTGC
AAAGTAAGACAGTATGATCAKATA
CAGTATGATCAKATACCCATAGAA
CAKATACCCATAGAAATCTGTGGG
TTCGTCACAGTAAAGATAGGAGGG
GTAAAGATAGGAGGGCAGATAAAG
GGAGGGCAGATAAAGGARGCTCTA
ATAAAGGARGCTCTAATAGATACA
GCAGATGATACAGTGTTCGAAGAA
ACAGTGTTCGAAGAAATGAATTTG
CAGATACCTATAGAAATCTGTGGG
ATAGAAATCTGTGGGCATAAAGTC
TGTGGGCATAAAGTCATAGGTACA
AAAGTCATAGGTACAGTAGTAGTA
AATCTGTTGACTCAGCTTGGCTGT
ACTCAGCTTGGCTGTACTATAAAT
CTAAAGGAAGCTCTATTAGATRCA
GCTCTATTAGATRCAGGAGCAGAT
GATRCAGGAGCAGATGATRCAGTA
GCAGATGATRCAGTACTAGAAGAA
RCAGTACTAGAAGAAATGAATTTG
CAGTATGATCAARTAGYCATAGAA
CAARTAGYCATAGAAATTTGTGGA
ATAGAAATTTGTGGACATAAAGTA
TGTGGACATAAAGTAGTGGGTACA
AAAGTAGTGGGTACAGTATTAATA
GTCAACGTAATTGGAAGAAAYCTG
ATTGGAAGAAAYCTGATGACTCAA
AAYCTGATGACTCAACTTGGTTGC
GCAGATGATACAATATTTGAAGAC
ACAATATTTGAAGACATRAGTTTG
AGTTTGCCAGGAAGATGGAARCCA
GGAAGATGGAARCCAAAAATAGTA
AARCCAAAAATAGTAGGGGGAATT
ATAGTAGGGGGAATTGGAGGTYTT
GGAATTGGAGGTYTTCTCAGAGTA
GGTYTTCTCAGAGTAARACAGTAT
AGAGTAARACAGTATGATCAGATA
CAGATACCCGTAGAAGTTTGTGGR
GTAGAAGTTTGTGGRCATAAARTT
TGTGGRCATAAARTTATAACTACA
AAARTTATAACTACAGTATTAGTA
ACTACAGTATTAGTAGGASCTACA
TTAGTAGGASCTACACCGGTCAAT
SCTACACCGGTCAATGTAATTGGA
GTCAATGTAATTGGAAGAAATCTG
AATCTGATGACCCAGMTTGGGTGC
ACCCAGMTTGGGTGCACTTTAAAT
ACTCTTTGGCAACGACCTGTCGTC
CAACGACCTGTCGTCACAGTAAAG
GTCGTCACAGTAAAGGTAGGGGGG
GTAAAGGTAGGGGGGCAAATAACG
GGGGGGCAAATAACGGAAGCTCTA
ATAACGGAAGCTCTATTAGATACA
ACAATATTAGAAGAAATAAATTTG
GAAGAAATAAATTTGCCCGGAAGA
AATTTGCCCGGAAGATGGAAACCA
ATAGTAGGGGGAATTGGAGGCTTT
GAGTATGATCAGATACCTGTAGAA
CAGATACCTGTAGAAATCTGCGGG
GTAGAAATCTGCGGGCATAAAGCT
TGCGGGCATAAAGCTATAGGTACA
AATCTGTTGACTAAGATTGGCTGC
ACTAAGATTGGCTGCACTTTAAAT
ATCGTCACAGTAAAGRTAGGGGGG
GTAAAGRTAGGGGGGCAASTAAAG
GGGGGGCAASTAAAGGAAGCTCTG
STAAAGGAAGCTCTGATAGATACA
GCTCTGATAGATACAGGAGCAGAT
GCAGATGATACAATATTCGAAGAA
ACAATATTCGAAGAAATGAATTTG
AATTTGCCAGGAAGATGGGAACCA
GGAAGATGGGAACCAAAATTGATA
GAACCAAAATTGATAGGGGGAATT
GGAATTGGAGGTTTTSTCAAAGTA
GGTTTTSTCAAAGTAAGACAGTAT
CAGTATGAGCAGATACCAATAGAA
CAGATACCAATAGAAATTTGTGGA
TGTGGACATAAAGTAGTAGGTACA
AAAGTAGTAGGTACAGTATTAGTA
GGGGGGCAGCTAAAGGAAGCTATA
GAAGAAATGAATTTGCCAGGACGA
AATTTGCCAGGACGATGGAAACCA
GGACGATGGAAACCAAAAATGATA
GGTTTTGTCAAAGTAAAAGAGTAT
AAAGTAAAAGAGTATGAGCAGATA
GAGTATGAGCAGATACCCATAGAA
GGTACAGTAGTAGTAGGACCCACA
GTAGTAGGACCCACACCTGCCAAC
GCCAACATAATTGGAAGAAATCTA
AATCTATTGACTCAGCTTGGTTGC
CCTCAGATCACTCTTTGGCAACGR
ACTCTTTGGCAACGRCCCATCGTC
CAACGRCCCATCGTCACAATAAAG
AAAGTTATAAGTACAGTATTAATA
AGTACAGTATTAATAGGACCAACA
TTAATAGGACCAACACCTGTTAAC
CCAACACCTGTTAACGTAATTGGA
GTTAACGTAATTGGAAGAAATCTA
AATCTRATGACTCAGCTTGGKTGC
CAACGACCCCTCGTCTCAGTAAAG
CTCGTCTCAGTAAAGGTAGGGGGA
GTAAAGGTAGGGGGACAAATAACG
GGGGGACAAATAACGGAAGCTCTA
ATRATAGGGGGAATTGGGGGTTTT
GGAATTGGGGGTTTTATCARGGTA
GGTTTTATCARGGTAARACAGTAT
ARGGTAARACAGTATGAGCAAGTA
CAGTATGAGCAAGTACCTGTTGAA
CAAGTACCTGTTGAAATCTGTGGA
GTTGAAATCTGTGGACATAAAGCT
AATCTGATGACTCAGMTTGGCTGC
ACTCAGMTTGGCTGCACTTTAAAT
TGTGGACATAAARTTGTAGGTACA
AAARTTGTAGGTACAGTATTAATA
GTTGGAAGAAATCTGTTGACTCAA
CCTCAGATCRCTCTTTGGCAACGA
RCTCTTTGGCAACGACCCTTCGTC
TTCGTCACAATAAAGRTAGGGGGG
ATAAAGRTAGGGGGGCAAYTAAMG
GGGGGGCAAYTAAMGGAAGCCCTA
YTAAMGGAAGCCCTATTGGATACA
GCCCTATTGGATACAGGAGCAGAT
GCAGATGATACAGTATTAGAGGAC
ACAGTATTAGAGGACATGAATTTA
GAGGACATGAATTTACCAGGAAGA
CAGTATGATCAGATACCAGTWGAA
CAGATACCAGTWGAAATCTGTGGA
GTWGAAATCTGTGGACATAAAGTT
TGTGGACATAAAGTTCTAACTACA
AAAGTTCTAACTACAGTATTARTA
ACTACAGTATTARTAGGACCTACA
CCTACACCTGTCAACGTCGTTGGA
GTCAACGTCGTTGGAAGAAATCTG
AATCTGATGACTCAGATTGGWTGC
ACTCAGATTGGWTGCACTTTAAAT
AAACCAAAATTGATAGGAGGAATT
TTGATAGGAGGAATTGGAGGACTT
GGAATTGGAGGACTTGTCAAAGTA
GGACTTGTCAAAGTAAGACAGTAT
CAGTATGATCAGGTAGTCATAGAA
CAGGTAGTCATAGAAATCTGTGGA
ATAGAAATCTGTGGACGTAAAGTT
TGTGGACGTAAAGTTAAAGGTACA
AAAGTTAAAGGTACAGTAGTAGTA
ATTGGAAGAAATATGCTRACTCAG
AATATGCTRACTCAGCTTGGCTGC
ACTCTTTGGCAACGACCCAYCGTC
CAACGACCCAYCGTCACAGTAAAG
AYCGTCACAGTAAAGATAGGAGGG
GATACAGGAGCAGATGATACRATA
GCAGATGATACRATATTTGAAGAA
ACRATATTTGAAGAAATAAATTTG
GAAGAAATAAATTTGCCAGGGARA
AATTTGCCAGGGARATGGAAACCA
GGGARATGGAAACCAAAAWTRGCA
AAACCAAAAWTRGCAGGGGGAATT
WTRGCAGGGGGAATTGGAGGTTTT
ATAGAAATTTGTGGACATGAAGTT
TGTGGACATGAAGTTATAGGTACA
GAAGTTATAGGTACAGTATTAGTA
CAACGACCCTTCGTCACAATGAAG
TTCGTCACAATGAAGATAGGGGGG
ATGAAGATAGGGGGGCAACTAATT
AAACCAAAAATAATAGGGGGAATY
ATAATAGGGGGAATYGGAGGTTTT
GGAATYGGAGGTTTTGTCAAAGTA
CAGGTACCCATAGAARTCTTTGGA
ATAGAARTCTTTGGACATAAAACT
TTTGGACATAAAACTACAACTACA
AAAACTACAACTACAGTATTAGTA
GTCAAYGTAATTGGAAGAAATTTG
GTAAAGATAGGGGGGCAACTAATT
GCAGATGATACAGTAGTAGAAGAC
ACAGTAGTAGAAGACATAACTTTG
GGTTTTGTCAAAGTAAGASAGTAT
AAAGTAAGASAGTATGATCAAGTA
SAGTATGATCAAGTACCCRTAGAA
CAAGTACCCRTAGAAATATGTGGA
RTAGAAATATGTGGACATAAAGTT
TGTGGACATAAAGTTATAGGTCCA
AAAGTTATAGGTCCAGTATTAGTA
GGTCCAGTATTAGTAGGACCTACG
TTAGTAGGACCTACGCCTCTTAAC
CCTACGCCTCTTAACATAATTGGA
CTTAACATAATTGGAAGAAATCTG
GGGGGGCAACTAAGGGAAGCCTTA
CTAAGGGAAGCCTTATTAGATACA
GCCTTATTAGATACAGGGGCAGAT
ACAGTATTAGAAGATATAGATTTG
GAAGATATAGATTTGCCAGGAAAA
TTAGTAGGACCYACACCTGCCAAC
CCYACACCTGCCAACATAATTGGA
AATCTGATGACTCARCTTGGTTTC
ACTCARCTTGGTTTCACCTTAAAT
ATAAAGATAGGGGGGCAACTAAGG
GAAGACATAAATTTGCCAGGGAGA
GGGAGATGGACACCAAAAATGGTA
ACACCAAAAATGGTAATGGGAATT
ATGGTAATGGGAATTGGAGGTCTT
CAGGTACCCATAGAATTCTGTGGA
ATAGAATTCTGTGGACATAAAGTT
ACCAACGTAATTGGAAGAAATCTA
ATTGGAAGAAATCTATTRACTCGG
AATCTATTRACTCGGATTGGTTGC
ACTCGGATTGGTTGCACTTTAAAT
TTCGTCACAGTAAAGATAGGGGGR
GTAAAGATAGGGGGRCAACTAATA
GGGGGRCAACTAATAGAAGCTCTA
CAGTATGAACAGATACCCGTAGAA
CAGATACCCGTAGAAGTCTGTGGC
GTAGAAGTCTGTGGCCATAAAACT
TGTGGCCATAAAACTACATGTACA
AAAACTACATGTACAGTATTAGTG
TGTACAGTATTAGTGGGACCTACA
TTAGTGGGACCTACACCTGTCAAT
CCTACACCTGTCAATGTAATTGGA
ATTGGAAGAAATCTGTTGTCTCAR
AATCTGTTGTCTCARATTGGTTGC
TCTCARATTGGTTGCACTTTAAAT
CAACGACCCTTCATCACARTAAAG
TTCATCACARTAAAGATAGGGGGG
RTAAAGATAGGGGGGCAACTAAGG
GCAGATGATACAATATTCGAAGAC
ACAATATTCGAAGACATACAGTTG
GAAGACATACAGTTGCCAGGAAGA
CAGTTGCCAGGAAGATGGAAACCA
GGTTTTCTCAAAGTAAAAGAGTAT
AAAGTAAAAGAGTATGARCAGGTA
GAGTATGARCAGGTACCCATAGAA
AAAGTTATAAGTACAGTCTTAACA
AGTACAGTCTTAACAGGACCCACA
TTAACAGGACCCACACCTGTTAAY
CCCACACCTGTTAAYGTAATTGGA
GTTAAYGTAATTGGAAGAAATGTG
ATTGGAAGAAATGTGATGACCCAG
AATGTGATGACCCAGCTTGGTTGC
ATAAAGATAGGGGGGCAAATAAGG
GCAGATGATACAGTATTAGACGAT
ACAGTATTAGACGATATAAATTTG
GACGATATAAATTTGCCAGGAAAA
ACTCTTTGGCAACGACCMWTCRTC
CAACGACCMWTCRTCACAGTAAAG
WTCRTCACAGTAAAGGTAGGGGGG
GTAAAGGTAGGGGGGCAWTTAATA
GGGGGGCAWTTAATAGAAGCTCTA
TTAATAGAAGCTCTATTAGACACA
GAAGAAATAGATTTGCCAGGRAGA
GATTTGCCAGGRAGATGGAAACCA
GGRAGATGGAAACCAAAATTRATA
TGTGGACATAAARTTATAGGTACA
AAARTTATAGGTACAGTATTAGTA
TTAGTAGGACCTACACCAGCCAAC
CCTACACCAGCCAACATAATTGGA
ATAAAGGTAGGGGGGCAATTAAGG
GGGGGGCAATTAAGGGAAGCTTTA
TTAAGGGAAGCTTTATTGGATACA
GCTTTATTGGATACAGGAGCAGAT
GCAGATGATACARTATTAGAAGAA
ACARTATTAGAAGAAATAGATTTG
CAGATACCAATAGAAATTTGCGGG
ATAGAAATTTGCGGGCATAAAGTT
TGCGGGCATAAAGTTATAGGTWCA
AAAGTTATAGGTWCAGTATTAGTA
GGTWCAGTATTAGTAGGATCTACA
TTAGTAGGATCTACACCTGYCAAC
TCTACACCTGYCAACGTAGTTGGA
GYCAACGTAGTTGGAAGGAACCTG
GTTGGAAGGAACCTGATGACTCAA
AACCTGATGACTCAACTTGGTTGC
ACTCAACTTGGTTGCACATTAAAT
ACTCTTTGGCAGCGACCCTTCGTC
CAGCGACCCTTCGTCACAGTAAAG
GGTTTTCTCAAAGTAAGGCAGTAT
CAGATACCCATAGAARTTTGTGGA
ATAGAARTTTGTGGACATAAAGCT
GGTACAGTATTAGTAGGAYCTACA
TTAGTAGGAYCTACACCTGTCAAT
YCTACACCTGTCAATGTAATTGGA
GTCAATGTAATTGGAAGAGATYTS
ATTGGAAGAGATYTSATGACTCAG
GATYTSATGACTCAGCTTGGTTKC
ACTCAGCTTGGTTKCACCTTAAAT
ATAAAGATAGGGGGGCAACTAGTG
GGGGGGCAACTAGTGGAAGCTCTG
CTAGTGGAAGCTCTGTTAGACACA
ACMGTATTAGAAGAAATGAATTTG
ATGATAGGGGGAATTGGAGGKCTT
GGAATTGGAGGKCTTATCAAAGTA
GGKCTTATCAAAGTAAGACAGTAT
GTCAACATARTTGGAAGAAATCTG
RTTGGAAGAAATCTGATGACTCAG
CAACGACCCTTTGTCACAGTAAGG
TTTGTCACAGTAAGGGTAGGGGGG
GTAAGGGTAGGGGGGCAACTAACG
GCAGATAATACAGTATTTGAAGAC
GAAGACATAAATTTGCCAGGAATA
AATTTGCCAGGAATATGGAGMCCA
GGAATATGGAGMCCAAAAATGATA
AGMCCAAAAATGATAGGGGGAATT
GGTTTTCTCAAAGTAAAACAGTAT
CAGGTACCAATAGAAGTCTGTGGA
ATAGAAGTCTGTGGACATAAAGTT
TGTGGACATAAAGTTACAGGTACA
AAAGTTACAGGTACAGTATTAATA
GTCAACATAATTGGGAGAGATCTG
ATTGGGAGAGATCTGATGACTAAG
GATCTGATGACTAAGCTTGGTTTT
ACTAAGCTTGGTTTTTCTYTAAAT
CCTCAAATCGCTCTTTGGCAACGA
GCTCTTTGGCAACGACCCATCGTC
ATCGTCACAGTAAAGGTAGGGGGA
GTAAAGGTAGGGGGACAACTAATA
GGGGGACAACTAATAGAAGCYCTA
CTAATAGAAGCYCTATTAGATACA
GCAGATGATACAGTATTAGAARAC
ACAGTATTAGAARACATAAATTTG
GAARACATAAATTTGCCAGGAAGA
AAAGTAAAAGAGTATGAAAATGTA
GAGTATGAAAATGTACCCATAGAA
AATGTACCCATAGAAATTTGTGGA
TGTGGACATAAAGCTACATGTTCA
AAAGCTACATGTTCAGTATTAGTA
AATCTGATGACTAAGATTGGTTGT
ACTAAGATTGGTTGTACTTTAAAT
GAAGAAATAAATTTGCCAGGGAGA
GGGAGATGGAAACCAAAAATARTA
AAACCAAAAATARTAGGGGGAATT
ATARTAGGGGGAATTGGAGGTCTT
GGTACAGTATTAGTAGGTCCTACA
TTAGTAGGTCCTACACCTGCCAAY
CCTACACCTGCCAAYATAATTGGA
GCCAAYATAATTGGAAGAAATCTA
ATTGGAAGAAATCTAATGACGCAG
AATCTAATGACGCAGCTTGGCTGC
ACGCAGCTTGGCTGCACTTTAAAT
ATCGTCACAATAAAGATAGGGGGR
GCAGATGATACAGTATTTGAAGAG
ACAGTATTTGAAGAGATGAATTTG
GAAGAGATGAATTTGCCAGGGAGG
AATTTGCCAGGGAGGTGGAAACCA
GGGAGGTGGAAACCAAAAATGATA
GGAATTGGAGGTTTTTCCAAAGTG
GGTTTTTCCAAAGTGAGASAGTAT
AAAGTGAGASAGTATGAACAGATA
SAGTATGAACAGATACCCATAGAA
CAGATACCCATAGAAATTTGCGGG
ATTGGAAGAAATCTGTTGGCTCAA
AATCTGTTGGCTCAAATTGGTTGC
GCTCAAATTGGTTGCACTTTAAAT
GTAAAGATAGGGGGGCAACTGAGG
GGGGGGCAACTGAGGGAAGCTCTA
CTGAGGGAAGCTCTATTAGATACA
GCAGATGATACAGTATTYGAAGAC
ACAGTATTYGAAGACATAGAGTTG
GAAGACATAGAGTTGCCAGGAAGA
AAAGTAAAACAGTATGAGGAGGTA
CAGTATGAGGAGGTACCCRTAGAA
GAGGTACCCRTAGAAATCTGTGAA
RTAGAAATCTGTGAACATAAGACT
TGTGAACATAAGACTACARCTACA
AAGACTACARCTACAGTATTAGTA
RCTACAGTATTAGTAGGACCTACA
CAACGACCCTTCATCACAGTAAAG
TTCATCACAGTAAAGATAGCGGGG
GTAAAGATAGCGGGGCAASTAAAG
GCGGGGCAASTAAAGGAAGCTCTA
STAAAGGAAGCTCTATTAGATACA
GCAGATGATACAGTATTYCAAGAA
ACAGTATTYCAAGAAATGAACTTG
CAAGAAATGAACTTGCCAGGAAGA
AACTTGCCAGGAAGATGGATACCA
GGAAGATGGATACCAAAATTGATA
ATACCAAAATTGATAGGGGGAATT
TTGATAGGGGGAATTGCAGGTTTT
GGAATTGCAGGTTTTATGAAAGTA
CAGTATGATCAAATACCCATGGAA
CAAATACCCATGGAAATCTATGGA
ATGGAAATCTATGGACATAAAGTT
TATGGACATAAAGTTATGGCTACA
AAAGTTATGGCTACAGTATTAGTA
GTCAAYGTAATTGGAAGAAATCTR
AATCTRATGACTCAGATTGGTTGC
ACTCTTTGGCARCGACCCATCGTC
CARCGACCCATCGTCACAATAAAG
GATTTGCCAGGGAGATGGAARCCA
GGGAGATGGAARCCAAAAATGATA
CAGGTACCCATAGAAATCTGTGGC
ATAGAAATCTGTGGCCATAARACT
TGTGGCCATAARACTAYRAGTACA
AARACTAYRAGTACAGTATTAATA
CCTACACCTGTCAACATAGTTGGA
GTCAACATAGTTGGAAGAAATCTG
CAACGACCCTTCGTCACARTAAAR
TTCGTCACARTAAARATAGGGGGG
RTAAARATAGGGGGGCAACTAAAG
ACAGTATTYGAAGAAATGAGTTTG
AGTTTGCCAGGAAAATGGAGACCA
GGAAAATGGAGACCAAAAWTGATA
AGACCAAAAWTGATAGGGGGAATT
CAGTATGATCAGGTACCCATRGAA
ATRGAAATCTGTGGACATAAAGTT
TGTGGACATAAAGTTATCAGTACA
AAAGTTATCAGTACAGTATTAGTA
TTAGTAGGACCTACACCTTGCAAC
CCTACACCTTGCAACATAATTGGA
TGCAACATAATTGGAAGAAATGTG
AATGTGATGACTCAACTTGGTTGT
ATAAAGGTAGGGGGGCAAATAAGG
GGGGGGCAAATAAGGGAGGCTTTA
ATAAGGGAGGCTTTATTAGATACA
ACAGTATTAGAAGATATAGAATTG
GAAGATATAGAATTGCCAGGAAAA
GAATTGCCAGGAAAATGGAAACCA
AAAGTAAGAGAATATAATCAAGTA
GAATATAATCAAGTACCCATAGAA
ATAGAAATCTGTGGGCATAGAGTT
TGTGGGCATAGAGTTATTAGTACA
AGAGTTATTAGTACAGTATTAGTA
AATCTAATGACTCAGCTTGGTTGT
ACTCAGCTTGGTTGTACTTTGAAT
CAACGACCCATCATCAAAGTAAAG
ATCATCAAAGTAAAGATAGGGGGG
GTAAAGATAGGGGGGCAACTAGTA
GGGGGGCAACTAGTAGAAGCTTTA
CTAGTAGAAGCTTTATTAGATACA
GCAGATGATACAATATTMGAAGGA
ACAATATTMGAAGGAATARATTTG
GAAGGAATARATTTGCCAGGAAGA
GGTTTTATGAAAGTAAAAGAGTAT
AAAGTAAAAGAGTATGATCAGATA
GTAGAAATCTGTGGACATAAARTT
AAARTTATAAGTACAGTATTAGTA
CCTACACCTGTCAATRTAATTGGA
GTCAATRTAATTGGAAGAAATGTG
ATTGGAAGAAATGTGATGACTCAG
AATGTGATGACTCAGATTGGCTGC
CAACGACCCGTCGTCACAGTAAAG
GTCGTCACAGTAAAGATAGGGGGG
CTAAAGGAAGCTCTATTRGATACA
CAGTATGATCAGATAMMMATAGAA
CAGATAMMMATAGAAATCTGTGGA
GGAAAATGGAAACCAAAGATAATA
AAACCAAAGATAATAGGGGGAATC
ATAATAGGGGGAATCGGAGGTTTT
GGAATCGGAGGTTTTATCAGAGTA
AGAGTAAGACAGTATGATCAGRTA
TGTGGACATAAAACTATARGTACA
AAAACTATARGTACAGTCTTAGTA
RGTACAGTCTTAGTAGGACCTACA
ACCAACGTAGTTGGAAGAAATMTG
GTTGGAAGAAATMTGTTGACTCAG
AATMTGTTGACTCAGATTGGKTGT
ACTCAGATTGGKTGTACTTTAAAT
CAACGACCCTTAGTCACAATAAAA
TTAGTCACAATAAAAGTAGGGGGA
ATAAAAGTAGGGGGACAGCTAAAG
AAAGTAAAACAGTATGATAACATA
CAGTATGATAACATACTCATAGAA
AACATACTCATAGAAATTTGTGGA
ATAGAAATTTGTGGACACAAGGCT
TGTGGACACAAGGCTATAGGTACA
AATCTGTTGACTCAGATTGGATGC
ACTCTTTGGCAACGACCYCTTGTC
CAACGACCYCTTGTCACARTAAGA
CTTGTCACARTAAGAATAGGGGGA
RTAAGAATAGGGGGACAAGTAAAA
GGGGGACAAGTAAAAGAAGCTCTA
GTAAAAGAAGCTCTATTAGATACA
GGAATTGGAGGTTTCATCAAGGTA
GGTTTCATCAAGGTAAAACAGTAT
AAGGTAAAACAGTATGATCAGATC
CAGTATGATCAGATCTTTATAGAA
CAGATCTTTATAGAAATTTGTGGA
CAACGACCCCTAGTCACAATAAAA
CTAGTCACAATAAAAGTAGGGGGA
GGTTTTATCAAAGTAAAACAATAT
AAAGTAAAACAATATGATGACATA
CAATATGATGACATACTCATAGAR
GACATACTCATAGARATTTGTGGA
ATAGARATTTGTGGACACAAGGCT
ATAAAAGTAGGGGGACAGTTAAAG
GGGGGACAGTTAAAGGAAGCTCTA
GAAGACATAAATTTGCCAGGRAAA
CAGTATGATAACATAGTCATAGAC
AACATAGTCATAGACATTTGTGGA
ATAGACATTTGTGGACACAAGGCT
TGTGGACACAAGGCTAYAGGTACA
AAGGCTAYAGGTACAGTATTAGTA
GTCAACATAATTGGAAGAAACTTG
ATTGGAAGAAACTTGTTGACTCAG
AACTTGTTGACTCAGATTGGTTGC
CAACGACCCCTAGTCATGATAAAA
CTAGTCATGATAAAAGTAGGGGGA
AAAGTAAAACAGTATGATGAYATA
CAGTATGATGAYATACTCATAGAA
GAYATACTCATAGAAATTTGTGGA
TGTGGACACAAGGCTACAGGTACA
AAGGCTACAGGTACAGTGTTAGTA
CCTACACCTGTCAAYATAATTGGA
GTCAAYATAATTGGAAGAAATCTG
TTAGTCACAATAAAAGTAGGGGGG
CAGTATGATAACATAACTATAGAA
AACATAACTATAGAAATTTGTGGA
GAAGACATARATTTGCCAGGAAAA
CTAGTCACAATAAAAGCAGGGGGA
ATAAAAGCAGGGGGACAGCTAATG
GGGGGACAGCTAATGGAAGCTCTA
AAAGTAAAACAGTATGATGACATA
CAGTATGATGACATACCCATAGAA
GACATACCCATAGAAATTTGTGGA
AAGGCTATAGGTACAGTGTTRGTA
GGTACAGTGTTRGTAGGACCTACA
GTAAAAGTAGGAGGACAACTGATA
GGAGGACAACTGATAGAAGCTCTA
CTGATAGAAGCTCTATTAGATACA
GATACAGGAGCAGATGATACAGTT
GCAGATGATACAGTTTTAGAAGAT
ACAGTTTTAGAAGATATAAATTTG
CAGTATGATCAGGTACCTATGGAA
CAGGTACCTATGGAAATTTGTGAA
ATGGAAATTTGTGAAAGAAAGGCT
TGTGAAAGAAAGGCTATAGGTACA
CAACGACCCTTCATCCCAGTAAAA
TTCATCCCAGTAAAAGTAGGGGGA
GTAAAAGTAGGGGGACAGCCAATA
GGGGGACAGCCAATAGAAGCTCTA
CCAATAGAAGCTCTATTAGAYACA
ACAGTATTAGAAGGAATAAATTTG
GGTTTTGTCAAAGTAAGACARTAT
TGTGGACATAAAGTTTTAAGTACA
AAAGTTTTAAGTACAGTATTAGTA
AATCTGATGACCCAGCTTGGATGT
ACCCAGCTTGGATGTACTTTAAAT
ATCGTCACARTAAAGATAGGGGGR
RTAAAGATAGGGGGRCAACTAAAG
GGAATTGGAGGTTTTTCYAAAGTG
GGTTTTTCYAAAGTGAGAGAGTAT
AAAGTGAGAGAGTATGAACAGATA
GAGTATGAACAGATACCCATAGAA
CAACGACCCATCATCACARTAAGG
ATCATCACARTAAGGATAGGGGGG
RTAAGGATAGGGGGGCAACTAGTG
TGTGGACATAAAATTATAAGTACA
AAAATTATAAGTACAGTCTTAGTA
AGTACAGTCTTAGTAGGAGCTACA
GTCAACGTAATTGGAAGAAATGTG
GAAGAAATGAATTTGYCAGGAAGA
AATTTGYCAGGAAGATGGAAACCA
CAACGACCCCTTGTTACAATAARG
CTTGTTACAATAARGGTAGGGGGG
ATAARGGTAGGGGGGCAATTAAAG
GAAGACATGAATTTGCCAGGGAAA
GGGAAATGGAAACCAAAAATGWTA
AAACCAAAAATGWTAGGGGGAATT
ATGWTAGGGGGAATTGGAGGTTTT
GGTTTTATCAAAGTACGAGAGTAT
AAAGTACGAGAGTATGAACAGATA
GATACAGGAGCAGATGATMCAGTA
GCAGATGATMCAGTATTAGAAGAA
MCAGTATTAGAAGAAATGGATTTA
ATAGAAATCTGTGGACATCAAGCT
TGTGGACATCAAGCTATAGGTACA
CAAGCTATAGGTACAGTATTAGTA
TTAGTAGGGCCTACACCTGTCAAC
CAGATACCCATAGAGATTTGTGGA
ATAGAGATTTGTGGACATAAAGCT
GATTTGCCAGGAAGATGGAGACCA
CAGATACCCATAGAAATTTGTGGR
ATAGAAATTTGTGGRAATAAAGCT
TGTGGRAATAAAGCTATAGGTACA
CAACGACCCCTCGTCWCAATAAAA
CTCGTCWCAATAAAAATAGGGGGG
ACAGTATTGGAAGAAATGAACTTG
GAAGAAATGAACTTGCCTGGGAGA
AACTTGCCTGGGAGATGGAAACCA
GGGAGATGGAAACCARAAATGATA
AAACCARAAATGATAGGGGGAATT
CTAGTCACAATAAAGATAGGGGGA
CAGTATGATCAGATACTCRTAGAA
CAGATACTCRTAGAAATTTGTGGA
RTAGAAATTTGTGGACATAAAGCT
CAACGACCCCTCGTCAAAATAAAA
CTCGTCAAAATAAAAATAGGGGGG
ACAGTATTAGAAGAAATAAMTTTG
GAAGAAATAAMTTTGCCAGGAAGA
AMTTTGCCAGGAAGATGGAAACCA
CAGGTACTCATAGAAATCTGTGGA
AAAGCTATAGGTACAGTATTAACA
GGTACAGTATTAACAGGACCTACA
CAACGACCACTCGTCACAATAAAG
ACAGTAGTAGAAGAAATGGCTTTG
GAAGAAATGGCTTTGCCAGGAAGA
CAGATACTCATAGAAATTTGTGGG
ATAGAAATTTGTGGGCATAAAGCC
AACCTGTTGACTCAGATTGGGTGC
ATCGTCACAATAAAGATAGAGGGG
ATAAAGATAGAGGGGCAAATAAAG
GAGGGGCAAATAAAGGAAGCTCTA
AAAGTAAGACAGTATGATCAAGTC
CAGTATGATCAAGTCAGCATAGAA
CAAGTCAGCATAGAAATATGTGGA
ATTGGACGAAACATGTTGACTCAG
AACATGTTGACTCAGCTTGGTTGT
ACTCAGCTTGGTTGTACTCTAAAT
ACAGTATTAGAAGAAATGAGCTTG
GAAGAAATGAGCTTGCCAGGAAGA
AGCTTGCCAGGAAGATGGAAACCA
ATAGAAATCTGTGGACATAAAGCY
TGTGGACATAAAGCYATAGGTACA
AAAGCYATAGGTACAGTATTAATA
GTCAACATAATTGGAMGAAATATG
ATTGGAMGAAATATGTTGACTCAG
CCTTAGATCACTYTTTGGCAACGA
ACTYTTTGGCAACGACCCCTCGTC
CAACGACCCCTCGTCACGATAAAG
CTCGTCACGATAAAGCTRGGGGGG
ATAAAGCTRGGGGGGCAACTAAAG
GCAGATGATMCAGTAATAGAAGAA
MCAGTAATAGAAGAAATGAATTTG
CAGTWTGATCAGATACCCATAGAG
CAACGACCCCTTGTCACAGTAAAR
CTTGTCACAGTAAARATAGGAGGA
GTAAARATAGGAGGACAGCTAAAA
GGTTTTATTAAAGTAARGCAATAT
AAAGTAARGCAATATGATCAGATA
TGTGGAAAAAAGGCTAYAGGTACA
GGTACAGTATTAGTAGGACCCACG
TTAGTAGGACCCACGCCTGTCAAC
CCCACGCCTGTCAACATAATYGGA
GTCAACATAATYGGACGAAATATG
ATYGGACGAAATATGTTGACTCAG
CTTGTCTCAATAAAAGTAGGAGGT
ATAAAAGTAGGAGGTCAGGTAAAG
GGAGGTCAGGTAAAGGAGGCTCTT
GTAAAGGAGGCTCTTTTAGACACA
GCTCTTTTAGACACAGGAGCAGAT
AAAGTAAGACAGTATGATCATATA
CAGTATGATCATATACCTATAGAA
CATATACCTATAGAAATTTGTGGA
TGTGGAAAAAAGGCTATRGGTACA
AAGGCTATRGGTACAGTATTAGTA
AATATGTTGACTCAGCTTGGATGT
CTTGTCTCAATAAAAGTAGGRGGY
ATAAAAGTAGGRGGYCARATRAAA
GGRGGYCARATRAAAGARGCTCTC
ATRAAAGARGCTCTCTTAGACACA
AAAGTAAGACAATATGAWCAAATA
CAATATGAWCAAATACCYATAGAA
GTCAACATAATTGGGAGAAATHTG
ATTGGGAGAAATHTGTTGACTCAG
AATHTGTTGACTCAGCTTGGGTGC
CAACGACCCCTTGTTACAATAAAA
CTTGTTACAATAAAAGTAGGGGGA
ATAAAAGTAGGGGGACAGKTGAGG
GGGGGACAGKTGAGGGAGGCTCTC
KTGAGGGAGGCTCTCTTAGATACA
ACAGTATTAGAAGAAATACAGTTG
GAAGAAATACAGTTGCCAGGAAAT
CAGTTGCCAGGAAATTGGAAACCA
GGAAATTGGAAACCAAAAATGATA
AAAGTAAGACAGTATAATCAGGTA
CAGTATAATCAGGTAACTATAGAA
CAGGTAACTATAGAAATTTGTGGA
AATATGTTGACTCAGCTTGGYTGC
ACTCAGCTTGGYTGCACTCTAAAT
CAGCGACCYCTTGTCACAATAAAG
AAACCAAAAATRATAGGGGGACTT
ATRATAGGGGGACTTGGAGGKTTT
GGACTTGGAGGKTTTATCAAAGTA
GGKTTTATCAAAGTAAGAGAGTAT
GAGTATGATCAGATACCCTTAGAA
CAGATACCCTTAGAAATCTGTGGA
TTAGAAATCTGTGGACATAAAGTT
TGTGGACATAAAGTTAKAGGTACA
AAAGTTAKAGGTACAGTATTAATA
TTAATAGGACCTACACCTGYCAAC
GYCAACATAATTGGAAGAARTCTG
ACTCTTTGGCAGCGACCCTATGTC
CAGCGACCCTATGTCACAATAAAA
TATGTCACAATAAAAGTAGGGGGA
ATAAAAGTAGGGGGACAGCTAACA
GGGGGACAGCTAACAGAAGCTCTC
CTAACAGAAGCTCTCTTAGACACA
ACAGTATTAGAAGGAATAGATTTG
GAAGGAATAGATTTGCCAGGAAAG
GATTTGCCAGGAAAGTGGAAACCA
GGAAAGTGGAAACCAAAAATWATA
AAACCAAAAATWATAGGAGGAATT
ATWATAGGAGGAATTGGGGGTTTG
GGAATTGGGGGTTTGATCAARGTA
GGTTTGATCAARGTAAGACAGTAT
AARGTAAGACAGTATGATCAAATA
CAGTATGATCAAATAGTTGTAGAA
CAAATAGTTGTAGAAATTTGTGGA
GTAGAAATTTGTGGAAAAAAGGCT
TGTGGAAAAAAGGCTATAGGTGCA
AAGGCTATAGGTGCAGTTCTAGTG
GGTGCAGTTCTAGTGGGACCCACA
CTAGTGGGACCCACACCCGTCAAC
GTCAACATAATTGGAAGAAGTATG
ATTGGAAGAAGTATGTTGACTCAA
AGTATGTTGACTCAACTTGGCTGT
ACTCAACTTGGCTGTACACTAAAT
CAACGACCCRTCGTCACAGTAAAA
RTCGTCACAGTAAAAATAGGGGGG
GTAAAAATAGGGGGGCAACTAAGG
CTAAGGGAAGCTCTATTCGATACA
GCTCTATTCGATACAGGAGCAGAT
ACAGTATTTGAAGACATAAATTTA
GAAGACATAAATTTACCAGGGAGA
AATTTACCAGGGAGATGGCAACCA
GGGAGATGGCAACCAAGAMTGATA
CAACCAAGAMTGATAGGGGGAATT
MTGATAGGGGGAATTGGAGGTTTT
AGAGTAAAACAGTATGATAATGTA
CAGTATGATAATGTACCCATAGAA
ATAGAAATTTGTGGACATAAGATT
TGTGGACATAAGATTATAAGTACA
AAGATTATAAGTACAGTATTGGTA
AGTACAGTATTGGTAGGACCTACG
TTGGTAGGACCTACGCCTGCCAAC
CCTACGCCTGCCAACATACTTGGA
GCCAACATACTTGGAAGAAATCTG
CTTGGAAGAAATCTGATGACTCAG
AATCTGATGACTCAGCTTGGCTGT
ATAGTCACAATAAAGGTAGGGGGA
ATAAAGGTAGGGGGACAGCTAAAG
AAAGTAAAACAGTATGAGAATATA
CAGTATGAGAATATACTCATAGAA
AATATACTCATAGAAATTTGTGAK
ATAGAAATTTGTGAKCACAAGGCT
TGTGAKCACAAGGCTATAGGTACA
AAGGCTATAGGTACAGTRTTGGTA
GGTACAGTRTTGGTAGGACCTACA
CCTACACCTGTCAACATAATTGGR
GTCAACATAATTGGRAGAAATATG
ATTGGRAGAAATATGTTGACTCAG
AATATGTTGACTCAGATTGGTTGY
ACTCAGATTGGTTGYACTTTAAAT
CAACGACCCATAGTCACAGTAAAA
ATAGTCACAGTAAAAATAGCGGGG
GTAAAAATAGCGGGGCAACTAAWG
GCGGGGCAACTAAWGGAAGCTTTA
CTAAWGGAAGCTTTATTAGATACA
ATAATAGGGGGAATTGGGGGTTTT
GGAATTGGGGGTTTTGTCAAAGTA
CAAATACCCATAGAATTCTACGGA
ATAGAATTCTACGGAAAGAAAGTA
TACGGAAAGAAAGTATTTACTACA
AAAGTATTTACTACAGTATTAGTA
GGGGGGCAACAAAAGGAAGCCCTR
CAAAAGGAAGCCCTRTTAGATACA
GCCCTRTTAGATACAGGAGCAGAT
AATTTGCCAGGAAAATGGAAGCCA
GGAAAATGGAAGCCAAAAATGATA
AAAGTRAGACAGTATGATCAAATA
CAGTATGATCAAATACCCATAGAW
CAAATACCCATAGAWATCTGTGGA
ATAGAWATCTGTGGACATAGAGCT
TGTGGACATAGAGCTATAGGTACA
AGAGCTATAGGTACAGTATTAGTA
GGTACAGTATTAGTAGGACCTACC
CAACGACCCCTCGTCACAATAARA
CTCGTCACAATAARARTAGGGGGG
ATAARARTAGGGGGGCAACTAAAG
ACAGTATTAGAAGARATGAATTTG
GAAGARATGAATTTGCCAGGAAAA
AAAGTAAGACAGTATGATSAAATA
CAGTATGATSAAATACCCATAGAY
SAAATACCCATAGAYATCTGTGGA
ATAGAYATCTGTGGACACARAGCT
TGTGGACACARAGCTATAGGTACA
ARAGCTATAGGTACAGTATTRATA
TTRATAGGACCTACACCTGTCAAC
ATAAAGGTAGGGGGGCAACAAAAG
GGGGGGCAACAAAAGGAAGCCCTA
CAAAAGGAAGCCCTATTAGACACA
GCCCTATTAGACACAGGGGCAGAT
ACAGTATTAGAGGAAATAAATTTG
GAGGAAATAAATTTGCCAGGAAAA
GGTTTTATCAAAGTAAGACAGTAY
AAAGTAAGACAGTAYGAGCAAGTA
CAGTAYGAGCAAGTACTTRTAGAA
CAAGTACTTRTAGAAATCTGTGGA
GAAGACATGGATTTGCCAGGAARA
CAGTATGAGCAGATACTCATAGAA
ATTGGAAGAAATCTATTGACCCAG
AATCTATTGACCCAGATTGGTTGC
TTCGTCACAATAAAGRTAGGGGGR
ATAAAGRTAGGGGGRCAACTAAGG
GGGGGRCAACTAAGGGAAGCTCTG
CTAAGGGAAGCTCTGTTGGATACA
GCTCTGTTGGATACAGGAGCAGAT
GCAGATGATACAATATTCCAAGAC
ACAATATTCCAAGACATCAMTTTG
CAAGACATCAMTTTGCCAGGAAGG
AMTTTGCCAGGAAGGTGGAAACCA
GGAAGGTGGAAACCAAAAATAGTA
GGAATTGGAGGTCTTCTCAAYGTA
GGTCTTCTCAAYGTAAGAGAATAT
AAYGTAAGAGAATATGATCAGATA
GAATATGATCAGATACYTYTAGAA
CAGATACYTYTAGAAATCTGTGGA
YTAGAAATCTGTGGACATAAAGCT
TGTGGACATAAAGCTATAGGCAAA
AAAGCTATAGGCAAAGTATTAGTA
GGCAAAGTATTAGTAGGACCTACA
ATTGGAAGAAATATGTTGACTAAG
AATATGTTGACTAAGATTGGCTGC
CTCGTCACAATAAAAATAGGGGAG
ATAAAAATAGGGGAGCAACTAAAG
GGGGAGCAACTAAAGGAAGCYCTA
ACAGTATTAGAAGAAATGAGTTTR
GAAGAAATGAGTTTRCCAGGAAAA
AGTTTRCCAGGAAAATGGAARCCA
AARCCAAAAATGATAGGGGGAATW
ATGATAGGGGGAATWGGAGGATTT
GGAATWGGAGGATTTATCAAAGTA
AAAGTAAGACAGTATGATAATATA
CAGTATGATAATATAACCATAGAA
AATATAACCATAGAAATCTGTGGA
AAAGCTATAGGTACAGTCTTAGTA
GTCAATATAATTGGAAGAAATCTC
ATTGGAAGAAATCTCTTGACTCAG
AATCTCTTGACTCAGATTGGCTGT
CTCGTCACAATAAAGATAGRGGGG
ATAAAGATAGRGGGGCAACTAAAR
GRGGGGCAACTAAARGAGGCTCTA
CTAAARGAGGCTCTATTAGATACA
AATTTGCCAGGAAAATGGARACCA
GGAAAATGGARACCAARAATGATA
ARACCAARAATGATAGGGGGAATT
CAGTATGATCAGGTAMCCATAGAA
CAGGTAMCCATAGAAATCTGTGGA
TGTGGACATAARGCTAYAGGTACA
AARGCTAYAGGTACAGTATTAATA
TTAATAGGACCTACACCTRTTAAC
CCTACACCTRTTAACATAATTGGA
RTTAACATAATTGGAAGAAATCTA
