# Supplementary material for: A Computational Approach for the Prediction of HIV Resistance Based on Amino Acid and Nucleotide Descriptors
Source: Molecules. 2018 Oct 24;23(11):2751. doi: 10.3390/molecules23112751 (PMC6278491; doi:10.3390/molecules23112751)
Supplement: Supplementary file 1 [file molecules-23-02751-s001.zip › Phenosense_nucl_amino_acids_all-RS.xlsx]

## Sheet: Phenosense_nucl_amino_acids_all
1	2	3	4	5	6	7	8	9	10	11	12	13	14	15	16	17	18	19	20	21	22	23	24	25	26	27	28	29	30	31	32	33
4483	1433	B	PhenoSense	756	Clinical	CA3832	R	>	R	=	R	=	R	=	R	=	NA	NA	S	=	S	=	NA	NA	NA	NA 756	1433	CA3832	U.S.	1998	CCTATTAGTCCTATTGAAACTGTACCAGTAAAATTAAAGCCAGGAATGGACGGCCCAAAAGTTAAACAATGGCCATTGACAGAAGAAAAAATAAAAGCATTAGTAGAAATTTGTACAGAATTGGAAAAGGAAGGGAAAATTTCAAAAATTGGGCCTGAGAATCCATACAATACTCCAGTATTTGCCATAAAGAAAAAAGACAGTACTAARTGGAGAAAAKTAGTAGATTTCAGAGAACTTAATAAAAGAACTCAAGACTTTTGGGAAGTTCAATTAGGAATACCACATCCCTCAGGGTTAAAAAAGAAAAAATCAGTAACAGTACTGGATGTGGGTGATGCATATTTTTCAGTTCCCTTRCATGAAGACTTCAGGAAGTATACTGCATTTACCATACCT…	AZT,D4T,DDC,DDI,None	P	I	S	P	I	E	T	V	P	V	K	L	K	P	G	M	D
4663	1274	B	PhenoSense	756	Clinical	CA4372	R	>	R	=	S	=	R	=	R	=	NA	NA	NA	NA	NA	NA	NA	NA	NA	NA 756	1274	CA4372	U.S.	1998	CCCATTAGTCCTATTGAAACTGTGCCAGTAAAATTGAAGCCAGGAATGGATGGCCCAAAAGTTAAGCAATGGCCATTGACAGAAGAAAAAATAAAAGCATTAGTAGAAATTTGTACAGAAATGGAAAAGGAAGGGAAAATTTCAAAAATTGGGCCTGAAAATCCATACAATACTCCAGTATTTGCCATAAAGAAGAAAAACAGTACTGGGTGGAGAAAACTAGTAGATTTCAGAGAACTTAATAARAGGACTCAAGATTTCTGGGAAGTTCAATTAGGAATACCACATCCTGCAGGGTTAAAACAGAAMAAATCAGTAACAGTACTGGATGTGGGTGATGCATATTTCTCAGTTCCCTTAGATGAAGACTTCAGGAAGTATACTGCATTTACCATACCT…	3TC,AZT,D4T,DDC,DDI,DLV	P	I	S	P	I	E	T	V	P	V	K	L	K	P	G	M	D
4697	1277	B	PhenoSense	756	Clinical	CA4391	R	>	R	=	R	=	R	=	R	=	NA	NA	S	=	S	=	NA	NA	NA	NA 756	1277	CA4391	U.S.	1998	CCCATTAGTCCTATTGAAACTGTACCAGTAAAATTAAAGCCAGGAATGGATGGCCCAAAAGTCAAACAATGGCCATTGACAGAAGAAAAAATAAAAGCATTGGTAGAAATATGTACAGAAATGGAAAAGGAAGGAAAAATTTCAAAAATTGGGCCTGAAAATCCATACAATACTCCAATATTTGCCATAAAGAAAAAGAACAGTACTAGATGGAGAAAATTAGTAGATTTCAGAGAACTTAATAAGAGAACTCAAGACTTCTGGGAGGTTCAATTAGGAATACCACACCCRGCAGGGTTAAAAAAGAGAAAWTCAGTAACAGTACTGGATGTRGGTGATGCATATTTTTCAGTTCCCTTAGATAAAGACTTCAGGAAGTATACTGCATTTACMATACCT…	3TC,AZT,D4T,DDC,DDI,None	P	I	S	P	I	E	T	V	P	V	K	L	K	P	G	M	D
5708	1145	B	PhenoSense	2114	Clinical	CA8046	R	>	R	=	R	>	R	=	R	=	R	=	R	>	R	>	NA	NA	NA	NA 756	1145	CA8046	U.S.	1998	CCCATTAGTCCCATTGAAACTGTACCAGTAAAATTAAAGCCAGGAATGGATGGCCCAAAAGTTAAACAATGGCCATTGACAGAAGAAAAAATAAAAGCACTAGTAGAAATATGTGCATTTCTGGAAGAGGAAGGGAAAATTTCAAAAATTGGGCCTGAAAACCCATACAACACTCCAATATTTGCCATAAAGAAAAAGAATAGTACTAAATGGAGAAAATTAATGGATTTCAGAGAACTTAATAAGAGAACTCAAGACTTCTGGGAAGTTCAATTAGGGATACCACATCCCGCAGGGTTACCAAAGAACAAATCAGTAACAGTACTAGATGTGGGTGATGCATATTTTTCAGTTCCCTTAGATGAAGAATTTAGGAAGTATACTGCATTTACCATACCT…	3TC,ADV,AZT,D4T,DDI,EFV,NVP	P	I	S	P	I	E	T	V	P	V	K	L	K	P	G	M	D
6876	632	B	PhenoSense	756	Clinical	CA9435	R	>	R	=	R	=	R	=	R	=	NA	NA	S	=	S	=	NA	NA	NA	NA 756	632	CA9435	U.S.	1998	CCCATTAGTCCTATTGAAACTGTACCAGTAAAATTAAAGCCAGGAATGGATGGCCCAAAAGTTAAACAATGGCCATTGACAGAAGAAAAAATAAAAGCATTAGTAGAAATTTGTGCAGAATTGGAAGCGGATGGGAAAATTTCAAAAATTGGGCCTGAAAATCCATACAATACTCCAGTATTTGCCATAAAGAAGAAAAACAGTGATAAATGGAGAAAATTAGTAGATTTCAGAGAACTTAATAAGAGAACTCAAGACTTCTGGGAAGTTCAATTAGGAATACCACATCCCGCAGGGTTAAAGAAGAAAAAATCAGTAACAGTACTGGATGTGGGTGATGCATATTTTTCAATTCCCTTAGATGAAGACTTCAGGAAGTATACTGCATTTACCATACCT…	3TC,AZT,D4T,DDC,DDI,None	P	I	S	P	I	E	T	V	P	V	K	L	K	P	G	M	D
7344	1145	B	PhenoSense	756	Clinical	CA9912	R	>	R	=	R	>	R	=	R	=	NA	NA	NA	NA	NA	NA	NA	NA	NA	NA 756	1145	CA9912	U.S.	1998	CCCATTAGTCCCATTGAAACTGTACCAGTAAAATTAAAGCCAGGAATGGATGGCCCAAAAGTTAAACAATGGCCATTGACAGAAGAAAAAATAAAAGCACTAGTAGAAATATGTGCATTTCTGGAAGAGGAAGGGAAAATTTCAAAAATTGGGCCTGAAAACCCATACAACACTCCAATATTTGCCATAAAGAAAAAGAATAGTACTAAATGGAGAAAATTAATGGATTTCAGAGAACTTAATAAGAGAACTCAAGACTTCTGGGAAGTTCAATTAGGGATACCACATCCCGCAGGGTTACMAAAGAAMAAATCAGTAACAGTACTAGATGTGGGTGATGCATATTTTTCAGTTCCCTTAGATGAAGAATTTAGGAAGTATACTGCATTTACCATACCT…	3TC,AZT,D4T,DDI,NVP	P	I	S	P	I	E	T	V	P	V	K	L	K	P	G	M	D
7347	1271	B	PhenoSense	756	Clinical	CA9915	R	>	R	=	R	=	R	=	R	=	NA	NA	S	=	S	=	NA	NA	NA	NA 756	1271	CA9915	U.S.	1998	CCTATTAGTCCTATTGAAACTGTACCAGTAAAATTAAAGCCAGGAATGGATGGACCAAGAGTTAAACAGTGGCCATTGACAGAAGAAAAAATAAAAGCATTAGTAGAAATTTGTGCAGAACTGGAAAAGGACGGGAAAATTTCAAAAATTGGGCCTGAAAATCCATACAATACTCCAGTATTTGCCATAAAGAAGAAAAACAGTACTAAATGGAGAAAACTAGTAGATTTCAGAGAACTTAATAAGAGAACTCAAGACTTCTGGGAAGTTCAATTAGGCATACCACATCCCGCAGGGTTAAAAAAGAARAAATCAGTAACAGTACTGGATGTGGGTGATGCATATTTCTCAATTCCACTAGATGAAGACTTCAGGAAGTATACTGCATTTACTATACCT…	3TC,AZT,D4T,DDI,NVP	P	I	S	P	I	E	T	V	P	V	K	L	K	P	G	M	D
7348	1173	B	PhenoSense	756	Clinical	CA9916	R	>	R	=	R	=	R	=	R	=	NA	NA	S	=	S	=	NA	NA	NA	NA 756	1173	CA9916	U.S.	1998	CCCATTAGTCCTATTGAAACTGTACCAGTAAAATTAAAGCCAGGAATGGATGGCCCAAAGGTTAAACAATGGCCATTGTCAGAAGAAAAGGTAAAAGCATTAGTAGAAATTTGTACAGAAATGGARAAGGAAGGAAAAATTTCAAAAATTGGGCCTGAAAATCCATACAATACTCCAGTATTTGCCATACATAAAAAGAACAGTAATAGATGGAGAAAATTAGTAGATTTTAGAGAACTTAATAAGAGAACTCAAGACTTCTGGGAGGTTCAGTTAGGAATACCACATCCTGCAGGGTTAAAAAAGAAAAAATCAGTAACAGTACTGGATGTGGGTGATGCATATTTCTCAGTTCCTTTAGATGAAGACTTCAGGAAGTATACTGCATTTACCATTCCC…	3TC,AZT,D4T,DDI,None	P	I	S	P	I	E	T	V	P	V	K	L	K	P	G	M	D
7350	1391	B	PhenoSense	756	Clinical	CA9918	R	>	R	=	S	=	S	=	R	=	NA	NA	S	=	R	=	NA	NA	NA	NA 756	1391	CA9918	U.S.	1998	CCCATTAGTCCTATTGAAACTGTACCAGTAAAATTAAAGCCAGGAATGGATGGCCCAAAAGTCAAACAGTGGCCATTGACAGAAGAAAAAATAAAAGCATTAGTAGAAATTTGTACAGAAATGGAAAAGGAAGGGAAAATTTCAAAAATTGGGCCTGAAAATCCATACAATACTCCAGTATTTGCCATAAAGAAAAAGGACAGTACTAAATGGAGAAAATTAGTAGATTTCAGAGAACTTAATAAGAGAACTCAAGACTTCTGGGAAGTCCAATTAGGAATACCACATCCCGCAGGGTTAAAACAGAAAAAATCAGTAACAGTACTAGATGTGGGTGATGCATATTTTTCAGTTCCCTTAGATGAAGAYTTCAGGAAGTATACTGCATTTACCATACCT…	3TC,ADV,AZT,D4T,DDI,None	P	I	S	P	I	E	T	V	P	V	K	L	K	P	G	M	D
7360	637	B	PhenoSense	756	Clinical	CA9928	R	>	R	=	R	=	R	=	R	=	NA	NA	S	=	S	=	NA	NA	NA	NA 756	637	CA9928	U.S.	1998	CCCATTAGTCCTATTGAAACTGTACCAGTAAAATTAAAGCCAGGAATGGATGGCCCAAGAGTTAAACAATGGCCATTGACAGAGGAAAAAATAAAAGCATTAGTAGAAATTTGTACAGAATTGGAAAAGGAAGGAAAAATTTCAAAAATTGGGCCTGAAAATCCATACAATACTCCAGTATTCGCCATAAAGAAAAAAGACAGCACTAAATGGAGAAAATTAGTAGATTTCAGAGAACTTAATAAGAGAACTCAAGACTTCTGGGAAGTTCAATTAGGAATACCACATCCCGCAGGGTTAAAAAAGAAAAAATCAGTAACAGTACTGGATGTGGGTGATGCATATTTTTCAGTTCCCTTAGATGAAGACTTCAGGAAGTATACTGCATTTACCATACCT…	3TC,AZT,D4T,DDI,None	P	I	S	P	I	E	T	V	P	V	K	L	K	P	G	M	D
7364	799	B	PhenoSense	756	Clinical	CA9932	NA	NA	NA	NA	NA	NA	NA	NA	NA	NA	NA	NA	NA	NA	NA	NA	NA	NA	NA	NA 756	799	CA9932	U.S.	1998	CCCATTAGTCCTATTGAAACTGTACCAGTAAAATTAAAGCCAGGAATGGATGGCCCAAAAGTTAAACAATGGCCATTGACAGAAGAAAAAATAAAAGCATTAATGGAAATTTGTACAGAATTGGAAMAGGATGGGAAAATTTCAAAAATTGGGCCTGAGAATCCATACAATACTCCAGTATTTGYCATAAAGAAGAAAGAAGGTACTAAATGGAGAAAATTAGTRGACTTCAGAGAACTTAATAAGAGAACTCAAGACTTCTGGGAAGTTCAACTAGGAATACCACATCCCGGAGGGTTAAAAAAGAAAAAATCAGTAACAGTACTAGATGTGGGTGATGCATATTTCTCAGTTCCCTTAGATGAAGACTTCAGGAAGTATACTGCATTTACCATACCT…	3TC,AZT,D4T,DDC,DDI,NVP	P	I	S	P	I	E	T	V	P	V	K	L	K	P	G	M	D
7376	640	B	PhenoSense	756	Clinical	CA9944	R	>	R	=	R	=	R	=	R	=	NA	NA	S	=	S	=	NA	NA	NA	NA 756	640	CA9944	U.S.	1998	CCCATTAGTCCTATTGAAACTGTGCCAGTAAAATTAAAGCCAGGAATGGATGGCCCAAAAGTTAAACAATGGCCATTGACAGAGGAAAAAATAAAAGCCTTAGTAGAAATTTGTACAGAATTAGAAAAGGAAGGAAAAATTTCAAAAATTGGGCCTGAAAACCCATATAATACTCCAGTATTTGCCATAAAGAAAAAAGACAGTACTAAATGGAGAAAATTAGTAGATTTTAGAGAACTTAATAAGAGAACTCAAGACTTTTGGGAAGTTCAATTAGGGATACCACATCCCGCAGGGTTAAAAAAGAAGAAATCAGTAACAGTACTGGATGTGGGTGATGCATATTTTTCAGTTCCCTTAGATAAAGAATTCAGGAAGTATACTGCATTTACTATACCT…	3TC,AZT,D4T,DDI,NVP	P	I	S	P	I	E	T	V	P	V	K	L	K	P	G	M	D
7377	796	B	PhenoSense	756	Clinical	CA9945	R	>	R	=	R	=	R	=	R	=	NA	NA	NA	NA	NA	NA	NA	NA	NA	NA 756	796	CA9945	U.S.	1998	CCCATTAGTCCTATTGAAACTGTACCAGTAAAATTAAAGCCAGGAATGGATGGGCCAAAAGTTAARCARTGGCCATTGACAGAAGAAAAAATAAAAGCATTAACAGAAATTTGTACAGAATTGGAAAAAGAAGGAAAAATYTCAAAAATTGGGCCTGAAAATCCATACAATACTCCAATATTTGCCATAAAGAAAAAGAACAGTGATAGATGGAGAAAATTAATGGATTTCAGAGAGCTTAATAAGAGAACTCAAGATTTCTGGGAAGTTCAATTAGGACTACCACATCCCGCAGGGTTAAAAAAGAAMAAGTCAGTAACAGTACTAGATGTGGGTGATGCATATTTYTCAGTTCCCTTAGATGAAGACTTCAGGAAGTATACTGCATTCACCATACCT…	3TC,AZT,D4T,DDC,DDI,NVP	P	I	S	P	I	E	T	V	P	V	K	L	K	P	G	M	D
7381	4173	B	PhenoSense	756	Clinical	41731906	R	>	R	=	S	=	S	=	R	=	NA	NA	R	=	R	=	NA	NA	NA	NA 756	4173	41731906	U.S.	1998	CCCATTAGTCCTATTGACACTGTACCAGTAAAATTAAAGCCAGGAATGGATGGCCCAAAAGTTAAACAATGGCCATTGACAGAAGAAAAAATAAAAGCATTAGTAGAAATTTGTACAGAAATGGAAAAGGAAGGAAAAATTTCAARRATTGGGCCTGAAAATCCATACAATACTCCAGTATTTGCCATAAAGAAAAARGACAGTACTAAATGGAGAAAATTAGTAGATTTCAGGGAACTTAATAAGAGAACTCAAGACTTCTGGGAAGTTCAATTAGGAATACCACATCCTGCAGGGTTAAAAAAGAAAAAATCAGTAACAGTACTGGATGTGGGTGATGCATATTTTTCAGTTCCCTTAGATGAAGACTTCAGGAAGTATACWGCATTTACTATACCT…	3TC,AZT,DDI,None	P	I	S	P	I	D	T	V	P	V	K	L	K	P	G	M	D
7385	4172	B	PhenoSense	756	Clinical	CA9953	NA	NA	NA	NA	NA	NA	NA	NA	NA	NA	NA	NA	S	=	S	=	NA	NA	NA	NA 756	4172	CA9953	U.S.	1998	CCCATTAGTCCTATTGAAACTGTACCAGTAAAATTAAAGCCAGGAATGGATGGCCCAAAAGTTAAACAATGGCCATTGACAGAAGAGAAAATAAAAGCATTAATAGAAATTTGTACAGARMTGGAAAAGGAAGGAAAAATTTCAAAAATTGGGCCTGAAAATCCATACAATACTCCAGTATTTGCCATAAAGAAAAARRACAGTACTAAATGGAGAAAATTAGTAGATTTCAGAGAGCTTAATAAGARAACTCAAGACTTCTGGGAAGTTCAATTAGGAATACCACATCCYGCAGGGTTAAAAAAGAAAAAATCAGTGACAGTATTGGATGTRGGTGATGCATATTTCTCAGTTCCCTTAGATRAAGACTTCAGGAAGTATACTGCATTCACCATACCT…	3TC,AZT,D4T,DDC,DDI,Unknown	P	I	S	P	I	E	T	V	P	V	K	L	K	P	G	M	D
7878	634	B	PhenoSense	756	Clinical	CA10464	R	>	R	=	R	=	R	=	R	=	NA	NA	S	=	S	=	NA	NA	NA	NA 756	634	CA10464	U.S.	1998	CCCATTAGTCCTATTGAAACTGTACCAGTAAAATTGAAGCCAGGAATGGATGGCCCAAAAGTTAAACAGTGGCCATTGACAGAAGAAAAAATAAAAGCATTAGTAGAAATTTGTACAGAACTGGAAGAGGCAGGAAAAATTTCAAAGATTGGGCCTGAAAATCCATACAATACTCCAGTATTTGCCATAAAGAAAAAGAACAGTGATAAATGGAGAAAATTAGTAGATTTCAGAGAACTTAATAAGAGAACTCAAGACTTCTGTGAAGTCCAATTAGGAATACCACATCCCGCAGGGTTAAAAAAGAAAAAATCAGTAACAGTACTGGATGTGGGTGATGCATATTTTTCAATTCCCTTAGATRAAGACTTCAGGAAGTATACTGCATTTACCATACCT…	3TC,AZT,D4T,DDC,DDI,NVP	P	I	S	P	I	E	T	V	P	V	K	L	K	P	G	M	D
7879	4014	B	PhenoSense	756	Clinical	CA10465	R	>	R	=	R	=	R	=	R	=	NA	NA	S	=	S	=	NA	NA	NA	NA 756	4014	CA10465	U.S.	1997	CCCATTAGTCCTATTGAAACTGTACCAGTAAAATTAAAGCCAGGAATGGATGGCCCAAAAGTTAAACAATGGCCATTGACAGAAGAAAAAATAAAAGCATTAGTAGAAATTTGTACAGAACTGGAAAAGGACGGGAAAATTTCAAAAATTGGGCCTGACAATCCATACAATACTCCAGTATTTGCCATAAAGAAAAAAGACAGTACTAAATGGAGAAAATTAGTAGATTTCAGAGAACTTAATAAAAGAACTCAAGACTTYTGGGAAGTTCAATTAGGAATACCACATCCCTCAGGGCTAAAAAAGAAAAAATCAGTAACAGTACTAGATGTGGGTGATGCATATTTTTCAGTTCCCTTAGATGCAGATTTCAGAAAGTATACTGCATTTACCATACCY…	3TC,AZT,D4T,DDI,None	P	I	S	P	I	E	T	V	P	V	K	L	K	P	G	M	D
7884	622	B	PhenoSense	756	Clinical	CA10470	R	=	R	=	R	=	R	=	R	=	NA	NA	R	=	R	=	NA	NA	NA	NA 756	622	CA10470	U.S.	1998	CCCATTAGTCCTATTGAAACTGTACCAGTAAAATTAAAACCAGGAATGGATGGTCCAAAAGTTAAACAATGGCCATTGACAGAAGAAAAAATAAAAGCATTAATAGAAATTTGTACAGAATTGGAAAAGGATGGGAAAATTTCAAAAATTGGGCCTGAAAATCCATACAATACTCCAGTATTTGCCATAAAGAAAAAGAACAGTACTAGGTGGAGAAAAATAGTAGATTTCAGAGAACTTAACAAGAGAACTCAAGACTTCTGGGAAGTCCAATTAGGAATACCGCACCCCGCAGGGTTGAAAAAGAAAAAATCAGTAACAGTAMTAGATGTGGGTGATGCATATTTTTCAATTCCCTTAGATGAAGACTTCAGGAAATATACTGCATTTACAATACCT…	3TC,ADV,AZT,D4T,DDC,DDI,EFV	P	I	S	P	I	E	T	V	P	V	K	L	K	P	G	M	D
7888	606	B	PhenoSense	756	Clinical	CA10474	R	>	R	=	R	=	R	=	R	=	NA	NA	R	=	R	=	NA	NA	NA	NA 756	606	CA10474	U.S.	1998	CCCATTAGTCCTATTGAAACTGTACCAGTAAAATTAAAGCCAGGAATGGATGGCCCAAGAGTTAAACAATGGCCATTGACAGAAGAAAAAATAAAAGCATTAGTAGAAATTTGTACAGAAYTGGAAAAGGAAGGAAAAATTTCAAAAATTGGGCCTGAAAATCCATACAATACTCCAGTATTTGCCATAAAGAAAAAAGACAGTACTAAATGGAGAAAATTAGTAGATTTCAGAGAACTTAATAAGAGAACTCAAGACTTTTGGGAAGTTCAATTAGGAATACCACATCCATCAGGGTTAAAAAAGAAAAAATCAGTAACAGTACTGGATGTGGGTGATGCATATTTTTCAGTTCCTCTAGATGAAGACTTCAGGAAGTATACTGCATTCACCATACCT…	3TC,AZT,D4T,DDI,None	P	I	S	P	I	E	T	V	P	V	K	L	K	P	G	M	D
7913	790	B	PhenoSense	756	Clinical	CA10499	R	=	R	=	R	=	R	=	R	=	NA	NA	S	=	R	=	NA	NA	NA	NA 756	790	CA10499	U.S.	1998	CCCATTAGTCCTATTGAAACTGTACCAGTAAAATTAAAGCCAGGAATGGATGGTCCAAAAGTTAAACAATGGCCATTGACAGAAGAAAAAATAAAAGCACTAATAGAAATTTGTGCAGAATTGGAAAAGGAAGGAAAAATTTCRARRATTGGGCCTGAAAATCCATACAATACKCCAGTATTTGCCATAAAGAAAAAGAACAGTACTAGATGGAGAAAATTAGTAGATTTCAGAGAACTTAATAAGAGAACTCAAGACTTCTGGGAAGTTCAATTAGGAATACCACATCCTGCAGGGTTAAAAAAGAAAAAATCAGTAACAGTACTGGATGTGGGTGATGCATATTTTTCAGTTCCCTTAGATAAAGAMTTCAGGAAGTATACTGCATTTACCATACCT…	3TC,AZT,D4T,DDC,DDI,None	P	I	S	P	I	E	T	V	P	V	K	L	K	P	G	M	D
8649	4588	B	PhenoSense	763	Clinical	SD-21	S	=	S	=	NA	NA	NA	NA	NA	NA	NA	NA	NA	NA	NA	NA	NA	NA	NA	NA 763	4588	SD-21	U.S.	< 1995	CCCATCAGTCCTATTGAAACTGTACCAGTAAAATTAAAGCCAGGAATGGATGGCCCAAAAGTTAAGCAATGGCCCTTGACAGAAGAAAAAATAAAAGCATTGGTAGAAATATGTACAGAAATGGAAAAGGAAGGAAAAATTTCAAAAATTGGGCCTGAGAATCCATACAATACTCCAGTATTTGCCATAAAGAAAAAAGACAGTACTAAATGGAGAAAACTAGTAGACTTTAGAGAACTTAATAAGAGAACTCAAGACTTCTGGGAAGTTCAATTAGGGATACCACATCCCGCAGGGTTAAAAAAGAACAAATCAGTAACAGTACTGGATGTGGGTGATGCATATTTTTCAGTTCCCTTAGATGAAGAATTCAGGAAGTATACTGCATTTACCATACCT…	D4T,EFV	P	I	S	P	I	E	T	V	P	V	K	L	K	P	G	M	D
8651	4589	B	PhenoSense	763	Clinical	SD-20	NA	NA	S	=	NA	NA	NA	NA	NA	NA	NA	NA	NA	NA	S	<	NA	NA	NA	NA 763	4589	SD-20	U.S.	< 1997	CCTATTAGTCCTATTGAAACTGTACCAGTAAAATTAAAGCCAGGAATGGATGGCCCAAAAGTTAAACAATGGCCATTGACAGAAGAAAAGATAAAAGCATTAGTAGAAATTTGTACAGAATTGGAAAAGGAAGGAAAAATTTCAAAAATTGGGCCTGAAAATCCATACAATACTCCAGTATTTGCCATAAAGAAAAAAGACAGTACTAAATGGAGAAAATTAGTAGATTTCAGAGAACTTAATAAGAGAACTCAAGACTTCTGGGAGGTTCAATTAGGAATACCACATCCCGCAGGGTTGAAAAAGAAAAAATCAGTAACCGTACTGGATGTGGGTGATGCATATTTTTCAGTTCCCTTAGATAAAGACTTCAGGAAGTATACTGCATTTACCATACCT…	3TC,D4T,NRTI,None	P	I	S	P	I	E	T	V	P	V	K	L	K	P	G	M	D
8653	4590	B	PhenoSense	763	Clinical	SD-19	NA	NA	S	=	NA	NA	NA	NA	NA	NA	NA	NA	NA	NA	S	<	NA	NA	NA	NA 763	4590	SD-19	U.S.	< 1997	CCCATTAGTCCTATTGAAACTGTACCAGTAAAATTGAAGCCAGGAATGGATGGCCCAAAAGTTAAACAATGGCCATTGACAGAAGAAAAAATAAAAGCATTAGTAGAAATCTGTACAGAACTGGAAAAGGAAGGGAAAATTTCAAAAATTGGGCCTGAAAATCCATACAATACTCCAGTGTTTGCCATAAAGAAAAAAGACAGTACTAAATGGAGAAAATTAGTAGATTTCAGGGAACTTAATAAGAGAACTCAAGACTTCTGGGAAGTTCAATTAGGAATACCACATCCTGCAGGGTTAAAAAAGAAAAAATCAGTAACAGTACTGGATGTGGGTGATGCATATTTTTCAGTTCCCTTAGATAAAGAATTCAGGAAGTATACTGCATTTACCATACCT…	3TC,AZT,NRTI,None	P	I	S	P	I	E	T	V	P	V	K	L	K	P	G	M	D
8655	4591	B	PhenoSense	763	Clinical	SD-18	NA	NA	S	=	NA	NA	NA	NA	NA	NA	NA	NA	NA	NA	S	<	NA	NA	NA	NA 763	4591	SD-18	U.S.	< 1997	CCCATTAGTCCTATTGACACTGTACCAGTAAAATTAAAGCCAGGAATGGATGGCCCAAAAGTTAAACAATGGCCATTGWCAGAAGAAAAAATAAAAGCATTAGTAGAAATTTGTACAGAAATGGAAAAGGAAGGGAAAATTTCAAAAATTGGGCCTGAAAATCCATACAATACTCCAGTATTTGCCATAAAGAAAAAGAACAGTACTAGATGGAGAAAACTAGTAGATTTCAGAGAACTTAATAAAAGAACTCAAGACTTCTGGGAAGTTCAATTAGGAATACCACATCCCGCAGGGTTAAAAAAGAAGAAATCAGTAACAGTACTGGATGTGGGTGATGCATATTTTTCAATTCCCTTAGACGAAGACTTCAGGAAGTATACTGCGTTTACCATACCC…	3TC,AZT,None	P	I	S	P	I	D	T	V	P	V	K	L	K	P	G	M	D
8659	4593	B	PhenoSense	763	Clinical	SD-16	NA	NA	S	=	NA	NA	NA	NA	NA	NA	NA	NA	NA	NA	R	=	NA	NA	NA	NA 763	4593	SD-16	U.S.	< 1997	CCCATTAGTCCTATTGAAACTGTACCAGTAAAATTAAAGCCAGGAATGGATGGTCCTAAAGTTAAACAATGGCCATTAACAGAGGAAAAAATAAAAGCATTGGTAGAAATTTGTACAGAAATGGAAAAGGAAGGAAAAATTTCAAAAATTGGGCCTGAAAATCCATACAATACTCCAGTATTTGCCATAAAGAAAAAAGACAGTACTAGATGGAGAAAATTAGTAGATTTCAGAGAACTTAATAAGAGAACTCAGGACTTCTGGGAAGTTCAATTAGGAATACCACATCCCGCAGGGTTAAAGAAGAAAAAATCAGTAACAGTATTGGATGTGGGTGATGCATATTTTTCAGTTCCCTTAGATAAAGACTTCAGAAAGTATACTGCATTTACCATACCT…	D4T,DDI,NRTI,None	P	I	S	P	I	E	T	V	P	V	K	L	K	P	G	M	D
8661	4594	B	PhenoSense	763	Clinical	SD-14	NA	NA	R	=	NA	NA	NA	NA	NA	NA	NA	NA	NA	NA	S	<	NA	NA	NA	NA 763	4594	SD-14	U.S.	< 1997	CCCATTAGTCCTATTGAAACTGTACCAGTAAAATTAAAGCCAGGAATGGATGGCCCAAAAGTCAAACAATGGCCATTGACAGAAGAGAAAATAAAAGCATTAGTAGAAATTTGTACAGAACTGGAAAAGGAAGGAAAAATTTCAAAAATTGGGCCTGAAAATCCATACAATACTCCAGTATTTGCCATAAAGAAGAAAGACAGTACTAAGTGGAGAAAAATAGTAGATTTCAGAGAACTTAATAAAAGAACTCAAGATTTCTGGGAAGTTCAATTAGGAATACCACATCCCGCAGGGTTAAAAAAGAAGAAATCAGTAACAGTACTGGATGTGGGTGATGCATATTTTTCAGTTCCCTTAGACAAAGACTTCAGGAAGTATACTGCATTTACCATACCT…	3TC,DDI,NRTI,None	P	I	S	P	I	E	T	V	P	V	K	L	K	P	G	M	D
8663	4595	B	PhenoSense	763	Clinical	SD-13	NA	NA	R	=	NA	NA	NA	NA	NA	NA	NA	NA	NA	NA	S	<	NA	NA	NA	NA 763	4595	SD-13	U.S.	< 1997	CCAATAAGTCCTATTGAAACTGTACCAGTGAAATTAAARCCAGGAATGGATGGCCCAAAAGTTAAACAATGGCCATTGACAGAAGAAAAAATAAAAGCATTAGTAGAAATTTGTACAGAATTGGAACAAGAAGGGAAAATTTCAAAAATTGGGCCTGAAAATCCATACAATACTCCAATATTTGCCATAAAGAAAAAAGACRGTACTAAATGGAGAAAATTAGTAGATTTCAGAGAACTTAATAAGAGAACTCAAGACTTCTGGGAAGTTCAATTAGGAATACCACATCCTGCAGGGTTAAAGAAGAAAAAATCAGTAACAGTCCTGGATGTGGGTGATGCATATTTTTCAGTTCCCTTAGATAAAGACTTCAGGAAGTATACTGCATTTACTATACCT…	3TC,D4T,NRTI,None	P	I	S	P	I	E	T	V	P	V	K	L	K	P	G	M	D
8667	4597	B	PhenoSense	763	Clinical	SD-10	NA	NA	S	=	NA	NA	S	<	NA	NA	NA	NA	NA	NA	NA	NA	NA	NA	NA	NA 763	4597	SD-10	U.S.	< 1997	CCYATTAGTCCTATTGAAACTGTACCAGTAAAATTAAAGCCAGGAATGGATGGCCCMAAAGTYAAACAATGGCCATTGACAGAAGAAAAAATAAARGCATTAGTAGARATTTGTACAGAAATGGAAAAGGAAGGAAAAATTTCAAAAATTGGGCCTGAAAATCCATATAATACTCCAGTATTTGCYATAAAGAAAAAAGACAGTACTAAATGGAGAAAATTAGTAGATTTTAGAGARCTTAATAAGAGAACTCAAGAYTTCTGGGARGTTCAATTAGGAATACCACATCCAGCAGGGTTAAAACAGAAAAAGTCAGTGACAGTGCTGGATGTGGGTGATGCATATTTTTCAGTTCCATTAGATAAAGAATTCAGRAAGTATACTGCATTTACCATACCA…	3TC,AZT,NRTI,None	P	I	S	P	I	E	T	V	P	V	K	L	K	P	G	M	D
8669	4598	B	PhenoSense	763	Clinical	SD-7	NA	NA	R	=	NA	NA	NA	NA	NA	NA	NA	NA	NA	NA	NA	NA	NA	NA	NA	NA 763	4598	SD-7	U.S.	< 1997	CCCATTAGTCCTATTGAAACTGTACCAGTAAAATTAAAACCAGGAATGGATGGCCCAAAAGTTAAACAGTGGCCATTGACAGAAGAAAAAATAAAAGCATTAGTAGAAATTTGTACAGAAATGGAAAAGGAAGGAAAAATTTCAAAAATTGGGCCTGAAAATCCATACAATACTCCAGTATTTGCCATAAAGAAAAAAGATAGTACTAAATGGAGAAAAGTAGTAGATTTTAGGGAACTTAATAAGAGAACTCAAGACTTCTGGGAAGTTCAATTAGGAATACCACATCCCGCAGGGTTAAAAAAGAAAAAATCAGTAACAGTACTAGATGTGGGTGATGCATATTTTTCAGTTCCCTTAGATGAAGACTTCAGGAAGTATACTGCATTTACCATACCT…	3TC,DDI,NRTI,None	P	I	S	P	I	E	T	V	P	V	K	L	K	P	G	M	D
8671	4599	B	PhenoSense	763	Clinical	SD-6	NA	NA	S	=	NA	NA	NA	NA	NA	NA	NA	NA	NA	NA	NA	NA	NA	NA	NA	NA 763	4599	SD-6	U.S.	< 1997	CCTATTAGTCCTATTGAAACTGTACCAGTAAAATTAAAGCCAGGAATGGATGGCCCAAGAGTTAAACAATGGCCATTGACAGAAGAAAAAATAAAAGCATTAGTAGAAATTTGTACAGAAATGGAAAAGGAAGGAAAAATTTCAAAAATTGGGCCTGAAAATCCATACAATACTCCAGTATTTGCCATAAAGAAAAAGGGCGGTACTAGATGGAGAAAATTAGTAGACTTCAGAGAACTTAATAAGAGAACTCAAGACTTCTGGGAAGTTCARTTAGGAATACCACATCCAGCAGGGTTAAAAAAGAAAAAATCAGTAACAGTACTGGATGTGGGTGATGCATATTTTTCAGTCCCTTTAGATGAAGACTTCAGGAAGTATACTGCATTTACCATACCT…	3TC,D4T,NRTI,None	P	I	S	P	I	E	T	V	P	V	K	L	K	P	G	M	D
8673	4600	B	PhenoSense	763	Clinical	SD-5	NA	NA	S	=	NA	NA	S	<	NA	NA	NA	NA	NA	NA	NA	NA	NA	NA	NA	NA 763	4600	SD-5	U.S.	< 1997	CCCATTAGTCCTATTGAAACTGTACCAGTAAAATTAAAGCCAGGAATGGATGGCCCAAGAGTTAAACAATGGCCATTGACAGAAGAAAAAATAAAAGCATTAGTAGAAATTTGTACAGAAATGGAAAAGGAAGGGAAGATTTCAAAAATTGGGCCTGAAAATCCATACAATACTCCAGTATTTGCCATAAAGAAAAAAGATAGTACTAAATGGAGAAAATTAGTAGATTTCAGAGAACTTAATAAGAGAACTCAAGACTTCTGGGAAGTTCAATTAGGAATACCACATCCCGCAGGGTTAAAAAAGAAAAAATCAGTAACAGTACTGGATGTGGGTGATGCATATTTTTCAGTTCCCTTAGATGAAGACTTCAGGAAGTATACAGCATTTACAATACCT…	3TC,AZT,NRTI,None	P	I	S	P	I	E	T	V	P	V	K	L	K	P	G	M	D
8675	4601	B	PhenoSense	763	Clinical	SD-2	NA	NA	R	=	NA	NA	R	=	NA	NA	NA	NA	NA	NA	NA	NA	NA	NA	NA	NA 763	4601	SD-2	U.S.	< 1997	CCCATTAGTCCTATTGAAACTGTACCAGTAAAATTAAAGCCAGGAATGGATGGCCCAAAAGTTAAACAATGGCCATTGACAGAAGAAAAAATAWAAGCATTAGTAGAAATTTGTRACGATTTGGAAGAGGAAGGAAAAATTTCAAAAATTGGGCCTGAAAATCCATACAATACTCCAGTATTTGCCATAAAGAAAAAAGACAGTGCTAAATGGAGAAAATTAGTAGATTTCAGAGAACTTAATAAGAGAACTCAAGATTTCTGGGAGGTTCAGTTAGGAATACCACATCCAKCAGGGTTAAAAAAGAAAAAATCAGTAACAGTACTGGATGTGGGTGATGCATATTTTTCARTTCCCTTAGATAAAGAYTTCAGGAAGTATACTGCATTTACCATACCT…	3TC,AZT,NRTI,None	P	I	S	P	I	E	T	V	P	V	K	L	K	P	G	M	D
40017	624	B	PhenoSense	756	Clinical	CA9919	R	>	R	>	R	=	R	=	R	=	NA	NA	S	=	S	=	NA	NA	NA	NA 756	624	CA9919	U.S.	1998	CCCATTAGTCCTATTGAAACTGTACCAGTAAAATTAAAGCCAGGAATGGAYGGCCCAAAAGTTAAACAATGGCCATTGACAGAAGAAAAAATAAAAGCATTGGTAGAAATTTGTACAGAAATGGAGAAGGAAGGGAAAATTTCAAAAATTGGGCCTGARAATCCATACAATACTCCAGTATTTGTCATAAAGAAAAAAGACGGTAAGGGATGGAGAAAATTAATAGATCTCAGAGAACTTAATAAGAGAACACAAGACTTCTGGGAAGTTCAGTTAGGAATACCACATCCCGCAGGGTTAAAAAAGAAAAAGTCAGTAACAGTACTGGATGTGGGTGATGCATTTTATTCAGTTCCCTTAGACGAAGAYTTTAGGAAGTATACTGCATTTACCATACCT…	3TC,AZT,D4T,DDI,None	P	I	S	P	I	E	T	V	P	V	K	L	K	P	G	M	D
41691	794	B	PhenoSense	756	Clinical	CA10469	NA	NA	NA	NA	NA	NA	NA	NA	NA	NA	NA	NA	NA	NA	NA	NA	NA	NA	NA	NA 756	794	CA10469	U.S.	1998	CCCATTAGTCCTATTGAAACTGTACCAGTAAAATTAAAGCCAGGAATGGATGGCCCAAGAATTAAACAGTGGCCATTGACAGAAGAAAAAATAAAAGCATTAATAGAAATTTGTACAGAATTGGAACAGGAAGGGAAAATCTCAAAAATTGGGCCTGAAAATCCATATAATACTCCAGTATTTGTCATAAAGAGAAAAAACAGTACTAAATGGAGAAAGTTAATAGATTTCAGAGATCTTAATAAGAAAACTCAAGACTTCTGGGAAGTTCAATTAGGAATACCACATCCAGCAGGGTTAAAAAAGAAAAAATCAGTAACAGTACTGGATGTGRGTGATGCATATTWTTCAGTTCCCTTAGATGAGGACTTCAGGAAGTATACTGCATTTACTATACCT…	3TC,AZT,D4T,DDC,DDI,NVP	P	I	S	P	I	E	T	V	P	V	K	L	K	P	G	M	D
2997	1158	B	PhenoSense	756	Clinical	CA2633	R	>	R	=	R	=	R	=	R	=	NA	NA	NA	NA	NA	NA	NA	NA	NA	NA 870	1158	CA2633	U.S.	1997	CCCATTAGTCCTATTGAAACTGTACCAGTAAAATTAAAGCCAGGAATGGATGGCCCAAAAGTTAAACAATGGCCATTGACAGAAGAAAAAATAAAAGCATTGGTAGAAATATGTACAGAATTGGAAAAYGAAGGGAAAATTTCAAAAATTGGGCCTGAAAATCCATACAATACTCCAGTATTTGCCATAAAGAAAAAAGACAGTACTAAATGGAGAAAATTATTAGATTTCAGAGAACTTAATAAAAGAACTCAAGACTTCTGGGAAGTCCAGTTAGGGATACCTCATCCCGCAGGTTTAAAAAAGAAAAAATCAGTAACAGTACTGGATGTGGGTGATGCATATTTTTCAGTTCCTCTAGATGAAGACTTCAGGAAGTACACTGCATTTACCATACCT…	3TC,AZT,DDI,NVP	P	I	S	P	I	E	T	V	P	V	K	L	K	P	G	M	D
4433	1422	B	PhenoSense	756	Clinical	CA3808	NA	NA	NA	NA	NA	NA	NA	NA	NA	NA	NA	NA	S	=	S	=	NA	NA	NA	NA 756	1422	CA3808	U.S.	1998	CCCATTAGTCCTATTGASACTGTACCAGTAAAATTRAAGCCAGGAATGGATGGCCCAAAAGTTAARCAATGGCCATTRACAGAAGAAAAAATAAAAGCATTARTGGARATTTGTACAGAAATGGAAAAGGAAGGGAAAATYTCAAAAATTGGGCCTGAAAATCCATACAATACTCCARTATTTGCYATAAAGAAAAARGACAGTACTAAATGGAGAAAATTAGTAGATTTYAGGGAACTTAATAAGAARACTCAAGACTTCTGGGAAGTTCAATTAGGAATACCACATCCAGCAGGGTTAAARAAGAAAAAATCAGTAACAGTACTGGATGTGGGTGATGCATATTTTTCAGTTCCCTTAGATGAAGACTTCAGGAAGTATACTGCATTTACCATACCT…	3TC,AZT,D4T,DDC,DDI,NVP	P	I	S	P	I	D	T	V	P	V	K	L	K	P	G	M	D
4483	1433	B	PhenoSense	756	Clinical	CA3832	R	>	R	=	R	=	R	=	R	=	NA	NA	S	=	S	=	NA	NA	NA	NA 756	1433	CA3832	U.S.	1998	CCTATTAGTCCTATTGAAACTGTACCAGTAAAATTAAAGCCAGGAATGGACGGCCCAAAAGTTAAACAATGGCCATTGACAGAAGAAAAAATAAAAGCATTAGTAGAAATTTGTACAGAATTGGAAAAGGAAGGGAAAATTTCAAAAATTGGGCCTGAGAATCCATACAATACTCCAGTATTTGCCATAAAGAAAAAAGACAGTACTAARTGGAGAAAAKTAGTAGATTTCAGAGAACTTAATAAAAGAACTCAAGACTTTTGGGAAGTTCAATTAGGAATACCACATCCCTCAGGGTTAAAAAAGAAAAAATCAGTAACAGTACTGGATGTGGGTGATGCATATTTTTCAGTTCCCTTRCATGAAGACTTCAGGAAGTATACTGCATTTACCATACCT…	AZT,D4T,DDC,DDI,None	P	I	S	P	I	E	T	V	P	V	K	L	K	P	G	M	D
4487	1417	B	PhenoSense	2114	Clinical	CA3798	R	=	R	=	R	=	R	=	R	=	R	=	R	=	R	>	NA	NA	NA	NA 870	1417	CA3798	U.S.	1998	CCCATTAGTCCTATTGAAACTGTACCAGTAAGATTAAAGCCAGGAATGGATGGCCCAAAAGTTAAACAATGGCCATTGACAGAAGAAAAAATAAAAGCATTAGTAGAAATTTGTACAGAAATGGAAAAGGAAGGAAAAATTTCAAAAATTGGGCCTGATAATCCATACAATACTCCAGTATTTGCCATAAAGAAGAAAAACAGTACTAGATGGAGGAAATTAGTAGATTTCAGAGAACTCAATAAGAGAACTCAAGACTTCTGGGAAGTTCAATTAGGAATACCACATCCCGCAGGGTTAAAAAAGAAAAAATCAGTAACAATACTGGATGTGGGTGATGCATATTTTTCAGTTCCCTTAGATGAAGACTTCAGGAAGTATACTGCATTTACCATACCT…	3TC,AZT,DDC,NVP	P	I	S	P	I	E	T	V	P	V	R	L	K	P	G	M	D
4539	1486	B	PhenoSense	2114	Clinical	CA4256	R	>	R	=	R	=	R	=	R	=	NA	NA	NA	NA	NA	NA	NA	NA	NA	NA 870	1486	CA4256	U.S.	1998	CCCATTAGTCCTATTGAAACTGTACCAGTAAAATTAAAGCCAGGAATGGATGGCCCAAAAGTTAAACAATGGCCATTAACAGAAGAAAAAATAAAAGCATTAATAGAAATTTGTACAGAATTGGAAAAGGATGGGAAAATTTCAAAAATTGGGCCTGAAAACCCATACAATACTCCAGTATTTGCCATAAAGAAAAAAGACAGTACTAAATGGAGAAAATTAATGGATTTCAGAGAACTTAATAAGARAACTCAAGACTTCTGGGAAGTTCAATTAGGAATACCACATCCCGSAGGATTAAAAAAGAAMAAATCAGTAACAGTACTAGATGTGGGTGATGCATATTTTTCAGTTCCCTTAGATGAAGACTTCAGGAAATATACTGCATTTACCATACCT…	3TC,AZT,D4T,NVP	P	I	S	P	I	E	T	V	P	V	K	L	K	P	G	M	D
4663	1274	B	PhenoSense	756	Clinical	CA4372	R	>	R	=	S	=	R	=	R	=	NA	NA	NA	NA	NA	NA	NA	NA	NA	NA 756	1274	CA4372	U.S.	1998	CCCATTAGTCCTATTGAAACTGTGCCAGTAAAATTGAAGCCAGGAATGGATGGCCCAAAAGTTAAGCAATGGCCATTGACAGAAGAAAAAATAAAAGCATTAGTAGAAATTTGTACAGAAATGGAAAAGGAAGGGAAAATTTCAAAAATTGGGCCTGAAAATCCATACAATACTCCAGTATTTGCCATAAAGAAGAAAAACAGTACTGGGTGGAGAAAACTAGTAGATTTCAGAGAACTTAATAARAGGACTCAAGATTTCTGGGAAGTTCAATTAGGAATACCACATCCTGCAGGGTTAAAACAGAAMAAATCAGTAACAGTACTGGATGTGGGTGATGCATATTTCTCAGTTCCCTTAGATGAAGACTTCAGGAAGTATACTGCATTTACCATACCT…	3TC,AZT,D4T,DDC,DDI,DLV	P	I	S	P	I	E	T	V	P	V	K	L	K	P	G	M	D
4689	1523	B	PhenoSense	870	Clinical	CA4364	R	=	R	=	R	=	R	=	R	=	S	=	S	=	S	=	NA	NA	NA	NA 870	1523	CA4364	U.S.	1998	CCCATTAGTCCTATTGAAACTGTACCAGTAAAATTAAAGCCAGGAATGGATGGCCCAAAAGTTAAACAATGGCCATTGACAGAAGAAAAAATAAARGCATTAGTAGAAATTTGTACAGAAATGGAGAAGGAAGGGAAAATTTCAAAAATTGGGCCTGARAATCCATACAATACTCCAGTATTTGCCATAAAGAAAAAAGACGGTACTAAATGGAGAAAATTAGTAGATTTCAGAGAACTTAATAAGAGAACTCAAGACTTCTGGGAAGTTCAATTAGGAATACCACATCCCGCAGGGTTAAAAAAGAAAAAATCAGTAACAGTACTGGATGTGGGTGATGCATATTATTCAGTTCCCTTAGATGAAGAATTCAGAAAGTATACTGCATTTACCATACCC…	3TC,D4T,DDI,None	P	I	S	P	I	E	T	V	P	V	K	L	K	P	G	M	D
4697	1277	B	PhenoSense	756	Clinical	CA4391	R	>	R	=	R	=	R	=	R	=	NA	NA	S	=	S	=	NA	NA	NA	NA 756	1277	CA4391	U.S.	1998	CCCATTAGTCCTATTGAAACTGTACCAGTAAAATTAAAGCCAGGAATGGATGGCCCAAAAGTCAAACAATGGCCATTGACAGAAGAAAAAATAAAAGCATTGGTAGAAATATGTACAGAAATGGAAAAGGAAGGAAAAATTTCAAAAATTGGGCCTGAAAATCCATACAATACTCCAATATTTGCCATAAAGAAAAAGAACAGTACTAGATGGAGAAAATTAGTAGATTTCAGAGAACTTAATAAGAGAACTCAAGACTTCTGGGAGGTTCAATTAGGAATACCACACCCRGCAGGGTTAAAAAAGAGAAAWTCAGTAACAGTACTGGATGTRGGTGATGCATATTTTTCAGTTCCCTTAGATAAAGACTTCAGGAAGTATACTGCATTTACMATACCT…	3TC,AZT,D4T,DDC,DDI,None	P	I	S	P	I	E	T	V	P	V	K	L	K	P	G	M	D
5222	1613	B	PhenoSense	2114	Clinical	CA4582	R	>	R	=	S	=	R	=	R	=	NA	NA	S	=	S	=	NA	NA	NA	NA 870	1613	CA4582	U.S.	1998	CCCATyAGTCCTATTGAAACTGTACCAGTAArATTAAAGCCAGGAATGGATGGTCCAAAAGTTAAACAATGGCCATTGACAGAAGAAAAAATAAAAGCACTAGTAGAAATTTGTACAGAAATGGAAAAGGAAGGGAAAATTTCAAAAATTGGGCCTGAAAATCCATACAATACTCCAGTATTTGCTATAAAGAAAAAAGACAGTACTAAATGGAGAAAATTAaCAGATTTTAGAGAACTTAATAAGAGAACTCAAGACTTCTGGGAaGTCCAAtTAGGAATACCACATCCCGCAGGGTTGAAAAAGAAAAAATCAGTAACAGTACTGGATGTGGGTGATGCATATTTyTCAGTTcCCTTAGATAAAgACTTCAGGAAGTATACTGCATTyACCATACCC…	3TC,D4T,Unknown	P	I	S	P	I	E	T	V	P	V	K	L	K	P	G	M	D
5280	1827	B	PhenoSense	2114	Clinical	CA4919	R	=	R	=	R	>	R	=	R	=	R	=	S	=	S	=	NA	NA	NA	NA 870	1827	CA4919	U.S.	1998	CCCATTAGTCCTATTGAAACTGTACCAGTAAAATTAAAGCCAGGAATGGATGGCCCAAGAGTTAAGCAATGGCCATTGACAGAAGAAAAAATAAAAGCATTAGTAGAAATTTGCACAGAATTGGAAGAGGAAGGAAARATTTCAAAAATTGGGCCTGAAAATCCATACAATACTCCAGTATTTGCCATAAAGAAAAAAAATAGTACTAAATGGAGAAAATTAGTAGATTTCAGAGAACTTAATAAGAGAACTCAAGACTTCTGGGAAGTTCAATTAGGAATACCACATCCCGCAGGGTTAAAAAAGAAAAAATCAGTAACAGTACTGGATGTGGGTGATGCATATTTTTCAGTTCCCTTAGATGAAAACTTCAGGAAGTATACTGCATTTACCATACCT…	3TC,AZT,D4T,DDI,None	P	I	S	P	I	E	T	V	P	V	K	L	K	P	G	M	D
5463	2102	B	PhenoSense	2114	Clinical	CA7756	R	=	R	=	R	=	R	=	R	=	R	=	S	=	S	=	NA	NA	NA	NA 870	2102	CA7756	U.S.	1998	CCCATTAGTCCTATTGAAACTGTACCAGTAAAATTGAAGCCAGGAATGGATGGCCCAAAAGTTAAACAATGGCCATTGACAGAAGAAAAAATAAAAGCATTAGTAGAAATTTGTACAGAAATGGAAAAGGAAGGAAAAATTTCAAAAATTGGGCCTGAAAATCCATACAATACTCCAGTATTTGCCATAAAGAAAAAAGACAGTACTAAATGGAGAAAATTAGTAGATCTCAGAGAACTTAATAAGAGAACTCAAGACTTCTGGGAAGTTCAATTAGGAATACCACACCCTGCAGGGTTAAAAAAGAAAAAATCAGTAACAGTACTGGATGTGGGAGATGCATATTATTCAGTTCCATTAGATAAAGACTTCAGGAAATATACTGCATTTACCATACCT…	3TC,AZT,D4T,DDI,EFV	P	I	S	P	I	E	T	V	P	V	K	L	K	P	G	M	D
5465	2103	B	PhenoSense	2114	Clinical	CA7758	R	>	R	=	R	=	R	=	R	=	NA	NA	R	=	R	=	NA	NA	NA	NA 870	2103	CA7758	U.S.	1998	CCCATAAGTCCTATTGAAACTGTACCAGTAAAATTAAAGCCAGGAATGGATGGCCCAAAGGTTAAACAATGGCCATTGACAGAAGAAAAAATAAAAGCATTATTAGAAATTTGTACAGAATTGGAAAAGGAAGGGAAAATTTCAAAAATTGGGCCTGAAAATCCATACAATACTCCAGTATTTGTCATAARGAAAAAGAACAGTACTAAATGGAGAAAAATAGTAGATTTCAGAGAACTTAATAAGAGAACTCAAGACTTCTGGGAAGTGCAATTAGGAATACCACATCCCGCAGGGCTAAAAAAGAACAAATCAGTAACAGTATTGGATGTGGGTGATGCATATTTTTCAGTTCCCTTAGATGAAGACTTCAGGAAGTATACTGCATTTACCATACCC…	3TC,AZT,D4T,DDC,DDI,None	P	I	S	P	I	E	T	V	P	V	K	L	K	P	G	M	D
5682	2213	B	PhenoSense	2114	Clinical	CA8018	NA	NA	NA	NA	NA	NA	NA	NA	NA	NA	NA	NA	R	=	R	>	NA	NA	NA	NA 870	2213	CA8018	U.S.	1998	CCCATTAGTCCTATTGAAACTGTACCAGTAAAATTAAAGCCAGGAATGGATGGCCCAAAAGTTAAACAATGGCCATTAACAGAAGAAAAAATAAAAGCATTAGTAGAAATTTGTACAGAAATGGAAAAGGAAGGGAAAATTTCAAAAATTGGGCCTGAAAACCCATACAATACTCCAGTATTTGCCATAAAGAAAAAAGACAGTACTAAATGGAGAAAATTAGTAGATTTCAGAGAACTTAATAAGAGAACTCAAGACTTCTGGGAAGTTCAGTTAGGAATACCACATCCCGCAGGGTTAAAGAAGAAAAAATCAGTAACAGTACTGGATGTGGGTGATGCATATTTTTCAATTCCCTTAGATGAAGACTTTAGGAAGTATACTGCATTTACCATACCT…	3TC,AZT,D4T,NVP	P	I	S	P	I	E	T	V	P	V	K	L	K	P	G	M	D
5708	1145	B	PhenoSense	2114	Clinical	CA8046	R	>	R	=	R	>	R	=	R	=	R	=	R	>	R	>	NA	NA	NA	NA 756	1145	CA8046	U.S.	1998	CCCATTAGTCCCATTGAAACTGTACCAGTAAAATTAAAGCCAGGAATGGATGGCCCAAAAGTTAAACAATGGCCATTGACAGAAGAAAAAATAAAAGCACTAGTAGAAATATGTGCATTTCTGGAAGAGGAAGGGAAAATTTCAAAAATTGGGCCTGAAAACCCATACAACACTCCAATATTTGCCATAAAGAAAAAGAATAGTACTAAATGGAGAAAATTAATGGATTTCAGAGAACTTAATAAGAGAACTCAAGACTTCTGGGAAGTTCAATTAGGGATACCACATCCCGCAGGGTTACCAAAGAACAAATCAGTAACAGTACTAGATGTGGGTGATGCATATTTTTCAGTTCCCTTAGATGAAGAATTTAGGAAGTATACTGCATTTACCATACCT…	3TC,ADV,AZT,D4T,DDI,EFV,NVP	P	I	S	P	I	E	T	V	P	V	K	L	K	P	G	M	D
6025	2318	B	PhenoSense	2114	Clinical	CA8413	NA	NA	NA	NA	NA	NA	NA	NA	NA	NA	NA	NA	S	=	S	=	NA	NA	NA	NA 870	2318	CA8413	U.S.	1999	CCCATTAGTCCTATTGAAACTGTACCAGTAAAATTAAAGCCAGGTATGGATGGCCCAAAAGTTAAACAATGGCCATTGACAGAAGAAAARATAAAAGCATTAGTAGAAATTTGTACAGAATTGGAAAAGGAYGGAAAAATTTCAAAAATTGGGCCTGAAAATCCATACAATACTCCAGTATTTGCTATACATAAAAAGAACAGTRATAAATGGAGAAAATTARYAGATTTCAGAGAACTTAATAAGAGAACTCAAGACTTCTGGGAAGTTCAATTAGGAATACCACATCCCGCAGGGTTAAAAAAGAAGAAATCAGTAACAGTACTGGATGTGGGTGATGCATATTTYTCAATTCCCTTAGATGAAGAGTTYAGGAAGTATACTGCATTTACCATACCT…	3TC,AZT,D4T,DDC,DDI,None	P	I	S	P	I	E	T	V	P	V	K	L	K	P	G	M	D
6519	3886	B	PhenoSense	2114	Clinical	CA9078	R	>	R	=	S	=	S	=	R	=	NA	NA	R	=	R	=	NA	NA	NA	NA 870	3886	CA9078	U.S.	1999	CCCATTAGTCCTATTGAAACTGTACCAGTGAAATTAAAGCCAGGAATGGATGGCCCAAAAGTTAAACAATGGCCATTGACAGAAGAAAAAATAAAAGCATTAGTAGAAATTTGTACAGAAATGGAAAAGGAAGGAAAAATTTCAAAAATTGGGCCTGAAAATCCATACAATACTCCAGTATTTGCCATAAAGAAAAAAGACAGTACTAAATGGAGAAAGTTAGTAGATTTCAGAGAACTTAATAAGAGAACTCAAGATTTCTGGGAAGTGCAATTAGGAATACCACATCCTGCAGGGCTAAAGAAGAACAAATCAGTAACAGTACTGGATGTAGGTGATGCATATTTCTCAGTTCCCTTAGATAAAGACTTCAGGAAGTATACTGCATTTACCATACCT…	3TC,AZT,None	P	I	S	P	I	E	T	V	P	V	K	L	K	P	G	M	D
6540	1596	B	PhenoSense	2114	Clinical	CA9099	R	=	S	=	S	=	S	=	S	=	S	=	S	=	R	=	NA	NA	NA	NA 1027	1596	CA9099	U.S.	1999	CCCATAAGTCCTATTGAAACTGTACCAGTAAAATTAAAACCAGGAATGGATGGCCCAAAAGTTAAACAATGGCCATTGACAGAAGAAAAAATAAAAGCATTAGTAGAAATTTGTACAGAAATGGAAAAGGAAGGAAAAATTTCAAAAATTGGGCCTGAAAAYCCATACAATACTCCAGTATTTGCCATAAAGAAAAAAGACAGTAATAAATGGAGAAAATTAGTAGATTTCAGAGAACTTAATAAGAGAACTCAAGACTTCTGGGAAGTCCAATTAGGAATACCACATCCTGCAGGGYTAAAAAAGAAAAAATCAGTAACAGTACTGGATGTGGGTGATGCATACTTTTCAGTTCCCTTAGATAAAGAATTCAGGAAGTAYACTGCATTTACCATACCT…	3TC,ABC,AZT,D4T,DDC,DDI,NVP	P	I	S	P	I	E	T	V	P	V	K	L	K	P	G	M	D
6569	3923	B	PhenoSense	2114	Clinical	CA9128	R	=	R	=	R	=	R	=	R	=	NA	NA	R	=	R	>	NA	NA	NA	NA 870	3923	CA9128	U.S.	1999	CCCATTAGTCCTATTGAAACTGTACCAGTAAGATTAAAGCCAGGAATGGATGGCCCAAGAGTTAAACAATGGCCATTGACAGAAGAAAAAATAAAAGCATTAGTAGAAATTTGTACAGAATTGGAAGASGCAGGGAAAATTTCAAAAATTGGGCCTGAAAACCCRTACAATACTCCAATATTTGCCATAAAGAARAAGAACAGTACTAAATGGAGAAAATTAGTAGATTTCAGAGAACTTAATAAGAGAACTCAAGACTTCTGGGAAGTTCAATTAGGAATACCACATCCCGCAGGGTTAAAAAAGAACAAATCAGTAACAGTACTGGATGTGGGTGATGCATATTTTTCAATTCCCTTATATGAAGACTTCAGAAAGTATACTGCATTTACCATACCT…	3TC,AZT,D4T,DDC,DDI,NVP,Unknown	P	I	S	P	I	E	T	V	P	V	R	L	K	P	G	M	D
6609	3946	B	PhenoSense	2114	Clinical	CA9168	R	=	R	=	R	=	R	=	R	=	R	=	S	=	R	>	R	=	R	870	3946	CA9168	U.S.	1998	CCCATTAGTCCTATTGAAACTGTACCAGTAAAATTAAAGCCAGGAATGGATGGCCCAAAAGTTAAACAATGGCCATTGACAGAGGAAAAAATAAAAGCATTGGTAGAAATTTGTACAGAATTGGAAAAGGACGGAAAAATTTCAAAAATTGGGCCTGAAAATCCATACAATACTCCAGTATTTGCCATAAAGAAAAAGAACAGTGATARATGGAGAAAATTAGTAGATTTCAGAGAACTTAATAAGAGAACTCAAGACTTCTGGGAAGTTCAATTAGGAATACCACATCCCTCAGGGTTRAAAAAGAAAAAATCAGTAACAGTATTGGATGTGGGTGATGCATATTTTTCAGTTCCCTTAGATAAAGACTTCAGGAAGTATACTGCATTTACTATACCT…	3TC,AZT,D4T,DDC,DDI,NVP	P	I	S	P	I	E	T	V	P	V	K	L	K	P	G	M	D
6796	4075	B	PhenoSense	2114	Clinical	CA9355	R	=	R	=	R	=	R	=	R	=	NA	NA	S	=	S	=	NA	NA	NA	NA 870	4075	CA9355	U.S.	1999	CCCATTAGTCCTATTGAAACTGTACCAGTAAAACTAAAGCCAGGAATGGATGGCCCAAAAATTAAACAATGGCCATTGACAGAAGAAAAAATAAAAGCATTAATGGAAATATGTACAGAACTGGAAAATGATGGAAAAATTTCAAAAATTGGGCCTGAAAATCCATACAATACTCCAGTATTTGCCATAAAGAAAAAGAACAGTGATAAATGGAGAAAATTAGTAGATTTCAGAGAACTTAATAAGAGAACTCAAGACTTCTGGGAAGTTCAATTAGGAATACCACATCCAGCAGGGTTAAAAAAGAAAAAGTCAATAACAGTATTGGATGTGGGTGATGCATATTTTTCAATTCCCTTAGATGAGGAATTCAGGAAGTATACTGCATTTACCATACCT…	3TC,AZT,D4T,DDC,DDI,NVP	P	I	S	P	I	E	T	V	P	V	K	L	K	P	G	M	D
6820	4091	B	PhenoSense	2114	Clinical	CA9379	R	=	R	=	R	=	R	=	R	=	NA	NA	R	=	R	>	NA	NA	NA	NA 870	4091	CA9379	U.S.	1999	CCCATTAGTCCTATTGARACTGTACCAGTAAAATTAAAGCCAGGAATGGATGGCCCAAAGGTTAAACAATGGCCACTGACAGAAGAAAAAATAAAAGCATTAATGGAAATTTGTACAGAGCTGGAAAAGGAAGGGAAAATTTCAAAAATTGGGCCTGAAAATCCATACAATACTCCAGTATTTGCCATAAAGAAAAAGAACAGTACTAAATGGAGAAAATTAGTAGATTTCAGAGAACTTAATAAGAAAACTCAAGACTTCTGGGAAGTTCAATTAGGAATACCACATCCTGCAGGGTTAAAGAAGAAAAAATCAGCAACAGTACTGGATGTGGGTGATGCATATTTCTCAGTTCCCTTAGATAAAGAATTCAGGAAGTATACTGCATTTACCATACCT…	3TC,AZT,D4T,DDI,NVP	P	I	S	P	I	E	T	V	P	V	K	L	K	P	G	M	D
6859	4113	B	PhenoSense	2114	Clinical	CA9418	R	=	R	=	R	=	R	=	S	=	NA	NA	S	=	S	=	NA	NA	NA	NA 870	4113	CA9418	U.S.	1999	CCTATTAGTCCTATTGAAACTGTACCAGTAAAGTTAAAGCCAGGAATGGATGGCCCAAAAGTTAAACAATGGCCATTGACAGAAGAAAAAATAAAAGCATTAGTAGAAATTTGTACAGAAATGGAGAAGGAAGGAAAAATTTCCAAAATTGGGCCTGAAAATCCATACAATACTCCAGTATTTGCCATAAACAAAAAAAACAGTACTAGATGGAGAAAATTAGTAGATTTCAGAGAACTTAATAAGAGAACTCAAGACTTCTGGGAAGTTCAATTAGGAATACCACATCCCTCAGGGTTAAAAAAGAAAAAATCAGTAACAGTACTGGATGTAGGTGATGCATATTTTTCAGTWCCCTTAGATAAAGAATTTAGGAAGTATACTGCATTTMCCATACCT…	3TC,AZT,D4T,DDI,None	P	I	S	P	I	E	T	V	P	V	K	L	K	P	G	M	D
6876	632	B	PhenoSense	756	Clinical	CA9435	R	>	R	=	R	=	R	=	R	=	NA	NA	S	=	S	=	NA	NA	NA	NA 756	632	CA9435	U.S.	1998	CCCATTAGTCCTATTGAAACTGTACCAGTAAAATTAAAGCCAGGAATGGATGGCCCAAAAGTTAAACAATGGCCATTGACAGAAGAAAAAATAAAAGCATTAGTAGAAATTTGTGCAGAATTGGAAGCGGATGGGAAAATTTCAAAAATTGGGCCTGAAAATCCATACAATACTCCAGTATTTGCCATAAAGAAGAAAAACAGTGATAAATGGAGAAAATTAGTAGATTTCAGAGAACTTAATAAGAGAACTCAAGACTTCTGGGAAGTTCAATTAGGAATACCACATCCCGCAGGGTTAAAGAAGAAAAAATCAGTAACAGTACTGGATGTGGGTGATGCATATTTTTCAATTCCCTTAGATGAAGACTTCAGGAAGTATACTGCATTTACCATACCT…	3TC,AZT,D4T,DDC,DDI,None	P	I	S	P	I	E	T	V	P	V	K	L	K	P	G	M	D
7328	4144	B	PhenoSense	2114	Clinical	CA9896	R	=	R	=	R	=	R	=	R	=	NA	NA	R	=	R	>	NA	NA	NA	NA 870	4144	CA9896	U.S.	1999	CCCATAAGTCCTATTGAAACTGTACCAGTAAAGTTAAAACCAGGAATGGATGGCCCAAAAGTTAAACAATGGCCATTAACAGAAGAAAAAATAAAAGCATTAGTAGAAATTTGTACAGAAATGGAAAAGGAAGGAAAAATTTCAAAAATTGGGCCTGAAAATCCATACAATACTCCAGTATTTGCCATAAAGAAAAAGAACAGTACTAAGTGGAGAAAATTAGTAGATTTTAGAGAACTTAATAAGAGAACTCAAGACTTCTGGGAAGTTCAATTAGGAATACCACATCCCGCAGGATTAAAAAAGAAAAAATCAGTAACAGTACTGGATGTGGGTGATGCATATTTTTCAGTTCCCTTAGATRAAGACTTCAGGAAGTATACTGCATTTACCATACCT…	3TC,AZT,D4T,DDI,NVP	P	I	S	P	I	E	T	V	P	V	K	L	K	P	G	M	D
7344	1145	B	PhenoSense	756	Clinical	CA9912	R	>	R	=	R	>	R	=	R	=	NA	NA	NA	NA	NA	NA	NA	NA	NA	NA 756	1145	CA9912	U.S.	1998	CCCATTAGTCCCATTGAAACTGTACCAGTAAAATTAAAGCCAGGAATGGATGGCCCAAAAGTTAAACAATGGCCATTGACAGAAGAAAAAATAAAAGCACTAGTAGAAATATGTGCATTTCTGGAAGAGGAAGGGAAAATTTCAAAAATTGGGCCTGAAAACCCATACAACACTCCAATATTTGCCATAAAGAAAAAGAATAGTACTAAATGGAGAAAATTAATGGATTTCAGAGAACTTAATAAGAGAACTCAAGACTTCTGGGAAGTTCAATTAGGGATACCACATCCCGCAGGGTTACMAAAGAAMAAATCAGTAACAGTACTAGATGTGGGTGATGCATATTTTTCAGTTCCCTTAGATGAAGAATTTAGGAAGTATACTGCATTTACCATACCT…	3TC,AZT,D4T,DDI,NVP	P	I	S	P	I	E	T	V	P	V	K	L	K	P	G	M	D
7347	1271	B	PhenoSense	756	Clinical	CA9915	R	>	R	=	R	=	R	=	R	=	NA	NA	S	=	S	=	NA	NA	NA	NA 756	1271	CA9915	U.S.	1998	CCTATTAGTCCTATTGAAACTGTACCAGTAAAATTAAAGCCAGGAATGGATGGACCAAGAGTTAAACAGTGGCCATTGACAGAAGAAAAAATAAAAGCATTAGTAGAAATTTGTGCAGAACTGGAAAAGGACGGGAAAATTTCAAAAATTGGGCCTGAAAATCCATACAATACTCCAGTATTTGCCATAAAGAAGAAAAACAGTACTAAATGGAGAAAACTAGTAGATTTCAGAGAACTTAATAAGAGAACTCAAGACTTCTGGGAAGTTCAATTAGGCATACCACATCCCGCAGGGTTAAAAAAGAARAAATCAGTAACAGTACTGGATGTGGGTGATGCATATTTCTCAATTCCACTAGATGAAGACTTCAGGAAGTATACTGCATTTACTATACCT…	3TC,AZT,D4T,DDI,NVP	P	I	S	P	I	E	T	V	P	V	K	L	K	P	G	M	D
7348	1173	B	PhenoSense	756	Clinical	CA9916	R	>	R	=	R	=	R	=	R	=	NA	NA	S	=	S	=	NA	NA	NA	NA 756	1173	CA9916	U.S.	1998	CCCATTAGTCCTATTGAAACTGTACCAGTAAAATTAAAGCCAGGAATGGATGGCCCAAAGGTTAAACAATGGCCATTGTCAGAAGAAAAGGTAAAAGCATTAGTAGAAATTTGTACAGAAATGGARAAGGAAGGAAAAATTTCAAAAATTGGGCCTGAAAATCCATACAATACTCCAGTATTTGCCATACATAAAAAGAACAGTAATAGATGGAGAAAATTAGTAGATTTTAGAGAACTTAATAAGAGAACTCAAGACTTCTGGGAGGTTCAGTTAGGAATACCACATCCTGCAGGGTTAAAAAAGAAAAAATCAGTAACAGTACTGGATGTGGGTGATGCATATTTCTCAGTTCCTTTAGATGAAGACTTCAGGAAGTATACTGCATTTACCATTCCC…	3TC,AZT,D4T,DDI,None	P	I	S	P	I	E	T	V	P	V	K	L	K	P	G	M	D
7350	1391	B	PhenoSense	756	Clinical	CA9918	R	>	R	=	S	=	S	=	R	=	NA	NA	S	=	R	=	NA	NA	NA	NA 756	1391	CA9918	U.S.	1998	CCCATTAGTCCTATTGAAACTGTACCAGTAAAATTAAAGCCAGGAATGGATGGCCCAAAAGTCAAACAGTGGCCATTGACAGAAGAAAAAATAAAAGCATTAGTAGAAATTTGTACAGAAATGGAAAAGGAAGGGAAAATTTCAAAAATTGGGCCTGAAAATCCATACAATACTCCAGTATTTGCCATAAAGAAAAAGGACAGTACTAAATGGAGAAAATTAGTAGATTTCAGAGAACTTAATAAGAGAACTCAAGACTTCTGGGAAGTCCAATTAGGAATACCACATCCCGCAGGGTTAAAACAGAAAAAATCAGTAACAGTACTAGATGTGGGTGATGCATATTTTTCAGTTCCCTTAGATGAAGAYTTCAGGAAGTATACTGCATTTACCATACCT…	3TC,ADV,AZT,D4T,DDI,None	P	I	S	P	I	E	T	V	P	V	K	L	K	P	G	M	D
7360	637	B	PhenoSense	756	Clinical	CA9928	R	>	R	=	R	=	R	=	R	=	NA	NA	S	=	S	=	NA	NA	NA	NA 756	637	CA9928	U.S.	1998	CCCATTAGTCCTATTGAAACTGTACCAGTAAAATTAAAGCCAGGAATGGATGGCCCAAGAGTTAAACAATGGCCATTGACAGAGGAAAAAATAAAAGCATTAGTAGAAATTTGTACAGAATTGGAAAAGGAAGGAAAAATTTCAAAAATTGGGCCTGAAAATCCATACAATACTCCAGTATTCGCCATAAAGAAAAAAGACAGCACTAAATGGAGAAAATTAGTAGATTTCAGAGAACTTAATAAGAGAACTCAAGACTTCTGGGAAGTTCAATTAGGAATACCACATCCCGCAGGGTTAAAAAAGAAAAAATCAGTAACAGTACTGGATGTGGGTGATGCATATTTTTCAGTTCCCTTAGATGAAGACTTCAGGAAGTATACTGCATTTACCATACCT…	3TC,AZT,D4T,DDI,None	P	I	S	P	I	E	T	V	P	V	K	L	K	P	G	M	D
7364	799	B	PhenoSense	756	Clinical	CA9932	NA	NA	NA	NA	NA	NA	NA	NA	NA	NA	NA	NA	NA	NA	NA	NA	NA	NA	NA	NA 756	799	CA9932	U.S.	1998	CCCATTAGTCCTATTGAAACTGTACCAGTAAAATTAAAGCCAGGAATGGATGGCCCAAAAGTTAAACAATGGCCATTGACAGAAGAAAAAATAAAAGCATTAATGGAAATTTGTACAGAATTGGAAMAGGATGGGAAAATTTCAAAAATTGGGCCTGAGAATCCATACAATACTCCAGTATTTGYCATAAAGAAGAAAGAAGGTACTAAATGGAGAAAATTAGTRGACTTCAGAGAACTTAATAAGAGAACTCAAGACTTCTGGGAAGTTCAACTAGGAATACCACATCCCGGAGGGTTAAAAAAGAAAAAATCAGTAACAGTACTAGATGTGGGTGATGCATATTTCTCAGTTCCCTTAGATGAAGACTTCAGGAAGTATACTGCATTTACCATACCT…	3TC,AZT,D4T,DDC,DDI,NVP	P	I	S	P	I	E	T	V	P	V	K	L	K	P	G	M	D
7376	640	B	PhenoSense	756	Clinical	CA9944	R	>	R	=	R	=	R	=	R	=	NA	NA	S	=	S	=	NA	NA	NA	NA 756	640	CA9944	U.S.	1998	CCCATTAGTCCTATTGAAACTGTGCCAGTAAAATTAAAGCCAGGAATGGATGGCCCAAAAGTTAAACAATGGCCATTGACAGAGGAAAAAATAAAAGCCTTAGTAGAAATTTGTACAGAATTAGAAAAGGAAGGAAAAATTTCAAAAATTGGGCCTGAAAACCCATATAATACTCCAGTATTTGCCATAAAGAAAAAAGACAGTACTAAATGGAGAAAATTAGTAGATTTTAGAGAACTTAATAAGAGAACTCAAGACTTTTGGGAAGTTCAATTAGGGATACCACATCCCGCAGGGTTAAAAAAGAAGAAATCAGTAACAGTACTGGATGTGGGTGATGCATATTTTTCAGTTCCCTTAGATAAAGAATTCAGGAAGTATACTGCATTTACTATACCT…	3TC,AZT,D4T,DDI,NVP	P	I	S	P	I	E	T	V	P	V	K	L	K	P	G	M	D
7377	796	B	PhenoSense	756	Clinical	CA9945	R	>	R	=	R	=	R	=	R	=	NA	NA	NA	NA	NA	NA	NA	NA	NA	NA 756	796	CA9945	U.S.	1998	CCCATTAGTCCTATTGAAACTGTACCAGTAAAATTAAAGCCAGGAATGGATGGGCCAAAAGTTAARCARTGGCCATTGACAGAAGAAAAAATAAAAGCATTAACAGAAATTTGTACAGAATTGGAAAAAGAAGGAAAAATYTCAAAAATTGGGCCTGAAAATCCATACAATACTCCAATATTTGCCATAAAGAAAAAGAACAGTGATAGATGGAGAAAATTAATGGATTTCAGAGAGCTTAATAAGAGAACTCAAGATTTCTGGGAAGTTCAATTAGGACTACCACATCCCGCAGGGTTAAAAAAGAAMAAGTCAGTAACAGTACTAGATGTGGGTGATGCATATTTYTCAGTTCCCTTAGATGAAGACTTCAGGAAGTATACTGCATTCACCATACCT…	3TC,AZT,D4T,DDC,DDI,NVP	P	I	S	P	I	E	T	V	P	V	K	L	K	P	G	M	D
7381	4173	B	PhenoSense	756	Clinical	41731906	R	>	R	=	S	=	S	=	R	=	NA	NA	R	=	R	=	NA	NA	NA	NA 756	4173	41731906	U.S.	1998	CCCATTAGTCCTATTGACACTGTACCAGTAAAATTAAAGCCAGGAATGGATGGCCCAAAAGTTAAACAATGGCCATTGACAGAAGAAAAAATAAAAGCATTAGTAGAAATTTGTACAGAAATGGAAAAGGAAGGAAAAATTTCAARRATTGGGCCTGAAAATCCATACAATACTCCAGTATTTGCCATAAAGAAAAARGACAGTACTAAATGGAGAAAATTAGTAGATTTCAGGGAACTTAATAAGAGAACTCAAGACTTCTGGGAAGTTCAATTAGGAATACCACATCCTGCAGGGTTAAAAAAGAAAAAATCAGTAACAGTACTGGATGTGGGTGATGCATATTTTTCAGTTCCCTTAGATGAAGACTTCAGGAAGTATACWGCATTTACTATACCT…	3TC,AZT,DDI,None	P	I	S	P	I	D	T	V	P	V	K	L	K	P	G	M	D
7385	4172	B	PhenoSense	756	Clinical	CA9953	NA	NA	NA	NA	NA	NA	NA	NA	NA	NA	NA	NA	S	=	S	=	NA	NA	NA	NA 756	4172	CA9953	U.S.	1998	CCCATTAGTCCTATTGAAACTGTACCAGTAAAATTAAAGCCAGGAATGGATGGCCCAAAAGTTAAACAATGGCCATTGACAGAAGAGAAAATAAAAGCATTAATAGAAATTTGTACAGARMTGGAAAAGGAAGGAAAAATTTCAAAAATTGGGCCTGAAAATCCATACAATACTCCAGTATTTGCCATAAAGAAAAARRACAGTACTAAATGGAGAAAATTAGTAGATTTCAGAGAGCTTAATAAGARAACTCAAGACTTCTGGGAAGTTCAATTAGGAATACCACATCCYGCAGGGTTAAAAAAGAAAAAATCAGTGACAGTATTGGATGTRGGTGATGCATATTTCTCAGTTCCCTTAGATRAAGACTTCAGGAAGTATACTGCATTCACCATACCT…	3TC,AZT,D4T,DDC,DDI,Unknown	P	I	S	P	I	E	T	V	P	V	K	L	K	P	G	M	D
7878	634	B	PhenoSense	756	Clinical	CA10464	R	>	R	=	R	=	R	=	R	=	NA	NA	S	=	S	=	NA	NA	NA	NA 756	634	CA10464	U.S.	1998	CCCATTAGTCCTATTGAAACTGTACCAGTAAAATTGAAGCCAGGAATGGATGGCCCAAAAGTTAAACAGTGGCCATTGACAGAAGAAAAAATAAAAGCATTAGTAGAAATTTGTACAGAACTGGAAGAGGCAGGAAAAATTTCAAAGATTGGGCCTGAAAATCCATACAATACTCCAGTATTTGCCATAAAGAAAAAGAACAGTGATAAATGGAGAAAATTAGTAGATTTCAGAGAACTTAATAAGAGAACTCAAGACTTCTGTGAAGTCCAATTAGGAATACCACATCCCGCAGGGTTAAAAAAGAAAAAATCAGTAACAGTACTGGATGTGGGTGATGCATATTTTTCAATTCCCTTAGATRAAGACTTCAGGAAGTATACTGCATTTACCATACCT…	3TC,AZT,D4T,DDC,DDI,NVP	P	I	S	P	I	E	T	V	P	V	K	L	K	P	G	M	D
7879	4014	B	PhenoSense	756	Clinical	CA10465	R	>	R	=	R	=	R	=	R	=	NA	NA	S	=	S	=	NA	NA	NA	NA 756	4014	CA10465	U.S.	1997	CCCATTAGTCCTATTGAAACTGTACCAGTAAAATTAAAGCCAGGAATGGATGGCCCAAAAGTTAAACAATGGCCATTGACAGAAGAAAAAATAAAAGCATTAGTAGAAATTTGTACAGAACTGGAAAAGGACGGGAAAATTTCAAAAATTGGGCCTGACAATCCATACAATACTCCAGTATTTGCCATAAAGAAAAAAGACAGTACTAAATGGAGAAAATTAGTAGATTTCAGAGAACTTAATAAAAGAACTCAAGACTTYTGGGAAGTTCAATTAGGAATACCACATCCCTCAGGGCTAAAAAAGAAAAAATCAGTAACAGTACTAGATGTGGGTGATGCATATTTTTCAGTTCCCTTAGATGCAGATTTCAGAAAGTATACTGCATTTACCATACCY…	3TC,AZT,D4T,DDI,None	P	I	S	P	I	E	T	V	P	V	K	L	K	P	G	M	D
7884	622	B	PhenoSense	756	Clinical	CA10470	R	=	R	=	R	=	R	=	R	=	NA	NA	R	=	R	=	NA	NA	NA	NA 756	622	CA10470	U.S.	1998	CCCATTAGTCCTATTGAAACTGTACCAGTAAAATTAAAACCAGGAATGGATGGTCCAAAAGTTAAACAATGGCCATTGACAGAAGAAAAAATAAAAGCATTAATAGAAATTTGTACAGAATTGGAAAAGGATGGGAAAATTTCAAAAATTGGGCCTGAAAATCCATACAATACTCCAGTATTTGCCATAAAGAAAAAGAACAGTACTAGGTGGAGAAAAATAGTAGATTTCAGAGAACTTAACAAGAGAACTCAAGACTTCTGGGAAGTCCAATTAGGAATACCGCACCCCGCAGGGTTGAAAAAGAAAAAATCAGTAACAGTAMTAGATGTGGGTGATGCATATTTTTCAATTCCCTTAGATGAAGACTTCAGGAAATATACTGCATTTACAATACCT…	3TC,ADV,AZT,D4T,DDC,DDI,EFV	P	I	S	P	I	E	T	V	P	V	K	L	K	P	G	M	D
7888	606	B	PhenoSense	756	Clinical	CA10474	R	>	R	=	R	=	R	=	R	=	NA	NA	R	=	R	=	NA	NA	NA	NA 756	606	CA10474	U.S.	1998	CCCATTAGTCCTATTGAAACTGTACCAGTAAAATTAAAGCCAGGAATGGATGGCCCAAGAGTTAAACAATGGCCATTGACAGAAGAAAAAATAAAAGCATTAGTAGAAATTTGTACAGAAYTGGAAAAGGAAGGAAAAATTTCAAAAATTGGGCCTGAAAATCCATACAATACTCCAGTATTTGCCATAAAGAAAAAAGACAGTACTAAATGGAGAAAATTAGTAGATTTCAGAGAACTTAATAAGAGAACTCAAGACTTTTGGGAAGTTCAATTAGGAATACCACATCCATCAGGGTTAAAAAAGAAAAAATCAGTAACAGTACTGGATGTGGGTGATGCATATTTTTCAGTTCCTCTAGATGAAGACTTCAGGAAGTATACTGCATTCACCATACCT…	3TC,AZT,D4T,DDI,None	P	I	S	P	I	E	T	V	P	V	K	L	K	P	G	M	D
7910	4307	B	PhenoSense	2114	Clinical	CA10496	S	=	S	=	S	=	S	=	R	=	NA	NA	NA	NA	NA	NA	NA	NA	NA	NA 870	4307	CA10496	U.S.	1999	CCCATTAGTCCTATTGAAACTGTACCAGTAAAATTGAAGCCAGGAATGGATGGCCCAAAAGTTAAACAATGGCCATTGACAGAAGAAAAAATAAAAGCATTAGTAGAAATTTGTACAGAAATGGAAAAGGAAGGAAAAATTTCAAAAATTGGGCCTGAAAATCCATACAATACTCCAGTATTTGCCATAAAGAAAAAAGACAGTACTAAATGGAGAAAATTAGTAGATTTCAGAGAACTTAATAAGAGAACTCAAGACTTCTGGGAAGTTCAATTAGGAATACCACATCCTGCAGGGTTAAAAAAGAAAAAATCAGTTACAGTACTGGATGTGGGTGATGCATATTTTTCAGTTCCATTAGATGAAGACTTCAGGAAGTATACTGCATTTACCATACCT…	3TC,AZT,D4T,DDI,None	P	I	S	P	I	E	T	V	P	V	K	L	K	P	G	M	D
7913	790	B	PhenoSense	756	Clinical	CA10499	R	=	R	=	R	=	R	=	R	=	NA	NA	S	=	R	=	NA	NA	NA	NA 756	790	CA10499	U.S.	1998	CCCATTAGTCCTATTGAAACTGTACCAGTAAAATTAAAGCCAGGAATGGATGGTCCAAAAGTTAAACAATGGCCATTGACAGAAGAAAAAATAAAAGCACTAATAGAAATTTGTGCAGAATTGGAAAAGGAAGGAAAAATTTCRARRATTGGGCCTGAAAATCCATACAATACKCCAGTATTTGCCATAAAGAAAAAGAACAGTACTAGATGGAGAAAATTAGTAGATTTCAGAGAACTTAATAAGAGAACTCAAGACTTCTGGGAAGTTCAATTAGGAATACCACATCCTGCAGGGTTAAAAAAGAAAAAATCAGTAACAGTACTGGATGTGGGTGATGCATATTTTTCAGTTCCCTTAGATAAAGAMTTCAGGAAGTATACTGCATTTACCATACCT…	3TC,AZT,D4T,DDC,DDI,None	P	I	S	P	I	E	T	V	P	V	K	L	K	P	G	M	D
7946	4337	B	PhenoSense	2114	Clinical	CA10532	R	=	R	=	R	=	S	=	R	=	R	=	R	=	R	>	R	=	NA	NA 870	4337	CA10532	U.S.	1999	CCCATTAGTCCTATTGAAACTGTACCAGTRAAATTAAAGCCAGGAATGGATGGCCCAAAAGTTAAACAATGGCCATTGACAGARGAGAAAATAAAAGCATTAGTAGAAATTTGTACAGAAATGGAAAAGGAAGGGAAAATTTCAAAAATTGGGCCTGAAAATCCATATAATACTCCAGTATTTGCCATAAAGAAAAAAGACAGTACCAAATGGAGAAAATTAGTAGATTTCAGAGAACTTAATAAGAGAACTCAAGATTTCTGGGAAGTTCAATTAGGAATACCGCATCCCTCAGGGTTAGAAAAGAAAAAATCAGTAACAGTACTGGATGTGGGTGATGCATATTTTTCAGTTCCCTTAGATAAAGAATTCAGGAAGTATACTGCATTTACCATACCC…	3TC,D4T,DDI,NVP	P	I	S	P	I	E	T	V	P	V	K	L	K	P	G	M	D
8040	4417	B	PhenoSense	870	Clinical	CA10626	S	=	R	=	R	=	R	=	S	=	S	=	R	=	R	>	NA	NA	NA	NA 870	4417	CA10626	U.S.	1999	CCCATTAGTCCTATTGAAACTGTACCAGTAAAATTAAAGCCAGGAATGGATGGCCCAAAAGTTAAACAATGGCCATTGACAGAAGAAAAAATAAAAGCATTAATAGAAATTTGTACAGAAATGGAAAAGGAAGGGAAAATTTCAAAAATTGGGCCCGAAAATCCATACAATACTCCAGTATTTGCCATAAAGAAGAAAAACAGTGATAGATGGAGAAAATTAGTAGATTTCAGAGAACTTAATAAAAGAACTCAAGACTTCTGGGAAGTTCAATTAGGAATACCACACCCCGCAGGGTTAAAAAAGAACAAATCAGTAACAGTACTGGATGTGGGTGATGCATATTTTTCAGTTCCCTTAGATGAAGACTTCAGGAAGTATACTGCATTTACCATACCT…	3TC,AZT,D4T,NVP	P	I	S	P	I	E	T	V	P	V	K	L	K	P	G	M	D
8044	4421	B	PhenoSense	2114	Clinical	CA10630	R	=	R	=	R	=	R	=	R	=	NA	NA	R	=	R	>	NA	NA	NA	NA 870	4421	CA10630	U.S.	1999	CCCATTAGTCCTATTGAAACTGTACCAGTAAAATTAAAGCCAGGAATGGATGGCCCAAGAGTTAAACAATGGCCATTGACAGAAGAAAAAATAAAAGCATTAGTAGAAATTTGTACAGAATTGGAAAAGGAAGGRAAAATTTCAAAAATTGGGCCTGAAAATCCATACAATACTCCAATATTTGCCATCAAGAAAAAGAACAGTAATAGATGGAGAAAAGTAGTAGATTTCAGAGAACTTAATAARAGAACTCAAGACTTCTGGGAAGTTCAATTAGGAATACCACATCCTGCAGGGTTAAAAAAGAAAAAATCAGTAACAGTATTGGATGTGGGTGATGCATATTTTTCAGTTCCCTTAGATGAARACTTCAGGAAGTATACTGCATTTACCATACCT…	3TC,ABC,ADV,AZT,D4T,NVP	P	I	S	P	I	E	T	V	P	V	K	L	K	P	G	M	D
8379	4486	B	PhenoSense	870	Clinical	CA10967	R	=	R	=	S	=	S	=	R	=	S	=	R	=	R	>	NA	NA	NA	NA 870	4486	CA10967	U.S.	1999	CCCATTAGCCCTATTGAAACTGTACCAGTAAAATTAAAGCCAGGAATGGATGGCCCAAGAGTTAAACAATGGCCATTGACAGAAGAAAAAATAAAAGCATTAGTAGAGATTTGTACAGAAATGGAAAAGGAAGGAAAAATTACAAGAATTGGGCCTGAAAATCCATACAATACTCCAGTATTTGTCATAAAGAAAAAAGACAGTACTAAATGGAGAAAAGTAACAGATTTCAGAGAACTTAACAAGAGAACTCAAGATTTCTGGGAAATTCAATTAGGAATACCACATCCTGCAGGGTTAAAAAAGAAAAAATCAGTAACAGTTCTGGATGTGGGAGATGCATATTTTTCAGTTCCCTTAGATAAAGAATTCAGGAAGTATACTGCATTTACCATACCT…	3TC,AZT,D4T,DDI,NVP	P	I	S	P	I	E	T	V	P	V	K	L	K	P	G	M	D
8401	1439	B	PhenoSense	2114	Clinical	CA10989	R	>	R	=	S	=	S	=	R	=	NA	NA	R	=	R	=	NA	NA	NA	NA 1153	1439	CA10989	U.S.	1999	CCCATTAGTCCTATTGAGACTGTACCAGTAAAATTAAAGCCAGGAATGGATGGCCCAAAAGTTAAACAATGGCCATTGACAGAAGAAAAAATAAAAGCATTAGTAGAAATTTGCACAGAAATGGAGAAGGAAGGAAAAATTTCAAAAATTGGGCCTGAAAATCCATACAATACTCCAGTATTTGCCATAAAGAAAAAAGACAGTACTAAATGGAGAAAATTAGTAGATTTCAGAGAACTTAATAAGAGAACTCAAGACTTCTGGGAAGTTCAATTAGGAATACCACATCCTGCAGGRTTAAAAAAGAACAAATCAGTAACAGTACTGGATGTGGGTGATGCATATTTCTCAGTTCCCTTAGATGAAGATTTCAGGAAGTACACTGCWTTTACCATACCT…	3TC,AZT,D4T,DDI,NRTI,NVP	P	I	S	P	I	E	T	V	P	V	K	L	K	P	G	M	D
8612	4578	B	PhenoSense	2114	Clinical	CA11204	R	>	R	=	R	=	R	=	R	=	NA	NA	S	=	S	=	NA	NA	NA	NA 870	4578	CA11204	U.S.	1999	CCCATTAGTCCTATTGAAACTGTACCAGTAAAATTAAAGCCAGGAATGGATGGCCCAAAAATTAAACAATGGCCATTGACAGAAGAAAAAATAAAGGCATTAATAGAAATTTGTACAGAATTGGAAAAGGACGGAAAAATTTCAAAAATTGGGCCTGAAAATCCATACAATACTCCAGTATTTGCCATAAAAAAGAAARACAGTGATAAATGGAGAAAACTAGTAGATTTCAGAGAACTTAATAAGAAAACTCAAGACTTCTGGGAAGTTCAATTAGGAATACCACATCCCGCAGGGTTAAAAAAGAAAAAATCAGTAACAGTACTGGATGTGGGTGATGCATATTTCTCAGTTCCTTTGGATGAAGACTTCAGGAAGTATACTGCATTTACCATACCT…	3TC,AZT,D4T,DDC,None	P	I	S	P	I	E	T	V	P	V	K	L	K	P	G	M	D
8649	4588	B	PhenoSense	763	Clinical	SD-21	S	=	S	=	NA	NA	NA	NA	NA	NA	NA	NA	NA	NA	NA	NA	NA	NA	NA	NA 763	4588	SD-21	U.S.	< 1995	CCCATCAGTCCTATTGAAACTGTACCAGTAAAATTAAAGCCAGGAATGGATGGCCCAAAAGTTAAGCAATGGCCCTTGACAGAAGAAAAAATAAAAGCATTGGTAGAAATATGTACAGAAATGGAAAAGGAAGGAAAAATTTCAAAAATTGGGCCTGAGAATCCATACAATACTCCAGTATTTGCCATAAAGAAAAAAGACAGTACTAAATGGAGAAAACTAGTAGACTTTAGAGAACTTAATAAGAGAACTCAAGACTTCTGGGAAGTTCAATTAGGGATACCACATCCCGCAGGGTTAAAAAAGAACAAATCAGTAACAGTACTGGATGTGGGTGATGCATATTTTTCAGTTCCCTTAGATGAAGAATTCAGGAAGTATACTGCATTTACCATACCT…	D4T,EFV	P	I	S	P	I	E	T	V	P	V	K	L	K	P	G	M	D
8651	4589	B	PhenoSense	763	Clinical	SD-20	NA	NA	S	=	NA	NA	NA	NA	NA	NA	NA	NA	NA	NA	S	<	NA	NA	NA	NA 763	4589	SD-20	U.S.	< 1997	CCTATTAGTCCTATTGAAACTGTACCAGTAAAATTAAAGCCAGGAATGGATGGCCCAAAAGTTAAACAATGGCCATTGACAGAAGAAAAGATAAAAGCATTAGTAGAAATTTGTACAGAATTGGAAAAGGAAGGAAAAATTTCAAAAATTGGGCCTGAAAATCCATACAATACTCCAGTATTTGCCATAAAGAAAAAAGACAGTACTAAATGGAGAAAATTAGTAGATTTCAGAGAACTTAATAAGAGAACTCAAGACTTCTGGGAGGTTCAATTAGGAATACCACATCCCGCAGGGTTGAAAAAGAAAAAATCAGTAACCGTACTGGATGTGGGTGATGCATATTTTTCAGTTCCCTTAGATAAAGACTTCAGGAAGTATACTGCATTTACCATACCT…	3TC,D4T,NRTI,None	P	I	S	P	I	E	T	V	P	V	K	L	K	P	G	M	D
8653	4590	B	PhenoSense	763	Clinical	SD-19	NA	NA	S	=	NA	NA	NA	NA	NA	NA	NA	NA	NA	NA	S	<	NA	NA	NA	NA 763	4590	SD-19	U.S.	< 1997	CCCATTAGTCCTATTGAAACTGTACCAGTAAAATTGAAGCCAGGAATGGATGGCCCAAAAGTTAAACAATGGCCATTGACAGAAGAAAAAATAAAAGCATTAGTAGAAATCTGTACAGAACTGGAAAAGGAAGGGAAAATTTCAAAAATTGGGCCTGAAAATCCATACAATACTCCAGTGTTTGCCATAAAGAAAAAAGACAGTACTAAATGGAGAAAATTAGTAGATTTCAGGGAACTTAATAAGAGAACTCAAGACTTCTGGGAAGTTCAATTAGGAATACCACATCCTGCAGGGTTAAAAAAGAAAAAATCAGTAACAGTACTGGATGTGGGTGATGCATATTTTTCAGTTCCCTTAGATAAAGAATTCAGGAAGTATACTGCATTTACCATACCT…	3TC,AZT,NRTI,None	P	I	S	P	I	E	T	V	P	V	K	L	K	P	G	M	D
8655	4591	B	PhenoSense	763	Clinical	SD-18	NA	NA	S	=	NA	NA	NA	NA	NA	NA	NA	NA	NA	NA	S	<	NA	NA	NA	NA 763	4591	SD-18	U.S.	< 1997	CCCATTAGTCCTATTGACACTGTACCAGTAAAATTAAAGCCAGGAATGGATGGCCCAAAAGTTAAACAATGGCCATTGWCAGAAGAAAAAATAAAAGCATTAGTAGAAATTTGTACAGAAATGGAAAAGGAAGGGAAAATTTCAAAAATTGGGCCTGAAAATCCATACAATACTCCAGTATTTGCCATAAAGAAAAAGAACAGTACTAGATGGAGAAAACTAGTAGATTTCAGAGAACTTAATAAAAGAACTCAAGACTTCTGGGAAGTTCAATTAGGAATACCACATCCCGCAGGGTTAAAAAAGAAGAAATCAGTAACAGTACTGGATGTGGGTGATGCATATTTTTCAATTCCCTTAGACGAAGACTTCAGGAAGTATACTGCGTTTACCATACCC…	3TC,AZT,None	P	I	S	P	I	D	T	V	P	V	K	L	K	P	G	M	D
8659	4593	B	PhenoSense	763	Clinical	SD-16	NA	NA	S	=	NA	NA	NA	NA	NA	NA	NA	NA	NA	NA	R	=	NA	NA	NA	NA 763	4593	SD-16	U.S.	< 1997	CCCATTAGTCCTATTGAAACTGTACCAGTAAAATTAAAGCCAGGAATGGATGGTCCTAAAGTTAAACAATGGCCATTAACAGAGGAAAAAATAAAAGCATTGGTAGAAATTTGTACAGAAATGGAAAAGGAAGGAAAAATTTCAAAAATTGGGCCTGAAAATCCATACAATACTCCAGTATTTGCCATAAAGAAAAAAGACAGTACTAGATGGAGAAAATTAGTAGATTTCAGAGAACTTAATAAGAGAACTCAGGACTTCTGGGAAGTTCAATTAGGAATACCACATCCCGCAGGGTTAAAGAAGAAAAAATCAGTAACAGTATTGGATGTGGGTGATGCATATTTTTCAGTTCCCTTAGATAAAGACTTCAGAAAGTATACTGCATTTACCATACCT…	D4T,DDI,NRTI,None	P	I	S	P	I	E	T	V	P	V	K	L	K	P	G	M	D
8661	4594	B	PhenoSense	763	Clinical	SD-14	NA	NA	R	=	NA	NA	NA	NA	NA	NA	NA	NA	NA	NA	S	<	NA	NA	NA	NA 763	4594	SD-14	U.S.	< 1997	CCCATTAGTCCTATTGAAACTGTACCAGTAAAATTAAAGCCAGGAATGGATGGCCCAAAAGTCAAACAATGGCCATTGACAGAAGAGAAAATAAAAGCATTAGTAGAAATTTGTACAGAACTGGAAAAGGAAGGAAAAATTTCAAAAATTGGGCCTGAAAATCCATACAATACTCCAGTATTTGCCATAAAGAAGAAAGACAGTACTAAGTGGAGAAAAATAGTAGATTTCAGAGAACTTAATAAAAGAACTCAAGATTTCTGGGAAGTTCAATTAGGAATACCACATCCCGCAGGGTTAAAAAAGAAGAAATCAGTAACAGTACTGGATGTGGGTGATGCATATTTTTCAGTTCCCTTAGACAAAGACTTCAGGAAGTATACTGCATTTACCATACCT…	3TC,DDI,NRTI,None	P	I	S	P	I	E	T	V	P	V	K	L	K	P	G	M	D
8663	4595	B	PhenoSense	763	Clinical	SD-13	NA	NA	R	=	NA	NA	NA	NA	NA	NA	NA	NA	NA	NA	S	<	NA	NA	NA	NA 763	4595	SD-13	U.S.	< 1997	CCAATAAGTCCTATTGAAACTGTACCAGTGAAATTAAARCCAGGAATGGATGGCCCAAAAGTTAAACAATGGCCATTGACAGAAGAAAAAATAAAAGCATTAGTAGAAATTTGTACAGAATTGGAACAAGAAGGGAAAATTTCAAAAATTGGGCCTGAAAATCCATACAATACTCCAATATTTGCCATAAAGAAAAAAGACRGTACTAAATGGAGAAAATTAGTAGATTTCAGAGAACTTAATAAGAGAACTCAAGACTTCTGGGAAGTTCAATTAGGAATACCACATCCTGCAGGGTTAAAGAAGAAAAAATCAGTAACAGTCCTGGATGTGGGTGATGCATATTTTTCAGTTCCCTTAGATAAAGACTTCAGGAAGTATACTGCATTTACTATACCT…	3TC,D4T,NRTI,None	P	I	S	P	I	E	T	V	P	V	K	L	K	P	G	M	D
8667	4597	B	PhenoSense	763	Clinical	SD-10	NA	NA	S	=	NA	NA	S	<	NA	NA	NA	NA	NA	NA	NA	NA	NA	NA	NA	NA 763	4597	SD-10	U.S.	< 1997	CCYATTAGTCCTATTGAAACTGTACCAGTAAAATTAAAGCCAGGAATGGATGGCCCMAAAGTYAAACAATGGCCATTGACAGAAGAAAAAATAAARGCATTAGTAGARATTTGTACAGAAATGGAAAAGGAAGGAAAAATTTCAAAAATTGGGCCTGAAAATCCATATAATACTCCAGTATTTGCYATAAAGAAAAAAGACAGTACTAAATGGAGAAAATTAGTAGATTTTAGAGARCTTAATAAGAGAACTCAAGAYTTCTGGGARGTTCAATTAGGAATACCACATCCAGCAGGGTTAAAACAGAAAAAGTCAGTGACAGTGCTGGATGTGGGTGATGCATATTTTTCAGTTCCATTAGATAAAGAATTCAGRAAGTATACTGCATTTACCATACCA…	3TC,AZT,NRTI,None	P	I	S	P	I	E	T	V	P	V	K	L	K	P	G	M	D
8669	4598	B	PhenoSense	763	Clinical	SD-7	NA	NA	R	=	NA	NA	NA	NA	NA	NA	NA	NA	NA	NA	NA	NA	NA	NA	NA	NA 763	4598	SD-7	U.S.	< 1997	CCCATTAGTCCTATTGAAACTGTACCAGTAAAATTAAAACCAGGAATGGATGGCCCAAAAGTTAAACAGTGGCCATTGACAGAAGAAAAAATAAAAGCATTAGTAGAAATTTGTACAGAAATGGAAAAGGAAGGAAAAATTTCAAAAATTGGGCCTGAAAATCCATACAATACTCCAGTATTTGCCATAAAGAAAAAAGATAGTACTAAATGGAGAAAAGTAGTAGATTTTAGGGAACTTAATAAGAGAACTCAAGACTTCTGGGAAGTTCAATTAGGAATACCACATCCCGCAGGGTTAAAAAAGAAAAAATCAGTAACAGTACTAGATGTGGGTGATGCATATTTTTCAGTTCCCTTAGATGAAGACTTCAGGAAGTATACTGCATTTACCATACCT…	3TC,DDI,NRTI,None	P	I	S	P	I	E	T	V	P	V	K	L	K	P	G	M	D
8671	4599	B	PhenoSense	763	Clinical	SD-6	NA	NA	S	=	NA	NA	NA	NA	NA	NA	NA	NA	NA	NA	NA	NA	NA	NA	NA	NA 763	4599	SD-6	U.S.	< 1997	CCTATTAGTCCTATTGAAACTGTACCAGTAAAATTAAAGCCAGGAATGGATGGCCCAAGAGTTAAACAATGGCCATTGACAGAAGAAAAAATAAAAGCATTAGTAGAAATTTGTACAGAAATGGAAAAGGAAGGAAAAATTTCAAAAATTGGGCCTGAAAATCCATACAATACTCCAGTATTTGCCATAAAGAAAAAGGGCGGTACTAGATGGAGAAAATTAGTAGACTTCAGAGAACTTAATAAGAGAACTCAAGACTTCTGGGAAGTTCARTTAGGAATACCACATCCAGCAGGGTTAAAAAAGAAAAAATCAGTAACAGTACTGGATGTGGGTGATGCATATTTTTCAGTCCCTTTAGATGAAGACTTCAGGAAGTATACTGCATTTACCATACCT…	3TC,D4T,NRTI,None	P	I	S	P	I	E	T	V	P	V	K	L	K	P	G	M	D
8673	4600	B	PhenoSense	763	Clinical	SD-5	NA	NA	S	=	NA	NA	S	<	NA	NA	NA	NA	NA	NA	NA	NA	NA	NA	NA	NA 763	4600	SD-5	U.S.	< 1997	CCCATTAGTCCTATTGAAACTGTACCAGTAAAATTAAAGCCAGGAATGGATGGCCCAAGAGTTAAACAATGGCCATTGACAGAAGAAAAAATAAAAGCATTAGTAGAAATTTGTACAGAAATGGAAAAGGAAGGGAAGATTTCAAAAATTGGGCCTGAAAATCCATACAATACTCCAGTATTTGCCATAAAGAAAAAAGATAGTACTAAATGGAGAAAATTAGTAGATTTCAGAGAACTTAATAAGAGAACTCAAGACTTCTGGGAAGTTCAATTAGGAATACCACATCCCGCAGGGTTAAAAAAGAAAAAATCAGTAACAGTACTGGATGTGGGTGATGCATATTTTTCAGTTCCCTTAGATGAAGACTTCAGGAAGTATACAGCATTTACAATACCT…	3TC,AZT,NRTI,None	P	I	S	P	I	E	T	V	P	V	K	L	K	P	G	M	D
8675	4601	B	PhenoSense	763	Clinical	SD-2	NA	NA	R	=	NA	NA	R	=	NA	NA	NA	NA	NA	NA	NA	NA	NA	NA	NA	NA 763	4601	SD-2	U.S.	< 1997	CCCATTAGTCCTATTGAAACTGTACCAGTAAAATTAAAGCCAGGAATGGATGGCCCAAAAGTTAAACAATGGCCATTGACAGAAGAAAAAATAWAAGCATTAGTAGAAATTTGTRACGATTTGGAAGAGGAAGGAAAAATTTCAAAAATTGGGCCTGAAAATCCATACAATACTCCAGTATTTGCCATAAAGAAAAAAGACAGTGCTAAATGGAGAAAATTAGTAGATTTCAGAGAACTTAATAAGAGAACTCAAGATTTCTGGGAGGTTCAGTTAGGAATACCACATCCAKCAGGGTTAAAAAAGAAAAAATCAGTAACAGTACTGGATGTGGGTGATGCATATTTTTCARTTCCCTTAGATAAAGAYTTCAGGAAGTATACTGCATTTACCATACCT…	3TC,AZT,NRTI,None	P	I	S	P	I	E	T	V	P	V	K	L	K	P	G	M	D
9270	4725	B	PhenoSense	2114	Clinical	CA11587	R	>	R	=	R	=	R	=	R	=	NA	NA	R	=	R	=	NA	NA	NA	NA 870	4725	CA11587	U.S.	1999	CCcATTAGTCCTATTGAAACTGTACCAGTAAAATTAAAGCCCGGAATGGATGGCCCAAAAGTTAAACAATGGCCATTGACAGAAGAAAAAATAAAAGCATTAATAGAAATCTGTACAGAACTGGAAAAGGATGGGAAAATTTCAAAAATTGGGCCTGAAAATCCATACAATACTCCAATATTTGCCATAAAGAAAAAGAACAGTGATAAATGGAGAAAATTAGTAGATTTCaGAGAACTTaATAAGAAAACTCAAGACTTCTGGGAAGTTCAATTAGGAATACCACATCCTGGAGGGTTAAAAAAGAAAAAATCAGTaACAGTACTGGATGTGGGTGATGCATATTTCTCAATTCCCTTAGACGAAAACTTCAGGAAGTATACTGCATTTACCATACCT…	3TC,AZT,D4T,DDI,None	P	I	S	P	I	E	T	V	P	V	K	L	K	P	G	M	D
9342	4770	B	PhenoSense	2114	Clinical	CA11659	R	>	R	=	R	=	R	=	R	=	NA	NA	S	=	S	=	NA	NA	NA	NA 870	4770	CA11659	U.S.	1999	CCCATTAGTCCTATTGAAACTGTACCAGTaAAAtTAAAGcCAGGAATGGaTGGCCCAaAAGTTAAACAATGGcCATTGACAGAAGAAAAAATArAAGCATTAGTAGAAATTTGTACAGAATTGGAAAAGGAAGGAAAAATTTCAAAAATTGGGCCTGAAAATCCATACAAyACTCCAGTATTTGCCATAAAGAAAAAGrACAGTACTAAATGGaGaAAATTAGTAGACTTCAGGGAACTTAATAAAAGAACTCAaGACTTCTGGGAAGTTCArTTAGGAATACCACATCCTGCAGGGTTAAAAAAGAAAAAATCAGTAACAGTaCTGGATGTGGGTGATGCATATTTTTCArTTCCCTTAsmTGAaGACTTCAGGAaGTATACTGCATTTACCATACCT…	3TC,AZT,D4T,None	P	I	S	P	I	E	T	V	P	V	K	L	K	P	G	M	D
9363	4787	B	PhenoSense	2114	Clinical	CA11680	NA	NA	NA	NA	NA	NA	NA	NA	NA	NA	NA	NA	R	=	R	>	NA	NA	NA	NA 870	4787	CA11680	U.S.	1999	CCCATCAGTCCTATTGAAACTGTACCAGTAAAATTAAAGCCGGGAATGGATGGCCCAAAAGTTAAACAATGGCCATTGACAGAAGAAAAAATAAAAGCATTAGTAGAAATTTGTACAGAAwTGGAAAAGGAAGGAAAAATTTCAAAAATTGGGCCTGAAAATCCATACAATACTCCAGTGTTTgCCATAAaGAAAAaGgACAGTACTAAATGgAGAAAaTTaGTAGATTTTAGaGAACTTAATAAGaGAACTCAAGACTTTTGGGAGGTTCAATTAGGAATACCACATCCCGCAGGGTTAAAAAAGAACAAATCAGTAACAGTACTGGaTGTGGGGGATGCATATTTTTCAGTTCCCTTAGATGAAGACTTCAGGAAGTATACTGCATTTACCATACCC…	AZT,DDI,NVP,Unknown	P	I	S	P	I	E	T	V	P	V	K	L	K	P	G	M	D
9405	1577	B	PhenoSense	2114	Clinical	CA11722	R	=	S	=	S	=	S	=	S	=	NA	NA	S	=	S	=	NA	NA	NA	NA 1153	1577	CA11722	U.S.	1999	CCCATTAGTCCTATTGAAACTGTACCAGTAAAATTAAAGCCAGGAATGGATGGCCCAAAAGTTAAACARTGGCCATTGACAGAAGAAAAAATAAAAGCATTAGTAGAAATTTGTACAGAAATGGAAAAGGAAGGGAAAATTTCAAAAATTGGGCCTGAGAATCCATACAATACTCCAATATTTGCCATAAAGAAAAAAGACAGTACCAAATGGAGAAAATTAGTAGACTTCAGAGAACTTAATAAGAAAACTCAAGACTTCTGGGAAGTTCAATTAGGAATACCACATCCCGCAGGGTTAAAACAGAAAAAATCAGTAACAGTACTRGATGTGGGTGATGCATATTTTTCAGTTCCATTAGATAAAGAYTTCAGGAAGTATACTGCATTTACCATACCT…	3TC,AZT,D4T,DDC,EFV	P	I	S	P	I	E	T	V	P	V	K	L	K	P	G	M	D
9406	3868	B	PhenoSense	2114	Clinical	CA11723	R	=	R	=	R	=	R	=	R	=	R	=	R	=	R	=	NA	NA	NA	NA 951	3868	CA11723	U.S.	1999	CCCATTAGTCCTATTGAAACTGTACCAGTAAAATTAAAGCCAGGAATGGATGGCCCAAGAGTTAAACAATGGCCATTGACAGAAGAAAAGATAAAAGCATTAATGGAAATCTGTACAGAACTGGAGAAGGAAGGAAAAATTTCAAAAATTGGGCCTGAAAATCCATACAATACTCCAGTATTTGCCATAAAGAAAAAGAACAGTGATAAATGGAGAAAATTAGTAGATTTCAGAGAACTTAATAAGAGAACTCAAGACTTCTGGGAAGTCCAATTAGGAATACCACACCCCGCAGGGTTAAAAAAGAACAAATCAGTAACAGTACTRGATGTGGGTGATGCATATTTTTCAGTTCCCTTAGATGAAGAATTCAGGAARTATACTGCATTCACCATACCT…	3TC,AZT,D4T,DDC,DDI,DLV,NVP	P	I	S	P	I	E	T	V	P	V	K	L	K	P	G	M	D
9415	4822	B	PhenoSense	870	Clinical	CA11732	R	=	R	=	R	=	R	=	R	=	R	=	S	=	R	>	NA	NA	NA	NA 870	4822	CA11732	U.S.	1999	CCcATTAGTCCTATTGAAACTGTACCAGTAAAaTTAAAGCCAGGGATGGATGGCCCAAGAGTTAAACAATGGCCATTGACAGAAGAAAAAATAAAAGCATTAGTAGAAATTTGTGCAGAATTGGAAAAGGAAGGAAAAATTTCAAAAATTGGGCCTGAAAATCCATACAATACTCCAGTATTTGCCATAAAGAAAAAAGACAGTACTAAATGGAGAAAAGTAGTAGATTTTAGAGAACTTAATAAGAGAACTCAAGACTTcTGGGAAGTTCAATTAGGAATACCACATCCCGCAGGGTTAAAAAAGAAAAAATCAGTAaCAGTACTGGATGTGGGTGATGCTTATTTTTCAGTTCCCTTAGATGAAGACTTCAGGAAGTATACTGCATTTACCATACCT…	3TC,AZT,D4T,DDI,NVP	P	I	S	P	I	E	T	V	P	V	K	L	K	P	G	M	D
9425	4827	B	PhenoSense	2114	Clinical	CA11742	R	>	R	=	R	=	R	=	R	=	NA	NA	S	=	S	=	NA	NA	NA	NA 870	4827	CA11742	U.S.	1999	CCCATTAGTCCTATTGAAACTGTACCAGTAAAATTAAAGCCAGGAATGGATGGCCCAAAAGTTAAACAATGGCCATTGACAGAAGAAAAAATAAAAGCATTAGTAGAAATTTGTACAGAATTGGaGAAGGAAGGGAAAATTTCAaAAATTGGGCCTGAAAATCCATACAaTACTCCAGTATTTGCCATAAAGAAAAAAGACAGTACTAAATGGAGaaAATTAGTAGATTTCAGAGAACTTAATAAGAGAACTCAAGACTtCTGGGAGGtTCAATTAGGAATACCACATCCCGCAGGGTTAAAAAAGAAAAAATCAGTAACAGTATTGGATGTGGGTGATGCATATTTTTCAGTTCCCTTAGATAAAGaCTTCAGGAAGTATACTGCATTTACCAtACCT…	3TC,AZT,D4T,DDI,None	P	I	S	P	I	E	T	V	P	V	K	L	K	P	G	M	D
9641	4873	B	PhenoSense	2114	Clinical	CA11970	R	>	R	=	R	=	R	=	R	=	NA	NA	R	=	R	=	NA	NA	NA	NA 870	4873	CA11970	U.S.	1999	CCCATTAGTCCTATTGAAACTGTACCAGTAAAATTAAAGCCAGGAATGGATGGCCCAAAAGTTAAACAATGGCCATTGACAGAAGAAAAAATAAAAGCATTAGTAGAAATTTGTACAGAAATGGAAAAGGAAGGGAAAATTTCAAAAATTGGGCCTGAAAATCCATACAATACTCCAGTATTTGCCATAAAGAAAAAGAACAGTGATAGATGGAGAAAATTAGTAGATTTTAGAGAGCTTAATAAGAGAACTCAAGACTTYTGGGAAGTTCAATTAGGGATACCACATCCCTCAGGGTTAGAAAAGAAAAAATCAGTAACAGTACTGGATGTGGGTGATGCATAYTTTTCAGTTCCYTTAGAYAAAGAATTCAGGAAGTATACTGCATTTACCATACCT…	3TC,AZT,DDI,Unknown	P	I	S	P	I	E	T	V	P	V	K	L	K	P	G	M	D
9650	4876	B	PhenoSense	2114	Clinical	CA11979	R	>	S	=	S	=	S	=	R	=	NA	NA	S	=	S	=	NA	NA	NA	NA 870	4876	CA11979	U.S.	1999	CCTATTAGTCCTATTGACACTGTGCCAGTAAAATTAAAGCCAGGGATGGATGGCCCAAAAGTTAAACAATGGCCATTGACAGAAGAAAArATAAAAGCATTaGTAGAAATTTGTACAGAAATGGAAAAGGaAGGAAAAATTTCAaAAATTGGGCCTGAAAATCCATATAATACTCCAGTaTTTGCtATAAAgAAAaAAGACaGTACTAAATGGaGAAAATTaGTaGACTTCaGAGAACTTAACAAGAGAACTCAAGACTTTTGGGAAGTTCAGTTAGGAATACCACATCCCGCAGGGTTAAAAAAGAAAAAATCAGTAACAGTACTGGATGTGGGTGATGCATATTTTTCAGTTCCCTtAGATAAGGACTTCAGGAAGTACACTGCATTCACCATACCy…	3TC,AZT,None	P	I	S	P	I	D	T	V	P	V	K	L	K	P	G	M	D
9988	5048	B	PhenoSense	2114	Clinical	CA12326	R	>	R	=	S	=	S	=	R	=	NA	NA	S	=	S	=	NA	NA	NA	NA 870	5048	CA12326	U.S.	1999	CCCATTAGTCCTATTGAAACTGTACCAGTCAAATTAAAGCCAGGAATGGaTGGCCCAAAGGTTAAACAATGGCCATTGACAGAAGAAAAAATAAAAGCATTAGTAGAAATTTGTACAGAAATGGAAAAGGAAGGAAAAATTTCAAAGATTGGGCCTGAAAATCCATACAATACTCCAGTATTTGCCaTaAAGAAAAAAGACAGTACTAAATGGAGAAAATTAGTAGATTTCaGaGAACTTAaTAAGAGAACTCAAGACTtCTGGGAAGTTCAATTAGGAATACCACATCCCGCAGGGTTAAAAAaGAAAAAATCAGTAACAGTACTAGATGTGGGTGATGCATATTTTTCAGTyCCCTTACATGAAgACTTCAGGAAGTATACTGCATTTACCATACCT…	3TC,D4T,None	P	I	S	P	I	E	T	V	P	V	K	L	K	P	G	M	D
10095	5140	B	PhenoSense	1167	Clinical	CA12433	R	>	R	=	R	=	R	=	R	=	R	=	S	=	S	=	NA	NA	NA	NA 870	5140	CA12433	U.S.	1999	CCCATTAGTCCTATTGAAACTGTACCAGTAAAATTAAAGCCAGGAATGGATGGCCCAAAAGTTAAACAATGGCCATTGACAGAAGAAAAAATAAAAGCATTAGTAGAAATTTGTACAGAATTGGAAAAGGAAGGAAAAATTTCAAAAATTGGGCCTGAAAATCCATACAATACTCCAGTATTTGCCATAAAGAAAAAAGACAGTACTAAATGGAGAAAATTAGTAGATTTCAGAGAACTTAATAAGAGAACCCAAGACTTCTGGGAAGTTCAATTAGGAATACCACATCCCGCAGGGTTAAAAAAGAAAAAATCAGTAACAGTATTGGATGTGGGTGATGCATATTTTTCAGTTCCTCTAGATAAAGACTTCAGGAAGTATACTGCATTTACCATACCT…	3TC,AZT,None	P	I	S	P	I	E	T	V	P	V	K	L	K	P	G	M	D
10126	5168	B	PhenoSense	2114	Clinical	CA12464	R	=	R	=	R	=	R	=	R	=	R	=	S	=	S	=	NA	NA	NA	NA 870	5168	CA12464	U.S.	1999	CCCATTAGTCCTATTGAAACTGTACCAGTAAAATTGAAGCCAGGAATGGATGGCCCAAAAGTTAAACAATGGCCATTGACAGAAGAGAAAATAAAAGCATTAGTAGAAATTTGTACAGAACTGGAARAGGAAGGAAAAATTTCAAAAATTGGGCCTGAAAATCCATACAATACTCCAGTATTTGCCATAAAGAAAAAAAACAGTACTAAATGGAGAAAATTAGTAGATTTCAGAGAACTTAATAAGAGAACTCAAGACTTCTGGGAAGTTCAATTAGGAATACCACACCCTTCAGGGTTAAAAAAGAAAAAATCAGTAACAGTACTGGATGTGGGTGATGCATAYTTTTCAATTCCCTTAGATAAAGACTTCAGGAAGTATACTGCATTTACCATACCT…	RTI,Unknown	P	I	S	P	I	E	T	V	P	V	K	L	K	P	G	M	D
10157	5195	B	PhenoSense	960	Clinical	CA12495	R	=	R	=	R	>	R	=	R	=	R	=	R	=	R	>	NA	NA	NA	NA 870	5195	CA12495	U.S.	1999	CCCATAAGTCCTATTGAAACTGTACCAGTAAAATTAAAACCAGGAATGGATGGCCCAAGAGTTAAACAATGGCCATTGACAGAAGAAAAAATAAAAGCATTAMTAGAAATWTGTKCAGAATTGGAAAAGGATGGAAAGATTTCAAAAATTGGGCCTGAAAATCCATACAATACTCCAGTATTTGCCATAAAGAAAAAGAACAGTACTAAATGGAGAAAATTAGTAGATTTCAGAGAACTTAATAAGAGAACTCAAGACTTCTGGGAAATCCAATTAGGAATACCACACCCAGCAGGGTTAAAAAAGAAAAAATCAGCGACAGTATTGGATGTGGGTGATGCATATTTCTCAATTCCCTTAGATGAAGATTTCAGAAAGTATACTGCATTTACCATACCT…	D4T,DDC,NRTI,NVP	P	I	S	P	I	E	T	V	P	V	K	L	K	P	G	M	D
10492	5239	B	PhenoSense	2114	Clinical	CA12831	R	>	R	=	S	=	S	=	R	=	NA	NA	S	=	S	=	NA	NA	NA	NA 870	5239	CA12831	U.S.	1999	CCCATTAGTCCTATTAAAACTGTACCAGTAAAATTAAaGCCAGGAATGGaTGGCCCAAAaGTAAAACAATGGCCATTGACAGAAGAAAAAATAAAGGCATTAGTAGAAaTTTGTaCAGAAaTGGAAAaGGAAGGgAAgATTTCAAAAATTGGGCCTGAAAATCCATaCaATACtCCAGTATTTGCCaTAAAaAaGAAAGAyaGTAcTAAaTGgrGAAAATTaGTaGATTTCAGAGAACTTAaCAAAaGAACTCAaGACTTCTGGGAaGTTCAATTAGGAAtACCACATCCCGCAGGGTTAAAAAAGAAAAAaTCAGTTACAGTACTAGATGTAGGTGATGCATATTTCTCAGTTCCATTaGATGAAAGCTTCAGAAAGTaTACTGCATTCACCATACcT…	3TC,AZT,D4T,DDI,None	P	I	S	P	I	K	T	V	P	V	K	L	K	P	G	M	D
10514	5257	B	PhenoSense	2114	Clinical	CA12853	NA	NA	NA	NA	NA	NA	NA	NA	NA	NA	NA	NA	S	=	S	=	NA	NA	NA	NA 870	5257	CA12853	U.S.	1999	CCCATTAGTCCTATTGAAACTGTACCAGTAAAACTAAAGCCAGGAATGGATGGGCCAAAAGTTAAACAATGGCCATTGACAGAAGAAAAAATAAAAGCATTAATAGAAATTTGTACAGAATTGGAGAAGGACGGGAAAATTTCAAAAATTGGGCCTGAAAATCCATACAATACTCCCGTATTTGCTATAAAGAAAAAAAACAGTACTAAGTGGAGAAAATTAGTAGATTTCAGAGAACTTAATAAGAGAACTCAAGACTTCTGGGAAGTtCAATTAGGAATACCACACCCCGCAGGGTTAAAAAAGAAAAAATCAGTAACAGTaCTGGATGTGGGaGATGCATATTTTTCAGTTCCCTTAGATGAAGaCTTCAGGAAGTACACTGCATTTaCCATACCT…	3TC,ABC,AZT,D4T,DDI,NVP	P	I	S	P	I	E	T	V	P	V	K	L	K	P	G	M	D
10719	5340	B	PhenoSense	2114	Clinical	CA13058	R	=	R	=	R	=	R	=	R	=	NA	NA	S	=	S	=	NA	NA	NA	NA 870	5340	CA13058	U.S.	1999	CCCATTAGTCCTATTGAAACTGTaCCAGTAAAATTAAAGCCAGGAATGGATGGCCCAAAAGTTAAACAATGgCCATTGACAGAAGAAAAAATAAAAGCATTaGTAGAAATTTGTACaGAATTGGAAAAGGAAGGAAAAATTTCAAAGATTGGGCCTGAAAATCCATACAACACtCCAATATTTgCCATaAAGAAAAAGAACaGTACTAGATGGAGAAAATTrrTGGATTTyAGAGAACTTAAyAaGAGAACTCAAGACTTTTGGGAAGTTCAATTAGGAATACCACATCCAGCAGGGTTAAAAAAGAAAAAATCAGTAACAGTACTGGATGTGGGTGATGCATATTTCTCAGTTCCCTTAGATGAAGACTTCAGGAAGTATACTGCATTTACCATACCT…	3TC,AZT,D4T,DDC,DDI,Unknown	P	I	S	P	I	E	T	V	P	V	K	L	K	P	G	M	D
10722	1492	B	PhenoSense	2114	Clinical	CA13061	R	=	R	=	R	=	R	=	R	=	NA	NA	NA	NA	NA	NA	NA	NA	NA	NA 951	1492	CA13061	U.S.	1999	CCCATTAGTCCTATTGAAACTGTACCAGTAAAATTAAAGCCAGGAATGGATGGCCCAAGAGTTAAACAATGGCCATTGACAGAAGAAAAAATAAAAGCATTAGTAGAAATTTGTACAGAATTGGAAAAGGAAGGAAAAATTTCAARAATTGGGCCTGAAAATCCATACAATACTCCAGTATTTGCCATAAAGAAAAAAGACAGTACTAAGTGGAGAAAATTAGTAGATTTCAGAGAACTTAATAAGAGAACTCAAGACTTCTGGGAAGTTCAATTAGGAATACCACATCCCGCAGGGTTAAAAAAGAAMAAATCAGTGACAGTACTGGATGTGGGTGATGCATATTTTTCAGTTCCCTTAGATGAAGACTTCAGGARGTATACTGCATTTACCATACCT…	3TC,AZT,D4T,DDC,DDI,EFV,NVP	P	I	S	P	I	E	T	V	P	V	K	L	K	P	G	M	D
10723	1524	B	PhenoSense	2114	Clinical	CA13062	R	>	R	=	R	=	R	=	R	=	R	=	S	=	S	=	S	=	S	951	1524	CA13062	U.S.	1999	CCCATTAGTCCTATTGAAACTGTACCAGTGAAATTAAAGCCAGGAATGGaTGGcCCAAAAGTTAAACAATGGcCATTGaCAGaAGAAAarATAAAAGCATTAACAGAAATTTGTGCagAATTrGAAAAGGawGGAAAAATTTCAAAAATTGGGCCTGAAAATCCATACAATACTCCAATATTTGCCATAAAGAAAAAGAACAGTGATAAATGGAGAAAATTAATGGATCTCAGAGAACTTAATAAGAGAACTCAAGACTTCTGGGAAGTCCAATTAGGAATACCACATCCTGCAGGGTTAAAAAAGAAAAAaTCAGTAACAGTaCTGGATGTGGGTgATgCATATTTTTCAATTCCCTTAGATGAaGACtTCAGGAAgTATACTgCATTcACCATACcT…	3TC,AZT,D4T,DDI,None	P	I	S	P	I	E	T	V	P	V	K	L	K	P	G	M	D
10766	1535	B	PhenoSense	960	Clinical	CA13105	R	>	R	=	S	=	S	=	R	=	S	=	R	>	R	>	NA	NA	NA	NA 951	1535	CA13105	U.S.	1999	CCCATTAGTCCTATTGAAACTGTACCAGTAAAATTAAAGCCAGGAATGGATGGYCCAAAAGTTAAACAATGGCCATTGACAGAAGAAAAAATAAAAGCATTAGTAGAAATTTGTACAGAGATGGAAAAGGAAGGAAAAATTTCAAAAATTGGGCCTGAAAATCCATACAATACTCCAGTATTTGCCATAAAGAAAAAAGACGGTACTAAATGGAGAAAAGTAGTAGATTTTAGAGAACTTAATAAGAGAACTCAAGACTTCTGGGAAGTTCAATTAGGAATACCACATCCCGCAGGGCTACAAAAGAACAAATCAGTAACAATACTGGATGTGGGTGATGCATATTTTTCAGTTCCCTTAGATAAGGACTTCAGGAAGTATACTGCATTTACCATACCT…	3TC,ABC,AZT,D4T,DDC,DDI,DLV,EFV	P	I	S	P	I	E	T	V	P	V	K	L	K	P	G	M	D
11150	5468	B	PhenoSense	2114	Clinical	CA13491	R	=	R	=	R	=	R	=	R	=	NA	NA	R	=	R	=	NA	NA	NA	NA 870	5468	CA13491	U.S.	1999	TTTATTAGTCCTATTGAAACTGTACCAGTAAAATTAAAGCCAGGAATGGATGGCCCAAAAGTTAAACAGTGGCCATTGACAGAAGAAAAAATAAAAGCATTAGTAGAAATTTGTACAGAACTGGAAAAGGAAGGGAAAATTTCAAAAATTGGGCCTGAAAATCCATACAATACTCCAGTATTTGCTATAAAGAAAAAAAACAGTACTAGATGGAGAAAATTAGTAGATTTCAGAGAACTTAATAAGAGAACTCAAGACTTCTGGGAAGTTCAATTAGGAATACCTCATCCAGCAGGGTTAAAAAAGAACAAATCAGTAACAGTACTGGATGTGGGTGATGCATATTTTTCAGTTCCCTTAGATAAAGAATTCAGGAAGTATACTGCATTTACCATACCT…	3TC,AZT,D4T,DDI,NVP	F	I	S	P	I	E	T	V	P	V	K	L	K	P	G	M	D
11338	1420	B	PhenoSense	2114	Clinical	CA13679	R	>	R	=	R	=	R	=	R	=	NA	NA	R	=	R	>	NA	NA	NA	NA 951	1420	CA13679	U.S.	1999	CCCATTAGTCCTATTGAAACTGTACCAGTAAAATTAAAGCCAGGAATGGATGGTCCAAGGGTTAAACAATGGCCATTGACAGAAGAAAAAATAAAAGCATTAGTAGAAATTTGTACAGAATTGGAAAATGAMGGGAAAATTTCAAAAATTGGGCCTGAAAACCCATACAATACTCCAGTATTTGCCATAAAGAAAAAGAACAGTACTAAATGGAGAAAAATAGTAGATTTCAGAGAACTTAATAAGAGAACTCAAGACTTCTGGGAAGTACAATTAGGAATACCACATCCTGCAGGGTTAAAAAAGAACAAATCMGTAACAGTACTGGATGTGGGTGATGCATATTTTTCAATTCCTCTAGATGAAGACTTCAGGAAGTATACTGCATTTACTATACCT…	3TC,AZT,D4T,DDC,DDI,NVP	P	I	S	P	I	E	T	V	P	V	K	L	K	P	G	M	D
11341	5543	B	PhenoSense	2114	Clinical	CA13682	R	>	R	=	R	=	R	=	R	=	S	=	R	=	R	>	R	=	R	870	5543	CA13682	U.S.	1999	CCCATTAGTCCTATTGAAACAGTaCCAGtAAAACTAAAGCCAGGaATGGATGGCCCAAAAGTTAAACAaTGGcCATTGACAGAAGAAAAAATAAAAGCATTAGTAGAAATTTGTACAGAAtTGGaAAAGGAAGGGAAAATTTCAAAAATTGGGCCTGAAAATCCATACAataCtCCAGTATTTGCCaTAAAGAAAAAAGACAGTacTAAATGGaGAAAAGTAGTAGATTTCAGAGAACTTAaTAaGAGAaCTCAAGACTTCTGGGAAGTTCAATTAGGAATACCACATCcCGCAGGGTTAAAAAAGAAAAAATCAGTAACAGTACTGGATGTGGGAGATGCATATTTTTCAGTTCCCTTAGATAAAGACTTCAGGAAGTATACTGCATTTACCATACCt…	3TC,ABC,AZT,D4T,DDI,NVP	P	I	S	P	I	E	T	V	P	V	K	L	K	P	G	M	D
11845	4373	B	PhenoSense	2114	Clinical	CA14139	R	=	R	=	R	=	R	=	R	=	NA	NA	R	=	R	>	NA	NA	NA	NA 951	4373	CA14139	U.S.	2000	CCCATTAGTCCTATTGAAACTGTACCAGTAAAATTAAAGCCAGGAwTGGATGGTCCAAAAGTTAAACAATGGCCATTAACAGAAGAAAAAATAAAAGCATTAATAGAAATTTGTACAGAATTGGAAAACGAAGGAAAGATTTCAAAAATTGGGCCTGAAAATCCATATAATACTCCAATaTTTGCCaTAAAGAAGAAAAACaGTAAcAAATGGAGAAAATTAGTAGATTTCAGAGAACTTAATAAGAGAACTCAAGACTTCTGGGAGGTTCAGTTAGGAATACCACATCCCTCAGGGTTAAAAAAGAACAAATCAGTAACAGTACTAGATGTGGGtGATGCATAtTATTCAGTTCCCTTAGATGAAGACTTCAGGAAGTATACTGCATTTACCATACCT…	3TC,ABC,ADV,D4T,DDI,EFV,NVP	P	I	S	P	I	E	T	V	P	V	K	L	K	P	G	M	D
11849	4312	B	PhenoSense	2114	Clinical	CA14143	R	>	R	=	R	=	R	=	R	=	NA	NA	S	=	S	=	NA	NA	NA	NA 951	4312	CA14143	U.S.	2000	CCCATTAGyCCTATTGAaACTGTACCAGTAAAATTAAAGCCAGGAATGGATGGCCCAAAAGTTAAACAATGGCCATTGACAGAAGAAAAAATAAAAGCATTAGTAGAAATTTGTACAGAATTGGaAAAGGAAGGAAAGATTTCAAAaATTGGGCCTGAAAATCCATACAATACTCCAGTGTTTGCCATAAAGAAAAAaGACAGTACTAAATGGaGAAAATTAGTAGATTTCAGAgAacTrAATAAGArAACTCAAGACTTyTGGGAAGTTCAATTAGGAATACCACATCcCGCAGGGTTAAAAAAGAAaAAATCAGTAACAGTACTrGATGTrGGTGATGCATATTTCTCAGTTCCCtTAGATAAAGACTTCAGGAAGTATACTGCATTTACcAtACCT…	3TC,AZT,D4T,DDI,EFV	P	I	S	P	I	E	T	V	P	V	K	L	K	P	G	M	D
12528	5964	B	PhenoSense	2114	Clinical	CA14729	R	=	R	>	R	=	R	=	R	=	NA	NA	R	>	R	>	NA	NA	NA	NA 870	5964	CA14729	U.S.	2000	CCCATTAGTCCTATTGAAACTGTACCAGTAAAATTGAAGCCAGGGATGGATGGCCCAAGAGTTAAACAATGGCCATTGACAGAAGAAAAGATAAAAGCATTAGTAGAAATTTGTACAGAAATGGAGAAGGAAGGAAAAATTTCAAAAATTGGGCCTGAAAATCCATACAATACTCCAGTATTTGCCATAAAGAAAAAAGACGGTACTAAATGGAGAAAAGTAACAGATTTCAGAGAACTTAATAAGAGAACTCAAGACTTTTGGGAAGTTCAATTAGGAATACCACATCCCGCAGGGTTAAaAAAGAAAAAAtCAGTaACAATACTGGATATAGGTGATGCATTTTTCtCAGTTCCCTTAGATAAAGACTTCAGGAAGTATACTGCATTCACCATACCT…	3TC,ABC,AZT,D4T,DDC,DDI,EFV,NVP	P	I	S	P	I	E	T	V	P	V	K	L	K	P	G	M	D
12531	5967	B	PhenoSense	2114	Clinical	CA14732	R	=	R	=	R	=	NA	NA	R	=	NA	NA	R	=	R	>	NA	NA	NA	NA 870	5967	CA14732	U.S.	2000	CCCATTAGTCCTATTGAAACTGTACCaGTAAAaTTAAAgCCaGGAATgGATGGCCCAAAAGTTAAACAATGGCCATTGACAGAAGAAAAAATAAAAGCaTTAATAGAAATTTGTACaGAATTGGAAAAGGAAGGrAAAATytCAAAAATTGGGCCTGAAAATCCATACAATACtCCAATATTTgCCATAAAGAAAAAAAACAGTACTAAATGGaGAAAATTAGTAGATTTCAGGGAGCTTAATAAGAGAACTCAAGACTTCTGGGAAGTTCAATTAGGAATACCACATCCTGCAGGGTTAAAAAAGAAAAAaTCAGCAACAGTACTGGaTGTGGGTGATGCATACTTCTCAATTCCCTTAGATGAAGACtTCAGAAAGTATACTGCATTCACCATACCT…	D4T,DDI,NVP,Unknown	P	I	S	P	I	E	T	V	P	V	K	L	K	P	G	M	D
12552	5981	B	PhenoSense	2114	Clinical	CA14753	R	=	R	=	R	=	R	=	R	=	R	=	R	=	R	>	S	=	NA	NA 870	5981	CA14753	U.S.	2000	CCCATTAGTCCTATTgAAACTgTaCCAGTAAAATTGAAGCCAGGAATGGATGGGCCAAGAGTTAAACAATGGCCATTGACGGAAGAAAAAATAAAAGCATTAGTAGAAATTTGTGCAGAATTGGaAGAGGmAGGAAAAATTTCAAAAATTGGGCCTGAAAATCCATACAATACTCCAGTATTTGCCAtAAAGAAAAAAAACAGTAcTAAATGGaGGAAAGTaGTAGATTTCAGAGAACTTaATAAGAGAACTCAAGACTTcTGGGAAGTTCAaTTAGGAATACCACATCCCGCAGGGTTAAAAAAGAACAAATCAGTAACAGTATTGGATGTGGGTGATGctTACTTTTCAGTACCCTTAGAtCCAGACtTCAGAAAGTaTACTGCATTTACCAtACCT…	3TC,ABC,AZT,D4T,DDI,DLV	P	I	S	P	I	E	T	V	P	V	K	L	K	P	G	M	D
12587	6007	B	PhenoSense	2114	Clinical	CA14788	R	=	S	=	R	=	S	=	S	=	R	=	R	=	R	=	NA	NA	NA	NA 870	6007	CA14788	U.S.	2000	CCCATTAGTCCTATTGAAACTGTACCAGTAAAGTTAAAGCCAGGAATGGATGGCCCAAAAGTTAAACAATGGCCATTGACAGAAGAAAAAATAAAAGCATTAGTAGAAATTTGTACAGAAATGGAGAAGGAAGGGAAAATTTCAAAAATTGGGCCTGAAAATCCATACAATACTCCAGTATTTGCCATAAGGAAAAAAAACAGTACTAGATGGAGAAAATTAGTAGATTTCAGAGAACTTAATAAGAGAACTCAAGACTTCTGGGAAGTTCAATTAGGAATACCACATCCCGCGGGGTTAAAAAAGAAGAAATCAGTAACAGTGCTGGATGTGGGTGATGCATATTTCTCAGTTCCCTTAGATGAAGACTTCAGGAAGTATACTGCATTTACCATACCT…	3TC,AZT,D4T,DDI,None	P	I	S	P	I	E	T	V	P	V	K	L	K	P	G	M	D
14669	6426	B	PhenoSense	2114	Clinical	CA15932	R	>	R	=	R	=	R	=	R	=	S	=	R	=	R	=	NA	NA	NA	NA 870	6426	CA15932	U.S.	2000	CCCATTAGTCCAATTGAAACTGTACCAGTAAARTTAAAGCCAGGAATGGATGGGCCAAGAGTTAAACAATGGCCATTGACAGAAGAAAAAATAAAAGCATTAATRGAAATTTGTACAGAAATGGAGAAGGAAGGGAAAATTTCAAAAATTGGGCCTGAAAATCCATACAATACTCCAGTATTTGCCATAAAGAAAAAGAACAGTACTAGATGGAGAAAATTAGTAGATTTCAGAGAACTTAATAAGAGAACCCAAGACTTTTGGGAAGTTCAATTAGGAATACCACATCCCGCAGGGTTAAAAAAGAAAAAATCAGTAACAGTACTGGATGTAGGTGATGCATATTTCTCAGTTCCCTTAGATGAAGACTTCAGGAAGTATACTGCATTTACCATACCT…	3TC,ABC,D4T,DDC,NVP	P	I	S	P	I	E	T	V	P	V	K	L	K	P	G	M	D
14720	6466	B	PhenoSense	870	Clinical	CA15983	R	>	R	=	R	=	R	=	R	=	S	=	S	=	S	=	NA	NA	NA	NA 870	6466	CA15983	U.S.	2000	CCCATTAGTCCTATTGAAACTGTACCAGTAAAATTAAAGCCAGGAATGGATGGCCCAAAAGTTAAACAATGGCCATTrACAGAAGArAAAATAAAAGCATTArTAGAAATTTGTACAGAATTGGAAAAGGAAGGGAAAATTTCmAAAATTGGGCCTGAAAATCCATACAATACTCCAGTATTTGCCATAAAAAAGAAAAACAGTACTAAATGGAGAAAATTAGTAGATTTCAGAGAACTTAAyAAGAGAACTCAaGACTTCTGGGAAGTTCAATTAGGAATACCACATCCCGCAGGAyTAAAAAAGAAAAAAGCAGTAACAGTACTGGATGTGGGAGATGCATATTTTTCAGTCCCTTTaGATGAAGACTTCAGGAAGTATACAGcATtTACCATACCy…	3TC,ABC,AZT,D4T,DDI,NVP	P	I	S	P	I	E	T	V	P	V	K	L	K	P	G	M	D
14727	6472	B	PhenoSense	2114	Clinical	CA15990	S	=	S	=	R	=	R	=	S	=	R	=	S	=	S	=	NA	NA	NA	NA 870	6472	CA15990	U.S.	2000	CCCATTAGTCCTATTGAAACTGTACCAGTAAAATTAAAGCCAGGAATGGATGGCCCAAAAGTTAAACAATGGCCTTTGACAGAAGAAAAGATAAAAGCATTAACAGAAATTTGTACAGAAATGGAGAAGGAAGGGAAAATTTCAAAAATTGGGCCTGAAAATCCATATAATACTCCAGTATTTGCCATAAAGAAAAAAGACAGTAGTAGATGGAGAAAATTAGTAGATTTCAGAGAACTTAACAAGAGAACTCAAGACTTCTGGGAAGTTCAATTAGGAATACCACATCCCGCAGGGTTAAAAAAGAAAAGATCAGTAACAGTACTGGATGTGGGTGACGCATATTTTTCAGTTCCCTTAGATAAAGACTTCAGGAAGTATACTGCATTTACCATACCT…	D4T,None	P	I	S	P	I	E	T	V	P	V	K	L	K	P	G	M	D
15558	6776	B	PhenoSense	825	Clinical	Huang-Pt1	NA	NA	NA	NA	NA	NA	NA	NA	NA	NA	NA	NA	R	=	R	>	NA	NA	NA	NA 825	6776	Huang-Pt1	U.S.	1998		ABC,NRTI,NVP	P	I	S	P	I	E	T	V	P	V	K	L	K	P	G	M	D
15559	6777	B	PhenoSense	825	Clinical	Huang-Pt2	NA	NA	NA	NA	NA	NA	NA	NA	NA	NA	NA	NA	R	>	R	>	NA	NA	NA	NA 825	6777	Huang-Pt2	U.S.	1998		3TC,AZT,EFV,NRTI	P	I	S	P	I	E	T	V	P	V	K	L	K	P	G	M	D
15633	628	B	PhenoSense	1167	Clinical	CA16894	R	=	R	=	R	=	R	=	S	=	R	=	R	>	R	>	NA	NA	NA	NA 1167	628	CA16894	U.S.	2000	CCCATTAGTCCTATTGAAACTGTACCAGTAAAATTAAAGCCAGGAATGGATGGCCCAAGAGTTAAACAGTGGCCATTGACAGAAGAAAAAATAAAGGCATTAATARAAATTTGTACAGAATTGGAAAACGAAGGAAAAATTTCAAAAATTGGGCCTGAAAATCCATATAATACTCCAGTATTTGCCATAAAGAAAAAGAACAGTACTAAATGGAGAAAATTAGTAGATTTCAGAGAGCTTAATAAGAGAACTCAAGACTTCTGGGAAGTTCAATTAGGAATACCACATCCCGCAGGGTTAAAAAAGAAAAAATCAGTAACAGTCCTGGATGTGGGTGATGCATATTTTTCCGTTCCCTTAGATAAGGACTTCAGGAAGTATACTGCATTTACCATACCT…	3TC,ABC,AZT,D4T,DDC,DDI,EFV,Unknown	P	I	S	P	I	E	T	V	P	V	K	L	K	P	G	M	D
15642	6839	B	PhenoSense	870	Clinical	CA16903	R	=	R	=	R	=	R	=	R	=	R	=	R	>	R	=	NA	NA	NA	NA 870	6839	CA16903	U.S.	2000	CCCATTAGTCCTATTGAAACTGTACCAGTAAAATTAAAGCCAGGAATGGATGGCCCAAAAGTTAAACAATGGCCATTAACAGAAGAAAAAATAAAAGCATTAGTAGAAATTTGTACAGAACTGGAAAAGGAAGGAAAAATTTCAAAAATTGGGCCTGAAAATCCATACAATACtCCAGTATTTGCAaTAAaGAAAAaGAATAGTACTAAaTGGaGAAAGTTAGTAGATTTCAGaGAACTTAATAAGAGAACTCAAGACTTCTGGGAAGTTCAATTAGGAATACCACATCCTGCrGGATTAAAAAAGAAAAAaTCAATGACAGTACTGGATGTGGGTGATGCATATTTTTCAGTTCCCTTAGATGAAGATTTCAGGAAGTACACCGCATTTaCCATACCT…	3TC,AZT,D4T,DDI,EFV	P	I	S	P	I	E	T	V	P	V	K	L	K	P	G	M	D
16213	4914	B	PhenoSense	1027	Clinical	CA17367	R	=	R	=	R	=	R	=	R	=	R	=	R	=	R	>	NA	NA	NA	NA 1027	4914	CA17367	U.S.	2000	CCCATTAGTCCTATTGAAACTGTACCAGTAAAATTAAAGCCAGGAATGGATGGCCCAAAAGTYAAACAATGGCCATTGACAGAAGAAAAAATAAAAGCATTAGTAGAAATTTGTACAGAAWTGGAAAAGGARGGAAAAATTTCAAAAATTGGGCCTGAAAATCCATACAAYACTCCAGTATTTGCCATAAAGAAAAAAGACAGTAGCAAATGGAGAAAATTGATGGATTTCAGAGAACTTAATAAGAGAACTCAAGACTTCTGGGAAGTTCAATTAGGAATACCACATCCCGCAGGGTTAAAAAAGAAAAAATCAGTAACAGTACTAGATGTGGGTGATGCATATTTCTCAGTTCCCTTAGATGAAGACTTCAGGAAGTATACTGCATTTACCATACCT…	3TC,ABC,AZT,D4T,DDI,EFV,NVP	P	I	S	P	I	E	T	V	P	V	K	L	K	P	G	M	D
16271	7085	B	PhenoSense	2114	Clinical	CA17425	R	>	R	=	S	=	S	=	R	=	NA	NA	S	=	S	=	NA	NA	NA	NA 1153	7085	CA17425	U.S.	2000	CCCATTAGTCCTATTGAAACTGTACCAGTAAMATTAAAGCCAGGAATGGATGGCCCAAAAGTTAAACAATGGCCATTGACAGAAGAAAAAATAAAAGCMTTAGTAGAAATTTGTACAGAAATGGARAAGGAAGGGAAAATTTCAAAAATTGGGCCTGAAAATCCATACAATACTCCAGTATTTGCCATAAAGAAAAAAGACAGTACTAAATGGAGAAAATTAGTAGATTTCAGAGAACTTAATAAGAGAACTCAAGACTTCTGGGAAGTTCAATTAGGAATACCACATCCYGCAGGGTTAAAAAAGAAAAAATCAGTAACAGTGCTGGATGTGGGTGATGCATATTTYTCAGTTCCATTAGATAAAGAATTCAGGAAGTATACTGCATTCACCATACCT…	3TC,D4T,None	P	I	S	P	I	E	T	V	P	V	K	L	K	P	G	M	D
16297	3972	B	PhenoSense	2114	Clinical	CA17451	R	=	R	=	R	>	R	=	R	=	R	=	S	=	R	=	S	=	S	951	3972	CA17451	U.S.	2000	CCCATTAGTCCTATTGAAACTGTACCAGTAAAATTAAAGCCAGGAATGGATgGCCCAAArGTTAAACAATGGCCATTGACAGAAGAAAAAATAAAAGCATTAGTAGAAATTTGTaCATTTTTGGAAGaGGAAGGAAAGATTTCAAAAATTGGGCcTGAAAATCCATACAATACTCCAGTATTTGCCATAAAGAAAAAGAACAGTACTAAATGGaGAAAAATAGTAGATTTCAGAGAACTTAATAAGAGAACTCAAGACTTCTGGGAAGTTCAaTTAGGAATACCACATCCTGCAGGGTTACACAAGAAGaAATCAGTAaCAGTaCTGGATGTGGGTGATGCATATTTTTCAATTCCyTTAGATGAAGACTTCAGGAAGTATACTGCATTTaCCATACCT…	3TC,ABC,AZT,D4T,None	P	I	S	P	I	E	T	V	P	V	K	L	K	P	G	M	D
26028	4602	B	PhenoSense	857	Clinical	SD-1_4	R	>	R	=	R	=	R	=	R	=	NA	NA	R	=	R	=	NA	NA	NA	NA 857	4602	SD-1_4	U.S.	< 1997	CCCATTAGTCCTATTGAAACTGTACCAGTAAAATTAAAGCCAGGAATGGATGGCCCAAAAGTTAAACAATGGCCTTTGACAGAAGAAAAAATAAAAGCATTAATAGAAATTTGTACAGAGATGGAAAAGGAAGGGAAAATTTCAAAAATTGGGCCTGAAAATCCATACAATACTCCAGTATTTGCCATAAAGAAAAAGAACAGTGATAGATGGAGAAAATTAGTAGATTTCAGAGAACTTAATAAAAGAACTCAAGACTTCTGGGAAGTTCAATTAGGAATACCACATCCCGCAGGGTTGAAAAAGAAAAAATCAGTAACAGTAMTRGATGTGGGTGATGCATATTTTTCAGTTCCCTTAGATGAAGACTTCAGGAAGTATACTGCATTTACCATACCT…	3TC,ABC,AZT,D4T,NRTI,NVP	P	I	S	P	I	E	T	V	P	V	K	L	K	P	G	M	D
26030	4602	B	PhenoSense	857	Clinical	SD-1_11	R	=	R	=	R	=	R	=	R	=	NA	NA	R	>	R	>	NA	NA	NA	NA 857	4602	SD-1_11	U.S.	< 1997	CCCATTAGTCCTATTGAAACTGTACCAGTAAAATTAAAGCCAGGAATGGATGGCCCAAAAGTTAAACAATGGCCTTTGACAGAAGAAAAAATAAAAGCATTAATAGAAATTTGTACAGAGATGGAAAAGGAAGGGAAAATTTCAAAAATTGGGCCTGAAAATCCATACAATACTCCAGTATTTGCCATAAAGAAAAAGAACAGTGATAGATGGAGAAAATTAGTAGATTTCAGAGAACTTAATAAAAGAACTCAAGACTTCTGGGAAGTTCAATTAGGAATACCACATCCCGCAGGGTTGAAAAAGAAAAAATCAGCAACAGTATTAGATGTGGGTGATGCATATTTTTCAGTTCCCTTAGATGAAGACTTCARGAAGTATACTGCATTTACCATACCT…	3TC,ABC,AZT,D4T,NRTI,NVP	P	I	S	P	I	E	T	V	P	V	K	L	K	P	G	M	D
26031	4601	B	PhenoSense	857	Clinical	SD-2_10	R	>	R	=	R	=	R	=	R	=	NA	NA	S	=	S	=	NA	NA	NA	NA 857	4601	SD-2_10	U.S.	< 1997	CCCATTAGTCCTATTGAAACTGTACCAGTAAAATTAAAGCCAGGAATGGATGGCCCAAAAGTTAAACAATGGCCATTGACAGAAGAAAAAATAAAAGCATTAGTAGAAATTTGTAAAGAATTGGAAGAGGAAGGAAAAATTTCAAAAATTGGGCCTGAAAATCCATACAATACTCCAGTATTTGCCATAAAGAAAAAAGACGGTACTAAATGGAGAAAATTAGTAGATTTCAGRGAACTTAATAARAGAACTCAAGATTTCTGGGAGGTTCAGTTAGGAATACCACATCCTGGAGGGTTAAAAAAGAAAAAATCAGTAACAGTACTGGATGTGGGTGATGCATATTTTTCAGTTCCCTTAGATAAAGACTTCAGGAAGTATACTGCATTTACCATACCT…	3TC,ABC,AZT,D4T,NRTI,None	P	I	S	P	I	E	T	V	P	V	K	L	K	P	G	M	D
26032	4601	B	PhenoSense	857	Clinical	SD-2_18	R	=	R	=	R	=	R	=	R	=	NA	NA	S	=	R	=	NA	NA	NA	NA 857	4601	SD-2_18	U.S.	< 1997	CCCATTAGTCCTATTGAAACTGTACCAGTAAAATTAAAGCCAGGAATGGATGGCCCAAAAGTTAAACAATGGCCATTGACAGAAGAAAAAATAAAAGCATTAGTAGAAATTTGTAAAGAATTGGAAGAGGAAGGAAAAATTTCAAAAATTGGGCCTGAAAATCCATACAATACTCCAGTATTTGCCATAAAGAAAAAAGAYGGTACTAAATGGAGAAAATTAGTAGATTTCAGRGAACTTAATAAGAGAACTCAAGATTTCTGGGAGGTTCAGTTAGGAATACCACATCCTGGAGGGTTAAAAAAGAAAAAATCAGTAACAGTACTGGATGTGGGTGATGCATATTTTTCAGTTCCCTTAGATAAAGACTTCAGGAAGTATACTGCATTTACCATACCT…	3TC,ABC,AZT,D4T,NRTI,None	P	I	S	P	I	E	T	V	P	V	K	L	K	P	G	M	D
26034	4599	B	PhenoSense	857	Clinical	SD-6_5	NA	NA	NA	NA	NA	NA	NA	NA	NA	NA	NA	NA	S	=	S	=	NA	NA	NA	NA 857	4599	SD-6_5	U.S.	< 1997	CCTATYAGTCCTATTGAAACTGTACCAGTAAAATTAAAGCCAGGAATGGATGGCCCAAGAGTTAAACAATGGCCATTGACAGAAGAAAAAATAAAAGCATTAGTAGAAATTTGTACAGAAATGGAAAAGGAAGGAAAAATTTCAAAAATTGGGCCTGARAATCCATACAATACTCCAGTATTTGCCATAAAGAAAAAGGGCGGTACTAGATGGAGAAAATTAGTAGACTTCAGAGAACTTAATAAGAGAACTCAAGACTTCTGGGAAGTTCARTTAGGAATACCACATCCAGCAGGGTTAAAAAAGAAAAAATCAGTAACAGTACTGGATGTGGGTGATGCATATTTTTCAGTCCCTTTAGATGAAGACTTCAGGAAGTATACTGCATTTACCATACCT…	3TC,ABC,D4T,NRTI,None	P	I	S	P	I	E	T	V	P	V	K	L	K	P	G	M	D
26036	4599	B	PhenoSense	857	Clinical	SD-6_18	NA	NA	NA	NA	NA	NA	NA	NA	NA	NA	NA	NA	NA	NA	S	=	NA	NA	NA	NA 857	4599	SD-6_18	U.S.	< 1997	CCTATYAGTCCTATTGAAACTGTACCAGTAAAATTAAAGCCAGGAATGGATGGCCCAAGAGTTAAACAATGGCCATTGACAGAAGAAAAAATAAAAGCATTAGTAGAAATTTGTACAGAAATGGAAAAGGAAGGRAAAATTTCAAAAATTGGGCCTGAAAATCCATACAATACTCCAGTATTTGCCATAAAGAAAAAGGGCGGTACTAGATGGAGAAAATTAGTAGACTTCAGAGAACTTAATAAGAGAACTCAAGACTTCTGGGAAGTTCARTTAGGAATACCACATCCAGCAGGGTTAAAAAAGAAAAAATCAGTAACAGTACTGGATGTGGGTGATGCATATTTTTCAGTCCCTTTAGATGAAGACTTCAGGAAGTATACTGCATTTACCATACCT…	3TC,ABC,D4T,NRTI,None	P	I	S	P	I	E	T	V	P	V	K	L	K	P	G	M	D
26037	4598	B	PhenoSense	857	Clinical	SD-7_8	R	>	R	=	S	=	S	=	R	=	NA	NA	S	=	S	=	NA	NA	NA	NA 857	4598	SD-7_8	U.S.	< 1997	CCCATTAGTYCTATTGAAACTGTACCAGTAAAATTAAAACCAGGAATGGATGGCCCAAAAGTTAAACAGTGGCCATTGACAGAAGAAAAAATAAAAGCATTAGTAGAAATTTGTACAGAAATGGAAAAGGAAGGAAAAATTTCAAAAATTGGGCCTGAAAATCCATACAATACTCCAGTATTTGCCATAAAGAAAAAAGATAGTACTAAATGGAGAAAAGTAGTAGATTTTAGGGAACTTAATAAGAGAACTCAAGACTTCTGGGAAGTTCAATTAGGAATACCACATCCCGCAGGGTTAAAAAAGAAAAAATCAGTAACAGTACTAGATGTGGGTGATGCATATTTTTCAGTTCCCTTAGATGAAGACTTCAGGAAGTATACTGCATTTACCATACCT…	3TC,ABC,DDC,DDI,NRTI,None	P	I	S	S	I	E	T	V	P	V	K	L	K	P	G	M	D
26040	4597	B	PhenoSense	857	Clinical	SD-10_13	R	>	R	=	S	=	S	=	R	=	NA	NA	S	=	S	=	NA	NA	NA	NA 857	4597	SD-10_13	U.S.	< 1997	CCYATTAGTCCTATTGAAACTGTACCAGTAAAATTAAAGCCAGGAATGGATGGCCCMAAAGTYAAACAATGGCCATTGACAGAAGAAAAAATAAARGCATTAGTAGARATTTGTACAGAAATGGAAAAGGAAGGAAAAATTTCAAAAATTGGGCCTGAAAATCCATATAATACTCCAGTATTTGCYATAAAGAAAAAAGACAGTACTAAATGGAGAAAATTAGTAGATTTTAGAGARCTTAATAAGAGRACTCAAGAYTTCTGGGARGTTCAATTAGGAATACCACATCCAGCAGGGTTAAAACAGAAAAAGTCAGTRACAGTGCTGGATGTGGGTGATGCATATTTTTCAGTTCCMTTAGATAAAGAATTCAGRAAGTAYACTGCWTTTACCATACCA…	3TC,ABC,AZT,D4T,NRTI,None	P	I	S	P	I	E	T	V	P	V	K	L	K	P	G	M	D
26042	4597	B	PhenoSense	857	Clinical	SD-10_26	R	>	R	=	S	=	R	=	R	=	NA	NA	S	=	S	=	NA	NA	NA	NA 857	4597	SD-10_26	U.S.	< 1997	CCYATTAGTCCTATTGAAACTGTACCAGTAAAATTAAAGCCAGGAATGGATGGCCCMAAAGTYAAACAATGGCCATTGACAGAAGAAAAAATAAARGCATTAGTAGARATTTGTACAGAAATGGAAAAGGAAGGAAAAATTTCAAAAATTGGGCCTGAAAATCCATATAATACTCCAGTATTTGCYATAAAGAAAAAAGACAGTACTAAATGGAGAAAATTAGTAGATTTTAGAGARCTTAATAAGAGAACTCAAGAYTTCTGGGAAGTTCAATTAGGAATACCACATCCAGCAGGGTTAAAACAGAAAAAGTCAGTGACAGTGCTGGATGTGGGTGATGCATATTTTTCAGTTCCATTAGATAAAGAATTCAGAAAGTATACTGCATTTACCATACCA…	3TC,ABC,AZT,D4T,NRTI,None	P	I	S	P	I	E	T	V	P	V	K	L	K	P	G	M	D
26044	4596	B	PhenoSense	857	Clinical	SD-12_36	NA	NA	NA	NA	NA	NA	NA	NA	NA	NA	NA	NA	S	=	R	=	NA	NA	NA	NA 857	4596	SD-12_36	U.S.	< 1997	CCCATTAGTCCTATTGAAACTGTACCAGTAAAATTAAAGCCAGGAATGGATGGCCCAAAAGTAAAACAATGGCCATTGACAGAAGAAAAAATAAAAGCATTAGTAGAAATTTGTACAGAAATGGAGAAGGAAGGAAAAATTTCAAAAATTGGGCCCGAAAATCCATACAATACTCCAGTATTTGCCATAAAGAAAAAGAACAGTGATAAATGGAGAAAATTAGTAGATTTCAGAGAACTTAATAAGAGAACTCAAGACTTCTGGGAAGTTCAATTAGGAATACCACATCCTGCAGGGTTAAAAAAGAAAAAATCAGTAACAGTGCTGGATGTGGGTGATGCATATTTTTCAGTTCCCTTAGATGAAGATTTCAGGAAGTATACTGCATTTACCATACCT…	3TC,ABC,DDI,NRTI,NVP	P	I	S	P	I	E	T	V	P	V	K	L	K	P	G	M	D
26046	4594	B	PhenoSense	857	Clinical	SD-14_4	R	>	R	=	R	=	R	=	R	=	NA	NA	NA	NA	NA	NA	NA	NA	NA	NA 857	4594	SD-14_4	U.S.	< 1997	CCCATTAGTCCTATTGAAACTGTACCAGTAAAATTAAAGCCAGGAATGGATGGCCCAAAAGTCAAACAATGGCCATTGACAGAAGAGAAAATAAAAGCATTAGTAGAAATTTGTACAGAACTRGAAAAGGAAGGAAAAATTTCAAAAATTGGGCCTGAAAATCCATACAATACTCCAGTATTTGYCATAAAGAAGAAAGACAGTACTAAGTGGAGAAAAATAGTAGATTTCAGAGAACTTAATAAAAGAACTCAAGATTTCTGGGAAGTTCAATTAGGAATACCACATCCCGCAGGGTTAAAAAAGAARAAATCAGTAACAGTACTGGATGTGGGTGATGCATATTTTTCAGTTCCCTTAGACRAAGACTTCAGGAAGTATACTGCATTTACCATACCT…	3TC,ABC,DDI,NRTI,NVP	P	I	S	P	I	E	T	V	P	V	K	L	K	P	G	M	D
26049	4590	B	PhenoSense	857	Clinical	SD-19_2	R	>	R	=	R	=	R	=	R	=	NA	NA	S	=	S	=	NA	NA	NA	NA 857	4590	SD-19_2	U.S.	< 1997	CCYATTAGTCCTATTGAAACTGTACCAGTAAAATTRAAGCCAGGAATGGATGGCCCAAAAGTTAAACAATGGCCATTGACAGAAGAAAAAATAAAAGCATTAGTAGAAATCTGTACAGAACTGGAAAAGGAAGGGAAAATTTCAAAAATTGGGCCTGAAAATCCATACAATACTCCAGTGTTTGCCATAAAGAAAAAAGACAGTACTAAATGGAGAAAATTAGTAGATTTCAGGGAACTTAATAAGAGAACTCAAGACTTCTGGGAAGTTCAATTAGGAATACCACATCCTGCAGGGTTAAAAAAGAAAAAATCAGTAACAGTACTGGATGTGGGTGATGCATATTTTTCAGTTCCCTTAGATAAAGAATTYAGGAARTATACTGCATTTACCATACCT…	3TC,ABC,AZT,NRTI,NVP	P	I	S	P	I	E	T	V	P	V	K	L	K	P	G	M	D
26050	4590	B	PhenoSense	857	Clinical	SD-19_4	R	>	R	=	S	=	R	=	R	=	NA	NA	R	=	R	=	NA	NA	NA	NA 857	4590	SD-19_4	U.S.	< 1997	CCTATTAGTCCTATTGAAACTGTACCAGTAAAATTAAAGCCAGGAATGGATGGCCCAAAAGTTAAACAATGGCCATTGACAGAAGAAAAAATAAAAGCATTAGTAGAAATCTGTACAGAACTGGAAAAGGAAGGGAAAATTTCAAAAATTGGGCCTGAAAATCCATACAATACTCCAGTGTTTGCCATAAAGAAAAAAGACAGTACTAAATGGAGAAAAGTAGTAGATTTCAGGGAACTTAATAAGAGAACTCAAGACTTCTGGGAAGTTCAATTAGGAATACCACATCCTGCAGGGTTAAAAAAGAACAAATCAGTAACAGTACTGGATGTGGGTGATGCATATTTTTCAGTTCCCTTAGATAAAGAATTCAGGAAGTATACTGCATTTACCATACCT…	3TC,ABC,AZT,NRTI,NVP	P	I	S	P	I	E	T	V	P	V	K	L	K	P	G	M	D
26053	4589	B	PhenoSense	857	Clinical	SD-20_12	R	>	R	=	R	=	R	=	R	=	NA	NA	S	=	S	=	NA	NA	NA	NA 857	4589	SD-20_12	U.S.	< 1997	CCTATTAGTCCTATTGAAACTGTACCAGTAAAATTAAAGCCAGGAATGGATGGCCCAAAARTTAAACAATGGCCATTGACAGAAGAAAAAATAAAAGCATTAGTAGAAATTTGTACAGAATTGGAAAAGGAAGGAAAAATTTCAAAAATTGGGCCTGAAAATCCATACAATACTCCAGTATTTGCCATAAAGAAAAAAGACAGTACTAAATGGAGAAAATTAGTAGATTTCAGAGAACTTAATAAGAGAACTCAAGACTTCTGGGAGGTTCAATTAGGAATACCACATCCCGCAGGGTTGAAAAAGAAAAAATCAGTAACCGTACTGGATGTGGGTGATGCATATTTTTCAGTTCCCTTAGATAAAGACTTCAGGAAGTATACTGCATTTACCATACCT…	3TC,ABC,D4T,NRTI,NVP	P	I	S	P	I	E	T	V	P	V	K	L	K	P	G	M	D
26055	4589	B	PhenoSense	857	Clinical	SD-20_24	NA	NA	NA	NA	NA	NA	NA	NA	NA	NA	NA	NA	R	=	R	=	NA	NA	NA	NA 857	4589	SD-20_24	U.S.	< 1997	CCTATTAGTCCTATTGAAACTGTACCAGTAAAATTAAAGCCAGGAATGGATGGCCCAAAAGTTAAACAATGGCCATTGACAGAAGAAAAAATAAAAGCATTAGTAGAAATTTGTACAGAATTGGAAAAGGAAGGAAAAATTTCAAAAATTGGGCCTGAAAATCCATACAATACTCCAGTATTTGCCATAAAGAAAAAAAACAGTACTAAATGGAGAAAATTAGTAGATTTCAGAGAACTTAATAAGAGAACTCAAGACTTCTGGGAAGTTCAATTAGGAATACCACATCCCGCAGGGTTGAAAAAGAACAAATCAGTAACCGTACTGGATGTGGGTGATGCATATTTTTCAGTTCCCTTAGATAAAGACTTCAGGAAGTATACTGCATTTACCATACCT…	3TC,ABC,D4T,NRTI,NVP	P	I	S	P	I	E	T	V	P	V	K	L	K	P	G	M	D
26058	4588	B	PhenoSense	857	Clinical	SD-21_12	NA	NA	NA	NA	NA	NA	NA	NA	NA	NA	NA	NA	R	=	R	=	NA	NA	NA	NA 857	4588	SD-21_12	U.S.	< 1995	CCCATCAGTCCTATTGAAACTGTACCAGTAAAATTAAAGCCAGGAATGGATGGCCCAAAAGTTAAGCAATGGCCCTTGACAGAAGAAAAAATAAAAGCATTGGTAGAAATATGTACAGAAATGGAAAAGGAAGGAAAAATTTCAAAAATTGGGCCTGAGAATCCATACAATACTCCAGTATTTGCCATAAAGAAAAAAGRCAGTACTAAATGGAGAAAACTAGTAGACTTTAGAGAACTTAATAAGAGAACTCAAGACTTCTGGGAAGTTCAATTAGGGATACCACATCCCGCAGGGTTAAAAAAGAAYAAATCAGTAACAGTACTGGATGTGGGTGATGCATATTTTTCAGTTCCCTTAGATGAAGAATTCAGGAAGTATACTGCATTTACCATACCT…	3TC,ABC,D4T,EFV	P	I	S	P	I	E	T	V	P	V	K	L	K	P	G	M	D
26060	4588	B	PhenoSense	857	Clinical	SD-21_20	NA	NA	NA	NA	NA	NA	NA	NA	NA	NA	NA	NA	R	=	R	=	NA	NA	NA	NA 857	4588	SD-21_20	U.S.	< 1996	CCCATCAGTCCTATTGAAACTGTACCAGTAAAATTAAAGCCAGGAATGGATGGCCCAAAAGTTAAGCAATGGCCCTTGACAGAAGAAAAAATAAAAGCATTGGTAGAAATATGTACAGAAATGGAAAAGGAAGGAAAAATTTCAAAAATTGGGCCTGAGAATCCATACAATACTCCAGTATTTGCCATAAAGAAAAAAGRCAGTACTAAATGGAGAAAACTAGTAGACTTTAGAGAACTTAATAAGAGAACTCAAGACTTCTGGGAAGTTCAATTAGGGATACCACATCCCGCAGGGTTAAAAAAGAAYAAATCAGTAACAGTACTGGATGTGGGTGATGCATATTTTTCAGTTCCCTTAGATGAAGAATTCAGGAAGTATACTGCATTTACCATACCT…	3TC,ABC,D4T,EFV	P	I	S	P	I	E	T	V	P	V	K	L	K	P	G	M	D
26062	4600	B	PhenoSense	857	Clinical	SD-5_16	R	>	R	=	S	=	S	=	R	=	NA	NA	NA	NA	S	=	NA	NA	NA	NA 857	4600	SD-5_16	U.S.	< 1997	CCCATTAGTCCTATTGAAACTGTACCAGTAAAATTAAAGCCAGGAATGGATGGCCCAAGAGTTAAACAATGGCCATTGACAGAAGAAAAAATAAAAGCATTAGTAGAAATTTGTACAGAAATGGAAAAGGAAGGGAAGATTTCAAAAATTGGGCCTGAAAATCCATACAATACTCCAGTATTTGCCATAAAGAAAAAAGATAGTACTAAATGGAGAAAATTAGTAGATTTCAGAGAACTTAATAAGAGAACTCAAGACTTCTGGGAAGTTCAATTAGGAATACCACATCCCGCAGGGTTAAAAAAGAAAAAATCAGTAACAGTACTGGATGTGGGTGATGCATATTTTTCAGTTCCCTTAGATGAAGACTTCAGGAAGTATACAGCATTTACAATACCT…	3TC,ABC,AZT,D4T,NRTI,None	P	I	S	P	I	E	T	V	P	V	K	L	K	P	G	M	D
26063	4600	B	PhenoSense	857	Clinical	SD-5_44	R	>	R	=	S	=	S	=	R	=	NA	NA	R	=	R	=	NA	NA	NA	NA 857	4600	SD-5_44	U.S.	< 1997	CCCATTAGTCCTATTGAAACTGTACCAGTAAAATTAAAGCCAGGAATGGATGGCCCAAGAGTTAAACAATGGCCATTGACAGAAGAAAAAATAAAAGCATTAGTAGAAATTTGTACAGAAATGGAAAAGGAAGGGAAGATTTCAAAAATTGGGCCTGAAAATCCATACAATACTCCAGTATTTGCCATAAAGAAAAAAGATAGTACTAAATGGAGAAAATTAGTAGATTTCAGAGAACTTAATAAGAGAACTCAAGACTTCTGGGAAGTTCAATTAGGAATACCACATCCCGCAGGGTTACAAAAGAAAAAATCAGTAACAGTACTGGATGTGGGTGATGCATATTTTTCAGTTCCCTTAGATGAAGACTTCAGGAAGTATACAGCATTTACAATACCT…	3TC,ABC,AZT,D4T,NRTI,None	P	I	S	P	I	E	T	V	P	V	K	L	K	P	G	M	D
26067	4524	B	PhenoSense	857	Clinical	SD-15_1	R	>	R	=	R	=	R	=	R	=	NA	NA	NA	NA	S	=	NA	NA	NA	NA 857	4524	SD-15_1	U.S.	< 1996	CCCATTAGTCCTATTGAAACTGTACCAGTAAAATTAAAGCCAGGAATGGATGGCCCAAAAGTTAAACAATGGCCATTGACAGAAGAAAAAATAAAAGCATTAGTGGAAATTTGTACAGAATTGGAACAGGAAGGAAAAATTTCAAAAATTGGGCCTGAAAATCCATACAATACTCCAGTATTTGCCATAAAGAAAAAGGACGGTACTAAATGGAGAAAATTAGTAGATTTCAGAGAACTTAATAAGAGAACTCAAGACTTCTGGGAAGTTCAATTAGGAATACCACATCCCGCAGGATTAAAAAAGAAAAAATCAGTAACAGTACTGGATGTGGGTGATGCATATTTTTCAATTCCCTTAGACAAAGACTTCAGGAAGTACACTGCATTCACCATACCT…	3TC,ABC,AZT,D4T,DDI,NVP	P	I	S	P	I	E	T	V	P	V	K	L	K	P	G	M	D
26071	4593	B	PhenoSense	857	Clinical	SD-16_4	R	=	R	=	R	=	R	=	R	=	NA	NA	R	=	R	=	NA	NA	NA	NA 857	4593	SD-16_4	U.S.	< 1997	CCCATTAGTCCTATTGAAACTGTACCAGTAAAATTAAAGCCAGGAATGGATGGTCCTAAAGTTAAACAATGGCCATTAACAGAGGAAAAAATAAAAGCATTGGTAGAAATTTGTACAGAAATGGAAAAGGAAGGAAAAATTTCAAAAATTGGGCCTGAAAATCCATACAATACTCCAGTATTTGCCATAAAGAAAAAAGACAGTACTAGATGGAGAAAATTAGTAGATTTCAGAGAACTTAATAAGAGAACTCAGGACTTCTGGGAAGTTCAATTAGGAATACCACATCCCGCAGGGTTAAAGAAGAAAAAATCAGTAACAGTATTGGATGTGGGTGATGCATATTTTTCAGTTCCCTTAGATAAAGACTTCAGAAAGTATACTGCATTTACCATACCT…	ABC,D4T,DDI,NRTI,NVP	P	I	S	P	I	E	T	V	P	V	K	L	K	P	G	M	D
26072	4592	B	PhenoSense	857	Clinical	SD-17_2	R	>	R	=	S	=	S	=	S	=	NA	NA	S	=	S	=	NA	NA	NA	NA 857	4592	SD-17_2	U.S.	< 1997	CCCATTAGTCCTATTGAAACTGTACCAGTAAAATTAAATCCAGGAATGGATGGCCCAAAAGTTAAACAATGGCCATTGACAGAAGAAAAGATAAAAGCATTAACAGAAATTTGTGCAGAAATGGAAAAGGAAGGGAAAATCTCAAAAATAGGGCCTGAAAATCCATACAATACTCCAGTATTTGCCATAAAGAAAAAAGACAGTACTAAATGGAGAAAATTAGTAGACTTTAGAGAGCTTAATAAGAGAACTCAAGACTTCTGGGAAGTTCAATTAGGAATACCACATCCCGCAGGGTTAAAAAAGAAAAAATCAGTAACAGTTCTGGATGTGGGGGATGCATAYTTTTCAGTACCCTTAGATGAGGACTTCAGGAAGTATACTGCATTTACCATACCT…	3TC,ABC,AZT,NRTI,NVP	P	I	S	P	I	E	T	V	P	V	K	L	N	P	G	M	D
26074	4591	B	PhenoSense	857	Clinical	SD-18_8	R	>	R	=	R	=	R	=	R	=	NA	NA	S	=	S	=	NA	NA	NA	NA 857	4591	SD-18_8	U.S.	< 1997	CCCATTAGTCCTATTGACACTGTACCAGTAAAATTAAAGCCAGGAATGGATGGCCCAAAAGTTAAACAATGGCCATTGWCAGAAGAAAAAATAAAAGCATTAGTAGAAATTTGTACAGAAATGGAAAAGGAAGGGAAAATTTCRAAAATTGGGCCTGAMAATCCATACAATACTCCAGTATTTGCCATAAAGAAAAARAACAGTACTAGATGGAGAAAACTAGTAGATTTCAGAGAACTTAATAAAAGAACTCAAGACTTCTGGGAAGTTCAATTAGGAATACCACATCCCGCAGGGTTAAAAAAGAAGAAATCAGTAACAGTACTGGATGTGGGTGATGCATATTTTTCAATTCCCTTAGACGAAGACTTCAGGAAGTATACTGCGTTTACCATACCC…	3TC,ABC,AZT,NVP	P	I	S	P	I	D	T	V	P	V	K	L	K	P	G	M	D
26512	789	B	PhenoSense	2114	Clinical	CA20223	R	>	R	=	R	=	R	=	R	=	NA	NA	S	=	S	=	NA	NA	NA	NA 1167	789	CA20223	U.S.	2001	CCyATTAGTCCTaTTGAaaCTGTACCAGTAAAaTtAAAGCcAGGAaTGGaTGGCCCAAAAGTTAAACAaTGGCCaTTaaCAGAaGAAAAAaTAAAaGCaTTAGTaGAaCTTtGTaCaGAacTGGAAAAGGAAGGAAAAATTTCAAAAATTGGGCCTGArAATCCATACAATACTCCAGTATTTGTTATAAAGAAAAAaGaCGGTaCTAAaTGGAGAAAATTAaCAGATTTCAGAGAaCTTAaTAAGAGAACCCAAGACTTCTGGGAAGTTCAATTAGGAATACCACATCCCGCAGGGTTAAAGAAGAAAAAATCAGTAACAGTaCTGGATGTGGGTGATGCATATTTTTCAGTTCCCTTAGATGAAAATTTCAGGAAGTATACTGCATTTACCATACCT…	3TC,AZT,D4T,DDC,None	P	I	S	P	I	E	T	V	P	V	K	L	K	P	G	M	D
38707	9150	B	PhenoSense	906	Clinical	DK-125	R	>	R	=	R	=	R	=	R	=	NA	NA	NA	NA	NA	NA	NA	NA	NA	NA 906	9150	DK-125	U.S.	< 1998		RTI	P	I	S	P	I	E	T	V	P	V	K	L	K	P	G	M	D
38711	9152	B	PhenoSense	906	Clinical	DK-284	NA	NA	NA	NA	NA	NA	NA	NA	NA	NA	NA	NA	S	=	S	=	NA	NA	NA	NA 906	9152	DK-284	U.S.	< 1998		RTI	P	I	S	P	I	E	T	V	P	V	K	L	K	P	G	M	D
38713	9153	B	PhenoSense	906	Clinical	DK-294	R	=	R	=	S	=	S	=	R	=	NA	NA	S	=	S	=	NA	NA	NA	NA 906	9153	DK-294	U.S.	< 1998		RTI	P	I	S	P	I	E	T	V	P	V	K	L	K	P	G	M	D
38719	9156	B	PhenoSense	906	Clinical	DK-505	R	=	R	=	R	=	R	=	R	=	NA	NA	S	=	S	=	NA	NA	NA	NA 906	9156	DK-505	U.S.	< 1998		RTI	P	I	S	P	I	E	T	V	P	V	K	L	K	P	G	M	D
38721	9157	B	PhenoSense	906	Clinical	DK-594	R	=	R	=	R	=	R	=	R	=	NA	NA	S	=	S	=	NA	NA	NA	NA 906	9157	DK-594	U.S.	< 1998		RTI	P	I	S	P	I	E	T	V	P	V	K	L	K	P	G	M	D
38729	9161	B	PhenoSense	906	Clinical	DK-815	R	=	R	=	R	=	R	=	R	=	NA	NA	R	=	R	=	NA	NA	NA	NA 906	9161	DK-815	U.S.	< 1998		RTI	P	I	S	P	I	E	T	V	P	V	K	L	K	P	G	M	D
38741	9167	B	PhenoSense	906	Clinical	DK-1115	R	=	R	=	R	=	R	=	R	=	NA	NA	S	=	S	=	NA	NA	NA	NA 906	9167	DK-1115	U.S.	< 1998		RTI	P	I	S	P	I	E	T	V	P	V	K	L	K	P	G	M	D
38747	9170	B	PhenoSense	906	Clinical	DK-1584	R	=	R	=	S	=	R	=	R	=	NA	NA	NA	NA	NA	NA	NA	NA	NA	NA 906	9170	DK-1584	U.S.	< 1998		RTI	P	I	S	P	I	E	T	V	P	V	K	L	K	P	G	M	D
38751	9172	B	PhenoSense	906	Clinical	DK-1884	NA	NA	NA	NA	NA	NA	NA	NA	NA	NA	NA	NA	S	=	R	=	NA	NA	NA	NA 906	9172	DK-1884	U.S.	< 1998		RTI	P	I	S	P	I	E	T	V	P	V	K	L	K	P	G	M	D
38753	9173	B	PhenoSense	906	Clinical	DK-1894	R	=	R	=	S	=	R	=	R	=	NA	NA	S	=	S	=	NA	NA	NA	NA 906	9173	DK-1894	U.S.	< 1998		RTI	P	I	S	P	I	E	T	V	P	V	K	L	K	P	G	M	D
38755	9174	B	PhenoSense	906	Clinical	DK-2105	S	=	S	=	R	=	S	=	R	=	NA	NA	S	=	S	=	NA	NA	NA	NA 906	9174	DK-2105	U.S.	< 1998		RTI	P	I	S	P	I	E	T	I	P	V	K	L	K	P	G	M	D
38757	9175	B	PhenoSense	906	Clinical	DK-2194	S	=	S	=	R	=	R	=	R	=	NA	NA	S	=	R	=	NA	NA	NA	NA 906	9175	DK-2194	U.S.	< 1998		RTI	P	I	S	P	I	E	T	V	P	V	K	L	K	P	G	M	D
38763	9178	B	PhenoSense	906	Clinical	DK-2405	R	=	R	=	S	=	S	=	R	=	NA	NA	S	=	S	=	NA	NA	NA	NA 906	9178	DK-2405	U.S.	< 1998		RTI	P	I	S	P	I	E	T	V	P	V	K	L	K	P	G	M	D
38765	9179	B	PhenoSense	906	Clinical	DK-2415	R	=	R	=	R	=	R	=	R	=	NA	NA	S	=	S	=	NA	NA	NA	NA 906	9179	DK-2415	U.S.	< 1998		RTI	P	I	S	P	I	E	T	V	P	V	K	L	K	P	G	M	D
38767	9180	B	PhenoSense	906	Clinical	DK-2715	R	=	R	=	R	=	R	=	R	=	NA	NA	S	=	R	=	NA	NA	NA	NA 906	9180	DK-2715	U.S.	< 1998		RTI	P	I	S	P	I	E	T	V	P	V	K	L	K	P	G	M	D
38771	9182	B	PhenoSense	906	Clinical	DK-3015	R	=	S	=	R	=	R	=	R	=	NA	NA	S	=	S	=	NA	NA	NA	NA 906	9182	DK-3015	U.S.	< 1998		RTI	P	I	S	P	I	E	T	V	P	V	K	L	K	P	G	M	D
38773	9183	B	PhenoSense	906	Clinical	DK-3025	R	=	R	=	S	=	R	=	R	=	NA	NA	S	=	S	=	NA	NA	NA	NA 906	9183	DK-3025	U.S.	< 1998		RTI	P	I	S	P	I	E	T	V	P	V	K	L	K	P	G	M	D
38781	9187	B	PhenoSense	906	Clinical	DK-3184	R	=	R	=	R	=	R	=	R	=	NA	NA	S	=	S	=	NA	NA	NA	NA 906	9187	DK-3184	U.S.	< 1998		RTI	P	I	S	P	I	E	T	V	P	V	K	L	K	P	G	M	D
38785	9189	B	PhenoSense	906	Clinical	DK-3484	R	=	R	=	S	=	S	=	R	=	NA	NA	S	=	S	=	NA	NA	NA	NA 906	9189	DK-3484	U.S.	< 1998		RTI	P	I	S	P	I	E	T	V	P	V	K	L	K	P	G	M	D
38787	9190	B	PhenoSense	906	Clinical	DK-3494	R	=	R	=	R	=	R	=	R	=	NA	NA	R	=	R	=	NA	NA	NA	NA 906	9190	DK-3494	U.S.	< 1998		RTI	P	I	S	P	I	E	T	V	P	V	K	L	K	P	G	M	D
38791	9192	B	PhenoSense	906	Clinical	DK-3705	R	=	S	=	R	=	R	=	R	=	NA	NA	S	=	S	=	NA	NA	NA	NA 906	9192	DK-3705	U.S.	< 1998		RTI	P	I	S	P	I	E	T	V	P	V	K	L	K	P	G	M	D
38793	9193	B	PhenoSense	906	Clinical	DK-3794	NA	NA	NA	NA	NA	NA	NA	NA	NA	NA	NA	NA	S	=	S	=	NA	NA	NA	NA 906	9193	DK-3794	U.S.	< 1998		RTI	P	I	S	P	I	E	T	V	P	V	K	L	K	P	G	M	D
38799	9196	B	PhenoSense	906	Clinical	DK-4094	R	=	R	=	R	=	R	=	R	=	NA	NA	S	=	S	=	NA	NA	NA	NA 906	9196	DK-4094	U.S.	< 1998		RTI	P	I	S	P	I	E	T	V	P	V	K	L	K	P	G	M	D
38805	9199	B	PhenoSense	906	Clinical	DK-4305	R	=	R	=	R	=	R	=	R	=	NA	NA	S	=	S	=	NA	NA	NA	NA 906	9199	DK-4305	U.S.	< 1998		RTI	P	I	S	P	I	E	T	V	P	V	K	L	K	P	G	M	D
38807	9200	B	PhenoSense	906	Clinical	DK-4315	R	=	R	=	R	=	R	=	R	=	NA	NA	S	=	R	=	NA	NA	NA	NA 906	9200	DK-4315	U.S.	< 1998		RTI	P	I	S	P	I	E	T	V	P	V	K	L	K	P	G	M	D
38811	9202	B	PhenoSense	906	Clinical	DK-4784	NA	NA	NA	NA	NA	NA	NA	NA	NA	NA	NA	NA	S	=	S	=	NA	NA	NA	NA 906	9202	DK-4784	U.S.	< 1998		RTI	P	I	S	P	I	E	T	V	P	V	K	L	K	P	G	M	D
38817	9205	B	PhenoSense	906	Clinical	DK-5084	NA	NA	NA	NA	NA	NA	NA	NA	NA	NA	NA	NA	S	=	S	=	NA	NA	NA	NA 906	9205	DK-5084	U.S.	< 1998		RTI	P	I	S	P	I	E	T	V	P	V	K	L	K	P	G	M	D
38821	9207	B	PhenoSense	906	Clinical	DK-5394	R	=	R	=	R	=	R	=	R	=	NA	NA	S	=	R	=	NA	NA	NA	NA 906	9207	DK-5394	U.S.	< 1998		RTI	P	I	S	P	I	E	T	V	P	V	K	L	K	P	G	M	D
38825	9209	B	PhenoSense	906	Clinical	DK-5605	R	=	R	=	R	=	R	=	R	=	NA	NA	S	=	S	=	NA	NA	NA	NA 906	9209	DK-5605	U.S.	< 1998		RTI	P	I	S	P	I	E	T	V	P	V	K	L	K	P	G	M	D
38827	9210	B	PhenoSense	906	Clinical	DK-5615	NA	NA	NA	NA	NA	NA	NA	NA	NA	NA	NA	NA	S	=	S	=	NA	NA	NA	NA 906	9210	DK-5615	U.S.	< 1998		NRTI,None	P	I	S	P	I	E	T	V	P	V	Q	L	K	P	G	M	D
38835	9214	B	PhenoSense	906	Clinical	DK-5915	NA	NA	NA	NA	NA	NA	NA	NA	NA	NA	NA	NA	S	=	S	=	NA	NA	NA	NA 906	9214	DK-5915	U.S.	< 1998		RTI	P	I	S	P	I	E	T	V	P	V	K	L	K	P	G	M	D
38843	9218	B	PhenoSense	906	Clinical	DK-6215	R	=	R	=	R	=	R	=	R	=	NA	NA	S	=	R	=	NA	NA	NA	NA 906	9218	DK-6215	U.S.	< 1998		RTI	P	I	S	P	I	E	T	V	P	V	K	L	K	P	G	M	D
38845	9219	B	PhenoSense	906	Clinical	DK-6225	R	=	R	=	R	=	R	=	R	=	NA	NA	S	=	S	=	NA	NA	NA	NA 906	9219	DK-6225	U.S.	< 1998		RTI	P	I	S	P	I	E	T	V	P	V	K	L	K	P	G	M	D
38851	9222	B	PhenoSense	906	Clinical	DK-6384	R	=	S	=	R	=	R	=	R	=	NA	NA	S	=	S	=	NA	NA	NA	NA 906	9222	DK-6384	U.S.	< 1998		RTI	P	I	S	P	I	E	T	V	P	V	K	L	K	P	G	M	D
38853	9223	B	PhenoSense	906	Clinical	DK-6684	R	=	R	=	R	=	R	=	R	=	NA	NA	S	=	S	=	NA	NA	NA	NA 906	9223	DK-6684	U.S.	< 1998		RTI	P	I	S	P	I	E	T	V	P	V	K	L	K	P	G	M	D
38855	9224	B	PhenoSense	906	Clinical	DK-6694	NA	NA	NA	NA	NA	NA	NA	NA	NA	NA	NA	NA	R	=	R	=	NA	NA	NA	NA 906	9224	DK-6694	U.S.	< 1998		RTI	P	I	S	P	I	E	T	V	P	V	K	L	K	P	G	M	D
38859	9226	B	PhenoSense	906	Clinical	DK-6905	R	=	R	=	R	=	R	=	R	=	NA	NA	S	=	S	=	NA	NA	NA	NA 906	9226	DK-6905	U.S.	< 1998		RTI	P	I	S	P	I	E	T	V	P	V	K	L	K	P	G	M	D
38861	9227	B	PhenoSense	906	Clinical	DK-6994	NA	NA	NA	NA	NA	NA	NA	NA	NA	NA	NA	NA	S	=	S	=	NA	NA	NA	NA 906	9227	DK-6994	U.S.	< 1998		RTI	P	I	S	P	I	E	T	V	P	V	K	L	K	P	G	M	D
38863	9228	B	PhenoSense	906	Clinical	DK-7205	R	=	R	=	R	=	R	=	R	=	NA	NA	NA	NA	NA	NA	NA	NA	NA	NA 906	9228	DK-7205	U.S.	< 1998		RTI	P	I	S	P	I	E	T	V	P	V	K	L	K	P	G	M	D
38865	9229	B	PhenoSense	906	Clinical	DK-7294	R	=	R	=	S	=	S	=	R	=	NA	NA	S	=	S	=	NA	NA	NA	NA 906	9229	DK-7294	U.S.	< 1998		RTI	P	I	S	P	I	E	T	V	P	V	K	L	K	P	G	M	D
38871	9232	B	PhenoSense	906	Clinical	DK-7505	R	=	R	=	R	=	R	=	R	=	NA	NA	S	=	S	=	NA	NA	NA	NA 906	9232	DK-7505	U.S.	< 1998		RTI	P	I	S	P	I	E	T	V	P	V	K	L	K	P	G	M	D
38873	9233	B	PhenoSense	906	Clinical	DK-7515	S	=	S	=	S	=	S	=	R	=	NA	NA	S	=	S	=	NA	NA	NA	NA 906	9233	DK-7515	U.S.	< 1998		RTI	P	I	S	P	I	E	T	V	P	V	K	L	K	P	G	M	D
38877	9235	B	PhenoSense	906	Clinical	DK-7815	R	=	R	=	R	=	R	=	R	=	NA	NA	S	=	S	=	NA	NA	NA	NA 906	9235	DK-7815	U.S.	< 1998		RTI	L	I	S	P	I	E	T	V	P	V	K	L	K	P	G	M	D
38881	9237	B	PhenoSense	906	Clinical	DK-7974	R	=	R	=	R	=	R	=	R	=	NA	NA	S	=	S	=	NA	NA	NA	NA 906	9237	DK-7974	U.S.	< 1998		RTI	P	I	S	P	I	E	T	V	P	V	K	L	K	P	G	M	D
38883	9238	B	PhenoSense	906	Clinical	DK-7984	R	=	R	=	R	=	R	=	R	=	NA	NA	S	=	S	=	NA	NA	NA	NA 906	9238	DK-7984	U.S.	< 1998		RTI	P	I	S	P	I	E	T	V	P	V	K	L	K	P	G	M	D
38885	9239	B	PhenoSense	906	Clinical	DK-8125	R	=	R	=	R	=	R	=	R	=	NA	NA	S	=	S	=	NA	NA	NA	NA 906	9239	DK-8125	U.S.	< 1998		RTI	P	I	S	P	I	E	T	V	P	V	K	L	K	P	G	M	D
38887	9240	B	PhenoSense	906	Clinical	DK-8284	R	=	R	=	R	=	R	=	S	=	NA	NA	S	=	S	=	NA	NA	NA	NA 906	9240	DK-8284	U.S.	< 1998		RTI	P	I	S	P	I	E	T	V	P	V	K	L	K	P	G	M	D
38899	9246	B	PhenoSense	906	Clinical	DK-8805	R	=	R	=	R	=	R	=	R	=	NA	NA	S	=	S	=	NA	NA	NA	NA 906	9246	DK-8805	U.S.	< 1998		RTI	P	I	S	P	I	E	T	V	P	V	K	L	K	P	G	M	D
38907	9250	B	PhenoSense	906	Clinical	DK-9105	R	=	R	=	S	=	S	=	R	=	NA	NA	S	=	S	=	NA	NA	NA	NA 906	9250	DK-9105	U.S.	< 1998		RTI	P	I	S	P	I	E	T	V	P	V	K	L	K	P	G	M	D
38909	9251	B	PhenoSense	906	Clinical	DK-9115	R	=	R	=	S	=	R	=	R	=	NA	NA	S	=	S	=	NA	NA	NA	NA 906	9251	DK-9115	U.S.	< 1998		RTI	P	I	S	P	I	E	T	V	P	V	K	L	K	P	G	M	D
38917	9255	B	PhenoSense	906	Clinical	DK-9415	NA	NA	NA	NA	NA	NA	NA	NA	NA	NA	NA	NA	S	=	S	=	NA	NA	NA	NA 906	9255	DK-9415	U.S.	< 1998		RTI	P	I	S	P	I	E	T	V	P	V	K	L	K	P	G	M	D
38925	9259	B	PhenoSense	906	Clinical	DK-9584	R	=	R	=	R	=	R	=	R	=	NA	NA	S	=	R	=	NA	NA	NA	NA 906	9259	DK-9584	U.S.	< 1998		RTI	P	I	S	P	I	E	T	V	P	V	K	L	K	P	G	M	D
38927	9260	B	PhenoSense	906	Clinical	DK-9884	R	=	R	=	R	=	R	=	R	=	NA	NA	S	=	S	=	NA	NA	NA	NA 906	9260	DK-9884	U.S.	< 1998		RTI	P	I	S	P	I	E	T	V	P	V	K	L	K	P	G	M	D
38929	9261	B	PhenoSense	906	Clinical	DK-9894	NA	NA	NA	NA	NA	NA	NA	NA	NA	NA	NA	NA	S	=	S	=	NA	NA	NA	NA 906	9261	DK-9894	U.S.	< 1998		RTI	P	I	S	P	I	E	T	V	P	V	K	L	K	P	G	M	D
39541	1458	B	PhenoSense	2114	Clinical	CA23192	R	>	S	=	R	=	R	=	R	=	S	=	R	=	R	>	R	=	R	951	1458	CA23192	U.S.	2001	CCCATTAGTCCTATTGAAGCTGTACCAGTAAAATTAAAGCCAGGAATGGATGGCCCAAAAGTTAAACAATGGCCATTGACAGAAGAAAAAATAAAAGCATTAGTAGAAATTTGTACAGAATTGGAGGAGGAAGGGAAAATTTCAAAAATTGGGCCTGAAAATCCATATAATACTCCAGTATTTGCCATAAAGAAAAAGAACAGTACTAAATGGAGAAAATTAGTAGATTTCAGAGAACTTAATAAGAGAACTCAAGATTTCTGGGAAGTTCAATTAGGAATACCACATCCCGCAGGGTTACAAAAGAAAAAATCAATAACAGTACTGGATGTGGGTGATGCATATTTTTCAGTTCCCTTAGATAAGGAGTTTAGGAAGTATACTGCATTTACCATACCT…	3TC,AZT,D4T,DDC,NVP	P	I	S	P	I	E	A	V	P	V	K	L	K	P	G	M	D
39552	9434	B	PhenoSense	913	Clinical	KZ-CID2	R	=	R	=	R	=	R	=	S	=	NA	NA	R	=	NA	NA	NA	NA	NA	NA 913	9434	KZ-CID2	U.S.	1999		3TC,AZT,D4T,DDI,NVP	P	I	S	P	I	E	T	V	P	V	K	L	K	P	G	M	D
39977	6874	B	PhenoSense	2114	Clinical	CA23563	R	>	R	=	S	=	S	=	R	=	S	=	R	=	R	=	R	=	NA	NA 951	6874	CA23563	U.S.	2001	CCCATtAgtCCTATtGaaaCTGTACcAGTAAAATtAAAGccAGGAATGGATGGCCcAAaaGTTAAACArTGGCCaTTraCAGAAGArAAAATAAAAGCATTAGTAGAAATTTgTACAGAAATGGAAAAGGAAGGrAAAATTTCAArAATTGGGCCTGAAAATCCATACAATACTCCAGTATTTGcCATAAAGAAAAAAGACAGTACTAAATGGAGAAAATTAGTAGATTTCAGAGAACTTAaTAAGAGGACTCAAGACTTCTGGGAAGTTCAATTAGGAATACCACATCCCGCAGGGttAAAAaGGAAAAAATCAGTAACAGTACTGGATGTGGGTGATGCATTCTTTTCAGTTCCCTTAGAtgAAGACTTCAGAAAGTATACtGCATTTACCATACCT…	3TC,ABC,D4T,None	P	I	S	P	I	E	T	V	P	V	K	L	K	P	G	M	D
40017	624	B	PhenoSense	756	Clinical	CA9919	R	>	R	>	R	=	R	=	R	=	NA	NA	S	=	S	=	NA	NA	NA	NA 756	624	CA9919	U.S.	1998	CCCATTAGTCCTATTGAAACTGTACCAGTAAAATTAAAGCCAGGAATGGAYGGCCCAAAAGTTAAACAATGGCCATTGACAGAAGAAAAAATAAAAGCATTGGTAGAAATTTGTACAGAAATGGAGAAGGAAGGGAAAATTTCAAAAATTGGGCCTGARAATCCATACAATACTCCAGTATTTGTCATAAAGAAAAAAGACGGTAAGGGATGGAGAAAATTAATAGATCTCAGAGAACTTAATAAGAGAACACAAGACTTCTGGGAAGTTCAGTTAGGAATACCACATCCCGCAGGGTTAAAAAAGAAAAAGTCAGTAACAGTACTGGATGTGGGTGATGCATTTTATTCAGTTCCCTTAGACGAAGAYTTTAGGAAGTATACTGCATTTACCATACCT…	3TC,AZT,D4T,DDI,None	P	I	S	P	I	E	T	V	P	V	K	L	K	P	G	M	D
40059	5002	B	PhenoSense	2114	Clinical	CA12270	R	=	R	=	R	=	R	=	R	=	R	=	S	=	S	=	NA	NA	NA	NA 870	5002	CA12270	U.S.	1999	CCCATTAGTCCTATTGAAACTGTACCAGTAAAATTAAAGCCAGGAATGGATGGCCCAAAAGTTAAACAATGGCCATTGACAGAAGAAAAAATAAAAGCATTAGTAGAAATTTGTACAGAATTGGAGCAGGAAGGAAAGATTTCAAAAGTTGGGCCTGAAAATCCATACAATACTCCAATATTTGCCATAAAGAAAAAGAACAGTACTAAATGGAGAAAATTAGTAGATTTCAGAGAACTTAATAAGAGAACTCAAGACTTCTGGGAAGTTCAATTAGGAATACCACATCCTGCAGGATTAAAAAAGAAAAAATCAGTAACAGTACTGGATGTGGGTGATGCATACTTTTCAGTTCCCTTAGATAAAGAATTCAGGAAGTATACTGCATTTACCATACCT…	3TC,AZT,D4T,DDI,None	P	I	S	P	I	E	T	V	P	V	K	L	K	P	G	M	D
40447	2255	B	PhenoSense	2114	Clinical	CA23844	R	>	R	>	R	>	R	=	R	=	R	=	NA	NA	NA	NA	NA	NA	NA	NA 951	2255	CA23844	U.S.	2001	CCTATTAGTCCTATTGAAACTGTGCCAGTAAAATTAAAACCAGGAATGGATGGCCCAAAAGTTAAACAGTGGCCATTGACAGAAGAAAAATTAAAAGCATTAGTAGAAATTTGTACAGAATTGGAAAAGGAAGGAAAAATTTCAAAAATTGGGCCTGAAAATCCATACAATAATCCAGTATTTGCCATAAAGAGAAAGAACGGTAYTAAATGGAGAAAATTAATAGATCTCAGGGAACTTAATAAAAGGACTCAAGACTTTTGGGAAATTCAATTAGGAATACCACATCCTGCAGGGTTACAAAAGAAAAAATCAGTAACAGTACTGGATGTGGGTGATGCATTTTATTCAGTTCCCTTAGATAAAGAATTCAGGAAGTATACTGCATTTACCATACCT…	3TC,ABC,AZT,D4T,DDI,EFV,NVP	P	I	S	P	I	E	T	V	P	V	K	L	K	P	G	M	D
40495	5371	B	PhenoSense	2114	Clinical	CA14681	R	=	S	=	R	=	R	=	R	=	NA	NA	S	=	S	=	NA	NA	NA	NA 951	5371	CA14681	U.S.	2000	CCCATCAGTCCTATTGAAACTGTACCAGTAAAATTAAAGCCAGGAATGGATGGCCCAAAAGTTAAACAATGGCCATTGACAGAAGAAAAAATAAAAGCATTAATAGAAATTTGTACAGAATTGGAAAAGGAAGGGAAAATTTCAAAAATTGGGCCTGAAAATCCATACAATACTCCAATATTTGCTATAAAGAAAAAAGACAGTACTAAATGGAGAAAATTAGTAGATTTCAGAGAACTCAACAAGAAAACTCAAGACTTCTGGGAAGTTCAATTAGGAATACCACATCCCGCAGGGTTAAAAAAGAAGAGATCAGTAACAGTACTAGATGTGGGTGATGCATATTTTTCAATTCCCTTAGATAAAGACTTCAGGAAATATACTGCATTTACCATACCT…	3TC,AZT,D4T,DDC,DDI,None	P	I	S	P	I	E	T	V	P	V	K	L	K	P	G	M	D
40594	4409	B	PhenoSense	2114	Clinical	CA10617	R	>	R	=	R	=	R	=	R	=	NA	NA	S	=	S	=	NA	NA	NA	NA 870	4409	CA10617	U.S.	1999	CCCATTAGTCCTATTGAAACTGTACCAGTAAAATTAAAGCCAGGAATGGATGGCCCAAAAGTTAAACAATGGCCAYTGACAGAAGAAAAAATAAAAGCATTAGTAGAAATTTGTACAGAATTGGAAAAGGACGGAAAAATYTCAAAAATTGGGCCTGAAAATCCATACAATACTCCAGTATTTGCCATAAAGAAAAAAGACAGTACTAAATGGAGAAAAYTAGTAGATTTCAGAGAACTTAATAAGAGAACTCAAGATTTCTGGGAAGTACAATTAGGAATACCACATCCYGCAGGGTTAAAAAAGAAAAAATCAGTAACAGTACTGGATGTGGGTGATGCATATTTTTCAGTTCCCTTAGATGAAGAATTCAGGAAGTATACTGCATTTACCATACCT…	3TC,ABC,AZT,D4T,DDI,NVP	P	I	S	P	I	E	T	V	P	V	K	L	K	P	G	M	D
40764	4164	B	PhenoSense	2114	Clinical	CA14784	R	>	R	=	S	=	S	=	R	=	NA	NA	R	=	R	=	NA	NA	NA	NA 1153	4164	CA14784	U.S.	2000	CCCATTAGTCCTATTGAAACTGTACCAGTAAAATTAAAGCCAGGAATGGATGGCCCAAAAGTTAAACAATGGCCATTGACAGAAGAAAAAATAAAAGCATTAGTAGAAATTTGTACAGAAATGGAAAAGGAAGGAAAAATTTCAAAGATTGGGCCTGAGAACCCATACAATACTCCAGTATTTGCCATAAAGAAAAAAGATAGTACTAAATGGAGAAAATTAGTAGATTTTAGAGAACTTAATAAGAAAACTCAAGATTTCTGGGAAGTTCAATTAGGAATACCGCATCCCGCAGGGTTAAAAAGGAAAAAATCAGTAACAGTACTGGATGTGGGTGATGCATATTTTTCAGTTCCCTTAGATAAAGACTTCAGGAAGTATACTGCCTTTACCATACCT…	3TC,AZT,None	P	I	S	P	I	E	T	V	P	V	K	L	K	P	G	M	D
40788	8022	B	PhenoSense	2114	Clinical	CA20144	NA	NA	R	NA	R	NA	R	NA	R	NA	NA	NA	NA	NA	NA	NA	NA	NA	NA	NA 951	8022	CA20144	U.S.	2000	CCYATTAGTCCTATTGARACTGTACCAGTAAAATTAAAGCCAGGAATGGATGGCCCAAGAGTTAAACAATGGCCATTGACAGAGGAAAAAATAAAAGCATTAGTAGAGATTTGTACAGAACTGGAAAACGAAGGGAAAATTTCAAAAATTGGGCCTGAAAATCCATAYAAYACTCCAGTATTTGCBATAAAGAAAAAAGACAGTACTAAATGGAGAAAATTAGTAGATTTCAGAGAACTTAATAAGAGAACTCAAGACTTCTGGGAAGTTCAATTAGGGATACCACATCCCGCAGGGYTAAAAAAGAAGAAATCAGTAACAGTACTAGATGTGGGTGATGCATATTTTTCAGTTCCCTTAGATGAAARCTTCAGGAARTATACTGCATTTACCATACCK…	3TC,D4T,None	P	I	S	P	I	E	T	V	P	V	K	L	K	P	G	M	D
41011	3948	B	PhenoSense	2114	Clinical	CA9173	S	=	S	=	R	=	S	=	S	=	NA	NA	R	=	R	=	NA	NA	NA	NA 870	3948	CA9173	U.S.	1998	CCCATTAGTCCTATTGAAACTGTACCAGTAARATTAAAGCCAGGAATGGATGGGCCAAGAGTTAAACAATGGCCATTGACAGAAGAAAAAATAAAMGCATTAATAGAAATTTGTACAGAAATGGAAAAGGAAGGCAAAATTTCAAAGATTGGGCCTGAAAATCCATACAATACTCCAGTATTTGCCATAAAGAAAAAAGACAGTACTAAATGGAGAAAATTAGTAGATTTCAGAGAACTTAATAAGAAAACTCAAGACTTCTGGGAAGTTCAATTAGGAATACCACATCCCTCAGGGTTAAAAMAGAAAAARTCAGTGACAGTMCTGGATGTGGGTGATGCATATTTTTCAGTTCCCTTAGATGAGGACTTCAGAAAGTATACTGCATTTACTATACCT…	None	P	I	S	P	I	E	T	V	P	V	K	L	K	P	G	M	D
41178	1446	B	PhenoSense	2114	Clinical	CA3861	R	=	R	=	R	=	R	=	R	=	NA	NA	R	=	R	>	NA	NA	NA	NA 870	1446	CA3861	U.S.	1998	CCCATTAGTCCTATTGAAACTGTACCAGTAAAATTAAAGCCAGGRATGGATGGCCCAAAAGTTAAACAATGGCCATTGACAGAAGAAAAAATAAAAGCATTAATAGAAATTTGTACAGAAYTGGAAAAGGAAGGAAAAATTTCAAAAATTGGGCCTGAAAATCCATACAATACTCCAGTGTTTGCCATAAAGAAAAAGAACAGTACTAAATGGAGAAAAGTAGTAGATTTCAGAGAACTTAATAAGAAAACTCAAGACTTCTGGGAAGTTCAATTAGGAATACCACATCCCGCAGGATTAAARAAGAACAAATCAGTGACAGTACTAGATGTGGGTGATGCATATTTTTCAGTTCCCTTAGATRAAGACTTCAGGAAGTATACTGCATTCACCATACCT…	3TC,AZT,D4T,DDI,NVP	P	I	S	P	I	E	T	V	P	V	K	L	K	P	G	M	D
41546	5147	B	PhenoSense	2114	Clinical	CA17468	NA	NA	NA	NA	NA	NA	NA	NA	NA	NA	NA	NA	S	=	S	=	NA	NA	NA	NA 951	5147	CA17468	U.S.	2000	CCcATTAGTCCTATTGAAACTGTaCCAGTAAAATTAAAGCCAGGAATGGATGGgCCAAAAGTTAAACAATGGCCATTGACAGAAGAAAAAATAAAAGCATTAGTwGAAATTTGTACAGAACTGGAAAGTGATGGGAAAATTTCAAAAATTGGGCCTGAtAATCCATACAATACTCCAGTATTTGCCATAAaGAAAAAAGACAGTACTAAATGGAGAAAATTAGTAGATTTCAGaGAACTTAATAAGAGAACTCAAGACTTCTGkGAAGTTCArTTAGGAATACCACATCCCGCAGGGTTAAAAAAGAArAAATCAGTAACAGTACTGGatGTGGGTGATGCATATTTTTCAATTCCCTTAGATGAAGACTTCAGGAAGTACACTGCATTTACCATACCT…	3TC,ABC,AZT,D4T,DDC,DDI,EFV,NVP	P	I	S	P	I	E	T	V	P	V	K	L	K	P	G	M	D
41677	7978	B	PhenoSense	1027	Clinical	CA24573	R	>	R	=	R	=	R	=	R	=	R	=	R	>	R	>	NA	NA	NA	NA 1027	7978	CA24573	U.S.	2001	CCCATtAGTCCTAtTGAAACTGTACCAGTAAAATTAAAGCCAGGAATGGATGGCCCAAAAGtTAAgCAATGGCCATTGaCAGAAGAAAAAATAAAAGCATTAGTAGAAATTTGTaCAGAACTGGAAGAGGAAGGAAAAATTTCAAAAATTGGGCCTGAAAATCCATACAATACCCCAATATTTGCCATAAAGAAAAAAAACAGTACTAAATGGAGAAAATTAATGGATTTCAGAGAACTTAATAAGArAACTCAAGACTTCTGGGAAGTTCAATTAGGAwTACCACATCCTGGAGGGtTAAAAAAGAAAAAATCAGTAACAGTACTGGATGTGGGTGATGCATATTTTTCAATTCCCTTAGATgAAGATTTCAGGAAGTaTACtGCATTTACyATACCT…	3TC,AZT,D4T,DDI,EFV	P	I	S	P	I	E	T	V	P	V	K	L	K	P	G	M	D
41691	794	B	PhenoSense	756	Clinical	CA10469	NA	NA	NA	NA	NA	NA	NA	NA	NA	NA	NA	NA	NA	NA	NA	NA	NA	NA	NA	NA 756	794	CA10469	U.S.	1998	CCCATTAGTCCTATTGAAACTGTACCAGTAAAATTAAAGCCAGGAATGGATGGCCCAAGAATTAAACAGTGGCCATTGACAGAAGAAAAAATAAAAGCATTAATAGAAATTTGTACAGAATTGGAACAGGAAGGGAAAATCTCAAAAATTGGGCCTGAAAATCCATATAATACTCCAGTATTTGTCATAAAGAGAAAAAACAGTACTAAATGGAGAAAGTTAATAGATTTCAGAGATCTTAATAAGAAAACTCAAGACTTCTGGGAAGTTCAATTAGGAATACCACATCCAGCAGGGTTAAAAAAGAAAAAATCAGTAACAGTACTGGATGTGRGTGATGCATATTWTTCAGTTCCCTTAGATGAGGACTTCAGGAAGTATACTGCATTTACTATACCT…	3TC,AZT,D4T,DDC,DDI,NVP	P	I	S	P	I	E	T	V	P	V	K	L	K	P	G	M	D
41797	5052	B	PhenoSense	1027	Clinical	CA24633	R	>	R	=	R	=	R	=	R	=	S	=	R	>	R	>	NA	NA	NA	NA 1027	5052	CA24633	U.S.	2001	CCCATTAGTCCTATwGAGACTGTACCAGTAAAATTAAAGCCAGGAATGGATGGCCCAAAAGTTAAACAATGGCCATTAACAGAGGAAAAAATAAAAGCATTAsTGGAAATTTGTACAGAACTGGAACAGGAAGGAAAAATTTCAAAAATAGGGCCTGAAAATCCATACAATACTCCAGTATTTGCCATAAAGAAAAAAGACAGTACTAAATGGAGAAAAGTAGTAGATTTCAGAGAACTTAATAAGAGAACTCAAGACTTCTGGGAAGTCCAATTAGGAATACCACATCCCGCAGGGTTAAAAAAGAAAAAATCAGTAACAGTACTAGATGTGGGTGATGCATATTTCTCAATTCCCTTAGATCCAGACTTCAGAAAGTATACTGCATTTACCATACCT…	3TC,AZT,D4T,DDC,DDI,EFV,TDF	P	I	S	P	I	E	T	V	P	V	K	L	K	P	G	M	D
41884	4791	B	PhenoSense	2114	Clinical	CA11685	NA	NA	NA	NA	NA	NA	NA	NA	NA	NA	NA	NA	S	=	S	=	NA	NA	NA	NA 870	4791	CA11685	U.S.	1999	CCCATTAGTCCTATTGAAACTGTACCAGTAAAATTGAAGCCAGGAATGGATGGCCCAAGAGTTAAACAATGGCCATTGACAGAAGAAAAAATAAAAGCATTAGTAGAAATYTGTACAGAAATGGAAAAGGAAGGGAAAATTTCAAAAATTGGGCCTGAAAATCCATACAATACTCCAGTATTTGCCATWAAGAAAAAAGACAGTACTAAATGGAGAAAATTAGTAGATTTCAGAGAACTTAATAAGAGAACTCAAGACTTCTGGGAAGTTCAATTAGGAATACCACATCCCGCAGGGTTAAAAAAGAAAAAATCAGTRACAGTACTGGATGTGGGTGATGCATATTTTTCAGTTCCCYTAGATGAAGACTTCAGGAAGTATACTGCATTTACTATACCT…	3TC,AZT,None	P	I	S	P	I	E	T	V	P	V	K	L	K	P	G	M	D
42138	1833	B	PhenoSense	2114	Clinical	CA24786	R	=	R	=	R	>	R	=	R	=	R	=	R	>	R	>	R	=	NA	NA 951	1833	CA24786	U.S.	2000	CCCATTAGTCCTATTGAaACTGTACcaGTAAAATTAAAGCCAGGAATGGATGGCCCAAGAGTTAAACAATGGCCATTGACAGAAGAAAAAATAAAAGCATTAGTAGAAATTTGTGAGGAACTGGAAAAGGATGGAAAAATCTCAAAAATTGGGCCTGAAAATCCATACAATACTCCAGTATTTGCCATAAAGAAAAAGAACAGTGATAAATGGAGAAAAATAGTAGATTTCAGAGAGCTTAaTAAGAGAACCCAAGACTTCTGGGAAGTTCAGTTAGGAATACCACATCCCGGAGGGTTAGAAAAGAAAAAATCAGTaACAGTACTGGatGTGGGTGATGCATATTTTTCAATTCCCTTAGATGAAGACTTCAGAAAGTATACTGCATTTACCATACCT…	3TC,ABC,AZT,D4T,DDC,EFV,NVP	P	I	S	P	I	E	T	V	P	V	K	L	K	P	G	M	D
42158	1128	B	PhenoSense	2114	Clinical	CA24800	R	>	R	=	R	=	R	=	R	=	NA	NA	S	=	S	=	NA	NA	NA	NA 1167	1128	CA24800	U.S.	2001	CCCATTAGTCCTATTGACACTGTACCAGTAAAATTAAAGCCAGGAATGGATGGCCCAAAAGTTAAACAGTGGCCATTGACAGAAGAAAAAATAAAAGCATTAGTAGAAATTTGTGCAGAATTGGAAAAGGAYGGAAAAATTTCAAAAATTGGGCCTGAAAATCCATACAATACTCCAGTATTTGCCATAAAGAAAAAGAACAGTACTAAATGGAGAAAATTAGTAGATTTCAGAGAACTTAATAAGAGAACTCAAGACTTCTGGGAAGTTCAATTAGGGATACCACATCCCGCAGGGTTAAAAAAGAAAAAGTCAGTAACAGTACTGGATGTGGGTGATGCATATTTTTCAGTTCCCTTAGATGAAGACTTCAGGAAGTATACTGCCTTTACCATACCT…	3TC,ADV,AZT,D4T,DDC,DDI,None	P	I	S	P	I	D	T	V	P	V	K	L	K	P	G	M	D
44007	1848	B	PhenoSense	1129	Clinical	4675-1	R	>	R	=	R	=	R	=	R	=	S	=	S	=	S	=	NA	NA	NA	NA 1129	1848	4675-1	U.S.	1998	CCCATTAGTCCTATTGAGACTGTACCAGTAAAATTAAAGCCAGGAATGGATGGCCCAAAAGTTAAACAATGGCCATTAACAAAAGAAAAAATAGAAGCTTTAGTAGAAATTTGTACAGAAATGGAGAAGGAAGGGAAAATTTCAAAAATTGGGCCTGAAAATCCATATAATACTCCAGTATTTGCCATAAAGAAGAAAAACAGTACTAAATGGAGAAAATTAGTAGATTTCAGAGAACTTAATAAGAAAACTCAAGACTTCTGGGAAGTCCAATTAGGAATACCACATCCTGCAGGGTTAAAAAAGAAGAAATCAGTAACAGTACTGGATGTGGGTGATGCATATTTTTCAGTTCCTTTAGATGAAGACTTCAGGAAGTATACTGCATTTACCATACCT…	3TC,D4T,None	P	I	S	P	I	E	T	V	P	V	K	L	K	P	G	M	D
46680	12422	B	PhenoSense	967	Clinical	ALD-pt1	R	=	R	=	R	=	R	=	R	=	NA	NA	R	>	R	>	NA	NA	NA	NA 967	12422	ALD-pt1	Australia	< 1999	CCCATTAGTCCTATTGAAACTGTACCAGTAAAATTAAAGCCAGGAATGGATGGCCCAAAAGTTAAACAATGGCCATTGACAGAAGAAAAAATAAAAGCATTAGTAGAAATTTGTACAGAACTGGAAAAGGAAGGAAAAATTTCAAAAATTGGGCCTGAAAATCCATACAATACTCCAGTATTTGCCATAAAGAAAAAAGAAAGTAGCAGATGGAGAAAATTAATGGATTTCAGAGAACTTAATAAAAGAACTCAAGACTTTTGGGAAGTGCAATTAGGAATACCACATCCCGCAGGGTTAAAAAAGAAGAAATCAGTAACAGTACTGGATGTGGGTGATGCATATTTTTCAGTTCCCTTAGATRAAGACTTCAGAAAGTATACTGCATTCACCATACCT…	NNRTI,NRTI	P	I	S	P	I	E	T	V	P	V	K	L	K	P	G	M	D
46682	12423	B	PhenoSense	967	Clinical	ALD-pt2	S	=	S	=	R	=	R	=	R	=	NA	NA	R	=	R	=	NA	NA	NA	NA 967	12423	ALD-pt2	Australia	< 1999	CCCATTAGTCCTATTGAAACTGTACCAGTAAAATTAAAGCCAGGAATGGATGGCCCAAAAGTTAAACAATGGCCATTGACAGAAGAAAAAATAAAAGCATTAGTAGAAATTTGTACAGAAATGGAAAAGGAAGGGAAAATTTCAAAAATTGGGCCTGAAAATCCATACAATACTCCAGTATTTGCCATAAAGAAAAAAGACAGTACTAAATGGAGAAAATTAGTAGATTTCAGAGAACTTAATAAGAGAACTCAAGACTTTTGGGAAGTTCAATTAGGRATACCACATCCCGCAGGGTTAAAAAAGAAAAAATCAGTAACAGTACTGGATGTGGGTGATGCATATTTYTCAGTTCCYTTGGATAAAGACTTCAGAAAGTATACTGCATTTACCATACCT…	NNRTI,NRTI	P	I	S	P	I	E	T	V	P	V	K	L	K	P	G	M	D
46684	12424	B	PhenoSense	967	Clinical	ALD-pt3	R	=	R	=	R	=	R	=	R	=	NA	NA	R	=	R	=	NA	NA	NA	NA 967	12424	ALD-pt3	Australia	< 1999	CCCATTAGTCCTATTGAAACTGTACCAGTAAAATTAAAGCCAGGAATGGATGGCCCAAAAGTTAAGCARTGGCCATTGACAGAGGAAAAAATWAAAGCATTAGTAGAAATTTGTACAGAAATGGAAAAGGAAGGAAAAATTTCAAAAATTGGGCCTGAAAATCCATACAATACTCCAGTATTTGCTATAAAGAAAAAAGACAGTACTAAATGGAGAAAATTAGTAGATTTCAGAGAACTTAATAAAAGGACTCAAGACTTCTGGGAAGTTCAATTAGGAATACCACATCCCGCAGGGTTAAAAAAGAAYAAATCAGTAACAGTACTGGATGTGGGTGATGCATATTTTTCAGTTCCCTTAGAYAAAGAATTCAGGAAGTAYACTGCATTTACCATACCT…	NNRTI,NRTI	P	I	S	P	I	E	T	V	P	V	K	L	K	P	G	M	D
46686	12425	B	PhenoSense	967	Clinical	ALD-pt5	S	=	S	=	R	=	S	=	S	=	NA	NA	R	=	R	=	NA	NA	NA	NA 967	12425	ALD-pt5	Australia	< 1999	CCCATTAGTCCTATTGAAACTGTACCAGTAAAATTAAAGCCAGGAATGGATGGCCCAAAAGTTAAACAATGGCCATTGACAGAAGAAAAAATAAAAGCATTAGTAGARATTTGTACAGAAATGGAAAAGGAAGGAAAAATTTCAAAAATTGGGCCTGAAAATCCATACAATACTCCAGTATTTGCCATAAAGAAAAAGGACAGTACTAARTGGAGAAAATTAGTAGATTTCAGAGAACTTAATAAGAAAACTCAAGACTTCTGGGAAGTTCAATTAGGAATACCACATCCTGCAGGRTTAAAAAAGAAYAAATCAGTAACAGTACTGGATGTGGGTGATGCMTATTTYTCAGTYCCYTTAGATAAAGACTTCAGGAAGTATACTGCATTTACCATACCT…	NNRTI,NRTI	P	I	S	P	I	E	T	V	P	V	K	L	K	P	G	M	D
46688	12426	B	PhenoSense	967	Clinical	ALD-pt11	R	>	R	=	R	=	R	=	R	=	NA	NA	S	=	S	=	NA	NA	NA	NA 967	12426	ALD-pt11	Australia	< 1999	CCTATTAGTCCTATTGAAACTGTACCAGTAAAATTAAAGCCAGGAATGGATGGCCCAAAAGTTAAACAATGGCCATTGACAGAAGAAAAAATAAAAGCATTAGTAGAAATTTGTACAGAACTGGAAAAGGAAGGAAAGATTTCAAAAATTGGGCCAGAAAATCCATACAATACTCCAGTATTTGCCATAAAGAAAAAAGACAGTACTAAATGGAGAAAATTAGTAGATTTCAGAGAACTTAATAAGAGAACTCAAGACTTCTGGGAAGTTCAATTAGGAATACCACATCCTGCAGGGTTAAAAAAGAAAAAATCAGTAACAGTACTGGATGTGGGTGATGCATATTTTTCAGTTCCCTTAGATRAAGACTTCAGAAAGTAYACTGCATTTACCATACCT…	NNRTI,NRTI	P	I	S	P	I	E	T	V	P	V	K	L	K	P	G	M	D
46690	12427	B	PhenoSense	967	Clinical	ALD-pt6	R	>	S	=	R	=	R	=	R	=	NA	NA	S	=	S	=	NA	NA	NA	NA 967	12427	ALD-pt6	Australia	< 1999	CCCATTAGTCCTATTGAAACTGTACCAGTAAAATTAAAGCCAGGAATGGATGGCCCAAAAGTTAAACAATGGCCACTGACAGAAGAGAAAATAAAAGCATTAACAGAAATTTGTACAGAATTGGAAAAGGAAGGGAAAATTTCAAAAATTGGGCCTGAAAATCCATATAATACTCCAGTATTTGCCATAAAGAAAAAAGACAGTACYAAATGGAGAAAATTAGTAGATTTCAGAGAACTTAATAAGAGAACTCAAGACTTCTGGGAAGTTCAATTAGGAATACCACATCCTGCAGGGTTAAAAAAGAAAAAATCAGTAACAGTACTGGATGTGGGTGATGCATATTTTTCAGTTCCCTTAGATAAGGACTTCAGGAAGTATACTGCATTTACCATACCT…	NNRTI,NRTI	P	I	S	P	I	E	T	V	P	V	K	L	K	P	G	M	D
46692	12428	B	PhenoSense	967	Clinical	ALD-pt12	S	=	S	=	S	=	S	=	S	=	NA	NA	R	=	R	=	NA	NA	NA	NA 967	12428	ALD-pt12	Australia	< 1999	CCCATTAGTCCTATTGAAACTGTACCAGTAAAATTAAAGCCAGGAATGGATGGTCCAAAAGTTAAACAATGGCCATTGACAGAAGAAAAAATAAAAGCATTAGTAGAAATTTGTACAGAAATGGAAAAGGAAGGAAAAATTTCAAAAATTGGGCCTGAAAAYCCATACAATACTCCAGTATTTGCCATAAAGAAAAAAGACAGTACTAAATGGAGAAAATTAGTAGATTTYAGAGAACTTAATAAGAGAACTCAAGAYTTCTGGGAAGTTCAATTAGGAATACCGCATCCTGCAGGGTTAAAAAAGAAAARGTCAGTAACAGTACTGGATGTGGGTGATGCATATTTTTCAGTCCCTTTAGATCARAACTTCAGGAAGTAYACTGCATTTACCATACCT…	NNRTI,NRTI	P	I	S	P	I	E	T	V	P	V	K	L	K	P	G	M	D
46694	12429	B	PhenoSense	967	Clinical	ALD-pt7	NA	NA	NA	NA	NA	NA	NA	NA	NA	NA	NA	NA	R	=	R	>	NA	NA	NA	NA 967	12429	ALD-pt7	Australia	< 1999	CCYATTAGTCCTATTGARACTGTACCAGTRAAATTAAAGCCAGGAATGGATGGCCCAAAAGTTAAACAATGGCCATTGACAGAGGAAAAAATAAARGCATTAACAGAAATTTGTAAAGAATTGGAAGAGGAAGGAAAAATTTCAAAAATTGGGCCTGAGAACCCATACAATACTCCAATATTTGCCATAAAGAAAAAGAATAGTAATAGATGGAGAAAATTAGTAGATTTCAGGGAACTTAATAAGAGAACTCAAGACTTCTGGGAAGTTCAATTAGGAATACCACATCCCGCAGGATTAAAACAGAAAAAATCAGTAACAGTAMTAGATGTGGGTGATGCATATTTTTCAGTTCCCTTAGATGAAAACTTCAGAAAGTATACTGCATTTACCATACCT…	NNRTI,NRTI	P	I	S	P	I	E	T	V	P	V	K	L	K	P	G	M	D
46696	12430	B	PhenoSense	967	Clinical	ALD-pt13	R	=	R	=	R	=	R	=	S	=	NA	NA	S	=	S	=	NA	NA	NA	NA 967	12430	ALD-pt13	Australia	< 1999	CCCATTAGTCCTATTGAAACTGTACCAGTAAAATTAAAGCCAGGAATGGATGGCCCAAGAGTTAAACAATGGCCATTGACAGAAGAAAAAATAAAAGCATTAGTAGAAATTTGTACAGAAATGGAAAAGGAAGGGAAAATTTCAAAAATTGGGCCTGAAAATCCATACAATACTCCAGTATTTGCCATAAAGAAAAAAGATAGTACTAAATGGAGAAAATTAGTAGATTTCAGAGAACTTAATAAGAAAACTCAAGACTTCTGGGAAGTTCAATTAGGAATACCACATCCYGCAGGGTTAAAAAAGAAAAAATCAGTRACAGTACTAGATGTGGGKGATGCATATTTTTCARTTCCCTTAGATAAAGACTTCAGGAAGTATACTGCATTTACCATACCT…	NNRTI,NRTI	P	I	S	P	I	E	T	V	P	V	K	L	K	P	G	M	D
46698	12431	B	PhenoSense	967	Clinical	ALD-pt8	R	=	S	=	R	=	R	=	R	=	NA	NA	R	=	R	=	NA	NA	NA	NA 967	12431	ALD-pt8	Australia	< 1999	CCCATATGTCCTATTAAAACTGTACCAGTAAAATTAAAGCCAGGAATGGATGGCCCAAAAGTTAAACAATGGCCATTGACAGAAGAAAAAATAAAAGCATTAGTAGAAATTTGTACAGAATTGGAAGAGGCAGGAAAAATTTCAAAAATTGGGCCTGAAAWTCCATACAATACTCCAGTATTTGCCATAAAGAAGAAAAACAGTACTAGATGGAGAAAATTAATGGATTTCAGAGAACTTAATAAGAGAACTCAAGACTTCTGGGAAGTTCAATTAGGAATACCACATCCAGCAGGGTTAAAAAAGAAAAAATCAGTAACAGTATTGGATGTGGGTGATGCATATTTTTCAGTTCCCTTAGATGAAGACTTYAGGAAATATACTGCATTTACCATACCT…	NNRTI,NRTI	P	I	C	P	I	K	T	V	P	V	K	L	K	P	G	M	D
46700	12432	B	PhenoSense	967	Clinical	ALD-pt14	R	>	R	=	R	=	R	=	R	=	NA	NA	S	=	S	=	NA	NA	NA	NA 967	12432	ALD-pt14	Australia	< 1999	CCCATTAGTCCTATTGAAACTGTACCAGTAAAATTAAAGCCAGGAATGGATGGCCCAAAAGTTAAACAATGGCCATTGACAGAAGAAAAAATAAAAGCATTAGTAGAAATTTGTACAGAATTGGAAAAGGACGGAAAAATTTCAAAAATTGGGCCTGAGAATCCATATAATACTCCAGTATTTGYCATAAAGAAAAAAGACAGTACTAAATGGAGAAARTTAGTAGATTTCAGAGAACTTAATAAGAGAACTCAAGACTTCTGGGAAGTCCAATTAGGAATACCACATCCCGCAGGGTTAAAAAAGAAAAAATCAGTAACAGTACTGGATGTGGGTGATGCATATTTTTCAGTTCCCTTAGATAAAGAATTCAGGAAGTATACTGCATTTACCATACCA…	NNRTI,NRTI	P	I	S	P	I	E	T	V	P	V	K	L	K	P	G	M	D
46702	12433	B	PhenoSense	967	Clinical	ALD-pt9	R	>	R	=	R	=	R	=	R	=	NA	NA	NA	NA	NA	NA	NA	NA	NA	NA 967	12433	ALD-pt9	Australia	< 1999	CCCATTAGTCCTATTGAAACTGTACCAGTGAAATTAAAGCCAGGAATGGATGGCCCAAAAGTTAAACAATGGCCATTGACAGAAGAAAAAATAAAAGCATTAATAGAAATTTGTGCAGAGCTGGAAAAGGAAGGGAAGATTTCAAAAATTGGGCCTGAAAATCCATACAATACTCCAGTATTTGCCATAAAGAAAAAGAACAGTGAAAGATGGAGAAAAATATCAGATTTCAGAGAACTTAATAAGAGAACTCAAGACTTYTGGGAAGTCCAATTAGGAATACCACATCCCGCAGGGTTAAAGAAGAAAAAATCAGTAACAGTACTGGATGTAGGTGATGCATATTTTTCAATTCCCTTAGATGAARACTTCAGGAARTATACTGCATTTACCATACCT…	NNRTI,NRTI	P	I	S	P	I	E	T	V	P	V	K	L	K	P	G	M	D
46704	12434	B	PhenoSense	967	Clinical	ALD-pt15	R	>	R	=	R	=	R	=	R	=	NA	NA	S	=	S	=	NA	NA	NA	NA 967	12434	ALD-pt15	Australia	< 1999	CCTATTAGTCCTATTGAAACTGTACCAGTAAAATTAAAGCCAGGAATGGATGGCCCAAAAGTTAAACAATGGCCAYTRACAGAAGAAAAAATAAAAGCATTAGTAGAAATTTGTACAGAAYTGGAAAAGGAAGGGAAGATTTCAAAAATTGGGCCTGAAAATCCATACAATACTCCAGTATTTGCCATAAAGAAAAAAGATGGYACTAAATGGAGAAAATTAGTAGATTTCAGAGAACTTAATAAGAGAACTCAAGACTTYTGGGAAGTYCAATTAGGAATACCACATCCCGCAGGGTTAAAAAAGAAAAAATCAGTAACAGTMCTGGATGTGGGTGATGCATATTTTTCAGTTCCCTTAGATCCAGACTTCAGAAAGTATACTGCATTTACCATACCT…	NNRTI,NRTI	P	I	S	P	I	E	T	V	P	V	K	L	K	P	G	M	D
46706	12435	B	PhenoSense	967	Clinical	ALD-pt10	NA	NA	NA	NA	NA	NA	NA	NA	NA	NA	NA	NA	S	=	R	=	NA	NA	NA	NA 967	12435	ALD-pt10	Australia	< 1999	CCCATTAGTCCTATTGAAACTGTACCAGTAAAATTAAAGCCAGGGATGGATGGCCCAAGAGTTAAACAATGGCCATTGACAGAAGAAAAAATAAAAGCATTAGTAGAAATTTGTACAGAGATGGAAAAGGAAGGGAAAATTTCAAAAATTGGGCCTGAAAATCCATACAATACTCCAGTATTTGCCATAAAGAAAAAAGACAGTACTAAATGGAGAAAATTAGTAGATTTCAGAGAACTTAATAARAGAACTCAAGACTTCTGGGAAGTTCAATTAGGAATACCACATCCCTCAGGGTTAAAAAAGAAAAAATCAGTAACAGTACTGGATGTGGGTGATGCATATTTTTCAGTTCCYTTAGATGAAGACTTCAGGAAGTACACTGCATTTACCATWCCT…	NNRTI,NRTI	P	I	S	P	I	E	T	V	P	V	K	L	K	P	G	M	D
46708	12436	B	PhenoSense	967	Clinical	ALD-pt16	R	>	R	=	R	=	R	=	R	=	NA	NA	S	=	R	=	NA	NA	NA	NA 967	12436	ALD-pt16	Australia	< 1999	CCCATTAGYCCTATTGAAACTGTACCAGTAAAATTAAAGCCAGGAATGGATGGCCCAAAAGTTAAACAATGGCCATTGACAGAAGAGAAAATAAAAGCATTARTAGAAATTTGTACAGAATTGGAAAAGGAAGGRAAAATTTCAAAAATTGGGCCTGAAAATCCATACAATACTCCAGTATTTGCAATAAAGAAAAAGAACAGTACTAAATGGAGAAAATTAGTAGATTTCAGAGAACTTAATAAAAGAACTCAAGACTTCTGGGAAGTTCAATTAGGAATACCACATCCCTCAGGGTTAAAAAAGAAAAAATCAGTAACAGTACTGGATGTGGGTGATGCATATTTYTCAGTTCCTTTAGATRAAGACTTCAGRAAGTATACTGCATTTACCATACCT…	NNRTI,NRTI	P	I	S	P	I	E	T	V	P	V	K	L	K	P	G	M	D
46710	12437	B	PhenoSense	967	Clinical	ALD-pt17	R	=	R	=	R	=	R	=	R	=	NA	NA	R	=	R	>	NA	NA	NA	NA 967	12437	ALD-pt17	Australia	< 1999	CCTATTAGTCCTATTGAAACTGTACCAGTAAAATTAAAGCCAGGAATGGATGGYCCAAAAATTAAACAGTGGCCATTGACAAAAGAAAAAATAGAAGCATTAGTAGAAATTTGTAAAGAATTGGAAGAGGACGGGAAAATTTCAAAAATTGGGCCTGAAAATCCATACAATACTCCAATATTTGCCATAAAGAAGAAAAACAGTACTAAATGGAGAAAATTAATGGATTTCAGAGAACTTAATAAGAGAACTCAAGACTTTTGGGAGGTTCAATTAGGAATACCACATCCCGCAGGGTTAAAAAAGAACAAGTCAGTAACAGTACTGGATATAGGTGATGCATATTTTTCAATTCCCTTAGATAAAGACTTCAGGAAGTATACTGCATTTACCATACCT…	NNRTI,NRTI	P	I	S	P	I	E	T	V	P	V	K	L	K	P	G	M	D
51863	643	B	PhenoSense	2114	Clinical	CA34500	R	>	S	=	S	=	S	=	R	=	S	=	R	=	R	>	R	=	R	1167	643	CA34500	U.S.	2002	CccATTAGTCCTATTGAAACTGTACCAGTAAAATTAaAGCCAGGAATGgaTGGCCCaAGAGTTaAACAATGGCCATTGACAGAAGAAaaAATAaAaGCATTAGTAGaaATTTGTACagAAATGGAAAAGGaAGGGAAaaTtTCaAAAATTGGGCCTGAaAATCCATACAAtACTCCAGTATTTGCCATAaAGAAAAAGGaCAGTACTAAATGgAGAAAATTAGtaGaTTtTaGaGAGCTTaATaAaAGaACTCAaGaCTTCTGGGaAGtTCAATTAGGAaTACCacATCCAGCaGGGTTaGAAAAGAAAAAATCAGTaACAGTaCTGGATGTGGGTGATGCATaCTTTTCGGTCCCCTTAGATGAAGACTTCAGGAAGTATACTGCATTTACCATACCT…	3TC,ABC,AZT,D4T,DDI,NVP	P	I	S	P	I	E	T	V	P	V	K	L	K	P	G	M	D
52569	14470	B	PhenoSense	2114	Clinical	CA35206	R	>	S	=	S	=	S	=	R	=	S	=	S	=	S	=	NA	NA	NA	NA 1153	14470	CA35206	U.S.	2002	CCCATTAGTCCTATTGAAACTGTACCAGTAAAATTAAAGCCAGGAATGGATGGCCCAAAAGTTAAACAATGGCCATTGACAGAAGAAAAAATAAAAGCATTAGTAGAAATTTGTACAGAAATGGAAAAGGAAGGAAAAATATCAAAAATTGGGCCTGAAAATCCATACAATACTCCAGTATTTGCCATAAAGAAAAAGAACAGTaCTAGATGGAGAAAATTAGTAGATTTCAGAGAACtTAATAAGAAAACTCaAGACtTCTGGGAAGTTCaATTAGGAATACCACATCCCGCAGGGTtAAAAAaGAAAAAaTCAGTAaCAGTACTGGATGTGGGTGATGCATATTTTTCAgTTCCCTTAGATAAaGACTTtAGAAAgtATAcTGcCTTTACYATACCT…	3TC,AZT,Unknown	P	I	S	P	I	E	T	V	P	V	K	L	K	P	G	M	D
52892	4899	B	PhenoSense	870	Clinical	CA35529	NA	NA	NA	NA	NA	NA	NA	NA	NA	NA	NA	NA	S	=	S	=	NA	NA	NA	NA 951	4899	CA35529	U.S.	1999	CCCATTAGTCCTATTGAAACTGTACCAGTAAAATTAAAGCCAGGAATGGATGGCCCAAAAGTTAAACAATGGCCATTGACAGAAGAAAAAATAAAAGCATTAGTAGAAATTTGTACAGAAYTGGAAAAGGAAGGAAAAATCTCAAAAATTGGGCCTGAAAATCCATACAATACTCCAGTATTTGCCATAAAGAAAAAAGACAGTACTAAATGGAGAAAATTAGTAGATTTCAGAGAACTTAATAAAAGAACTCAAGACTTCTGGGAAGTTCAATTAGGAATACCACATCCCGCAGGGTTAAAAAGGAAAAGATCAGTAACAGTACTGGATGTGGGTGATGCATATTTTTCAGTTCCTTTAGATGAAGACTTCAGGAAGTATACTGCATTTACCATACCT…	3TC,AZT,D4T,DDI,None	P	I	S	P	I	E	T	V	P	V	K	L	K	P	G	M	D
52906	798	B	PhenoSense	870	Clinical	CA35545	R	>	R	=	R	=	R	=	R	=	NA	NA	S	=	S	=	NA	NA	NA	NA 870	798	CA35545	U.S.	1998	CCCATTAGTCCTATTGAAACTGTACCAGTAAAATTAAAGCCAGGAATGGATGGGCCAAAAATTAAACAATGGCCATTGACAGAAGAAAAAATAAAAGCATTAGTAGAAATTTGTACAGAATTGGAGRAGGAAGGGAAAATTTCAAAAATTGGGCCTGAAAATCCCTACAATACTCCAGTATTTGCCATAAAGAAAAAAGACAGTACTAAATGGAGAAAATTAGTAGATTTCAGAGAACTTAATAAGAGAACTCAAGACTTCTGGGAAGTTCAGTTAGGAATACCACATCCCGCTGGGTTAAAGAAGAAAAAATCAGTAACAGTACTGGATGTGGGAGATGCATATTTTTCAGTTCCCTTAGATGAAGACTTCAGGAAGTATACTGCATTTACCATACCT…	3TC,AZT,DDC,NRTI,None	P	I	S	P	I	E	T	V	P	V	K	L	K	P	G	M	D
52910	1148	B	PhenoSense	870	Clinical	CA35549	R	>	R	=	R	=	R	=	R	=	NA	NA	S	=	S	=	NA	NA	NA	NA 951	1148	CA35549	U.S.	1999	CCCATTAGTCCTATTGAAMCTGTACCAGTAAAATTAAAGCCAGGAATGGATGGCCCAAGAGTTAAACAATGGCCATTGACAGAAGAAAAAATAAAAGCATTAGTAGAAATTTGTACAGAATTGGAAAAGGACGGAAAAATTTCAAAAATTGGGCCTGAAAATCCATACAATACTCCAATATTTGCCATAAAGAAAAAGAACAGTACTAAATGGAGAAAGTTAATGGATTTCAGAGAACTTAATAAGAGAACTCAAGACTTCTGGGAGGTTCAATTAGGAATACCACATCCCGCAGGGTTAAAAAAGAAAAAATCAGTAACAGTACTGGATGTGGGTGATGCATATTTCTCAGTTCCCTTAGATAAAGAATTCAGAAAGTATACTGCATTTACCATACCC…	3TC,AZT,D4T,DDI,None	P	I	S	P	I	E	T	V	P	V	K	L	K	P	G	M	D
52914	1124	B	PhenoSense	960	Clinical	CA35553	R	>	R	=	R	=	R	=	R	=	NA	NA	S	=	S	=	NA	NA	NA	NA 951	1124	CA35553	U.S.	1997	CCTATTAGTCCTATTGAAACTGTACCAGTGAAATTAAAGCCAGGTATGGATGGCCCAAGAGTTAAACAATGGCCATTGACAGAAGAGAAAATAAAAGCATTAGTAGAAATTTGTACAGAATTGGAAAAGGAAGGAAAAATTTCAAAAATTGGGCCTGAAAATCCATACAATACTCCAGTGTTTGCCATAAAGAAAAAGGACAGCACTAAATGGAGAAAATTAGTAGATTTCAGAGAACTTAATAAGAGAACTCAAGACTTCTGGGAGGTTCAATTAGGAATACCACATCCCGCAGGGTTAAAAAAGAAAAAATCAGTAACAGTACTGGATGTGGGTGATGCATATTTTTCAGTTCCCTTAGATAAAGACTTCAGGAAGTACACTGCATTTACTATACCT…	3TC,AZT,D4T,DDI,None	P	I	S	P	I	E	T	V	P	V	K	L	K	P	G	M	D
55955	622	B	PhenoSense	2114	Clinical	CA37881	R	=	S	=	R	=	R	=	R	=	R	=	S	=	R	=	NA	NA	NA	NA 1167	622	CA37881	U.S.	2003	CCCATTAGTCCTATTGAAACTGTACCAGTAAAATTAAAACCAGGAATGGATGGTCCAAAAGTTAAACAATGGCCATTGACAGAAGAAAAAATAAAAGCATTAATAGAAATTTGTGCAGAAYTGGAAAAGGATGGRAAAATTTCAAAAATTGGGCCTGAAAATCCATACAATACTCCAGTATTTGCCATAAAGAAAAAGAACAGTACTAGGTGGAGAAAATTAGYAGATTTCAGAGAACTTAACAAGAGAACTCAAGACTTCTGGGAAGTCCAATTAGGAATACCGCACCCCKCAGGGTTRAAAAAGAAAAAATCAGTAACAGTAATAGATGTGGGTGATGCATATTTTTCAATTCCCTTAGATGAAGACTTCAGGAAATATACTGCATTTACAATACCY…	3TC,ABC,ADV,AZT,D4T,DDC,DDI,EFV,TDF	P	I	S	P	I	E	T	V	P	V	K	L	K	P	G	M	D
56097	634	B	PhenoSense	1167	Clinical	CA38023	R	>	R	=	R	=	R	=	R	=	R	=	R	=	R	=	NA	NA	NA	NA 1167	634	CA38023	U.S.	2003	CCCATTAGTCCTATTAAAACTGTACCAGTAAAATTGAAGCCAGGAATGGATGGCCCAAAAGTTAAACAGTGGCCATTGACAGAAGAAAAAATAAAAGCAYTAGTAGAAATTTGTACAGAACTGGAAGAGGCAGGAAAAATTTCAAAAATTGGGCCTGAAAATCCATACAATACTCCAGTATTTGCCATAAAGAAAAAGAACAGTGATAAATGGAGAAAATTAATGGATTTYAGAGAACTTAATAAGAGAACTCAAGACTTCTGTGAAGTTCAATTAGGATTACCACATCCCGGAGGGTTAAAAAAGAAGAAATCAGTAACAATACTGGATGTGGGTGATGCATATTTTTCAATTCCCTTAGATGAAGACTTCAGGAAGTATACTGCATTTACCATACCT…	3TC,AZT,D4T,DDC,DDI,EFV,NVP,Unknown	P	I	S	P	I	K	T	V	P	V	K	L	K	P	G	M	D
56249	14752	B	PhenoSense	2114	Clinical	CA38175	R	=	S	=	S	=	R	=	S	=	S	=	R	=	R	=	NA	NA	NA	NA 1153	14752	CA38175	U.S.	2003	YCCATTAGTCCTATTGAAACTGTACCAGTAAAATTAAAGCCAGGAATGGATGGTCCAAGAGTTAAACAATGGCCATTGACAGAAGAAAAAATAAAAGCATTATTAGAAATTTGTACAGAAATGGAAAAGGAAGGGAAAATCTCAAAAATTGGGCCTGAAAATCCATACAATACTCCAGTATTTGCYATAAAGAAAAAAGACAGTACTAAATGGAGAAAATTAGTAGATTTCAGAGAACTTAATAAGAGAACTCAAGACTTCTGGGAAGTGCAATTAGGAATACCACATCCTGCAGGGTTAAAAAAGAATAAATCAGTAACAGTACTGGATGTGGGTGATGCATACTTTTCAGTTCCCTTAGATAAAGACTTCAGGAAGTATACAGCATTTACCATACCT…	3TC,TDF,Unknown	P	I	S	P	I	E	T	V	P	V	K	L	K	P	G	M	D
56975	16373	B	PhenoSense	2114	Clinical	CA38901	S	=	S	=	S	=	R	=	S	=	S	=	S	=	R	=	NA	NA	NA	NA 1153	16373	CA38901	U.S.	2003	CCCATTAGTCCTATTGAAACTGTACCAGTAAAATTAAAGCCAGGAATGGATGGCCCAAAAGTTAAACAATGGCCATTGACAGAAGAAAAAATAAAAGCATTAGTAGAAATTTGTACAGAAATGGAAAAGGAAGGAAAAATTTCRAAAATTGGGCCTGAAAATCCATACAATACTCCAGTATTTGCYATAAAGAAAAAAGACAGTACTAAATGGAGAAAATTAGTAGATTTCAGAGARCTTAATAAGAAAACTCAGGACTTCTGGGAAGTTCAATTAGGAATACCACATCCMGCAGGGTTAAAAAAGAAAAAGTCAGTAACAGTACTGGATGTGGGTGATGCATATTTCTCAGTTCCCTTAGAYAAAGACTTCAGGAAGTATACTGCATTYACCATACCT…	3TC,D4T,None,TDF	P	I	S	P	I	E	T	V	P	V	K	L	K	P	G	M	D
58893	1317	B	PhenoSense	2114	Clinical	CA1317-5/3	R	>	R	>	R	=	R	=	R	=	R	=	R	>	R	>	NA	NA	NA	NA 1027	1317	CA1317-5/3	U.S.	2003	CCCATTAGTCCTATTGAAACTGTACCAGTAAAATTAAAGCCAGGAATGGATGGCCCAAAAGTTAAACAATGGCCATTGACAGAAGAAAAAAKAAAAGCATTAGTAGAAATTTGTACAAAAATGGAAGAGGAAGGACAAATTTCAAGARTTGGGCCTGAAAATCCATACAATAATCCAGTATTTGTTATAAAGAAAAAGGACGGTAYTAACTGGAGAAAATTAATAGATTTGAGAGAACTTAATAAGAGAACTCARGACTTCTGGGAAGTTCAATTAGGAATACCGCATCCYGCAGGGTTAAAAAAGARYAAATCAGTAACAGTACTGGATGTGGGTGATGCATTTTATTCAGTTCCCCTASATGAAGACTTCAGGAAGTATACTGCCTTTACCATACCT…	3TC,ABC,AZT,D4T,DDI,EFV,NVP,TDF,Unknown	P	I	S	P	I	E	T	V	P	V	K	L	K	P	G	M	D
60756	634	B	PhenoSense	1167	Clinical	CA42684	R	>	R	=	R	=	R	=	R	=	R	=	R	=	R	=	NA	NA	NA	NA 1167	634	CA42684	U.S.	2004	CCCATTAGTCCTATTAAAACTGTACCAGTAAAATTGAAGCCAGGAATGGATGGCCCAAAAGTTAAACAGTGGCCATTGACAGAAGAAAAAATAAAAGCAYTAGTAGAAATTTGTACAGAACTGGAAGAGGCAGGAAAAATTTCAAAAATTGGGCCTGAAAATCCATACAATACTCCAGTATTTGCCATAAAGAAAAAGAACAGTGATAAATGGAGAAAATTAATGGATTTYAGAGAACTTAATAAGAGAACTCAAGACTTCTGTGAAGTTCAATTAGGATTACCACATCCCGGAGGGTTAAAAAAGAAGAAATCAGTAACAATACTGGATGTGGGTGATGCATATTTTTCAATTCCCTTAGATGAAGACTTCAGGAAGTATACTGCATTTACCATACCT…	3TC,AZT,D4T,DDC,DDI,EFV,NVP,Unknown	P	I	S	P	I	K	T	V	P	V	K	L	K	P	G	M	D
64468	20246	B	PhenoSense	1123	Clinical	A0006	R	>	R	=	S	=	S	=	R	=	NA	NA	S	=	S	=	NA	NA	NA	NA 1123	20246	A0006	U.S.	< 1997	TGTACAGAAATGGAAAAGGAAGGGAAAATTACAAAAATTGGGCCTGAAAATCCATATAATACTCCAGTATTTGCCATAAAGAAAAAAGACAGYACTAAATGGAGAAAATTAGTAGATTTCAGAGAACTYAATAAGAGAACTCAAGACTTCTGGGAAGTTCAGTTAGGAATACCACAYCCCGCAGGGTTAAAAAAGAAAAAATCAGTAACAGTACTAGATGTGGGTGATGCATATTTTTCAGTTCCCTTAGATGAAGACTTCAGGAAGTATACTGCATTCACCATACCTAGTATGAACAATGAGACACCAGGGATTAGATATCAATACAATGTGCTTCCACAGGGATGGAAAGGATCACCAGCAATATTCCARAGTAGCATGACAAAAATCTTAGAGCCT…	3TC,D4T,None	.	.	.	.	.	.	.	.	.	.	.	.	.	.	.	.	.
64488	20251	B	PhenoSense	1123	Clinical	A0016	R	>	R	=	S	=	S	=	R	=	NA	NA	S	=	S	=	NA	NA	NA	NA 1123	20251	A0016	U.S.	1997	TGTACAGAAATGGAAAAGGAAGGGAAAATTTCAAAAATTGGGCCTGAAAATCCATACAATACTCCAGTATTTGCCATAAAGAAAAAAGACAGTACTAAATGGAGAAAATTAGTAGATTTCAGAGAACTTAATAAGAGAACTCAAGACTTCTGGGAAGTTCAGTTAGGAATACCACATCCCGCAGGGTTRAAAAAGAAAAGATCAGTAACAGTACTGGATGTGGGGGATGCATATTTTTCAGTTCCCTTAGATAAAGAATTCAGAAAGTATACTGCATTTACCATACCTAGTCTAAATAATGAGACACCAGGGATTAGATATCAGTACAATGTGCTCCCACAGGGATGGAAAGGATCACCAGCAATATTCCAAGCCAGCATGACAAAMATCTTAGAGCCT…	3TC,AZT,None	.	.	.	.	.	.	.	.	.	.	.	.	.	.	.	.	.
64498	20252	B	PhenoSense	1123	Clinical	A0021	R	>	R	=	S	=	S	=	R	=	NA	NA	R	=	S	=	NA	NA	NA	NA 1123	20252	A0021	U.S.	1997	TGTACAGAAATGGAAAAGGAAGGAAAAATTTCAAAARTTGGGCCTGAAAATCCATACAATACTCCAATATTTGCTATAAAGAAAAAAGACAGTACTAGATGGAGAAAATTAGTAGATTTCAGAGAACTTAATAAGAAAACTCAAGACTTCTGGGAAGTTCAATTAGGAATACCACATCCCGCAGGGTTAAAAARGAAAAAATCAGTAACAGTACTGGATGTGGGTGATGCATATTTTTCAGTTCCCTTAGATAAAGATTTCAGGAAGTATACTGCATTTACCATACCTAGTACAAACAATGAGACACCAGGGATTAGATATCAGTACAATGTGCTTCCACAGGGATGGAAAGGATCACCAGCAATATTCCAAAGTAGCATGACAAAAATCTTAGAGCCT…	3TC,D4T,None	.	.	.	.	.	.	.	.	.	.	.	.	.	.	.	.	.
64520	20255	B	PhenoSense	1123	Clinical	A0032	R	>	R	=	S	=	S	=	R	=	NA	NA	S	=	S	=	NA	NA	NA	NA 1123	20255	A0032	U.S.	1997	TGTACAGAAATGGAAAAGGAAGGAAAAATTTCAAAAATTGGGCCTGAAAAYCCATACAATACTCCAGTATTTGCCATAAAGAAAAARGACAGTACTAGATGGAGAAARYTAGTAGATTTCAGAGAACTTAATAAGAGAACTCAAGACTTCTGGGAAGTCCAATTAGGAATACCACATCCTGCAGGGTTAAAAAGGAAAAAATCAGTAACAGTACTGGATGTRGGTGATGCATATTTTTCAGTTCCCTTAGATAAAGAATTCAGGAAGTATACTGCATTCACCATACCTAGTATAAACAATGAGACACCAGGGATTAGATATCAGTACAATGTGCTGCCACAGGGATGGAAAGGATCACCAGCAATATTCCAAAGTAGTATGACAAAAATCTTAGATCCT…	3TC,D4T,None	.	.	.	.	.	.	.	.	.	.	.	.	.	.	.	.	.
64540	20258	B	PhenoSense	1123	Clinical	A0042	R	>	R	=	R	=	R	=	R	=	NA	NA	S	=	S	=	NA	NA	NA	NA 1123	20258	A0042	U.S.	1997	TGTACAGAACTGGAAAAGGAAGGAAAAATTTCAAAAATTGGGCCTGAAAATCCATACAATACTCCAGTATTTGCWATAAAGAAAAAAGACAGTACCAAATGGAGAAAATTAGTGGATTTCAGAGAACTTAATAAAAGAACTCAAGACTTCTGGGAAGTTCAATTAGGAATACCACATCCTGCAGGGTTAAAGAAGAAAAAATCAGTGACAGTATTGGATGTGGGTGATGCATATTTTTCAGTTCCCTTAGACAAAGACTTCAGGAAGTACACTGCATTTACAATACCTAGTATAAACAATGAGACACCAGGAATTAGATATCAGTACAATGTGCTTCCACAAGGATGGAAAGGATCACCAGCAATCTTTCAAAGCAGCATGACAAAAATCTTAGAACCT…	3TC,AZT,None	.	.	.	.	.	.	.	.	.	.	.	.	.	.	.	.	.
64576	20266	B	PhenoSense	1123	Clinical	A0060	NA	NA	NA	NA	NA	NA	NA	NA	NA	NA	NA	NA	S	=	S	=	NA	NA	NA	NA 1123	20266	A0060	U.S.	1997	TGTACAGAAMTRGAAAAGGAAGGAAAAATTTCAAAAATTGGGCCTGAAAATCCATACAATACTCCAGTATTTGCCATAAAGAAAAAAGACAGTACTAAATGGAGAAAATTAGTAGATTTCAGRGAACTTAATAAGAGAACTCAAGACTTCTGGGAAGTTCAATTAGGAATACCACATCCCGCAGGKTTAAAAAAGAAGAAATCAGTAACAGTACTGGATGTGGGTGATGCATATTTTTCAGTTCCCTTAGATAAAGATTTCAGGAAGTATACTGCATTTACCATACCTAGTATAAACAATGAGACACCAGGGATTAGATATCAGTACAATGTGCTTCCACAGGGATGGAAAGGATCACCAGCAATATTCCAAAGTAGCATGACAAAAATCTTAGAGCCT…	3TC,AZT,None	.	.	.	.	.	.	.	.	.	.	.	.	.	.	.	.	.
64586	20267	B	PhenoSense	1123	Clinical	A0065	R	>	R	=	R	=	R	=	R	=	NA	NA	S	=	S	=	NA	NA	NA	NA 1123	20267	A0065	U.S.	1997	TGTACAGAACTGGAAAAGGAAGGGAAAATTTCAAAAATTGGGCCTGAAAATCCATACAATACTCCAGTATTTGCCATAAAGAAAAAAGACAGTACTAAATGGAGAAAATTAGTAGATTTCAGGGAACTTAATAAGAGAACTCAGGACTTCTGGGAAGTTCAATTAGGAATACCACATCCCGCAGGGTTAAAAAAGAAAAAATCAGTAACAGTACTGGATGTGGGYGATGCATATTTTTCAGTTCCCTTAGATGAAGATTTCAGGAAGTATACTGCATTTACCATACCTAGTAYAAACAATGAGACACCAGGGATTAGATATCAGTACAATGTGCTTCCACAGGGATGGAAAGGATCACCAGCAATATTCCAAAGTAGCATGACAAAAATCTTAGAGCCT…	3TC,D4T,None	.	.	.	.	.	.	.	.	.	.	.	.	.	.	.	.	.
64606	20270	B	PhenoSense	1123	Clinical	A0075	R	>	S	=	S	=	S	=	R	=	NA	NA	R	=	R	=	NA	NA	NA	NA 1123	20270	A0075	U.S.	1997	TGTACAGAAATGGARAAGGAAGGGAAAATTTCAAAAATTGGGCCTGAAAATCCATACAATACTCCAGTATTTGCCATAAAGAAAAAAGACAGTACTAAATGGAGAAAAYTAGTAGATTTCAGAGAACTTAATAAGAGAACTCAAGACTTCTGGGAAATTCAATTAGGAATACCACATCCCGCAGGGTTAAAACAGAAAAAATCAGTAACAGTACTGGATGTGGGTGATGCATATTTTTCAGTTCCCTTAGAYAAAGACTTCAGGAAGTATACTGCATTTACCATACCTAGTATAAACAATGAGACACCAGGGGTTAGATATCAGTACAATGTGCTTCCACAGGGATGGAAAGGATCACCAGCAATATTCCAAARTAGCATGACAARAATCTTAGAKCCT…	3TC,AZT,None	.	.	.	.	.	.	.	.	.	.	.	.	.	.	.	.	.
64614	20272	B	PhenoSense	1123	Clinical	A0079	R	>	R	=	S	=	S	=	R	=	NA	NA	R	=	R	=	NA	NA	NA	NA 1123	20272	A0079	U.S.	1997	TGTACAGAAATGGAAAAGGAAGGGAAAATTTCAAAAATTGGGCCTGAAAATCCATACAATACTCCAGTATTTGCCATAAAGAAAAAAGACAGTACTAAATGGAGAAAATTAGTAGATTTCAGAGAACTTAATAAGAGAACTCAAGACTTCTGGGAAGTTCAATTAGGAATACCACATCCCGCAGGGTTAAAAAAGAAAAAATCAGTAACAGTACTRGATGTGGGTGATGCATATTTTTCAGTTCCCTTAGATAAAGACTTCAGGAAGTATACTGCATTTACCATACCTAGTATAAACAATGAGACACCAGGAGTTAGATATCAGTACAAYGTRCTTCCACAGGGATGGAAAGGCTCACCAGCAATATTCCAATGTAGCATGACAAAAATCTTAGAGCCT…	3TC,D4T,None	.	.	.	.	.	.	.	.	.	.	.	.	.	.	.	.	.
64630	20274	B	PhenoSense	1123	Clinical	A0087	R	>	R	=	S	=	S	=	R	=	NA	NA	R	=	R	=	NA	NA	NA	NA 1123	20274	A0087	U.S.	1997	TGTACAGAGATGGAAAAGGAAGGAAAAATTTCAAAAATTGGGCCTGAAAATCCATACAATACTCCAGTATTTGCCATAAAGAAAAAAGACAGTACTAAATGGAGAAAATTAGTAGATTTCAGAGARCTWAATAAGAGAACTCAAGACTTYTGGGAAGTTCAATTAGGAATACCACATCCCGCAGGGTTAAAAAAGAAAAARTCAGTRACAGTACTRGATGTGGGTGATGCATATTTYTCAGTTCCCTTAGATAAAGACTTCAGGAAGTATACTGCATTTACTATACCTAGTACAAACAATGAGACACCAGGARTTAGATATCAGTACAATGTGCTYCCACAGGGATGGAAAGGATCACCAGCAATATTYCAAAGTAGCATGACAAAAATCTTRGAGCCT…	3TC,AZT,None	.	.	.	.	.	.	.	.	.	.	.	.	.	.	.	.	.
64636	20275	B	PhenoSense	1123	Clinical	A0090	R	>	R	=	S	=	S	=	R	=	NA	NA	S	=	S	=	NA	NA	NA	NA 1123	20275	A0090	U.S.	1997	TGTACAGAAATGGAAAAGGAAGGGAAAATTTCAAAAATTGGGCCTGAAAATCCATACAATACTCCAGTGTTTGCTATAAAGAAAAAAGACAGTACTAGATGGAGAAAATTAGTAGATTTTAGAGAACTTAATAAAAGAACTCAAGACTTCTGGGAAGTCCAATTAGGGATACCACATCCCGCAGGGTTAAAAAAGAGAAAATCAGTAACAGTACTGGATGTGGGTGATGCATATTTTTCAGTTCCCTTAGATAAAGACTTCAGGAAGTATACTGCATTTACCATACCTAGTATAAACAATGAGACACCAGGGATTAGATATCAGTACAATGTGCTTCCACAGGGATGGAAAGGGTCACCAGCAATATTCCAAAGTAGCATGACAAAAATCTTAGAGCCT…	3TC,D4T,None	.	.	.	.	.	.	.	.	.	.	.	.	.	.	.	.	.
64658	20279	B	PhenoSense	1123	Clinical	A0101	NA	NA	NA	NA	NA	NA	NA	NA	NA	NA	NA	NA	R	=	R	=	NA	NA	NA	NA 1123	20279	A0101	U.S.	1997	TGTACAGAAATGGARAAGGAAGGGAAAATTTCAAAAATTGGGCCTGAAAATCCATACAATACTCCAGTATTTGCCATAAAGAAAAAGGACAGTACTARATGGAGAAAATTAGTAGATTTCAGAGARCTTAATAAAAGAACTCAAGACTTCTGGGARGTTCAATTAGGAATACCACATCCYGCAGGGTTRAAAAAGAAAAARTCAGTAACAGTACTGGATGTGGGTGATGCATATTTTTCAGTTCCCTTAGAYAAGGACTTCAGAAAGTATACTGCATTTACYATACCTAGTATAAAYAATGAGACACCAGGGATTAGATATCAGTACAATGTGCTTCCACAGGGATGGAAGGGATCACCAGCAATATTCCAAAGTAGCATGACAAAAATCTTAGAGCCT…	3TC,AZT,None	.	.	.	.	.	.	.	.	.	.	.	.	.	.	.	.	.
64668	20280	B	PhenoSense	1123	Clinical	A0106	NA	NA	NA	NA	NA	NA	NA	NA	NA	NA	NA	NA	S	=	R	=	NA	NA	NA	NA 1123	20280	A0106	U.S.	1997	TGCACAGAAMTGGAAAAGGAAGGGAAAATTTCAAAAATTGGGCCTGAAAATCCATACAATACTCCAGTCTTTGYTATAAAGAAAAAAGATAGTACTARATGGAGAAAATTAGTAGATTTCAGAGAACTTAATAAGCGAACTCAAGACTTCTGGGAARTTCAATTAGGAATACCACATCCCGCAGGTTTAAAAAAGAAGAAATCAGTAACAGTACTGGATGTGGGTGATGCATATTTTTCAGTTCCCTTAGATAAAGATTTTAGRAAGTATACTGCATTTACCATACCTAGTACAAACAATGAGACACCAGGGATTAGATATCAGTACAATGTGCTTCCACAGGGATGGAAAGGATCACCAGCAATATTCCAAAGTAGCATGACAAAAATCTTAGAGCCT…	3TC,AZT,None	.	.	.	.	.	.	.	.	.	.	.	.	.	.	.	.	.
64676	20281	B	PhenoSense	1123	Clinical	A0110	R	>	R	=	S	=	S	=	R	=	NA	NA	S	=	S	=	NA	NA	NA	NA 1123	20281	A0110	U.S.	1997	TGTACAGAACTGGAAAAAGAAGGGAAAATTTCAAAAATTGGGCCTGAAAATCCATACAATACTCCAGTATTTGCCATAAAGAAAAAAGACAGTACTAAATGGAGAAAATTAGTAGATTTCAGAGAACTYAATAAGAGAACTCAAGACTTCTGGGAAGTTCAATTAGGAATACCACATCCTGCAGGGTTAAAAAAGAAAAAATCAGTAACAGTACTGGATGTAGGTGATGCATATTTTTCAGTTCCCTTAGATAAAGACTTCAGGAAGTATACTGCATTTACCATACCTAGTATAAACAATGAGACACCAGGGATTAGATATCAGTACAATGTGCTTCCACAGGGATGGAAAGGATCGCCAGCAATATTCCAAAGTAGTATGACAAAAATCTTAGAGCCT…	3TC,AZT,None	.	.	.	.	.	.	.	.	.	.	.	.	.	.	.	.	.
64686	20282	B	PhenoSense	1123	Clinical	A0115	R	>	R	=	R	=	R	=	R	=	NA	NA	S	=	S	=	NA	NA	NA	NA 1123	20282	A0115	U.S.	1997	TGTACAGAAATGGAAAAGGAAGGGAAAATTTCAAAAATTGGGCCTGAAAATCCATACAATACTCCAGTATTTGCCATAAAGAAAAAAAACAGTACTAAATGGAGAAAATTAGTAGATCTCAGAGAACTTAATAAGAGAACTCAAGATTTTTGGGAAGTTCAATTAGGAATACCACATCCCGCAGGGTTAAAAAAGAAAAAATCAGTAACAGTACTAGATGTGGGTGATGCATATTWCTCAGTTCCCTTAGATAAAGACTTCAGGAAGTATACTGCATTTACCATACCTAGTGTAAACAATGAGACACCAGGGATTAGATATCAGTACAATGTGCTCCCCATGGGATGGAAAGGATCACCAGCAATATTCCAAAGTAGCATGACAAAAATCTTAGAGCCT…	3TC,D4T,None	.	.	.	.	.	.	.	.	.	.	.	.	.	.	.	.	.
64708	20285	B	PhenoSense	1123	Clinical	A0126	R	>	R	=	S	=	S	=	R	=	NA	NA	S	=	S	=	NA	NA	NA	NA 1123	20285	A0126	U.S.	1997	TGTACAGAAATGGAAAAGGAAGGGAAAATTTCAAAAATTGGGCCTGAAAATCCATACAATACTCCAGTATTTGCTATAAAGAAAAAAGACAGTACTAAATGGAGAAAATTAGTAGATTTCAGAGAACTTAATAAGAGAACTCAAGACTTCTGGGAAGTACAGTTAGGAATACCACATCCTGCAGGGTTAAAAAAGAAAAAGTCAGTAACAGTACTGGATGTGGGGGATGCATATTTTTCAGTTCCCTTAGATAAGGAGTTCAGGAAGTATACTGCATTTWCCATACCTAGTATAAACAATGAGACACCAGGRATTAGATATCWGTACAATGTACTTCCACAGGGATGGAAAGGATCACCAGCAATATTCCAAAGTAGCATGCTAAAAATCTTAGARCCT…	3TC,AZT,None	.	.	.	.	.	.	.	.	.	.	.	.	.	.	.	.	.
64718	20287	B	PhenoSense	1123	Clinical	A0131	R	>	R	=	R	=	R	=	R	=	NA	NA	S	=	S	=	NA	NA	NA	NA 1123	20287	A0131	U.S.	1997	TGYACAGAGTTGGAAAAGGAAGGAAAAATTTCAAAAATTGGGCCTGAAAATCCATACAATACTCCAGTATTTGCCATAAAGAAAAAAGATGGTACTAAATGGAGAAAATTAGTAGATTTCAGAGAACTTAATAAGAGAACTCAAGACTTCTGGGAAGTYCAATTAGGAATACCACATCCTGCAGGGTTAAAAAAGAAAAAATCAGTAACAGTATTGGATGTGGGTGATGCATAYTTTTCAGTTCCCTTAGATAARGACTTCAGGAAGTATACTGCATTTACCATACCTAGTATAAACAATGARACACCAGGGATTAGATATCAGTACAATGTGCTTCCACAGGGATGGAAAGGATCACCAGCAATATTCCAAAGTAGCATGACAAAAATCTTAGAGCCT…	3TC,AZT,None	.	.	.	.	.	.	.	.	.	.	.	.	.	.	.	.	.
64734	20290	B	PhenoSense	1123	Clinical	A0139	R	>	S	=	S	=	S	=	R	=	NA	NA	S	=	R	=	NA	NA	NA	NA 1123	20290	A0139	U.S.	1997	TGTACAGAAATGGAAAAGGAAGGRAAAATTTYAAAAATTGGGCCTGAAAATCCATACAATACTCCAGTATTTGCCATAAAGAAAAAAGACAGTACTAAATGGAGAAAATTAGTAGATTTYAGRGAACTTAAYAAGAGRACTCAAGACTTYTGGGAAGTTCAATTAGGAATACCACATCCCGCAGGGTTAAAAAAGAAAAAATCAGTAACAGTACTGGATGTGGGTGATGCATATTTTTCAGTTCCCTTAGATAAAGAATTCAGAAAGTATACTGCATTTACCATACCTAGTACAAACAATGAGACACCAGGGATTAGATATCAGTACAATGTGCTTCCACAGGGATGGAAAGGATCACCAGCAATATTCCAATGTAGCATGACAAAAATCTTAGAGCCT…	3TC,AZT,None	.	.	.	.	.	.	.	.	.	.	.	.	.	.	.	.	.
64746	20292	B	PhenoSense	1123	Clinical	A0145	R	>	R	=	S	=	S	=	R	=	NA	NA	S	=	R	=	NA	NA	NA	NA 1123	20292	A0145	U.S.	1997	TGTACAGAAATGGAAAAGGAAGGAAAAATTTCAAAAATTGGGCCTGAAAATCCATACAATACTCCAGTATTTGCCATAAAGAAAAAAGATGGTACTAAATGGAGAAAATTAGTAGATTTCAGAGAACTTAATAAAAGAACTCAAGAYTTCTGGGAGGTTCAATTAGGAATACCACATCCCGCAGGGTTAAAAAAGAAAAAATCAGTAACAGTACTGGATGTGGGTGATGCATACTTTTCAGTTCCCTTAGATAAAGACTTCAGAAAGTATACTGCRTTTACTATACCTAGTATAAACAATGAGAGACCAGGGATTAGATATCAGTACAATGTGCTTCCACAGGGATGGAAAGGATCACCAGCAATATTCCAGAGTAGCATGACAAAAATCTTRGAGCCT…	3TC,AZT,None	.	.	.	.	.	.	.	.	.	.	.	.	.	.	.	.	.
64750	20293	B	PhenoSense	1123	Clinical	A0147	R	>	R	=	S	=	S	=	R	=	NA	NA	S	=	S	=	NA	NA	NA	NA 1123	20293	A0147	U.S.	1997	TGTACAGAAATGGAAAAMGAAGGAAAAATTTCAAAAATAGGGCCTGAAAATCCATACAATACTCCAGTATTTGCCATAAAGAAAAAGGACAGTACTAGATGGAGAAAATTAGTAGATTTCAGAGAACTTAATAAGAGAACTCAAGACTTCTGGGAAGTTCAATTAGGAATACCACACCCTGCAGGGTTAAAAAAGAAAAAATCAGTAACAGTACTGGATGTGGGTGATGCATATTTTTCAGTTCCCTTAGATAAAGACTTCAGGAAGTATACTGCATTTACCATACCTAGTGTAAAYAATGAGACACCAGGRATTAGATATCAGTACAATGTGCTTCCACARGGATGGAAAGGATCACCAGCAATATTTCAAAGTAGCATGACAAAAATYTTAGAGCCT…	3TC,AZT,None	.	.	.	.	.	.	.	.	.	.	.	.	.	.	.	.	.
64760	20294	B	PhenoSense	1123	Clinical	A0152	NA	NA	NA	NA	NA	NA	NA	NA	NA	NA	NA	NA	R	=	R	=	NA	NA	NA	NA 1123	20294	A0152	U.S.	1997	TGTACAGAAATGGAGAAGGAAGGGAAAATTTCAAAAATTGGGCCTGAAAATCCATACAATACACCAGTATTTGCCATAAAGAAAAAARACAGTACTARATGGAGAAAATTAGTAGATTTCAGAGAACTTAATAAGAGRACTCAAGATTTCTGGGAAGTTCAATTAGGAATACCACATCCTGCAGGGTTAAAAAAGAAGAAATCAGTAACAGTATTGGATGTGGGTGAYGCATATTTTTCAGTTCCYTTAGATAAAGACTTCAGGAAGTATACTGCATTTACAATACCTAGTGTAAACAATRAAACACCAGGGATTAGATATCAGTACAACGTGCTRCCACAGGGATGGAAAGGATCACCAGCAATATTCCAATGTAGCATGACAAAAATCTTAGAGCCT…	3TC,AZT,None	.	.	.	.	.	.	.	.	.	.	.	.	.	.	.	.	.
64770	20296	B	PhenoSense	1123	Clinical	A0158	R	>	R	=	S	=	S	=	R	=	NA	NA	S	=	R	=	NA	NA	NA	NA 1123	20296	A0158	U.S.	1997	TGTACAGAAATGGAAAAGGAAGGGAAAATTTCAAAAATTGGGCCTGAAAATCCATACAATACTCCCGTATTTGCTATAAAGAAAAAAGACAATACTAAATGGAGAAAATTAGTAGACTTCAGAGAACTTAATAAGAGAACTCAAGACTTCTGGGAAGTTCAATTAGGAATACCACATCCCGCAGGTTTAAAAAAGAAAAAATCAGTAACAGTACTGGATGTGGGTGATGCATATTTCTCAGTTCCCTTAGATAAAGACTTCAGGAAGTATACTGCATTTACCATACCTAGTACAAACAATGAAACACCAGGGATTAGATATCAGTACAATGTGCTTCCACAGGGATGGAAAGGATCACCAGCAATATTTCAAAGTAGCATGACAAAAATTTTAGAGCCT…	3TC,D4T,None	.	.	.	.	.	.	.	.	.	.	.	.	.	.	.	.	.
64780	20297	B	PhenoSense	1123	Clinical	A0163	R	>	R	=	S	=	S	=	R	=	NA	NA	S	=	R	=	NA	NA	NA	NA 1123	20297	A0163	U.S.	1997	TGTACAGAAATGGAAAAGGAAGGGAAAATTTCAAAAATTGGGCCTGAAAATCCATATAATACTCCAGTATTTGCCATAAAGAAAAAAGACAGTACTAAATGGAGAAAATTAGTAGATTTCAGAGAACTGAATAAGARAACTCAAGACTTCTGGGAAGTTCAATTAGGAATACCACATCCCGCAGGGTTAAAAAAGAAAAAATCAGTAACAGTACTGGATGTGGGTGATGCATATTTTTCAGTTCCCTTAGATAAAGACTTCAGGAAGTATACTGCATTTACCATACCTAGTGTAAACAATGAGACACCAGGGATTAGATATCAGTACAATGTGCTTCCACAGGGATGGAAAGGATCACCAGCAATATTTCAAAGTAGTATGACAAAAATCTTAGAGCCT…	3TC,AZT,None	.	.	.	.	.	.	.	.	.	.	.	.	.	.	.	.	.
64786	20298	B	PhenoSense	1123	Clinical	A0166	R	>	R	=	S	=	S	=	R	=	NA	NA	S	=	S	=	NA	NA	NA	NA 1123	20298	A0166	U.S.	1997	TGTACAGAAATGGAAAAGGAAGGRAAAATTTCAAAAATTGGGCCTGAAAATCCATATAATACTCCAGTATTTGCYATAARGAAAAAAGACAGTACTAAATGGAGAAAATTAGTAGATTTCAGAGAACTTAATAAGARAACTCAAGACTTCTGGGAAGTTCAATTAGGAATACCACATCCCGCAGGGTTAAAAAAGAAAAAATCAGTAACAGTACTGGATGTGGGTGATGCATATTTTTCAGTTCCCTTAGATAAAGACTTCAGGAAGTATACTGCATTTACCATACCTAGTATAAACAATGAGACACCAGGGATCAGATATCAGTACAATGTGCTTCCACAGGGATGGAAAGGATCACCAGCAATATTTCAAAGTAGTATGACAAAAATCTTAGAGCCT…	3TC,D4T,None	.	.	.	.	.	.	.	.	.	.	.	.	.	.	.	.	.
64800	20300	B	PhenoSense	1123	Clinical	A0173	R	>	R	=	S	=	S	=	R	=	NA	NA	S	=	S	=	NA	NA	NA	NA 1123	20300	A0173	U.S.	1997	TGYACAGAAATGGAAAAGGAAGGGAARATTTCAAAAATTGGGCCTGAAAATCCATACAATACTCCAATATTTGCCATAAAGAAAAAAGACAGTACTAAATGGAGAAAATTAGTAGAYTTCAGAGAACTTAATAAGAGAACTCAAGACTTCTGGGAAGTTCAATTAGGCATACCACACCCAGCAGGGTTAAARAAGAAAAAATCAGTRACAGTACTGGATGTGGGTGATGCATATTTTTCAGTTCCCYTATATGAAGACTTCAGGAAGTATACTGCATTYACCATACCTAGTATAAACAATGAGACACCAGGGATTAGRTATCAGTACAATGTGCTTCCACAGGGATGGAAAGGATCACCAGCAATATTCCAAAGTAGCATGACAAAAATCTTAGAGCCT…	3TC,D4T,None	.	.	.	.	.	.	.	.	.	.	.	.	.	.	.	.	.
64820	20303	B	PhenoSense	1123	Clinical	A0183	NA	NA	NA	NA	NA	NA	NA	NA	NA	NA	NA	NA	S	=	S	=	NA	NA	NA	NA 1123	20303	A0183	U.S.	1997	TGTACAGAAATGGAAAAGGAAGGAAAAATTTCAAAAATTGGGCCTGAAAATCCATACAATACTCCAGTATTTGCCATAAAGAAAAAAGACAGTACTAAATGGAGAAAATTAGTAGATTTCAGAGAACTTAATAAGAAAACCCAAGACTTYTGGGAAATTCAATTAGGAATACCACATCCCGCAGGGTTAAAAAAGAAAAAATCAGTAACAGTACTGGATGTGGGTGATGCATATTTTTCAGTTCCCTTAGATGAAGACTTCAGGAAGTATACTGCATTTACCATACCTAGTATAAACAATGAGACACCAGGGATTAGATATCAGTACAATGTACTTCCACAGGGATGGAAAGGATCACCAGCAATATTCCAATATAGCATGACAAAAATCTTAGAGCCT…	3TC,D4T,None	.	.	.	.	.	.	.	.	.	.	.	.	.	.	.	.	.
64834	20305	B	PhenoSense	1123	Clinical	A0190	R	>	R	=	S	=	S	=	R	=	NA	NA	S	=	S	=	NA	NA	NA	NA 1123	20305	A0190	U.S.	< 1997	TGTACAGAAATGGAAAAGGAAGGAAAAATTTCAAAAATTGGGCCCGAAAATCCATACAATACTCCAGTATTTGCCATAAAGAAAAAAGACAGTACTAGATGGAGAAAATTAGTAGATTTCAGAGARCTTAATAAGAGAACTCAAGACTTCTGGGAAGTYCAATTAGGAATACCACATCCCGCAGGRTTAAAAAAGAAAAAATCAGTRACAGTACTGGATGTGGGTGATGCATATTTTTCAGTTCCCTTAGATAAAGACTTCAGGAAGTATACTGCATTTACCATACCTAGTACAAACAATGAGACACCAGGGATTAGATATCAGTACAATGTACTTCCACAGGGATGGAAAGGATCACCAGCAATATTCCAAAGTAGCATGACAAAAATCTTAGAGCCT…	3TC,AZT,None	.	.	.	.	.	.	.	.	.	.	.	.	.	.	.	.	.
64842	20306	B	PhenoSense	1123	Clinical	A0194	R	>	S	=	S	=	S	=	R	=	NA	NA	S	=	S	=	NA	NA	NA	NA 1123	20306	A0194	U.S.	1997	TGTACAGAAATGGAAAAGGAAGGGAAAATTTCAAAAATTGGGCCTGAAAATCCATACAATACTCCAATATTTGCCATAAAGAAAAAGGACAGTACTAAATGGAGAAAATTAGTAGATTTCAGAGAACTYAATAAGAGAACTCAAGACTTCTGGGAAGTTCAATTAGGAATACCACATCCYGCAGGGTTAAAAAAGAAAAAATCAGTAACAGTACTGGATGTGGGTGATGCATATTTTTCAGTTCCCTTAGATAAAGACTTCAGGAAATATACTGCATTTACCATACCTAGTATAAACAATGAGACACCAGGAGTTAGGTATCAGTACAATGTGCTYCCACAAGGATGGAAAGGATCACCAGCAATATTTCAAAGTAGCATGACAAAAATCTTAGAGCCT…	3TC,D4T,None	.	.	.	.	.	.	.	.	.	.	.	.	.	.	.	.	.
64854	20308	B	PhenoSense	1123	Clinical	A0200	R	>	S	=	S	=	S	=	R	=	NA	NA	S	=	S	=	NA	NA	NA	NA 1123	20308	A0200	U.S.	1997	TGTACAGAAATGGAAAAGGAAGGGAAAATTTCAAAAATTGGGCCTGAAAATCCATACAATACTCCAGTATTTGCCATAAAGAAAAAAGACAGTACTAAATGGAGAAAATTAGTAGATTTCAGAGAACTTAATAARAGAACTCAAGACTTCTGGGAAGTTCAATTAGGAATACCACATCCCGCAGGGTTRAAAAAGAAAAAATCAGTAACAGTACTGGATGTGGGTGATGCATATTTTTCAGTTCCCTTAGATAAAGATTTCAGGAAGTATACTGCATTTACTATACCTAGTATAAAYAATGAGACACCAGGGGTTAGATATCAGTACAATGTGCTTCCACAGGGATGGAAAGGATCACCAGCAATATTCCAATGTAGCATGACAAAAATCTTAGACCCT…	3TC,D4T,None	.	.	.	.	.	.	.	.	.	.	.	.	.	.	.	.	.
64878	20312	B	PhenoSense	1123	Clinical	A0212	NA	NA	NA	NA	NA	NA	NA	NA	NA	NA	NA	NA	S	=	S	=	NA	NA	NA	NA 1123	20312	A0212	U.S.	1997	TGTACAGAAYTGGAAAAGGAAGGGAAAATTTCAAAAATTGGGCCTGAAAATCCATACAATACTCCARTATTTGCCATAAAGAAAAAARATAGTACTARATGGAGAAAATTAGTAGATTTCAGAGAACTTAATAAGAGAACTCAAGACTTCTGGGAAGTTCAATTAGGAATACCACATCCCGCAGGGTTAMAAAAGAAAAAATCAGTAACAGTACTGGATGTGGGTGATGCATATTTTTCAGTTCCCTTAGATAAAGAATTCAGAAAGTATACTGCATTCACCATACCTAGTGTAAACAATGAGACACCAGGGATTAGATATCAGTACAATGTGCTTCCACAGGGATGGAAAGGATCACCAGCAATATTCCAATGTAGCATGACAAAAATATTAGAGCCT…	3TC,AZT,None	.	.	.	.	.	.	.	.	.	.	.	.	.	.	.	.	.
64888	20314	B	PhenoSense	1123	Clinical	A0217	R	>	R	=	S	=	S	=	R	=	NA	NA	S	=	S	=	NA	NA	NA	NA 1123	20314	A0217	U.S.	1997	TGTACAGAGATGGAAAAGGAAGGGAAAATTTCAAAAATWGGGCCTGAAAATCCATAYAATACTCCAGTATTTGCCATAAAGAAAAAGGACAGTACTAAATGGAGAAAATTAGTAGATTTCAGAGAACTTAATAARAGAACTCAAGACTTTTGGGAAGTTCAACTAGGAATACCACATCCAGCAGGGTTAAAAAAGAAAAAATCAGTAACMGTACTGGATGTGGGTGATGCATATTTTTCAGTTCCCTTACATGAAGACTTTAGGAAATATACTGCATTTACCATACCTAGTATAAACAATGAGACACCAGGGATWAGATATCAGTACAATGTGCTTCCACAGGGATGGAAAGGATCACCAGCAATATTCCAATGTAGCATGACAAAAATCTTAGAGCCT…	3TC,D4T,None	.	.	.	.	.	.	.	.	.	.	.	.	.	.	.	.	.
64914	20317	B	PhenoSense	1123	Clinical	A0230	R	=	R	=	R	=	S	=	S	=	NA	NA	S	=	S	=	NA	NA	NA	NA 1123	20317	A0230	U.S.	1997	TGTACAGAAATGGAAAAGGAAGGGAAAATTTCAAAAATTGGGCCTGAAAATCCATACAATACACCAGTATTTGCCATAAARAAGAAAGATGGTACTAAATGGAGAAAATTAGTAGATTTCAGAGAACTTAATAAGAGAACTCAAGACTTTTGGGAAATTCAACTAGGAATACCACATCCCGCAGGATTAAAAAAGAAAAAATCAGTAACAGTACTGGATGTGGGTGATGCATATTTTTCAGTTCCCTTAGATAAAGAATTCAGGAAGTATACTGCATTTACCATACCTAGTATAAACAATGAGACACCAGGGATTAGGTATCAGTACAATGTGCTTCCACAGGGATGGAAAGGATCACCAGCAATATTCCAAAGTAGCATGACAAAAATCTTAGAGCCT…	3TC,AZT,None	.	.	.	.	.	.	.	.	.	.	.	.	.	.	.	.	.
64924	20318	B	PhenoSense	1123	Clinical	A0235	R	>	R	=	S	=	S	=	S	=	NA	NA	S	=	S	=	NA	NA	NA	NA 1123	20318	A0235	U.S.	1998	TGTACAGAGATGGAAAAGGAAGGGAAAATTTCAAAAATTGGGCCTGAAAATCCATACAATACTCCAGTATTTGCCATAAAGAAAAAAGACAGTACTAAATGGAGAAAAYTAGTAGATTTCAGAGAACTTAATAAGAARACTCAAGACTTCTGGGAAGTTCAATTAGGAATACCACATCCYGCAGGGYTAAAAAAGAAAAAGTCAGTAACAGTACTGGATGTGGGTGATGCATATTTYTCAGTTCCCTTAGATAAGGACTTCAGGAAGTATACTGCCTTTACCATACCTAGTRTAAATAATGAGACACCAGGGATTAGATATCAGTACAATGTGCTCCCACAGGGATGGAAAGGATCACCAGCAATATTYCAAAGTAGCATGACAAGAATCTTAGAGCCT…	3TC,AZT,None	.	.	.	.	.	.	.	.	.	.	.	.	.	.	.	.	.
64930	20319	B	PhenoSense	1123	Clinical	A0238	R	>	R	=	S	=	S	=	R	=	NA	NA	S	=	S	=	NA	NA	NA	NA 1123	20319	A0238	U.S.	1997	TGTACAGAAATGGAAAAGGAAGGAAAAATTTCAAAAATTGGGCCTGAAAATCCATACAATACTCCAGTATTTGCCATAAAGAAAAAAGATAGTACTAAATGGAGAAAATTAGTAGATTTCAGAGAACTTAATAAGAGAACTCAAGACTTCTGGGAAGTCCAGTTAGGAATACCACATCCCGCAGGGTTRAAAAAGAAAAAATCAGTGACAGTACTGGATGTGGGTGATGCATATTTTTCAGTTCCCTTAGATRAAGACTTCAGGAAGTATACTGCATTTACCATACCTAGTATAAACAATGAGACACCAGGAATCAGATATCAGTACAATGTGCTTCCACAGGGATGGAAAGGATCACCAGCAATATTCCAAAGTAGCATGACAAARATCTTAGAGCCT…	3TC,D4T,None	.	.	.	.	.	.	.	.	.	.	.	.	.	.	.	.	.
64940	20320	B	PhenoSense	1123	Clinical	A0243	NA	NA	NA	NA	NA	NA	NA	NA	NA	NA	NA	NA	R	=	R	=	NA	NA	NA	NA 1123	20320	A0243	U.S.	1997	TGTACAGAAATGGAAAAGGAAGGAAAGATTTCAAAAATTGGGCCTGAAAATCCATACAATACTCCAGTATTTGCCATAAAGAAAAAAGACAGTACTARATGGAGAAAATTAGTAGATTTYAGAGAACTTAATAAGAGAACTCAAGACTTCTGGGAAGTTCAATTAGGGATACCACATCCCGCAGGGTTAAAAAAGAAAAAATCAGTAACAGTACTRGATGTGGGTGATGCATATTTYTCAGTTCCYTTAGATAAAGAYTTCAGGAAGTATACTGCATTYACCATACCTAGTACAAACAATGAGACACCAGGGATTAGATATCAGTACAATGTGCTTCCACAGGGATGGAAAGGATCACCAGCAATATTCCAAAGTAGCATGACAAAAATCTTAGAGCCT…	3TC,D4T,None	.	.	.	.	.	.	.	.	.	.	.	.	.	.	.	.	.
64948	20321	B	PhenoSense	1123	Clinical	A0247	R	>	R	=	R	=	R	=	R	=	NA	NA	S	=	S	=	NA	NA	NA	NA 1123	20321	A0247	U.S.	1997	TGTACAGAACTGGAAAAGGAAGGAAAAATTTCAAAAATTGGGCCTGAAAATCCATACAATACTCCAGTATTTGCTATAAAGAAAAAAGACAGTACTAAATGGAGAAAATTAGTRGATTTCAGAGAACTTAACAAGAGAACCCAAGACTTCTGGGAAGTTCAATTAGGAATACCACATCCCTCAGGGTTAAAAAAGAAAAAATCAGTAACAGTATTGGATGTGGGTGATGCATATTTCTCAGTTCCCTTAGATAAAGACTTCAGGAAGTATACTGCATTTACCATACCTAGTATAAACAATGAGACACCAGGGATTAGATATCAGTACAATGTGCTTCCACAGGGATGGAAAGGATCACCAGCAATATTCCAAAGTAGCATGACAAAAATCTTAGAGCCT…	3TC,D4T,None	.	.	.	.	.	.	.	.	.	.	.	.	.	.	.	.	.
64958	20322	B	PhenoSense	1123	Clinical	A0252	S	=	S	=	R	=	S	=	S	=	NA	NA	S	=	R	=	NA	NA	NA	NA 1123	20322	A0252	U.S.	1997	TGTACAGAAATGGAAAAGGAAGGRAAAATTTCAAAAATTGGGCCTGAAAACCCATATAATACTCCAGTATTTGCCATAAAGAAAAAAGACAGTACTAAATGGAGAAAATTAGTAGATTTCAGAGAACTTAATAAGAAAACTCAAGACTTCTGGGAAGTTCAATTAGGAATACCACATCCCGCAGGGTTAAAAAAGAAAAAATCAGTAACAGTACTAGATGTGGGCGATGCATATTTTTCAGTTCCCTTAGATAAAGACTTCAGGAAGTATACTGCATTTACCATACCTAGTACAAACAATGAGACACCAGGGATTAGATATCAGTACAATGTGCTTCCACAGGGATGGAAAGGATCACCAGCAATATTCCAAAGTAGCATGACAAAAATCTTAGAGCCT…	3TC,AZT,None	.	.	.	.	.	.	.	.	.	.	.	.	.	.	.	.	.
64968	20323	B	PhenoSense	1123	Clinical	A0257	NA	NA	NA	NA	NA	NA	NA	NA	NA	NA	NA	NA	S	=	S	=	NA	NA	NA	NA 1123	20323	A0257	U.S.	1998	TGTACAGAAATGGAAAAGGAAGGGAAAATTTCAAAAATTGGGCCTGAAAATCCATACAATACTCCAGTATTTGYCATAAAGAAAAAAGACAGTACTAAATGGAGAAAATTAGTGGACTTCAGAGAACTTAATAAGAGAACTCAAGATTTCTGGGAAGTTCAATTAGGAATACCACATCCCGCAGGGTTAAAAAAGAAAAAATCAGTAACAGTACTGGATGTGGGTGATGCATATTTCTCAGTTCCCTTAGATAAAGAATTCAGAAAGTATACTGCATTTACCATACCTAGTATAAACAATGAGACACCAGGGATTAGATATCAGTACAATGTGCTTCCACAGGGATGGAAAGGATCACCAGCAATATTCCAAAGTAGCATGACAAGAATCTTAGAGCCT…	3TC,AZT,None	.	.	.	.	.	.	.	.	.	.	.	.	.	.	.	.	.
64996	20327	B	PhenoSense	1123	Clinical	A0271	R	=	S	=	S	=	R	=	S	=	NA	NA	S	=	S	=	NA	NA	NA	NA 1123	20327	A0271	U.S.	1997	TGTACAGAAATGGAGAARGAAGGGAAAATTTCGAAAATTGGGCCTGAAAATCCATACAATACTCCAATATTTGCYATAAAGAAAAARGACAGTACTAAATGGAGAAAATTAGTAGATTTCAGAGAACTTAATAAGAGAACTCAAGACTTCTGGGAAGTGCAATTAGGAATACCACATCCTGCAGGGTTAAAAAAGAAAAAATCAGTTACAGTACTGGATGTGGGTGATGCATATTTTTCAGTTCCCTTAGATAAARAMTTTAGGAAATATACTGCATTTACCATACCTAGTATAAACAATGAGACACCAGGGATTAGATATCAGTACAATGTGCTTCCACAGGGATGGAAAGGATCACCAGCAATATTCCAAAGTAGYATGACAACAATCTTAGAGCCT…	3TC,AZT,None	.	.	.	.	.	.	.	.	.	.	.	.	.	.	.	.	.
65008	20329	B	PhenoSense	1123	Clinical	A0277	R	>	R	=	S	=	S	=	R	=	NA	NA	S	=	S	=	NA	NA	NA	NA 1123	20329	A0277	U.S.	1997	TGTKCAGAAATGGAAAAGGAAGGAAAAATTTCAAAAATTGGGCCTGAAAATCCATACAATACTCCAGTATTTGCCATAAAGAAAAAAGACAGTACTAAATGGAGAAAATTAGTAGATTTCAGAGAACTTAAYAAGAGAACTCARGACTTCTGGGAAGTTCAATTAGGAATACCACATCCHGCAGGGTTAAAAAAGAAAAAATCAGTAACAGTACTGGATGTGGGTGATGCATATTTTTCAGTCCCTYTAGATAAAGACTTCAGAAAGTATACTGCTTTTACCATACCTAGTGTAAACAATGAGACACCAGGAATTAGATATCAGTACAATGTGCTTCCRCAGGGATGGAAAGGATCACCAGCAATATTCCAATGTAGCATGACAAAAATCTTAGAGCCT…	3TC,D4T,None	.	.	.	.	.	.	.	.	.	.	.	.	.	.	.	.	.
65022	20331	B	PhenoSense	1123	Clinical	A0284	R	>	R	=	S	=	S	=	S	=	NA	NA	NA	NA	NA	NA	NA	NA	NA	NA 1123	20331	A0284	U.S.	1997	TGTACAGAAATGGAGAAGGAAGGAAAAATTTCAAAAATTGGGCCTGAAAATCCATACAATACTCCAGTATTTGCCATAAAGAAAAAAGACAGTACTAGATGGAGAAAATTAGTAGATTTCAGGGAACTTAATAAGAGAACTCAAGACTTCTGGGAAGTTCAATTAGGAATACCACATCCTGCAGGGTTGAAAAAGAAAAAATCAGTAACAGTACTGGATGTGGGTGATGCATATTTTTCAGTTCCTTTAKATAAARACTTCAGGAAGTATACTGCATTCACTATACCTAGTACAAACAATRAGACACCAGGGATTAGATATCAGTACAATGTGCTTCCACAGGGATGGAAAGGATCACCAGCAATATTCCAAWGTAGCATGACAAAAATCTTRGAGCCT…	3TC,AZT,None	.	.	.	.	.	.	.	.	.	.	.	.	.	.	.	.	.
65036	20333	B	PhenoSense	1123	Clinical	A0291	R	>	R	=	S	=	S	=	R	=	NA	NA	R	=	R	=	NA	NA	NA	NA 1123	20333	A0291	U.S.	1997	TGTACAGAAATGGAAAAGGAAGGRAAAATTTCAAAAATTGGGCCTGAAAATCCATACAATACTCCAGTATTTGCCATAAAGAAAAAAGACAGTACTAAATGGAGAAAATTAGTAGATTTCAGAGAACTTAATAAGARAACTCAAGAYTTYTGGGAAGTTCAATTAGGAATACCACATCCYGCAGGRTTRAAAAAGAAAAAATCAGTAACAGTACTGGATGTGGGTGATGCATATTTTTCAGTYCCATTAGATAARGATTTCAGGAAGTATACTGCATTTACCATACCTAGTAYAAACAATGAGACACCMGGGATTAGATATCAGTACAATGTACTTCCACAGGGATGGAAAGGATCACCAGCAATATTCCAAAGCAGCATGACAAARATTTTAGAGCCT…	3TC,D4T,None	.	.	.	.	.	.	.	.	.	.	.	.	.	.	.	.	.
65056	20336	B	PhenoSense	1123	Clinical	A0301	NA	NA	NA	NA	NA	NA	NA	NA	NA	NA	NA	NA	S	=	S	=	NA	NA	NA	NA 1123	20336	A0301	U.S.	1997	TGTACAGARMTGGAAAAGGAAGGAAAAATTTCAAAAATTGGGCCTGAAAATCCATACAATACTCCAGTATTTGCCATAAAGAAAAAAGACAGTACTARATGGAGAAAATTAGTAGATTTCAGAGAACTTAATAAGAGAACTCAAGACTTCTGGGAAGTTCARTTAGGAATACCACATCCCGCAGGTTTRAAAAAGAAAAAATCAGTAACAGTATTGGATGTGGGTGATGCATATTTTTCAGTTCCCTTAGAYAAAGACTTCAGGAAGTATACTGCATTTACCATACCTAGTACAAACAATGAGACACCAGGGATTAGATATCAGTACAATGTGCTCCCACAGGGATGGAAAGGATCACCAGCAATATTCCAAAGCAGCATGACAAAAATCTTAGAGCCT…	3TC,AZT,None	.	.	.	.	.	.	.	.	.	.	.	.	.	.	.	.	.
65074	20339	B	PhenoSense	1123	Clinical	A0311	R	>	R	=	S	=	S	=	R	=	NA	NA	S	=	S	=	NA	NA	NA	NA 1123	20339	A0311	U.S.	1997	TGTACAGAAATGGAAAAGGAAGGGAARATTTCAARGATTGGGCCTGAAAATCCATACAATACTCCAGTATTTGCCATAAAGAAAAARGACAGTACTAAATGGAGAAAATTAGTAGATTTCAGAGAACTTAATAAGAAAACTCAAGACTTCTGGGARGTTCAATTAGGAATACCACATCCCGCAGGGTTAAAAAAGAAAAAATCAGTAACAGTACTGGATGTGGGTGATGCATATTTYTCAGTTCCCTTAGATAAAGAATTCAGGAAGTATACTGCATTTACCATACCTAGTACAAACAATGAGACACCAGGGATTAGATATCAGTACAATGTGCTTCCACAGGGATGGAAAGGATCACCAGCAATWTTCCAAAGTAGCATGACAAAAATCTTAGAGCCT…	3TC,D4T,None	.	.	.	.	.	.	.	.	.	.	.	.	.	.	.	.	.
65092	20341	B	PhenoSense	1123	Clinical	A0320	R	>	R	=	S	=	S	=	R	=	NA	NA	S	=	S	=	NA	NA	NA	NA 1123	20341	A0320	U.S.	1997	TGTACAGAAATGGAAAAGGAAGGRAAAATTTCAAAAATTGGGCCTGAAAATCCATACAATACTCCAGTATTTGCCATAAAGAAAAAAGACAGTACTAAATGGAGAAAATTAGTAGATTTYAGAGAACTTAATAAGAAAACTCAAGACTTCTGGGAAGTTCAATTAGGAATACCACATCCCGCAGGGTTAAAAAAGAAAAAATCAGTAACAGTACTGGATGTGGGTGATGCATATTTTTCAGTTCCYTTAGATAAAGAATTCAGGAARTATACTGCATTTACCATACCTAGTATAAACAATGAGACGCCAGGGATTAGATATCARTACAATGTACTTCCACAGGGATGGAAAGGATCACCAGCAATATTCCAATGTAGCATGACAAAAATCYTAGAGCCT…	3TC,D4T,None	.	.	.	.	.	.	.	.	.	.	.	.	.	.	.	.	.
65106	20343	B	PhenoSense	1123	Clinical	A0327	NA	NA	NA	NA	NA	NA	NA	NA	NA	NA	NA	NA	S	=	S	=	NA	NA	NA	NA 1123	20343	A0327	U.S.	1997	TGTACAGAAATGGAAAAGGAAGGGAAAATTTCAAAAATTGGGCCTGAAAATCCATACAATACTCCAATATTTGCAATAAAGAAAAARRACAGTACTARATGGAGAAAATTAGTAGATTTCAGGGARCTTAATAAGAAAACTCAAGACTTCTGGGAAGTTCAATTAGGAATACCACATCCCGCAGGRTTAAAAAAGAAAAAATCAGTAACAGTACTRGATGTGGGTGATGCATATTTTTCAGTTCCCTTAGATGYAGACTTCAGGAAGTATACTGCATTTACCATACCTAGTATAAACAATGAGAYGCCAGGGATTAGATATCAGTACAATGTGCTCCCGCAGGGATGGAAAGGATCACCAGCAATATTYCAAAGTAGCATGACAAAAATYTTAGAGCCT…	3TC,AZT,None	.	.	.	.	.	.	.	.	.	.	.	.	.	.	.	.	.
65116	20344	B	PhenoSense	1123	Clinical	A0332	R	>	R	=	R	=	R	=	R	=	NA	NA	S	=	S	=	NA	NA	NA	NA 1123	20344	A0332	U.S.	1997	TGTACAGAAATGGAAAAGGAAGGRAAAATTTCAAAAATTGGGCCTGAAAATCCATACAATACTCCAGTATTTGCCATAAAGAAAAARGACAGTACTAAATGGAGAAAATTAGTAGATTTCAGAGAACTTAATAAGAGAACTCAAGACTTCTGGGAAGTTCAATTAGGAATACCACATCCCGCAGGGTTRAAAAAGAAAAAATCAGTAACAGTACTGGATGTGGGTGATGCATATTTYTCAGTTCCCTTAGATAAAGAATTCAGGAARTATACTGCATTTACCATACCTAGTAYAAACAATGAGACACCAGGGATTAGATATCAGTACAATGTGCTTCCACAGGGATGGAAAGGATCACCAGCAATATTCCAATGTAGCATGACAAAAATCTTAGAGCCT…	3TC,D4T,None	.	.	.	.	.	.	.	.	.	.	.	.	.	.	.	.	.
65126	20345	B	PhenoSense	1123	Clinical	A0337	NA	NA	NA	NA	NA	NA	NA	NA	NA	NA	NA	NA	S	=	S	=	NA	NA	NA	NA 1123	20345	A0337	U.S.	1997	TGTACAGAAATGGAAAAGGAAGGRAAAATTTCAAAAATTGGGCCTGAAAATCCATACAATACTCCAGTATTTGCCATAAAGAAAAAAGACAGTACTARATGGAGAAAATTRGTAGATTTCAGAGAACTTAATAAGAGAACTCAAGAYTTCTGGGAAGTYCAATTAGGAATACCACAYCCCGCAGGGTTAAAAAAGAAAAAATCAGTAACAGTACTAGATGTGGGTGATGCATATTTTTCAGTTCCCTTAGATAAAGAATTCAGRAAGTATACTGCATTCACCATACCTAGTATAAACAATGAGACACCAGGGRTCAGATATCARTACAATGTGCTGCCACAGGGATGGAAAGGATCACCAGCAATATTCCAAAGTAGCATGACAAAAATCTTAGAGCCT…	3TC,D4T,None	.	.	.	.	.	.	.	.	.	.	.	.	.	.	.	.	.
65138	20347	B	PhenoSense	1123	Clinical	A0343	R	>	R	=	S	=	S	=	R	=	NA	NA	R	=	R	=	NA	NA	NA	NA 1123	20347	A0343	U.S.	1997	TGTACAGAAATGGAAAAGGAAGGAAAAATTTCAAAAATTGGGCCTGAAAATCCATACAATACTCCAGTATTTGCCATAAAGAAAAAAGACAGTACTAAATGGAGAAAATTAGTAGATTTCAGAGAACTTAATAAGAAAACTCAAGACTTTTGGGAAGTTCAATTAGGAATACCACATCCCGCAGGRTTAAGAAAGAAAAAATCAGTAACAGTATTGGATGTGGGTGATGCATATTTTTCAGTTCCCTTAGATAAAGACTTCAGAAAGTATACTGCATTTACCATACCTAGCACAAACAATGAGACACCAGGGATTAGATATCAGTACAATGTGCTTCCACAGGGATGGAAAGGATCACCAGCAATATTCCAAAGTAGTATGACAAAAATCTTAGACCCT…	3TC,AZT,None	.	.	.	.	.	.	.	.	.	.	.	.	.	.	.	.	.
65178	20354	B	PhenoSense	1123	Clinical	A0364	R	>	R	=	S	=	S	=	R	=	NA	NA	S	=	S	=	NA	NA	NA	NA 1123	20354	A0364	U.S.	1997	TGTACAGAAATGGAAAAGGAAGGRAAAATTTCAAAAATTGGGCCTGAAAATCCATACAATACTCCAGTATTTGCCATAAAGAAAAAAGACAGTACTAAATGGAGAAAATTAGTAGATTTCMGAGAACTTAATAAGAAAACTCAAGACTTCTGGGAAGTTCAATTAGGMATACCRCATCCYGCAGGGTTAAAAAAGAAAAAATCAGTAACAGTACTGGATGTGGGTGATGCATATTTCTCAGTTCCCYTAGATAAAGAYTTCAGGAAATATACTGCATTTACCATACCYAGTATAAACAATGAGACACCAGGGATTAGATATCAGTACAATGTGCTTCCACAGGGATGGAARGGATCACCAGCAATATTCCAAAGYAGCATGACAAAAATCYTAGAGCCT…	3TC,D4T,None	.	.	.	.	.	.	.	.	.	.	.	.	.	.	.	.	.
65186	20355	B	PhenoSense	1123	Clinical	A0368	NA	NA	NA	NA	NA	NA	NA	NA	NA	NA	NA	NA	S	=	S	=	NA	NA	NA	NA 1123	20355	A0368	U.S.	1997	TGTACAGAAATGGAAAAGGAAGGRAAAATTTCAAAAATTGGGCCTGAAAATCCATACAATACTCCAGTATTTGCYATAAAAAAGAAAGACAGTACTAGRTGGAGAAAATTAGTAGATTTCAGGGAACTTAATAAGAGAACTCAAGAYTTCTGGGAAGTTCAACTAGGAATACCACATCCAGCAGGATTAAAAAAGAAAAAATCAGTAACAGTACTGGATGTGGGTGATGCATATTTTTCAGTTCCCTTAGATAAAGACTTCAGGAAGTAYACTGCATTTACCATACCTAGTGTAAACAATGAGACACCAGGGATTAGATATCAGTACAATGTACTTCCACAGGGATGGAAAGGATCACCAGCAATATTTCAAAGTAGCATGACAAGAATCTTAGAGCCT…	3TC,D4T,None	.	.	.	.	.	.	.	.	.	.	.	.	.	.	.	.	.
65194	20356	B	PhenoSense	1123	Clinical	A0373	R	>	R	=	R	=	R	=	R	=	NA	NA	S	=	S	=	NA	NA	NA	NA 1123	20356	A0373	U.S.	1997	TGTACAGAACTGGAGAAGGAAGGAAAAATTTCAAAAATTGGGCCTGAAAATCCATACAATACTCCAATATTTGCCATAAAGAAAAAAGATGGTACTAAATGGAGAAAATTAGTAGATTTCAGAGAACTTAATAAGAGAACTCAAGAYTTCTGGGAAGTTCAATTAGGAATACCACATCCTGCAGGGTTAAAAAAGAAAAAGTCAGTAACAGTACTGGATGTGGGTGATGCATATTTCTCAGTTCCCTTACATGAAGACTTCAGGAAGTATACTGCATTTACCATACCTAGTACAAACAATGAGACACCAGGGATTAGATATCAGTACAATGTGCTTCCACAGGGATGGAAAGGATCACCAGCAATATTCCAAAGTAGCATGACAAGAATCTTAGAGCCT…	3TC,AZT,None	.	.	.	.	.	.	.	.	.	.	.	.	.	.	.	.	.
65202	20357	B	PhenoSense	1123	Clinical	A0377	R	>	R	=	S	=	S	=	R	=	NA	NA	S	=	R	=	NA	NA	NA	NA 1123	20357	A0377	U.S.	1997	TGTACAGAAATGGAAAAGGAAGGGAAAATTTCAAAAATTGGGCCTGAAAATCCATACAATACTCCAGTATTTGCCATAAAGAAAAAAGACAGTACTAAATGGAGAAAATTAGTAGATTTCAGAGAACTTAATAAGAGAACTCAAGACTTCTGGGAAGTTCAATTAGGAATACCACATCCAGCAGGGTTAAAGAAGAAAAAATCAGTAACMGTACTGGATGTGGGTGATGCATACTTTTCAGTTCCCTTAGATAAAGAATTCAGAAAGTATACTGCATTTACCATACCTAGTGTAAACAATGAGACACCAGGGATTAGATATCAGTACAATGTGCTTCCACAGGGATGGAAAGGATCACCAGCAATATTCCAAAGTAGCATGACAAAAATCTTAGAACCT…	3TC,AZT,None	.	.	.	.	.	.	.	.	.	.	.	.	.	.	.	.	.
65216	20359	B	PhenoSense	1123	Clinical	A0384	R	>	R	=	R	=	R	=	R	=	NA	NA	S	=	S	=	NA	NA	NA	NA 1123	20359	A0384	U.S.	1997	TGTACAGAAATGGAGAAGGAAGGAAAAATTTCAAAAATTGGGCCTGAAAATCCATACAATACTCCAGTATTTGCCATAAAGAAAAAAGACAGTACTAAATGGAGAAAATTAGTAGATTTCAGAGAACTTAATAAGAAAACTCAAGACTTCTGGGAAGTTCAATTAGGAATACCACATCCYGCAGGGTTAAAAAAGAAAAAATCAGTAACAGTACTGGATGTGGGTGATGCATATTTTTCAGTTCCCTTAGATGAARACTTCAGGAAGTAYACTGCATTTACCATACCTAGTCTAAACAATGAGACACCAGGGATAAGATATCAGTACAATGTGCTTCCACAGGGATGGAAAGGATCACCAGCAATATTCCAAAGTAGCATGACAAAAATCTTAGAGCCY…	3TC,D4T,None	.	.	.	.	.	.	.	.	.	.	.	.	.	.	.	.	.
65240	20363	B	PhenoSense	1123	Clinical	A0396	NA	NA	NA	NA	NA	NA	NA	NA	NA	NA	NA	NA	S	=	R	=	NA	NA	NA	NA 1123	20363	A0396	U.S.	1997	TGTACAGAACTGGAAAARGAAGGAAAAATTTCAAAAATTGGGCCTGAAAATCCATACAATACTCCAGTATTTGCCATAAAGAAAAAAGACAGTACTAARTGGAGAAAATTAGTAGATTTCAGAGAACTTAATAAGAGAACTCAAGACTTYTGGGAAGTCCAATTAGGAATACCACATCCTGCAGGGTTAAAAAAGAAAAAATCAGTAACAGTACTGGATGTGGGTGATGCATATTTTTCAGTTCCCTTACATGAAGACTTCAGGAAGTATACTGCATTTACCATACCTAGTACAAACAATGAGACACCAGGGGTTAGATACCAGTACAATGTGCTTCCACAGGGATGGAAAGGATCACCAGCAATATTCCAATGTAGCATGACAAAAATCTTAGAGCCT…	3TC,AZT,None	.	.	.	.	.	.	.	.	.	.	.	.	.	.	.	.	.
65250	20364	B	PhenoSense	1123	Clinical	A0401	R	>	R	=	S	=	S	=	R	=	NA	NA	S	=	S	=	NA	NA	NA	NA 1123	20364	A0401	U.S.	1997	TGTACAGAAATGGAAAAGGAAGGRAAAATTTCAAAGATTGGGCCTGAAAATCCATACAATACTCCAGTATTCGCAATAAAGAAAAAAGACAGTACTAAATGGAGAAAATTAGTAGATTTCAGAGAACTTAATAAGAGAACTCAAGACTTCTGGGAAGTTCAAYTAGGAATACCACATCCYGCAGGGTTAAAAAAGAAAAAATCAGTAACAGTACTGGATGTGGGRGATGCATATTTTTCAGTTCCCYTAGATAAAGACTTCAGGAAGTATACTGCATTTACTATACCTAGTATAAACAATGAGACACCAGGGATTAGGTATCAGTACAATGTGCTTCCACAGGGATGGAARGGATCACCAGCAATATTCCAAAGTAGCATGACAAAAATCTTAGAGCCT…	3TC,D4T,None	.	.	.	.	.	.	.	.	.	.	.	.	.	.	.	.	.
66819	21191	B	PhenoSense	1134	Clinical	71324	R	=	R	=	R	=	R	=	S	=	R	=	S	=	S	=	NA	NA	NA	NA 1134	21191	71324	U.S.	< 2003	CCCATTAGTCCTATTGAAACTGTACCAGTAAAATTAAAGCCAGGGATGGATGGCCCAAAAGTTAAACAATGGCCATTGACAGAAGAAAAAATAAAAGCATTAGTAGAAATTTGTRCAGAAYTGGAAAAGGAAGGGAAAATTTCAAAAATTGGGCCTGAAAATCCATACAATACTCCAGTATTTGCCATAAAGAAAAAAGACAGTACTAAATGGAGAAAATTAGTAGATTTCAGAGAACTTAATAAGAAAACTCAAGACTTCTGGGAAGTTCAATTAGGAATACCACATCCCGCAGGGTTAAAAAAGAAAAAATCAGTAACAGTACTGGATGTGGGTGATGCATATTTTTCAGTTCCCTTACATGAAGACTTCAGGAAATATACTGCATTTACCATACCT…	AZT,None	P	I	S	P	I	E	T	V	P	V	K	L	K	P	G	M	D
66823	21195	B	PhenoSense	1134	Clinical	110366	R	=	R	=	R	=	R	=	R	=	R	=	S	=	S	=	NA	NA	NA	NA 1134	21195	110366	U.S.	< 2003	CCCATTAGTCCTATTGAAACTGTACCAGTAAAATTAAAGCCAGGAATGGATGGCCCAAGAGTTAAACAATGGCCATTGACAGAAGAAAAAATAAAAGCATTAGTAGAAATTTGTACAGAAATGGAAAAGGAAGGGAAAATTTCAAAAATTGGGCCTGAAAATCCATACAATACTCCAGTATTTGCCATAAAGAARAARAACAGTAATAGATGGAGAAAATTAGTAGATTTCAGAGAACTTAATAAGAGAACTCAAGACTTCTGGGAAGTTCAATTAGGAATACCACATCCTGCAGGGCTAAAAAAGAAAAATTCAGTAACAGTACTGGATGTGGGTGATGCATATTTTTCAGTTCCTCTAGATAAAGAATTCAGGAAGTATACTGCATTTACCATACCT…	AZT,None	P	I	S	P	I	E	T	V	P	V	K	L	K	P	G	M	D
66824	21196	B	PhenoSense	1134	Clinical	110397	R	=	S	=	R	=	R	=	S	=	R	=	S	=	S	=	NA	NA	NA	NA 1134	21196	110397	U.S.	< 2003	CCCATTAGTCCTATTGAAACTGTACCAGTAAAATTAAAGCCAGGAATGGATGGCCCAAAAGTTAAACAATGGCCATTGACAGAAGAAAAAATAAAAGCATTAGTAGAAATTTGTACAGAAATGGAAAAGGAAGGGAAAATTTCAAAAATTGGGCCTGAAAATCCATATAATACTCCAGTATTTGCCATAAAGAAAAAAGACAGTAATAGATGGAGAAAATTAGTAGATTTCAGAGAACTTAATAAGAAAACTCAAGACTTCTGGGAAGTTCAGTTAGGAATACCACAYCCCGCAGGGTTAAAAAAGAAAAAATCAGTAACAGTACTGGATGTGGGTGATGCATATTTTTCAGTTCCCTTAGATAAAGAATTCAGGAAGTATACTGCATTTACCATACCT…	AZT,None	P	I	S	P	I	E	T	V	P	V	K	L	K	P	G	M	D
66825	21197	B	PhenoSense	1134	Clinical	110728	S	=	S	=	S	=	S	=	S	=	S	=	S	=	S	=	NA	NA	NA	NA 1134	21197	110728	U.S.	< 2003	CCCATTAGTCCTATTGAAACTGTACCAGTAAAATTAAAGCCAGGAATGGATGGCCCAAAAGTTAAACAATGGCCATTGACAGARGAAAAAATAAAAGCATTAGTAGAAATTTGTACAGAAATGGAAAAGGAAGGGAAAATTTCAAAAATTGGGCCTGAAAATCCATACAATACTCCAGTATTTGCCATAAAGAAAAAAGACAGTACTARATGGAGAAAATTAGTAGATTTCAGAGAACTTAATAAGAGAACTCAAGACTTCTGGGAAGTTCAATTAGGCATACCACATCCTGCAGGGTTAAAACAGAAAAAATCAGTAACAGTACTAGATGTGGGTGATGCATATTTTTCAGTCCCCTTAGATGAAGACTTCAGGAAGTATACTGCATTTACCATACCT…	AZT,None	P	I	S	P	I	E	T	V	P	V	K	L	K	P	G	M	D
66826	21198	B	PhenoSense	1134	Clinical	110730	R	=	R	=	R	=	R	=	S	=	R	=	S	=	R	=	NA	NA	NA	NA 1134	21198	110730	U.S.	< 2003	CCCATTAGTCCTATTGAAACTGTACCAGTAAAATTAAAGCCAGGAATGGATGGCCCAAAAGTTAAACAATGGCCATTGACAGAGGAAAAAATAAAAGCAYTAGTAGAAATTTGTACAGAATTGGAAAAGGAAGGAAAAATTTCAAAAATTGGGCCTGAAAATCCATACAATACTCCAATATTTGCCATAAAGAAGAAAGAYGGTACTAAATGGAGAAAATTAGTAGATTTCAGAGAACTTAATAAGAGAACTCAAGACTTCTGGGAAATTCAATTAGGAATACCACATCCTGCAGGGTTAAAAAAGAAAAAATCAGTAACAGTACTGGATGTGGGTGATGCATATTTTTCAGTTCCCTTAGATGAAGACTTCAGGAAGTATACTGCATTTACCATACCT…	AZT,None	P	I	S	P	I	E	T	V	P	V	K	L	K	P	G	M	D
66827	21199	B	PhenoSense	1134	Clinical	110731	S	=	S	=	S	=	S	=	S	=	S	=	S	=	S	=	NA	NA	NA	NA 1134	21199	110731	U.S.	< 2003	CCCATTAGTCCTATTGAAACTGTACCAGTAAAATTAAAGCCAGGAATGGATGGCCCAAAAGTTAAACAATGGCCATTGACAGAAGAAAAAATAAAAGCATTAGTAGAAATCTGTACAGAAATGGAAAAGGAAGGGAAAATTTCAAAAATTGGGCCTGAAAATCCATATAATACTCCAGTATTTGCCATAAAGAAAAAAGACAGTACTAAATGGAGAAAATTAGTAGATTTCAGAGAACTTAATAAGAGAACTCAAGACTTCTGGGAAGTTCAATTAGGAATACCACATCCTGCAGGGTTAAAAAAGAAAAAATCAGTAACAGTACTGGATGTGGGTGATGCATATTTTTCAGTTCCCTTAGATAAAGAGTTCAGGAAGTATACTGCATTTACCATACCT…	AZT,None	P	I	S	P	I	E	T	V	P	V	K	L	K	P	G	M	D
66828	21200	B	PhenoSense	1134	Clinical	110742	S	=	S	=	R	=	R	=	S	=	S	=	R	=	R	=	NA	NA	NA	NA 1134	21200	110742	U.S.	< 2003	CCCATTAGTCCTATTGASACTGTACCAGTAAAATTAAAGCCAGGAATGGATGGCCCAAAAGTTAAACAATGGCCTTTGACAGAAGAAAAAATAAAAGCMTTAAGAGAAATTTGTACAGAAATGGAAAAGGAAGGAAAAATTTCAAAAATTGGGCCTGAAAATCCATACAATACTCCAGTATTTGCCATAAAGAAAAAAGACAGTACTAAATGGAGAAAATTAGTAGATTTCAGAGAACTTAATAAGAAAACTCAAGACTTCTGGGAAGTTCAATTAGGAATACCACATCCCGCAGGGTTAAAAAAGAAAAAATCAGTAACAGTACTGGATGTGGGTGATGCATATTTTTCAGTTCCTTTAGATAAAGACTTCAGGAAGTATACTGCATTTACCATACCT…	AZT,None	P	I	S	P	I	D	T	V	P	V	K	L	K	P	G	M	D
66829	21201	B	PhenoSense	1134	Clinical	120244	S	=	S	=	S	=	S	=	S	=	S	=	S	=	S	=	NA	NA	NA	NA 1134	21201	120244	U.S.	< 2003	CCCATTAGTCCTATTGACACTGTACCAGTAAAMTTAAAGCCAGGAATGGATGGCCCAAAGGTTAARCAATGGCCATTGACAGAAGAAAAAATAAAAGCATTAGTAGAAATTTGTACAGAAATGGAAAAGGAAGGAAAAATCTCAAAAATTGGGCCTGAAAACCCATACAATACTCCAGTATTTGCCATAAAGAAAAAAGACAGTACTAAATGGAGAAAATTAGTAGATTTCAGAGAACTTAATAAGAGAACTCAAGACTTCTGGGAAGTTCAATTAGGAATACCACATCCTGCRGGGTTAAAAAAGAAAAAATCAGTAACAGTACTGGATGTGGGTGATGCATATTTTTCAGTTCCCCTAGATAAAGACTTCAGGAAGTATACTGCATTTACCATACCT…	AZT,None	P	I	S	P	I	D	T	V	P	V	K	L	K	P	G	M	D
66830	21202	B	PhenoSense	1134	Clinical	120338	R	=	S	=	R	=	R	=	R	=	R	=	S	=	S	=	NA	NA	NA	NA 1134	21202	120338	U.S.	< 2003	CCCATTAGTCCTATTGAAACTGTACCAGTAAAATTAAAGCCAGGAATGGATGGCCCAAAGRTTAAACAATGGCCATTGACAGAGGAAAAAATAAAAGCATTGGTAGAAATTTGTGCAGAATTGGAAAAGGAAGGAAAAATTTCAAAAATTGGGCCTGAAAATCCATACAATACTCCAGTATTTGCCATAAAGAAAAAAGACAGTACTAARTGGAGAAAATTGGTAGATTTCAGAGAACTTAATAAGAGAACTCAAGACTTCTGGGAAGTTCAATTAGGAATACCACATCCCGCAGGGTTAAARAAGAAAAAATCAGTAACAGTACTGGATGTGGGTGATGCATATTTTTCAGTTCCCTTAGATAAAGACTTCAGRAAGTATACTGCATTTACCATACCT…	AZT,None	P	I	S	P	I	E	T	V	P	V	K	L	K	P	G	M	D
66832	21204	B	PhenoSense	1134	Clinical	120904	R	=	R	=	R	=	R	=	S	=	R	=	S	=	S	=	NA	NA	NA	NA 1134	21204	120904	U.S.	< 2003	CCCATTAGTCCTATTGAAACTGTACCAGTAAAATTAAAGCCAGGAATGGATGGCCCAAAAGTTAAACAATGGCCATTGACAGAAGAAAAAATAAAAGCATTAGTAGAAATTTGTACAGAAATGGAAAAGGAAGGAAAAATTTCAAAAATTGGGCCTGAGAATCCATACAATACTCCAGTATTTGCCATAAAGAAAAAAGACAGTACTAAATGGAGAAAATTAGTAGATTTCAGAGAACTTAATAAGAAAACTCAAGACTTCTGGGAAGTTCAATTAGGAATACCACATCCCGCAGGGTTAAAAAAGAAAAAATCAGTAACAGTACTGGATGTGGGTGATGCATATTTTTCAGTTCCCTTAGATAAAGACTTCAGGAAGTATACTGCATTTACCATACCT…	AZT,None	P	I	S	P	I	E	T	V	P	V	K	L	K	P	G	M	D
66834	21206	B	PhenoSense	1134	Clinical	320383	R	=	R	=	R	=	R	=	R	=	R	=	S	=	S	=	NA	NA	NA	NA 1134	21206	320383	U.S.	< 2003	CCCATCAGTCCTATTGAAACTGTACCAGTAAAATTAAAGCCAGGAATGGATGGCCCAAAAGTTAAACAATGGCCATTGACAGARGAAAAAATAAAAGCATTAGTAGAAATTTGCACAGAATTGGAAAAGGAAGGAAAAATTTCAAAAATTGGGCCTGAAAATCCATACAATACTCCARTATTTGCCATAAAGAAAAAGRACAGTACTAAATGGAGAAAATTAGTAGATTTCAGAGAACTTAATAAGAGAACTCAAGACTTCTGGGAAGTTCAATTAGGAATACCACATCCTGCAGGGTTAAAAAAGAAAAAATCAGTAACAGTACTGGATGTGGGTGATGCATATTTTTCAGTTCCCTTAGATAAAGACTTCAGGAAGTATACTGCATTTACCATACCT…	AZT,None	P	I	S	P	I	E	T	V	P	V	K	L	K	P	G	M	D
66835	21207	B	PhenoSense	1134	Clinical	320392	S	=	S	=	S	=	S	=	S	=	S	=	S	=	S	=	NA	NA	NA	NA 1134	21207	320392	U.S.	< 2003	CCCATTAGTCCTATTGAAACTGTACCAGTAAAATTAAAGCCAGGAATGGATGGCCCAAAAGTTAAACAATGGCCATTGACAGAAGAAAAAATAAAAGCACTAGTAGAAATTTGTACAGAAATGGAAAAGGAAGGAAAAATTTCAAAAATTGGGCCTGAAAATCCATACAATACTCCAGTATTTGCCATAAAGAAAAAAGACAGTACTAAATGGAGAAAATTAGTAGATTTCAGAGAACTKAATAAGAAAACTCAAGACTTYTGGGAAGTTCAATTAGGAATACCACATCCCGCAGGGTTAAAAAAGAAAAAATCAGTAACAGTACTGGATGTGGGTGATGCATATTTTTCAGTTCCCTTAGATAAAGACTTCAGGAAGTATACTGCATTTACCATACCT…	AZT,None	P	I	S	P	I	E	T	V	P	V	K	L	K	P	G	M	D
66836	21208	B	PhenoSense	1134	Clinical	320445	S	=	S	=	S	=	S	=	S	=	S	=	S	=	R	=	NA	NA	NA	NA 1134	21208	320445	U.S.	< 2003	CCCATTAGTCCTATTGAAACTGTACCAGTAAAATTAAAGCCAGGAATGGATGGCCCAAAAGTTAAACAATGGCCATTGACAGAAGAAAAAATAAAAGCATTAGTAGAAATTTGTACAGAAATGGAAAAAGAAGGGAAAATTTCAAGAATTGGGCCTGAAAATCCATACAATACTCCAGTATTTGCCATAAAGAAAAAAGACAGTACTAAATGGAGAAAATTAGTAGATTTCAGAGAACTTAATAAGAAAACTCAAGACTTCTGGGAAGTTCAATTAGGAATACCACATCCTGCAGGCTTAAAAAAGAAAAAATCAGTAACAGTACTGGATGTGGGTGATGCATATTTTTCAGTTCCCTTAGATAAAGACTTCAGGAAGTATACTGCATTTACCATACCT…	AZT,None	P	I	S	P	I	E	T	V	P	V	K	L	K	P	G	M	D
74885	9170	B	PhenoSense	1210	Clinical	6325_d342	S	=	S	=	S	=	R	=	S	=	NA	NA	R	=	R	=	NA	NA	NA	NA 906	9170	6325_d342	U.S.	< 1998		NRTI,NVP,RTI	P	I	S	P	I	E	T	V	P	V	K	L	K	P	G	M	D
74887	9170	B	PhenoSense	1210	Clinical	6325_d430	S	=	S	=	S	=	S	=	S	=	NA	NA	R	=	R	=	NA	NA	NA	NA 906	9170	6325_d430	U.S.	< 1999		NRTI,NVP,RTI	P	I	S	P	I	E	T	V	P	V	K	L	K	P	G	M	D
74889	9202	B	PhenoSense	1210	Clinical	6329_d153	R	=	R	=	R	=	R	=	R	=	NA	NA	R	=	R	=	NA	NA	NA	NA 906	9202	6329_d153	U.S.	< 1998		NRTI,NVP,RTI	P	I	S	P	I	E	T	V	P	V	K	L	K	P	G	M	D
74891	9196	B	PhenoSense	1210	Clinical	6333_d114	R	=	R	=	R	=	R	=	R	=	NA	NA	R	>	R	>	NA	NA	NA	NA 906	9196	6333_d114	U.S.	< 1998		NRTI,NVP,RTI	P	I	S	P	I	E	T	V	P	V	K	L	K	P	G	M	D
74893	9196	B	PhenoSense	1210	Clinical	6333_d283	R	=	R	=	R	=	R	=	R	=	NA	NA	R	>	R	>	NA	NA	NA	NA 906	9196	6333_d283	U.S.	< 1998		NRTI,NVP,RTI	P	I	S	P	I	E	T	V	P	V	K	L	K	P	G	M	D
74895	9153	B	PhenoSense	1210	Clinical	6335_d629	R	=	R	=	S	=	S	=	R	=	NA	NA	S	=	S	=	NA	NA	NA	NA 906	9153	6335_d629	U.S.	< 1999		NRTI,NVP,RTI	P	I	S	P	I	E	T	V	P	V	K	L	K	P	G	M	D
74897	9190	B	PhenoSense	1210	Clinical	6338_d113	R	=	R	=	R	=	R	=	R	=	NA	NA	R	>	R	>	NA	NA	NA	NA 906	9190	6338_d113	U.S.	< 1998		NRTI,NVP,RTI	P	I	S	P	I	E	T	V	P	V	K	L	K	P	G	M	D
74899	9190	B	PhenoSense	1210	Clinical	6338_d225	R	=	R	=	R	=	R	=	R	=	NA	NA	R	>	R	>	NA	NA	NA	NA 906	9190	6338_d225	U.S.	< 1998		NRTI,NVP,RTI	P	I	S	P	I	E	T	V	P	V	K	L	K	P	G	M	D
74901	9190	B	PhenoSense	1210	Clinical	6338_d336	R	=	R	=	R	=	R	=	R	=	NA	NA	R	>	R	>	NA	NA	NA	NA 906	9190	6338_d336	U.S.	< 1998		NRTI,NVP,RTI	P	I	S	P	I	E	T	V	P	V	K	L	K	P	G	M	D
74903	9199	B	PhenoSense	1210	Clinical	6351_d140	R	=	R	=	R	=	R	=	R	=	NA	NA	R	=	R	=	NA	NA	NA	NA 906	9199	6351_d140	U.S.	< 1998		NRTI,NVP,RTI	P	I	S	P	I	E	T	V	P	V	K	L	K	P	G	M	D
74905	9199	B	PhenoSense	1210	Clinical	6351_d287	R	=	R	=	R	=	R	=	R	=	NA	NA	R	=	R	=	NA	NA	NA	NA 906	9199	6351_d287	U.S.	< 1998		NRTI,NVP,RTI	P	I	S	P	I	E	T	V	P	V	K	L	K	P	G	M	D
74907	9199	B	PhenoSense	1210	Clinical	6351_d434	R	=	R	=	R	=	R	=	R	=	NA	NA	R	>	R	>	NA	NA	NA	NA 906	9199	6351_d434	U.S.	< 1999		NRTI,NVP,RTI	P	I	S	P	I	E	T	V	P	V	K	L	K	P	G	M	D
74909	9199	B	PhenoSense	1210	Clinical	6351_d679	R	=	R	=	R	=	R	=	R	=	NA	NA	R	>	R	>	NA	NA	NA	NA 906	9199	6351_d679	U.S.	< 1999		NRTI,NVP,RTI	P	I	S	P	I	E	T	V	P	V	K	L	K	P	G	M	D
74911	9192	B	PhenoSense	1210	Clinical	6357_d140	R	=	R	=	R	=	R	=	R	=	NA	NA	R	=	R	=	NA	NA	NA	NA 906	9192	6357_d140	U.S.	< 1998		NRTI,NVP,RTI	P	I	S	P	I	E	T	V	P	V	K	L	K	P	G	M	D
74913	9192	B	PhenoSense	1210	Clinical	6357_d276	R	=	R	=	R	=	R	=	R	=	NA	NA	R	=	R	=	NA	NA	NA	NA 906	9192	6357_d276	U.S.	< 1998		NRTI,NVP,RTI	P	I	S	P	I	E	T	V	P	V	K	L	K	P	G	M	D
74915	9192	B	PhenoSense	1210	Clinical	6357_d422	R	=	R	=	R	=	R	=	R	=	NA	NA	R	=	R	=	NA	NA	NA	NA 906	9192	6357_d422	U.S.	< 1999		NRTI,NVP,RTI	P	I	S	S	I	E	T	V	P	V	K	L	K	P	G	M	D
74917	9192	B	PhenoSense	1210	Clinical	6357_d506	R	=	R	=	R	=	R	=	R	=	NA	NA	R	=	R	>	NA	NA	NA	NA 906	9192	6357_d506	U.S.	< 1999		NRTI,NVP,RTI	P	I	S	S	I	E	T	V	P	V	K	L	K	P	G	M	D
74919	9246	B	PhenoSense	1210	Clinical	6359_d93	R	=	R	=	R	=	R	=	R	=	NA	NA	R	=	R	=	NA	NA	NA	NA 906	9246	6359_d93	U.S.	< 1998		NRTI,NVP,RTI	P	I	S	P	I	E	T	V	P	V	K	L	K	P	G	M	D
74921	9226	B	PhenoSense	1210	Clinical	6360_d142	R	=	R	=	R	=	R	=	R	=	NA	NA	R	=	R	=	NA	NA	NA	NA 906	9226	6360_d142	U.S.	< 1998		NRTI,NVP,RTI	P	I	S	P	I	E	T	V	P	V	K	L	K	P	G	M	D
74923	9226	B	PhenoSense	1210	Clinical	6360_d248	R	=	R	=	R	=	R	=	R	=	NA	NA	R	=	R	=	NA	NA	NA	NA 906	9226	6360_d248	U.S.	< 1998		NRTI,NVP,RTI	P	I	S	P	I	E	T	V	P	V	K	L	K	P	G	M	D
74925	9255	B	PhenoSense	1210	Clinical	6367_d112	R	=	S	=	R	=	R	=	R	=	NA	NA	R	>	R	=	NA	NA	NA	NA 906	9255	6367_d112	U.S.	< 1998		NRTI,NVP,RTI	P	I	S	P	I	E	T	V	P	V	K	L	K	P	G	M	D
74927	9255	B	PhenoSense	1210	Clinical	6367_d140	R	=	R	=	R	=	R	=	R	=	NA	NA	R	>	R	=	NA	NA	NA	NA 906	9255	6367_d140	U.S.	< 1998		NRTI,NVP,RTI	P	I	S	P	I	E	T	V	P	V	K	L	K	P	G	M	D
74929	9255	B	PhenoSense	1210	Clinical	6367_d168	R	=	R	=	R	=	R	=	R	=	NA	NA	R	>	R	=	NA	NA	NA	NA 906	9255	6367_d168	U.S.	< 1998		NRTI,NVP,RTI	P	I	S	P	I	E	T	V	P	V	K	L	K	P	G	M	D
74931	9255	B	PhenoSense	1210	Clinical	6367_d224	R	=	R	=	R	=	R	=	R	=	NA	NA	R	>	R	=	NA	NA	NA	NA 906	9255	6367_d224	U.S.	< 1998		NRTI,NVP,RTI	P	I	S	P	I	E	T	V	P	V	K	L	K	P	G	M	D
74933	9255	B	PhenoSense	1210	Clinical	6367_d280	R	=	R	=	R	=	R	=	R	=	NA	NA	R	>	R	=	NA	NA	NA	NA 906	9255	6367_d280	U.S.	< 1998		NRTI,NVP,RTI	P	I	S	P	I	E	T	V	P	V	K	L	K	P	G	M	D
74935	9255	B	PhenoSense	1210	Clinical	6367_d427	R	=	R	=	R	=	R	=	R	=	NA	NA	R	>	R	=	NA	NA	NA	NA 906	9255	6367_d427	U.S.	< 1999		NRTI,NVP,RTI	P	I	S	P	I	E	T	V	P	V	K	L	K	P	G	M	D
74937	9161	B	PhenoSense	1210	Clinical	6372_d83	R	=	R	=	R	=	R	=	R	=	NA	NA	R	>	R	>	NA	NA	NA	NA 906	9161	6372_d83	U.S.	< 1998		NRTI,NVP,RTI	P	I	S	P	I	E	T	V	P	V	K	L	K	P	G	M	D
74939	9235	B	PhenoSense	1210	Clinical	6373_d111	R	=	R	=	R	=	R	=	R	=	NA	NA	R	=	R	>	NA	NA	NA	NA 906	9235	6373_d111	U.S.	< 1998		NRTI,NVP,RTI	L	I	S	P	I	E	T	V	P	V	K	L	K	P	G	M	D
74941	9235	B	PhenoSense	1210	Clinical	6373_d223	R	=	R	=	R	=	R	=	R	=	NA	NA	R	=	R	=	NA	NA	NA	NA 906	9235	6373_d223	U.S.	< 1998		NRTI,NVP,RTI	L	I	S	P	I	E	T	V	P	V	K	L	K	P	G	M	D
74943	9235	B	PhenoSense	1210	Clinical	6373_d421	R	=	R	=	R	=	R	=	R	=	NA	NA	R	=	R	>	NA	NA	NA	NA 906	9235	6373_d421	U.S.	< 1999		NRTI,NVP,RTI	L	I	S	P	I	E	T	V	P	V	K	L	K	P	G	M	D
74945	9235	B	PhenoSense	1210	Clinical	6373_d493	R	=	R	=	R	=	R	=	R	=	NA	NA	R	>	R	>	NA	NA	NA	NA 906	9235	6373_d493	U.S.	< 1999		NRTI,NVP,RTI	L	I	S	P	I	E	T	V	P	V	K	L	K	P	G	M	D
74951	9234	B	PhenoSense	1210	Clinical	8242_d660	R	=	R	=	R	=	R	=	R	=	NA	NA	R	=	R	>	NA	NA	NA	NA 906	9234	8242_d660	U.S.	< 1999		EFV,NRTI,RTI	P	I	S	P	I	E	T	V	P	V	K	L	K	P	G	M	D
74963	9162	B	PhenoSense	1210	Clinical	8313_d848	R	=	R	=	R	=	R	=	R	=	NA	NA	R	=	R	=	NA	NA	NA	NA 906	9162	8313_d848	U.S.	< 2000		NRTI,NVP,RTI	P	I	S	P	I	E	T	V	P	V	K	L	K	P	G	M	D
74969	9215	B	PhenoSense	1210	Clinical	8315_d867	R	=	S	=	R	=	R	=	R	=	NA	NA	R	=	R	=	NA	NA	NA	NA 906	9215	8315_d867	U.S.	< 2000		NRTI,NVP,RTI	P	I	S	P	I	E	T	V	P	V	K	L	K	P	G	M	D
74971	9215	B	PhenoSense	1210	Clinical	8315_d985	R	=	R	=	R	=	S	=	R	=	NA	NA	R	=	R	=	NA	NA	NA	NA 906	9215	8315_d985	U.S.	< 2000		NRTI,NVP,RTI	P	I	S	P	I	E	T	V	P	V	K	L	K	P	G	M	D
74977	9206	B	PhenoSense	1210	Clinical	8347_d763	R	=	R	=	R	=	R	=	S	=	NA	NA	R	=	R	>	NA	NA	NA	NA 906	9206	8347_d763	U.S.	< 2000		NRTI,NVP,RTI	P	I	S	P	I	D	T	V	P	V	K	L	K	P	G	M	D
74979	9206	B	PhenoSense	1210	Clinical	8347_d922	R	=	R	=	R	=	R	=	R	=	NA	NA	R	=	R	>	NA	NA	NA	NA 906	9206	8347_d922	U.S.	< 2000		NRTI,NVP,RTI	P	I	S	P	I	D	T	V	P	V	K	L	K	P	G	M	D
74981	9206	B	PhenoSense	1210	Clinical	8347_d1170	R	=	R	=	R	=	R	=	R	=	NA	NA	R	=	R	>	NA	NA	NA	NA 906	9206	8347_d1170	U.S.	< 2001		NRTI,NVP,RTI	P	I	S	P	I	D	T	V	P	V	K	L	K	P	G	M	D
74983	9225	B	PhenoSense	1210	Clinical	8356_d846	R	=	R	=	R	=	R	=	S	=	NA	NA	S	=	S	=	NA	NA	NA	NA 906	9225	8356_d846	U.S.	< 2000		NRTI,NVP,RTI	P	I	S	P	I	E	T	V	P	V	K	L	K	P	G	M	D
74985	9225	B	PhenoSense	1210	Clinical	8356_d925	R	=	R	=	R	=	R	=	R	=	NA	NA	S	=	S	=	NA	NA	NA	NA 906	9225	8356_d925	U.S.	< 2000		NRTI,NVP,RTI	P	I	S	P	I	E	T	V	P	V	K	L	K	P	G	M	D
74987	9225	B	PhenoSense	1210	Clinical	8356_d1017	R	=	R	=	R	=	R	=	R	=	NA	NA	S	=	S	=	NA	NA	NA	NA 906	9225	8356_d1017	U.S.	< 2000		NRTI,NVP,RTI	P	I	S	P	I	E	T	V	P	V	K	L	K	P	G	M	D
74991	9249	B	PhenoSense	1210	Clinical	8359_d1091	R	=	R	=	S	=	S	=	R	=	NA	NA	R	=	R	=	NA	NA	NA	NA 906	9249	8359_d1091	U.S.	< 2000		NRTI,NVP,RTI	P	I	S	P	I	E	T	V	P	V	K	L	K	P	G	M	D
74997	9197	B	PhenoSense	1210	Clinical	8361_d259	R	=	R	=	R	=	R	=	R	=	NA	NA	R	=	R	>	NA	NA	NA	NA 906	9197	8361_d259	U.S.	< 1998		NRTI,NVP,RTI	P	I	S	P	I	E	T	V	P	V	K	L	K	P	G	M	D
5071	1435	B	PhenoSense	2114	Clinical	CA5025	R	>	R	=	R	=	R	=	R	=	S	=	R	>	R	>	R	=	R	1167	1435	CA5025	U.S.	1998	CCCATTAGTCCTATTGAAACTGTACCaGTAAAATTAAAGCCAGGAATGGATGGCCCAAAAGTTAAACAATGGCCATTGACAGAAGAAAAAATAAAaGCATTAAAAGAAATTTGTACAGAATTGGAAAaGGAAGGGAAAATTTCAAAAATTGGGCCTGAAAATCCATACAATACTCCAATATTTGCtATAaAGaAGAAAAaCAGTGaTAGATGgAGAAAaGTAGTAGATTTCAGAGAACTTAaTAAGAGAACTCAAGACTTCTGGGAAGTTCAATTAGGAATACCACATCCCGCAGGGTTAGAAAAGAAAAATTCAGTAACAGTACTGGATGTGGGTGATGCATATTTTTCAATTCCCTTAGATGAAGAyTTTAGGAAGTATACTGCATTTACCATACCT…	3TC,ABC,AZT,D4T,DDC,DDI,EFV	P	I	S	P	I	E	T	V	P	V	K	L	K	P	G	M	D
5445	1455	B	PhenoSense	1167	Clinical	CA7736	R	=	R	=	R	=	R	=	R	=	R	=	R	>	R	>	NA	NA	NA	NA 1167	1455	CA7736	U.S.	1998	CCCATTAGTCCTATTGAAACTGTACCAGTAAAATTAAAGCCAGGAATGGATGGCCCAAAAGTTAAACAATGGCCATTGACAGCAGAGAAAATAAAAGCATTAGTAGAAATTTGTACAGAACTGGAAAAGGAAGGAAAAATTTCAAAAATTGGGCCTGAAAATCCATACAATACTCCAATATTTGCCATAAAGAAAAAAGGCGGTACTAGATGGAGAAAAGTAGTAGATTTCAGAGAACTTAAYAAGAGAACTCAAGACTTCTGGGAAGTTCAATTAGGGATACCACATCCCGCAGGGTTAGAAAAGAAAAAATCAGTAACAGTACTAGATGTGGGTGATGCATATTTTTCAGTTCCTTTAGATGAAGACTTCAGGAAGTACACTGCATTTACCATACCT…	ABC,AZT,D4T,DDC,DDI,EFV,NVP	P	I	S	P	I	E	T	V	P	V	K	L	K	P	G	M	D
5641	2197	B	PhenoSense	960	Clinical	CA7970	R	>	R	=	R	=	R	=	R	=	S	=	S	=	S	=	NA	NA	NA	NA 1167	2197	CA7970	U.S.	1998	CCCATTAGTCCTATTGAGACTGTACCAGTAAAATTAAAGCCAGGAATGGATGGCCCAAAAGTTAAACAATGGCCATTGACAGAAGAAAAAATAAAGGCATTAGTAGAAATTTGTACAGAAATGGAAAAGGAAGGGAAAATTTCAAAAATTGGGCCTGAAAATCCATACAATACTCCAGTATTTGTCATAAAGAAAAAAGACTCCAGTAGATGGAGAAAACTAGTAGATTTCAGAGAACTTAATAAGAGAACTCAMGACTTCTGGGAAGTTCAGTTAGGAATACCACATCCCTCAGGGCTAAAAAAGAAAAAATCAGTAACAGTCCTGGATGTGGGTGATGCATATTTTTCAGTTCCCTTAGATAAAGAATTCAGGAAGTATACTGCATTTACCATACCT…	3TC,AZT,D4T,None	P	I	S	P	I	E	T	V	P	V	K	L	K	P	G	M	D
7978	1823	B	PhenoSense	2114	Clinical	CA10564	R	>	S	=	R	=	R	=	R	=	S	=	S	=	S	=	NA	NA	NA	NA 1167	1823	CA10564	U.S.	1999	CCCATTAGTCCTATTGAAACTGTACCAGTGAAATTAAAGCCAGGAATGGATGGCCCAAAAGTTAAACAATGGCCATTGACAGAAGAAAAAATAAAAGCATTAGTAGAAATTTGTACAGAAATGGAGAAAGAAGGGAAAATTTCAAAAATTGGGCCTGAAAATCCATACAATACTCCAGTATTTGCCATAAAGAAAAAGAATAGTGATAGATGGAGAAAATTAGTAGATTTCAGAGAACTTAATAAGAGAACTCAAGACTTCTGGGAAGTYCAATTAGGAATACCACATCCCGCAGGGTTAAAAAAGAAAAAATCAGTAACAGTACTGGATGTGGGTGATGCATATTTTTCAATTCCCTTAGATGAAGACTTCAGGAAGTACACTGCATTTACCATACCT…	3TC,AZT,D4T,DDC,DDI,Unknown	P	I	S	P	I	E	T	V	P	V	K	L	K	P	G	M	D
10011	1836	B	PhenoSense	2114	Clinical	CA12349	R	>	R	=	S	=	S	=	R	=	NA	NA	S	=	S	=	NA	NA	NA	NA 1167	1836	CA12349	U.S.	1999	CCCATTAGTCCTATTGAAACTGTACCAGTAAAATTAAAGCCAGGAATGGATGGCCCAAAAGTTAAACAATGGCCATTGACAGAAGAAAAAATAAAAGCATTAATAGAAATTTGYACAGAAATGGAAAAGGAAGGAAAAATTTCAAAAATTGGGCCTGAAAATCCATACAATACTCCAGTATTTGCCATAAAGAAAAAAGACAGTACTAAATGGAGAAAATTAGTAGATTTCAGAGAACTTAATAAGAGAACTCAAGACTTCTGGGAAGTTCAATTAGGAATACCACATCCTGCAGGGTTAAAAAAGAAGAAATCAGTAACAGTAYTGGATGTGGGTGATGCATATTTTTCAGTTCCCTTAGATAAAGAATTCAGGAAGTAYACTGCATTTACCATACCT…	3TC,ABC,AZT,D4T,DDC,DDI,DLV	P	I	S	P	I	E	T	V	P	V	K	L	K	P	G	M	D
10158	3933	B	PhenoSense	2114	Clinical	CA12496	R	>	R	=	R	=	R	=	R	=	NA	NA	R	>	R	=	NA	NA	NA	NA 1167	3933	CA12496	U.S.	1999	CCCATTAGTTCTATTGAAGCTGTACCAGTAAAATTAAAGCCAGGAATGGATGGCCCAAGAGTTAAACAATGGCCATTGACAGAAGAAAAAATAAAAGCATTAATGGAAATTTGTACAGAACTGGAAAAAGAAGGGAAAATTTCAAAAATTGGGCCTGAAAATCCATACAATACTCCAGTATTTGCCATAAAGAAAAAAAATAGTACTAAATGGAGAAAAGTAGTAGATTTCAGAGAACTTAATAAGAGAACTCAAGACTTCTGGGAAGTTCAATTAGGAATACCACATCCTGCAGGGATAAAAAGGAATAAATCAGTAACAGTACTGGATGTGGGTGATGCCTATTTTTCAGTTCCCTTAGATAAAGACTTCAGGAAGTATACTGCATTTACCATACCT…	3TC,AZT,D4T,EFV,NVP	P	I	S	S	I	E	A	V	P	V	K	L	K	P	G	M	D
10496	4092	B	PhenoSense	2114	Clinical	CA12835	R	>	R	=	R	=	S	=	R	=	NA	NA	R	=	R	=	NA	NA	NA	NA 1167	4092	CA12835	U.S.	1999	CCCATTAGTCCTATTGAAACTGTACCAGTAAAATTAAAGCCAGGAATGGATGGCCCAAAAGTTAAACAATGGCCATTGACAGAAGAAAAAATAAAAGCATTAGTGGAAATTTGTACAGAAATGGAAAAGGAAGGGAAAATTTCAAAAATTGGGCCTGAAAATCCATACAATACTCCTGTATTTGCCATAAAGAAAAAAGACAGTACTAGATGGAGAAAATTAGTAGATTTCAGAGAACTTAATAAGAGAACTCAAGACTTCTGGGAAGTTCAATTAGGAATACCACATCCCGCAGGGTTGAAAAAGAACAAATCAGTAACAGTACTGGATGTGGGTGATGCCTATTTTTCAGTTCCATTAGACCCAGATTTCAGGAAGTATACTGCATTTACCATACCC…	3TC,AZT,Unknown	P	I	S	P	I	E	T	V	P	V	K	L	K	P	G	M	D
10516	4011	B	PhenoSense	1285	Clinical	CA12855	NA	NA	NA	NA	NA	NA	NA	NA	NA	NA	NA	NA	S	=	S	=	NA	NA	NA	NA 1285	4011	CA12855	U.S.	1999	CCCATTAGTCCTATTGAAACTGTACCAGTAAAATTAAARCCAGGAATGGATGGCCCAAAAGTTAAACAATGGCCATTGACAGAAGAAAAAATAAAAGCATTAGTAGAAATTTGTACAGAAATGGARAAGGAAGGAAAAATTTCAAAAATTGGGCCTGAAAATCCATACAATACTCCAGTATTTGCCATAAAGAAAAAGGACAGTACTAAATGGAGAAAATTAGTAGATTTCAGAGAACTTAATAAGAGAACTCAAGACTTCTGGGAAGTTCAATTAGGAATACCACATCCCGCAGGGTTAAAAAAGAAAAAATCAGTAACAGTACTGGATGTGGGTGATGCATATTTYTCAGTTCCCTTAGATAAAGAYTTCAGGAAGTATACTGCATTTACCATACCY…	3TC,AZT,D4T,None	P	I	S	P	I	E	T	V	P	V	K	L	K	P	G	M	D
10586	4463	B	PhenoSense	2114	Clinical	CA12925	R	=	R	=	S	=	R	=	R	=	R	=	R	=	R	=	S	=	NA	NA 1167	4463	CA12925	U.S.	1999	CCCATTAGTCCTATTGAAACTGTACCAGTAAAATTAAAGCCAGGAATGGATGGCCCAAAAGTTAAACAATGGCCATTGACAGAAGAAAAAATAAAAGCATTAGTAGAAATTTGTACAGAAATGGAAAAGGAAGGAAAAATTTCAAAAATTGGGCCTGAAAATCCATACAATACTCCAGTATTTGCCaTAAAGAGAAAAAaCAaTACTgGaTGGAGAAAATTAGTAGATTTCAGAGAACTAAATAAGAAAACTCAAGATTTCTGGGAAGTTCAATTAGGAaTACCACATCCCGCAGGGTTAAAAAAGAACAAATCAGTAACAGTACTGGaTGTGGGTGATGCATATTTtTCAGTTCCatTACATGAAGACtTCAGGAAgTaTACTGCATTTaCCATaCcT…	3TC,ABC,ADV,AZT,D4T,DDC,DDI,DLV	P	I	S	P	I	E	T	V	P	V	K	L	K	P	G	M	D
14627	5305	B	PhenoSense	1167	Clinical	CA15890	R	>	R	=	S	=	S	=	R	=	S	=	R	=	R	>	NA	NA	NA	NA 1167	5305	CA15890	U.S.	2000	CCCATTAGTCCTATTGArACTGTaCCAGTAAAATTAAAGCCAGGAATGGACGGCCCAAAAGTTAAACAATGGCCATTgacaGAAGAAAAAATAAAAGCATTGATAGAAATTTGTACAGAAATGGAGAAGGAAGGAAAAATTTCAAAAATAGGGCCTGAAAATCCATACAATACTCCAGTATTTGCCATAAAGAAAAAGGATGGTAATAAATGGAGAAAATTAGTAGATTTCAGAGAACTTaATAAGAGGACTCAaGACTTCTGGGAAGTTCAATTAGGAATACCACATCCGGCAGGGTTAaAACAGAGCAAATCAGTAACAGTACTGGATGTGGGTGATGCATATTTTTCAGTTCCTTTAGATAAAGACtTCAGGAAGTATACTGCATTCACCATACCA…	3TC,D4T,NVP,Unknown	P	I	S	P	I	E	T	V	P	V	K	L	K	P	G	M	D
16243	7068	B	PhenoSense	2114	Clinical	CA17397	R	=	R	=	R	=	R	=	R	=	R	=	R	=	R	>	R	=	NA	NA 1167	7068	CA17397	U.S.	2000	CCCATTAGTCCTATTGAAACTGTACCAGTAAAATTAAAGCCAGGAATGGATGGCCCAAAAGTTAaGCAGTGGCCATTGACAGAAGAAAAAATAAAAGCATTAGTAGAAATTTGTgCAGAATTAGAGGAGGCGGGAAAAATTTCAAAAATTGGGCCTGAAAATCcATACAATACTCCAGtATTTGCCAtAaaGAAAAagAaCAgtACtaAATGGagAAaGGTAgtAGaTTTcAGAGAACTTaATAAAAGaACTcAAGATTTCTgGGAAGTTCAATTAGGAATACCACATCCCGCAGGGtTAArAAAGAACAaATCaGTaaCAGTACTGGATATAGGTGATGCATATTTTtCAATTCCCTTAGATrAaGACtTCAgGAAGTATACTGCATTCACCATACCT…	3TC,ABC,AZT,EFV	P	I	S	P	I	E	T	V	P	V	K	L	K	P	G	M	D
16254	7074	B	PhenoSense	2114	Clinical	CA17408	R	=	S	=	R	=	R	=	R	=	R	=	R	=	R	>	NA	NA	NA	NA 1167	7074	CA17408	U.S.	2000	CCCATTAGTCCTATTGAAACTGTACCAGTAAAACTAAARCCAGGAATGGATGGCCCAAAAGTTAAACAATGGCCATTGACAGAAGAAAAAATAAAAGCATTAGTAGAAATTTGTGCAGAATTGGAAAAGGAAGGAAAAATYTCAAAAATTGGGCCTGAAAATCCATACAATACTCCAGTATTTGCTATAAAGAAAAAAGATGGTACTAAATGGAGAAAATTAGTAGATTTCAGAGAACTTAATAAGAGAACTCAAGACTTYTGGGAAGTTCAATTAGGAATACCACATCCTGCAGGGTTAAAAAAGAAAAAATCAGTAACAGTACTGGATGTGGGTGATGCATATTTTTCAGTTCCCTTAGATAAAGACTTCAGGAAGTATACTGCATTTACCATACCT…	3TC,AZT,D4T,DDI,NVP	P	I	S	P	I	E	T	V	P	V	K	L	K	P	G	M	D
16275	1802	B	PhenoSense	1167	Clinical	CA17429	R	>	R	=	R	=	R	=	R	=	S	=	R	>	R	>	NA	NA	NA	NA 1167	1802	CA17429	U.S.	2000	CCTATTAGyCCTATTGAAACTGTACCAGTAAAATTGAArCCAGGAATGGATGGCCCAAGAGTTAAACAATGGCCATTGACAGAAGAAAAAATAAAAGCATTAGTAGAAATTTGTACAGAATTGGAAAAGGAAGGGAAGATTGTAAAAATTGGGCCTGAAAATCCATACAATACTCCAATATTTGCCATAAaGAAAAAAGACGGTACTAAATGGAGrAAAGTAGTAGATTTCAGAGAACTTAaTAAGAGAACTCAAGACTTCTGGGAAGTTCAATTAGGAATACCACATCCCGCAGGGTTACCAAAGAACAAATCAGTAACAGTACTmGATGTGGGTGATGCATATTTTTCAaTTCCCTTACATGAaGATTTTAGGAAGTATACTGCATTTACTATACCT…	3TC,ADV,AZT,D4T,DDI,EFV,NRTI	P	I	S	P	I	E	T	V	P	V	K	L	K	P	G	M	D
26206	7877	B	PhenoSense	1285	Clinical	CA19917	R	=	R	=	R	=	R	=	R	=	R	=	S	=	S	=	NA	NA	NA	NA 1285	7877	CA19917	U.S.	2000	CCCATTAGTCCTATTGATACTGTACCAGTAAAATTAAAGCCAGGAATGGATGGCCCAAAAGTTAAACAATGGCCATTGACAGAAGAAAAAATAAAAGCATTAGTAGAAATATGTRCAGAATTGGAAAAGGAAGGAAAAATTTCAAAAATTGGGCCTGAAAATCCTTATAATACTCCAATATTTGCCATAAAGAAGAAAAACAGTACTAGATGGAGAAAATTAGTAGATTTCAGAGAACTTAATAAAAGAACTCAAGACTTCTGGGAAGTTCAATTAGGAATACCACATCCCGCAGGGTTAAAAAAGAGAAAATCAGTAACAGTACTGGATGTGGGGGATGCATATTTTTCAATTCCCTTAGATGAGGACTTSAGGAAGTATACTGCATTTASSATACCK…	3TC,AZT,D4T,DDI,None	P	I	S	P	I	D	T	V	P	V	K	L	K	P	G	M	D
26212	7880	B	PhenoSense	2114	Clinical	CA19923	R	=	R	=	R	=	R	=	S	=	S	=	S	=	S	=	NA	NA	NA	NA 1167	7880	CA19923	U.S.	2000	CCCATTAGTCCTATTGAAACTGTACCAGTAAAATTAAAGCCAGGGATGGATGGCCCAAAAGTTAAACAATGGCCATTGACAGAAGAAAAAATAAAAGCATTGATAGAAATATGTACAGAAATGGAAAAGGAGGGAAAGATTTCAAAAATTGGGCCTGAAAACCCATATAATACTCCAATATTTGCCATAARGAAAAAGAACAGTACTAAATGGAGAAAATTAGTAGATTTCAGAGAACTTAATAAGAGAACTCAAGACTTCTGGGAGGTTCAATTAGGAATACCACACCCCGCAGGGTTAAGAAAGAAAAAATCAGTAACAGTACTGGATGTGGGTGATGCATATTTTTCGATTCCACTAGATGAAGACTTCAGAAAGTATACTGCATTTACCATACCT…	3TC,D4T,EFV	P	I	S	P	I	E	T	V	P	V	K	L	K	P	G	M	D
26231	1461	B	PhenoSense	2114	Clinical	CA19942	NA	NA	NA	NA	NA	NA	NA	NA	NA	NA	NA	NA	R	>	R	>	NA	NA	NA	NA 1167	1461	CA19942	U.S.	2000	CCCATTAGTCCTATTGAAACTGTACCAGTAAAATTAAAGCCAGGAATGGATGGCCCAAGAATTAAACAATGGCCATTGACAGAAGAAAAAATAAAAGCATTAATAGAAATTTGTGCATTTCTGGAAGAGGAAGGGAAAATTTCAAAAATTGGGCCTGAAAACCCATACAATACTCCAGTGTTTGCTATAAAGAAAAAGAACAGTGATAAATGGAGAAAATTACTAGATTTCAGAGAACTTAATAAGAGAACTCAAGACTTCTGGGAAGTTCAATTAGGAATACCACATCCCGCAGGGTTACAAAAGAAAAAATCAGTAACAGTACTAGATGTGGGTGATGCATATTTTTCAATTCCCTTAGATGAAGACTTCAGGAAGTATACTGCATTTACCATACCT…	3TC,ABC,AZT,D4T,DDC,DDI,EFV,NVP	P	I	S	P	I	E	T	V	P	V	K	L	K	P	G	M	D
26241	5718	B	PhenoSense	2114	Clinical	CA19952	R	=	R	=	R	>	R	=	R	=	R	=	R	=	R	>	NA	NA	NA	NA 1167	5718	CA19952	U.S.	2000	CCCATTAGTCCTATTGAAACTGTACCAGTAAAACTAAAGCCAGGAATGGATGGCCCAAAAGTTAAACAGTGGCCACTGACAGAAGAAAAAATAAAAGCATTAGTAGAAATTTGTACAGAAATGGAAAAGGAAGGGAAAATTTCAAAAATTGGGCCTGAAAATCCATACAATACTCCAGTATTTGTCATAAAGAAAAAAGAGAGTTCTAAATGGAGAAAATTAGTAGATTTCAGAGAACTTAATAAGAGAACTCAAGACTTTTGGGAAGTTCAGTTAGGAATACCACATCCCGCAGGGTTAAAAAAGAAAAAATCAGTAACAGTACTGGATGTGGGTGATGCATATTTTTCAGTTCCCTTAGATGAAGACTTTAGGAAGTATACTGCATTTACCATACCT…	3TC,ABC,AZT,D4T,DDI,EFV,Unknown	P	I	S	P	I	E	T	V	P	V	K	L	K	P	G	M	D
26469	4782	B	PhenoSense	1167	Clinical	CA20180	R	>	R	=	R	=	R	=	R	=	R	=	S	=	S	=	NA	NA	NA	NA 1167	4782	CA20180	U.S.	2000	CCCATTAGTCCTATTGAAACTGTACCAGTAAAATTAAAGCCAGGAATGGATGGCCCAAGAGTTAAACAATGGCCATTGACAGAAGAAAAAATAAAAGCATTAGTAGAAATTTGTACAGAAATGGAAAAGGAAGGGAAAATTTCAAAAATTGGGCCTGAAAATCCATACAATACTCCAGTATTTGCCATAAAGAAAAAAGGAGGCACTAGGTGGAGAAAATTAGTAGATTTCAGAGAACTTAACAAGAGAACTCAAGACTTCTGGGAAGTTCAATTAGGAATACCACATCCCGCAGGGTTAAAAAAGAAAAAATCAGTAACAGTACTGGATGTGGGTGATGCATAYTTTTCAGTTCCCTTAGATAAAGACTTCAGGAAGTATACTGCATTCACCATACCT…	3TC,ABC,AZT,D4T,None	P	I	S	P	I	E	T	V	P	V	K	L	K	P	G	M	D
26473	8050	B	PhenoSense	1167	Clinical	CA20184	R	>	R	=	R	=	R	=	R	=	S	=	S	=	S	=	NA	NA	NA	NA 1167	8050	CA20184	U.S.	2000	CCCATTAGTCCTATTGAAACTGTACCAGTAAAATTAAAGCCAGGAATGGATGGCCCAAAAGTTAAACAATGGCCATTGACAGAAGAAAAAATAAAAGCATTAGTAGAAATTTGTACAGAACTGGAAAAGGAAGGGAAAATTTCAAAAATTGGGCCTGAAAATCCATAYAATACTCCAGTATTTGTCATAAAGAAAAAAGACAGTACCAAATGGAGAAAATTAACAGATTTCAGAGAACTTAATAAGAGAACTCAAGACTTCTGGGAAGTTCAATTAGGAATACCACATCCCGCAGGGTTAAAAAAGAAAAAATCAGTAACAGTACTGGATGTGGGTGATGCATATTTTTCAGTTCCCTTAGATGAAGACTTCAGGAAGTATACTGCATTTACCATACCT…	3TC,AZT,D4T,DDI,None	P	I	S	P	I	E	T	V	P	V	K	L	K	P	G	M	D
26506	8075	B	PhenoSense	1285	Clinical	CA20217	R	=	S	=	S	=	S	=	S	=	NA	NA	S	=	S	=	NA	NA	NA	NA 1285	8075	CA20217	U.S.	2001	CCCATTAGTCCTATTGAAaCTGTACCAGTAAAATTAAAGCCAGGAATGGATGGCCCAAAAGTTAAACAATGGCCATTGACAGAAGAGAAAATAAAAGCATTAGTAGAAATTTGTACAGwkTTAGAAAAGGAAGGGAAAATTTCAAGAATTGGGCCTsAAAATCCATACAATACTCCAGTATTTGCCATAAAGAAAAAAGACAGTACTAAATGGAGAAAGTTAGTAGACTTCAGAGAaCTTAATAAGAGAACTCAAGACTTcTGGGAAGTtCAATTAGGAATACCACATCCCGCAGGGTTAAAAAAGAAAAGATCAGTAACAGTACTGGATGTGGGTGATGCATATTTTTCAGTTCCCTTAGATAAAGACTTCAGGAAGTATACTGCATTTACCATACCT…	None	P	I	S	P	I	E	T	V	P	V	K	L	K	P	G	M	D
26536	8092	B	PhenoSense	1285	Clinical	CA20247	S	=	S	=	R	=	S	=	S	=	R	=	R	=	R	=	NA	NA	NA	NA 1285	8092	CA20247	U.S.	2001	CCCATCAGTCCTATTgAAACTGTACCAGTAAAATTAAAGCCAGGAATGGATGGCCCAAAAGTCAAACAaTGgCCATTGaCAGaAGAAAAAATAAAAGCATTAATAGAAATTTGTACAGAAaTGGAAAAGGAAGGGAAAATTTCAAaaATTGGGCCTGAAAATCCATACAATACGCcAGTATTTGCCATAAAGAAAAAAGACAGTACTAAATGGAGAAAATTAGTAGATTTCAGAGAACTTAATAAGAGAACGCAAGACTTTTGGGAAGTTCAATTAGGGATACCACATCCCGCAGGGTTAAAAAGGAAAAAGTCAGTAACAGTaCTGGATGTGGGTGATGCATATTTTTCAGttcCCTTACATGAGGACTTCAGGAAGTATACTGCATTTACCATACCT…	3TC,AZT,EFV	P	I	S	P	I	E	T	V	P	V	K	L	K	P	G	M	D
27618	8358	B	PhenoSense	1167	Clinical	CA21069	R	=	R	=	R	=	R	=	R	=	R	=	R	>	R	>	NA	NA	NA	NA 1167	8358	CA21069	U.S.	2001	CCCATTAGTCCTATTGAAACTGTACCAGTAAAATTAAAGCCAGGAATGGATGGCCCAAGAGTTAAACaATGGCCATTaACAGAAGAAAAAATAAAAGCATTAGTAGAAATTTGTACAGAAaTGGAAAAGGAAGGgaAAATTTCAAAAATTGGGCCTGAAAATCCATACAACACTCCAGTATTTGCTATAAAGAAAAAAGACAGTACTAAATGGAGAAAATTAGTAGATTTTAGAGAACTTAATAAGAGAACTCAAGAyTTCTGGGAAGTTCAATTAGGAATACCACATCCTGCAGGGTTAmAAAAGAACAAATCAGTAACAGTmCTGGATGTGGGTGATGCATATTATTCAGTTCCCTTAGATgAAGACTTCAGGAAGTATACTGCATTTACCATACCT…	D4T,DDI,EFV	P	I	S	P	I	E	T	V	P	V	K	L	K	P	G	M	D
27645	8369	B	PhenoSense	1285	Clinical	CA21096	R	>	R	=	R	=	R	=	R	=	S	=	S	=	S	=	NA	NA	NA	NA 1285	8369	CA21096	U.S.	2001	CCCATTAGTCCTATTGAAACTGTACCAGTAAAATTAAAGCCAGGAATGGATGGCCCAAGAGTCAAACAATGGCCATTGACAGAAGAAAAAATAAAAGGATTAGTAGAAATCTGTACAGAAATGGAAAAGGAAGGAAAAATTTCAAAAATTGGGCCTGAAAATCCTTATAATACTCCAGTATTTGCCATAAAGAAAAAAGGCAGTGATAGATGGAGAAAATTAGTAGATTTCAGAGAACTTAATAAGAGAACTCAAGACTTTTGGGAAGTTCAATTAGGAATACCACATCCYGCAGGGTTAAAAAAGAAAAAATCAGTAACAGTACTAGATGTGGGTGATGCATATTTTTCAATTCCCTTAGATGAAGACTTCAGGAAGTATACTGCATTTACCATACCT…	3TC,AZT,DDC,DDI,None	P	I	S	P	I	E	T	V	P	V	K	L	K	P	G	M	D
27662	8384	B	PhenoSense	1285	Clinical	CA21113	R	=	R	=	R	=	R	=	R	=	R	=	R	=	R	>	NA	NA	NA	NA 1285	8384	CA21113	U.S.	2001	CCYATTAGTCCTATTGAAACTGTACCAGTAAAATTAAAGCCAGGAATGGATGGCCCAAAAGTTAAACAATGGCCATTGACAGAAGAAAAAATAAARGCATTAATGGAAATATGTACAGAAATGGAAAAGGAAGGAAAAATTTCAAGGATTGGGCCTGAGAATCCATACAATACTCCAGTATTTGCCATAAAGAAAAAAGGCGGTACTAGATGGAGAAAATTAGTAGATTTCAGAGAACTTAATAAGAGAACCCAAGACTTCTGGGAAGTTCAATTAGGAATACCACATCCCGCAGGGTTAAAAAAGAAAAAATCAGTAACAGTACTGGATGTGGGCGATGCATATTTTTCAGTTCCTTTACATGAAAGCTTYAGRAAGTATACAGCATTTACCATACCT…	AZT,D4T,DDI,NVP	P	I	S	P	I	E	T	V	P	V	K	L	K	P	G	M	D
27690	1547	B	PhenoSense	1285	Clinical	CA21141	S	=	S	=	R	=	S	=	S	=	R	=	R	=	R	>	NA	NA	NA	NA 1285	1547	CA21141	U.S.	2001	CCCATTAGTCCTATTGAAACTGTACCAGTAAAATTGAAGCCAGGAATGGATGGCCCAAGAGTTAAACAATGGCCACTGACAGAAGAAAAAATAAAAGCATTAGTAGAAATTTGCACAGAAATGGAAAAGGAAGGGAAAATTTCAAAAATTGGGCCTGAAAATCCATACAATACTCCAGTATTTGCCATAAAGAAAAAAGATAGTAATAGATGGAGAAAATTAGTAGATTTCAGAGAACTTAATAAGAGAACTCAAGACTTCTGGGAAGTTCAATTAGGAATACCACATCCCTCAGGATTAAAAAAGAACAAATCAGTAACAGTACTGGATGTGGGAGATGCATATTTTTCAGTACCCTTAGATAAAGACTTCAGGAAGTATACTGCATTTACCATACCT…	RTI,Unknown	P	I	S	P	I	E	T	V	P	V	K	L	K	P	G	M	D
27723	8422	B	PhenoSense	1285	Clinical	CA21174	R	>	R	=	R	=	R	=	R	=	NA	NA	S	=	S	=	NA	NA	NA	NA 1285	8422	CA21174	U.S.	2001	CCCATTAGTCCTATTGAAACTGTACCAGTAAAATTAAAGCCAGGAATGGATGGGCCAAGAGTTAAACAATGGCCATTGACAGAAGAAAAAATAAAAGCATTAGTAGAAATTTGTACAGAATTGGAAmAGGAAGGAAAAATTTCAAAAATTGGGCCTGAAAAyCCATACAATACTCCAGTaTTTGCCATAAAGAAAAAGaaCAGTAATAGATGGAGAAAATTAGTAGATTtCAGAGAACTTAATAAGAGAaCTCAAGAcTTCTGGGArGTTCAATTAGGgATACCACATCCCGCAGGGTTAAAAAaGAAAAATTCAGTAaCAGTACTgGATGTGGGTGATGCATATTTCTCAGTTCCCCTAGATGAAGACTTTAGGAAGTATACTGCATTTACCATACCy…	3TC,AZT,Unknown	P	I	S	P	I	E	T	V	P	V	K	L	K	P	G	M	D
27725	8423	B	PhenoSense	2114	Clinical	CA21176	R	=	R	=	R	=	R	=	R	=	S	=	R	>	R	>	R	>	R	> 1167	8423	CA21176	U.S.	2001	CCCATAAGTCCTATTGAAACTGTACCAGTAAAATTAAAACCAGGAATGGATGGCCCAAAAGTTAAGCAATGGCCATTGACAGAAGAGAAAATAAAAGCATTAGTAGAAATTTGTACAGAAATGGAAAAGGAAGGGAAAATTTCAAAAATTGGGCCTGAAAATCCATACAATACTCCAATATTTGCCATAAAGAAAAAAGGCGGTACTARATGGAGAAAAGTAGTAGATTTCAGAGAACTTAATAAGAGAACTCAAGACTTCTGGGAAGTTCAATTAGGAATACCACATCCCGCAGGTTTAAAAAAGAAAAAATCAGTAACAGTACTGGATGTGGGTGATGCATATTTTTCAGTTCCATTAGATAAAGACTTCAGGAAGTATACTGCATTTACCATACCT…	3TC,D4T,DDI,EFV	P	I	S	P	I	E	T	V	P	V	K	L	K	P	G	M	D
27744	5485	B	PhenoSense	2114	Clinical	CA21195	R	>	R	=	S	=	S	=	R	=	S	=	R	>	R	=	R	=	NA	NA 1167	5485	CA21195	U.S.	2001	CCCATTAGTCCTATTGAAACTGTACCAGTAAAATTAAAGCCAGGAGTGGATGGCCCAAAAGTTAAACAATGGCCATTGACAGAAGAAAAAATAAAAGCATTAGTAGAAATTTGTrCAGAACTGGAAAAGGAAGGGAArATTTCAAAAATTGGGCCTGAAAATCCATACAATACTCCAGTATTTGCCATAAAGAAAAAGGACAGTACTAAGTGGAGAAAAGTAGTAGATTTCAGAGAACTTAATAAGAAAACTCAAGATTTCTGGGAAGTTCAATTAGGAATACCACATCCAGCGGGGATAAAAAAGAACAAATCAGTAACAGTACTGGATGTGGGTGATGCATATTTTTCAGTTCCCTTAGATAAAGACTTCAGGAAGTATACTGCATTTACTATACCT…	3TC,ABC,D4T,DDI,EFV	P	I	S	P	I	E	T	V	P	V	K	L	K	P	G	V	D
27749	6832	B	PhenoSense	1167	Clinical	CA21200	R	=	R	=	R	=	R	=	R	=	R	=	S	=	S	=	NA	NA	NA	NA 1167	6832	CA21200	U.S.	2001	CCCATCAGTCCTATTGAAACTGTACCAGTAAAATTAAAGCCAGGAATGGATGGGCCAAAAGTTAAACAATGGCCATTAACAGAAGAAAAAATAAAAGCATTAGTAGAGATTTGTACAGAAATGGAACAGGAAGGAAAAATATCAAAAATTGGGCCTGAAAATCCATACAATACTCCAGTGTTTGCCATAAASAAAAAAAACAGTAATAGATGGAGAAAATTAGTAGATTTCAGAGAACTTAATAAGAGAACTCAAGACTTCTGGGAAGTYCAATTAGGAATACCACATCCCGCAGGGTTAAAAAAGAAAAAATCAGTAACAGTACTGGATGTGGGTGATGCATATTTCTCAGTTCCCTTAGATAAAGACTTCAGGAAATATACTGCATTTACCATACCT…	AZT,D4T,DDI,None	P	I	S	P	I	E	T	V	P	V	K	L	K	P	G	M	D
39953	7113	B	PhenoSense	1285	Clinical	CA23545	R	>	R	=	R	=	R	=	R	=	NA	NA	R	>	R	>	NA	NA	NA	NA 1285	7113	CA23545	U.S.	2001	CCCATCAGTCCTATTGAAACTGTACCAGTAAAATTAAAGCCAGGAATGGATGGCCCAAAAGTAAAACAATGGCCATTGACAGAAGAGAAAATAAAAGCATTAGTAGAAATTTGTACAGAAATGGAAAAGGAAGGGAAAATTTCAAAAATTGGGCCTGAAAATCCATACAATACGCCAGTATTTGCCATAAAGAAGAAAAACAGTACTAGATGGAGAAAAGTAGTAGATTTCAGAGAACTTAATAAAAGAACTCAAGACTTCTGGGAAGTTCAACTAGGAATACCACATCCCTCAGGGATAAAAAAGAACAAATCAGTAACAGTACTGGATGTGGGTGATGCATATTTTTCAGTTCCCTTAGATAAAGACTTCAGGAAGTATACTGCATTTACCATACCC…	3TC,ABC,AZT,D4T,DDC,EFV	P	I	S	P	I	E	T	V	P	V	K	L	K	P	G	M	D
39959	7932	B	PhenoSense	2114	Clinical	CA19999	R	>	R	=	S	=	S	=	R	=	S	=	S	=	S	=	NA	NA	NA	NA 1167	7932	CA19999	U.S.	2000	CCTATTAGTCCTATTGAAACTGTACCAGTGAAATTAAAGCCAGGAATGGATGGCCCAAAAGTTAAACAATGGCCATTGACAGAAGAAAAAATAAAAGCATTAGTAGAAATTTGTACAGAAATGGAAAAGGAAGGAAAAATTTCAAAAATTGGGCCTGAAAATCCATACAATACCCCAGTATTTGCCATAAAGAAAAAGGACAGTACTAAATGGAGAAAACTAGTAGATTTCAGAGAACTTAATAAGAGAACTCAAGACTTCTGGGAGGTTCAATTAGGAATACCACATCCTGCAGGGTTAAGAAAGAAAAAATCAGTAACAGTATTGGATGTGGGTGATGCATATTTYTCAGTTCCCTTAGATAAGGACTTCAGGAAGTATACTGCATTTACCATACCT…	3TC,AZT,D4T,DDC,None	P	I	S	P	I	E	T	V	P	V	K	L	K	P	G	M	D
40011	5106	B	PhenoSense	2114	Clinical	CA23585	R	=	R	=	R	=	R	=	R	=	S	=	R	>	R	>	R	=	R	1167	5106	CA23585	U.S.	2001	CCCATTaGTCCTATTGAaaCTGTACCAGTAAAATTAAAGCCAGGArTGGATGGCCcaaaAGTTAAACAATGGCCATTgacaGAAGAAAAAATAAAAGCATTAGTAGaaATTTgTaCAGAaCTGGAAaaGGAAGGAAAAATTTCAAAAATTGGaCCTGAGAATCCATATAATACTCCAGTATTTGCTATAAAGAAAAAAGACAGTACTAAATGGAGAAAAGTGGTAGATTTCAGAGAACTTAATAAGAGAACTCAAGACTTCTGGGAaGTTCAgttAGGAAtACCaCATcCCGcAGGGATAAAAAAGAAcAAATCAGTAACAGTAyTGGATGTGGGTGATGCATATTTTTCAGTTCCCTTGGATGAAGACTTCAGGAAGTATACTGCATTTACTATACCT…	3TC,AZT,D4T,DDC,EFV,NVP	P	I	S	P	I	E	T	V	P	V	K	L	K	P	G	V	D
40135	5242	B	PhenoSense	1027	Clinical	CA16447	R	=	R	=	R	=	R	=	R	=	S	=	R	=	R	=	NA	NA	NA	NA 1167	5242	CA16447	U.S.	2000	CCCATTAGTCCTATTGAAACTGTACCAGTAAAATTAAAGCCAGGAATGGATGGCCCAAAGGTTAAACAATGGCCATTGACAGAAGAAAAAATAAAGGCACTAATAGAAATTTGTACAGAAATGGAAAAGGAAGGAAAAATTTCAAAAATTGGGCCTGAAAATCCATACAAYACTCCAGTATTTGCCATAAAGAAAAAAGATAGTACTAAATGGAGAAAATTAGTAGATTTCAGAGAACTTAATAAAAGAACTCAAGACTTCTGGGAAGTTCAGTTAGGAATACCACATCCTGCAGGGTTAAAAAAGAAAAAATCAGTAACAGTACTGGATGTGGGTGATGCATATTTTTCAATTCCCTTAGATGAAGACTTCAGGAAGTATACTGCATTTACCATACCT…	3TC,AZT,D4T,DDI,None	P	I	S	P	I	E	T	V	P	V	K	L	K	P	G	M	D
40145	1333	B	PhenoSense	2114	Clinical	CA23667	R	=	R	=	R	=	R	=	R	=	R	=	R	>	R	>	R	=	R	1167	1333	CA23667	U.S.	2001	CCCATTAGTCCTATTGAAACTGTACCAGTAAAATTAAAGCCAGGAATGGATGGCCCAAGAGTTAAACAATGGCCATTGACAGAAGAAAAAATAAAAGCATTAGTAGAAATTTGTACAGAAATGGAAAAAGAAGGAAAAATTTCAAAAATTGGGCCTGAAAATCCATACAACACTCCAATATTTGCCATAAAGAAAAAAGACAGTAATAGATGGAGAAAATTAGTAGATTTCAGAGAACTTAATAAGAGAACTCAAGACTTCTGGGAAGTTCAATTAGGAATACCACATCCTGCAGGGTTAAAAAAGAAAAAGTCAGTAACAGTACTGGATGTGGGTGATGCATATTTTTCAGTTCCCTTAGATAAAGACTTCAGGAAGTATACTGCATTTACCATACCT…	3TC,D4T,DDI,EFV	P	I	S	P	I	E	T	V	P	V	K	L	K	P	G	M	D
40186	9682	B	PhenoSense	2114	Clinical	CA23687	R	>	R	=	R	=	R	=	R	=	R	=	R	=	R	=	R	=	R	1167	9682	CA23687	U.S.	2001	CCCATTAGTCCTATTGAAACTGTACCAGTAAAATTAAAGCCAGGAATGGATGGCCCGAAAGTTAAGCAATGGCCATTGACAGAAGAAAAAATAAAAGCMTTAGTAGAAATCTGTACAGAATTGGAAAAGGAAGGAAAAATTTCAAAAATTGGGCCTGAAAATCCATACAATACTCCAATATTTGCCATAAAGAAGAAAAACAGTACCAAATGGAGAAAATTAGTAGATTTCAGAGAACTTAATAAGAGAACTCAAGACTTCTGGGAAGTTCAATTAGGAATACCACATCCCGCAGGGTTAGAAAAGAAAAAATCAGTAACAGTACTGGATGTGGGTGATGCATAYTTTTCAGTTCCCTTAGATAAAGATTTCAGGAAGTATACWGCATTCACCATACCT…	3TC,D4T,None	P	I	S	P	I	E	T	V	P	V	K	L	K	P	G	M	D
40227	5280	B	PhenoSense	2114	Clinical	CA23708	R	>	R	=	R	=	R	=	R	=	R	=	R	=	R	>	R	=	R	1167	5280	CA23708	U.S.	2001	CCCATTAGTCCTATTGAAACTGTACCAGTAAAATTAAAGCCAGGAATGGATGGCCCAAAAGTTAAACAGTGGCCACTGACAGAAGAAAAAATAaAAGCATTAGTAGAAATTTGTACAGAAATGGAAAAGGAAGGGAAAATTTCAAAAATTGGGCCTGAAAATCCATACAATACTCCAGTATTTGCCATAAAgAAaAaagaCAgtAcwArAtgGagaaAATTAGTAGATTTCAGAGAGCTTAATAAGAGAACTCAAGACTTCTGGGAAGTTCAATTAGgAATACCACATCCcGCAGGGTTAAAAaagaAAAAATCAGTAaCAGTACTAGATGTGGGTGATGCATATTTCTCAGTtCCCTTAGATGAAGACTTCAGGAAGTATACTGCATTTACCATACCC…	3TC,AZT,D4T,DDI,NVP	P	I	S	P	I	E	T	V	P	V	K	L	K	P	G	M	D
40381	5346	B	PhenoSense	2114	Clinical	CA23806	R	=	R	=	R	>	R	=	R	=	R	=	R	=	R	>	R	=	R	1167	5346	CA23806	U.S.	2001	CCCATTAGTCCTATTGAAaCTGTACCmGTAAAATTaAAGCcAGGAATGGATGGCCCAAAAGTTAAACAGTGGCCATTgaCAGAAGAAAAAATAAAAGCATTAGTAGAAATTTGTACAGAACTGGAAAAGGACGGGAAAATTTCAAAAATTGGGCCTGAAAACCCATACAATACTCCAGTATTTGCCATAAAGAAAAAAAACAGTACTAAATGGAGAAAACTAGTAGATTTCAGAGAACTTAACAAGAGGACTCAAGACTTCTGGGAAGTTCAATTAGGGATACCACATCCCGCAGGGtTAAAAAAGAAAAAATCAGTAACAGTACTGGATGTGGGTGATGCATATTTTTCarTTCCCTTAGATAaAGACTTCAGGAAGTATACTGCATTTACCATACCT…	3TC,ABC,AZT,D4T,DDI,NVP	P	I	S	P	I	E	T	V	P	V	K	L	K	P	G	M	D
40507	7853	B	PhenoSense	2114	Clinical	CA23876	R	>	R	=	R	=	R	=	R	=	S	=	R	>	R	>	R	=	R	> 1167	7853	CA23876	U.S.	2001	CccATTAGTCCTATTGAAACTGTaCCAGTAAAATTAAAGCCAGGAATGGATGGCCCrAAAGTTAAGCAATGGCCATTGACAGAAGAAAAAATAAAAGCATTAGTAGAAATTTGyACAGAAATGGAAAAGGAAGGGAAGATCTCAAAAATTGGGCCTGAAAATCCATATAATACTCCAATATTTGCCATATATAAAAAGAaCAGTACTAGATGGAGAAAaTTAGTAGAcTTCAGAGAaCTTAATAAGAGAaCTCAAGACTTCTGGgAArTTCAATTAGGAATACCACATCCCGCAGGGTTACCAAAGAAAAAATCAGTAACAGTATTGGATGTGGGTGATGCATATTTTTCAGTTCCCTTAGATAAAGACTTCAGGAAGTATACTGCATttACcAtACCT…	3TC,D4T,EFV,Unknown	P	I	S	P	I	E	T	V	P	V	K	L	K	P	G	M	D
40586	5966	B	PhenoSense	2114	Clinical	CA23922	R	>	R	=	R	=	R	=	R	=	S	=	R	=	R	>	S	=	R	1167	5966	CA23922	U.S.	2001	CCCATwAgTccTATTgaAAcTGTAcCAGTAAAATTAAAGCCAGGAATGGATGGCCCAAAAGTTAAACAATGGCCATTGACAGAAGAAAAAATAAAAGCATTAGTAGAAATyTGTACAGAATTGGAAAAGGAAGGAAAAATTTCAAAAATTGGgCCTGAAAATCCATACAATACTCCAGTATTTGCyATAAAGAAAAAAGACAGTACTAAATGGAGAAAATTAGTAGATTTCAGAGAACTTAATAAGAGAACTCAAGACTTCTGGGAAGTTCAATTAGGAATACCACATCCCGCAGGGTTGCaCAAGAAAAAATCAGTAACAGTACTGGATGTGGGTGATGCATATTTtTCAGTTCCAtTAgATaAAgaCTTCAggAAGTATACTGCATTTACCATACCT…	3TC,AZT,D4T,DDC,DDI,NVP	P	I	S	P	I	E	T	V	P	V	K	L	K	P	G	M	D
40766	4164	B	PhenoSense	1167	Clinical	CA24044	S	=	S	=	S	=	S	=	S	=	S	=	R	>	R	>	NA	NA	NA	NA 1167	4164	CA24044	U.S.	2001	CCCATTAGTCCTATTGAAACTGTACCAGTAAAATTAAAGCCAGGAATGGATGGCCCAAAAGTTAAACAATGGCCATTGACAGAAGAAAAAATAAAAGCATTAGTAGAAATTTGTACAGAAATGGAAAAGGAAGGAAAAATTTCAAAGATTGGGCCTGAGAACCCATACAATACTCCAGTATTTGCCATAAAGAAAAAAGATAGTACTAAATGGAGAAAATTAGTAGATTTTAGAGAACTTAATAAGAAAACTCAAGATTTCTGGGAAGTTCAATTAGGAATACCGCATCCCGCAGGGTTAAAAAGGAAAAAATCAATAACAGTACTGGATGTGGGTGATGCATATTTTTCAGTTCCCTTAGATAAAGACTTCAGGAAGTATACTGCCTTTACCATACCT…	3TC,AZT,D4T,DDI,NVP	P	I	S	P	I	E	T	V	P	V	K	L	K	P	G	M	D
40792	9799	B	PhenoSense	2114	Clinical	CA24066	R	>	S	=	R	=	S	=	R	=	S	=	R	=	S	=	R	=	R	1167	9799	CA24066	U.S.	2001	CCCATTAGTCCTATTGAAACTGTACCAGTAAAATTAAAGCCAGGAATGGATGGCCCAAAAGTTAAACAATGGCCATTGACAGAAGAAAAAGTAAAAGCATTAGTAGAAATCTGTACAGAAATGGAAAAGGAAGGGAAAATTTCAAAAATTGGGCCTGAAAATCCATACAATACTCCAGTATTTGCTATAAAGAAAAAGAACAGTAATAAATGGAGAAAATTAGTAGATTTCAGAGAACTAAATAAAAGAACTCAAGACTTCTGGGAAGTTCAATTAGGAATACCACATCCCGCAGGGTTAAAAAAGAAAAAATCAGTAACAGTACTAGATGTGGGTGATGCATATTTTTCAGTTCCCTTAGATAAAGAATTCAGGAAGTATACTGCATTTACCATACCT…	3TC,AZT,None	P	I	S	P	I	E	T	V	P	V	K	L	K	P	G	M	D
40816	1144	B	PhenoSense	960	Clinical	CA9129	R	>	R	=	R	=	R	=	R	=	NA	NA	R	=	R	>	NA	NA	NA	NA 1167	1144	CA9129	U.S.	1999	CCCATTAGTCCTATTGAAACTGTACCAGTAAAATTAAAGCCAGGAATGGATGGCCCAAAAGTTAAACAATGGCCATTGACAGAGGAAAAAATAAAAGCATTAATGGAAATTTGTACAGAAATGGAAAAGGAAGGGAAAATTTCAAAAATTGGGCCTGAAAATCCATACAACACTCCAGTATTTGCCATAAAGAAGAAAAACAGTAATAGATGGAGAAAATTAGTAGATTTCAGAGAACTTAATAAGAGAACTCAAGACTTCTGGGAAGTTCAATTAGGAATACCACATCCCGCAGGGTTAAAAAAGAAGAAATCAGCAACAGTACTGGATGTGGGTGATGCATATTTTTCAATTCCCTTAGATGAAGACTTCAGGAAGTATACTGCATTTACAATACCT…	3TC,AZT,D4T,DDC,DDI,NVP	P	I	S	P	I	E	T	V	P	V	K	L	K	P	G	M	D
41031	5319	B	PhenoSense	870	Clinical	CA24202	R	=	R	=	R	>	R	=	R	=	R	=	R	=	R	>	NA	NA	NA	NA 1167	5319	CA24202	U.S.	2001	CCCATTAGTCCTATTGAAACTGTACCAGTAAAATTAAAGCCAGGAATGGATGGCCCAAAAGTTAAACAATGGCCATTGACAGAAGAAAAAATAAAAGCATTAGTAGAGATCTGTACAGAACTGGAAAAGGAAGGAAAGATTTCAAAAATTGGGCCTGAAAATCCTTACAATACTCCAGTATTTGCCATAAAGAAAAAAGACAGTAGCAAATGGAGAAAATTAGTAGACTTTAGAGAACTTAATAAGAGAACTCAAGACTTCTGGGAAGTTCAATTAGGAATACCACATCCCGGAGGGTTAAAAAAGAACAAATCAGTAACAGTACTGGATGTAGGTGATGCATATTTTTCAGTTCCCTTAGATAAAGACTTCAGGAAGTATACTGCATTTACCATACCC…	3TC,ABC,AZT,D4T,DDI,EFV	P	I	S	P	I	E	T	V	P	V	K	L	K	P	G	M	D
41125	9849	B	PhenoSense	2114	Clinical	CA24256	R	>	R	=	S	=	S	=	R	=	S	=	R	>	R	>	R	=	R	> 1167	9849	CA24256	U.S.	2001	CCCATTAGTCCTATTGAAACTGTACCAGTAWAATTAAAGCCAGGAATGGATGGCCCAAGAGTTAAACAATGGCCATTGACAGAAGAAAAAATAAAAGCATTAGTAGAAATTTGTACAGAAATGGAAAAGGAAGGAAAAATTTCAAAAATTGGGCCTGAAAATCCATACAATACTCCAGTATTTGCCATAAGGAAAAAAGGCAGTACTAGATGGAGAAAATTAGTAGATTTCAGAGAACTTAATAAGAGAACTCAAGACTTCTGGGAAGTTCAATTAGGAATACCACATCCTGCAGGGTTACCAAAGAACAAATCAGTAACAGTACTGGATGTGGGTGATGCATATTTTTCAGTTCCCTTAGATAAAGAATTCAGGAAGTATACGGCATTTACCATACCT…	3TC,ABC,AZT,D4T,DDI,EFV	P	I	S	P	I	E	T	V	P	V	K*	L	K	P	G	M	D
41154	6854	B	PhenoSense	2114	Clinical	CA24272	R	>	R	=	S	=	S	=	R	=	S	=	R	=	R	>	R	=	R	1167	6854	CA24272	U.S.	2001	CCCATCAGTCCTATTGAAACTGTACCAGTAAAATTAAAGCCAGGAATGGATGGCCCAAGAGTTAAACAATGGCCATTGACAGAAGAAAAAATAAAAGCATTAGTAGAAATTTGTACAGAGATGGAAAAGGAAGGGAAAATTTCAAAAATTGGACCTGAAAATCCATACAATACTCCAGTATTTGCCATAAAGAAAAAAGACAGTACTAAATGGAGAAAAkTAGTAGATTTCAGAGAGCTTAATAAGAGGACCCAAGACTTCTGGGAAGTTCAATTAGGAATACCACATCCTGCAGGGTTAAAAAAGAAAAAATCAGTAACAGTACTAGATGTGGGTGATGCATTTTTCTCAGTTCCCTTAGATGAAGACttCAGGAAGTATACTGCATTCACCATACCT…	3TC,ABC,AZT,D4T,NVP	P	I	S	P	I	E	T	V	P	V	K	L	K	P	G	M	D
41211	5173	B	PhenoSense	2114	Clinical	CA16876	R	=	R	=	R	=	R	=	R	=	R	=	R	>	R	>	NA	NA	NA	NA 1167	5173	CA16876	U.S.	2000	CCCATTAGTCCTATTGACACTGTACCAGTAAAATTAAAGCCAGGAATGGATGGCCCAAAAGTTAAACAATGGCCATTGACAGAAGAAAAAATAAAAGCATTAGTAGAAATTTGTACAGAATTGGAAGAGGAGGGAAAAATTTCAAAAATTGGGCCTGAAAATCCATATAATACTCCAGTATTTGCTATAAAGAAAAAAGACAGTACTAAATGGAGAAAAGTAGTAGATTTCAGGGAGCTTAATAAGAGAACTCAAGACTTCTGGGAAGTTCAATTGGGAATACCACATCCAGCAGGATTAAAAAAGAAAAAATCAGTAACAGTACTGGATGTGGGTGATGCATATTTTTCAATTCCCTTAGATAAAGACTTCAGGAAGTATACTGCATTTACCATACCT…	3TC,AZT,D4T,DDI,EFV	P	I	S	P	I	D	T	V	P	V	K	L	K	P	G	M	D
41280	4743	B	PhenoSense	2114	Clinical	CA24345	R	>	R	=	R	=	R	=	R	=	R	=	S	=	S	=	NA	NA	NA	NA 1167	4743	CA24345	U.S.	2001	CCCATTAGTCCTATTGAARCTGTACCAGTAAAATTAAAGCCAGGAATGGATGGGCCAARAGTTAAACAATGGCCATTGACAGAAGAAAAAATAAAAGCATTAGTAGAAATTTGTRCAGAACTRGARAAGGAAGGAAAAATTTCAAAAATTGGGCCTGAAAATCCATACAATACTCCAGTATTTGCCATAAAGAAAAAAGGCGGTGATAGGTGGAGAAAATTAGTAGATTTCAGAGAACTTAATAAGAGAACTCAAGACTTCTGGGAAGTTCAATTAGGAATACCACATCCCGCAGGGTTAAAAAAGAAAAAATCAGTAACAGTACTAGATGTGGGTGATGCATATTTTTCAGTTCCCTTAGATAAAGACTTCAGGAARTATACTGCATTTACCATACCT…	3TC,D4T,None	P	I	S	P	I	E	A	V	P	V	K	L	K	P	G	M	D
41466	2098	B	PhenoSense	2114	Clinical	CA24457	R	>	R	=	R	=	R	=	R	=	R	=	S	=	S	=	NA	NA	NA	NA 1167	2098	CA24457	U.S.	2001	CCCATTAGTCCTATTGATACTGTACCAGTAAAATTAAAGCCAGGAATGGATGGCCCAAGAGTTAAACARTGGCCATTGACAGAAGAAAAGATAAAAGCATTAGTAGAAATTTGTGCAGAACTGGAGAAGGAAGGGAAGATTTCAAAAATTGGGCCTGAAAATCCATACAATACTCCAGTATTTGCCATAAAGAAAAAGRACAGTACTAAATGGAGAAAATTAGTAGATTTCAGAGAACTTAATAAGAGAACTCAAGAYTTCTGGGAAGTTCAATTAGGAATACCACATCCCGCAGGGTTAAAAAAGAAAAAATCAGTGACAGTACTAGATGTGGGTGATGCATATTTCTCAGTTCCCTTAGACGAAGACTTCAGGAAGTATACTGCATTTACCATACCT…	3TC,AZT,DDI,None	P	I	S	P	I	D	T	V	P	V	K	L	K	P	G	M	D
41809	6437	B	PhenoSense	2114	Clinical	CA24639	R	=	R	=	R	=	R	=	R	=	R	=	R	=	R	>	R	=	R	1167	6437	CA24639	U.S.	2001	CCCATTAGTCCTATTGAAACTGTACCAGTAAmATTAAAGCCAGGAATGGATGGCCCAAAAGTTAAACAATGGCCATTGACAGAAGAAAAAATAAAAGCATTAGTrGAAATTTGTACAGAATTGGAGAATGAyGGGAAAATTTCAAAAATTGGGCCTGAAAATCCATATAATACTCCAGTATTTGCCATAAAGAAAAAAGACAGTACTAAATGGAGAAAATTAATGGATTTCAGAGAACTTAATAAGAGAACTCAAGACTTCTGGGAAGTTCAATTAGGAATACCACATCCGGCAGGTTTAGAAAAGAAGAAATCAGTAACAGTACTGGATGTGGGTGATGCATATTTTTCAATTCCCTTAGATAAAGAATTCAGGAAGTATACTGCATTTACyATACCT…	3TC,ABC,AZT,D4T,DDC,DLV	P	I	S	P	I	E	T	V	P	V	K	L	K	P	G	M	D
51630	14155	B	PhenoSense	1285	Clinical	CA34267	S	=	S	=	R	=	S	=	S	=	R	=	S	=	S	=	NA	NA	NA	NA 1285	14155	CA34267	U.S.	2001	CCCATAAGTCCTATTGAAACTGTACCAGTAAAATTAAAGCCAGGAATGGATGGCCCAAAAGTTAAACAATGGCCATTGACAGAAGAAAAAATAAAAGCCTTAGTAGAAATTTGTACAGAAATGGAAAAGGAAGGAAAAATTTCAAAAATTGGGCCTGAAAATCCATACAATACTCCAGTATTTGCCATAAGGAAAAAAGACAGTAATAGATGGAGAAAATTAGTAGATTTCAGAGAACTTAATAAGAAAACTCAAGACTTCTGGGAAGTTCAATTAGGAATACCACATCCCGCAGGTTTAAAAAAGAAAAAATCAGTAACAGTTCTGGATGTGGGTGATGCATATTTTTCAGTCCCCTTAGATAAAGAATTCAGGAAGTATACTGCATTTACCATACCT…	None	P	I	S	P	I	E	T	V	P	V	K	L	K	P	G	M	D
51657	4078	B	PhenoSense	1167	Clinical	CA34294	R	>	S	=	S	=	S	=	S	=	S	=	R	=	R	=	NA	NA	NA	NA 1167	4078	CA34294	U.S.	2001	CCCATTAGTCCTATTGAAACTGTACCAGTAAAATTAAAGCCAGGAATGGATGGCCCAAAAGTTAAACAATGGCCATTGACAGAAGAAAAAATAAAAGCATTAGTAGAAATTTGTACAGAAATGGAAAAGGAAGGAAAAATTTCAAAAATTGGGCCTGAAAATCCATACAATACTCCAGTATTTGCCATAAAGAAAAAGAACAGTGATAAATGGAGAAAGTTAGTAGATTTCAGAGAACTTAATAAGAGAACTCAAGACTTCTGGGAAGTTCAATTAGGAATACCACATCCCGCAGGGTTAAAAAAGAGCAAGTCAGTAACAGTACTGGATGTGGGTGATGCATATTTTTCAGTTCCTTTAGATAAAGACTTCAGGAAGTATACAGCATTTACCATACCT…	3TC,AZT,DDI,NVP,TDF	P	I	S	P	I	E	T	V	P	V	K	L	K	P	G	M	D
51682	14192	B	PhenoSense	2114	Clinical	CA34319	R	=	R	=	R	=	R	=	R	=	R	=	R	>	R	>	NA	NA	NA	NA 1167	14192	CA34319	U.S.	2002	CCTATTAGTCCTATTGAARCTGTACCAGTAAGATTAAAGCCAGGAATGGATGGCCCAAAAATCAAACAATGGCCATTGACAGAAGAGAAAATAAAAGCATTAGTAGAAATTTGTACAGAACTAGAAGARGCAGGAAAAATTTCAAAAATTGGGCCTGAAAATCCATACAATACTCCAGTATTTGCCATAAAGAAAAAAGACAGTGATAAATGGAGAAAAATAGTAGATTTCAGAGAACTTAATAAGAAAACTCAAGACTTCTGGGAAGTTCAATTAGGAATACCACATCCCGCAGGGTTACAGAAGAAAAAATCAGTAACAGTACTAGATGTGGGTGATGCATATTTTTCAATTCCCTTAGATGAAGATTTCAGGAAGTATACTGCATTTACCATACCT…	3TC,ABC,AZT,D4T,DDC,DDI,EFV,NVP	P	I	S	P	I	E	A	V	P	V	R	L	K	P	G	M	D
51819	5423	B	PhenoSense	2114	Clinical	CA34456	R	=	R	=	S	=	S	=	S	=	S	=	R	=	R	>	R	=	R	1167	5423	CA34456	U.S.	2002	CCTATTAGTCCTATTGAAACTGTACCAGTAAvATTAAAGCCAGGGATGGATGGCCCAAAAGTTAAACaATGGCCATTrACAGAAGAAAAAATAAaAGCATTAGTAGAAATTTGTACAGAGAtGGAAAAGGAAGGGAAAATTTCAAAAATTGGGCCTGAAAATCCATACAATACTCCArTATTTGCCATAAAGAAAAAaGACAGTaCTAAATGGAGAAAaTTAgTAGATTTCAGAGAaCTtAaTAAGAGGAcTCaAGAcTTCTGTGAAGTTCAATTAGGAaTaCCaCATCCCGCAGGATTAAAAAAGaAAAAATCAGTAACAGTACTAGATGTGGGTGATGCATATTTTTCAgTTCCCTTACaTGAAGACTTCAGGAAGTATACTGCATTTACCATACCT…	3TC,ABC,D4T,DDC,EFV,NVP	P	I	S	P	I	E	T	V	P	V	X	L	K	P	G	M	D
51827	9700	B	PhenoSense	2114	Clinical	CA34464	R	=	R	=	R	=	R	=	R	=	R	=	S	=	S	=	NA	NA	NA	NA 1167	9700	CA34464	U.S.	2002	CCCATTAGTCCTATTGAAACTGTACCTGTAAAATTAAAGCCAGGAATGGATGGCCCAAAAGTTAAGCAATGGCCATTGACAGAAGAAAAAATAAAAGCATTAGTAGAAATTTGTACAGAATTAGAACAGGAAGGAAAAATTTCAAAAATTGGGCCTGAAAATCCATACAATACTCCAATATTTGCCATAAAGAAAAAGAACAGTACTAAATGGAGAAAATTAGTAGATTTCAGAGAACTTAATAAGAGAACTCAAGACTTCTGGGAAATTCAATTAGGGATACCACATCCCGCAGGGTTAAAAAAGAAAAGATCAGTAACAGTACTGGATGTGGGAGATGCATATTTTTCAATTCCCTTAGATAAAGACTTCAGGAAGTATACTGCATTTACCATACCT…	3TC,D4T,DDI,EFV	P	I	S	P	I	E	T	V	P	V	K	L	K	P	G	M	D
51860	14290	B	PhenoSense	2114	Clinical	CA34497	R	>	R	=	R	=	S	=	S	=	S	=	R	>	R	>	R	=	R	1167	14290	CA34497	U.S.	2002	CCCATTAGTCCTATTGACACTGTACCAGtAAAATTAAAGCCaGGAATGGATGGTCCTAAAGTTAAACaATGGCCATTGACAGAAGAAAAAATAAAAGCATTAGTAGAAATTTGTACAGAGATGGAAAAGGAAGGGAAAATTTCAAAAATTGGGCCTGAAAATCCATaCAATACTCCAGTATTTGCCATAAaGAAAAAGGACAGTACTAAATGgAGAAAGTTAGTAGATTTCAGAGAACTTAATAAGAGAACTCAAGACTTCTGGGAAGTTCAATTAGGAATaCcACATCCCGCGGGGTTAAAAAAGAACAAATCAGTAACAGTATyGGATGTGGGTGATGCCTATTTTTCAgTTCCCcTAGATAAAGAATTCAGGAAGTATACTGCATTTACAATACCT…	3TC,D4T,NVP	P	I	S	P	I	D	T	V	P	V	K	L	K	P	G	M	D
51884	14314	B	PhenoSense	1285	Clinical	CA34521	R	>	R	=	R	=	R	=	R	=	S	=	R	>	R	>	R	=	R	> 1285	14314	CA34521	U.S.	2002	CCCATTAGTCCTATTGAAACTGTACCAGTAAAATTAAAGCCAGGAATGGATGGCCCAAAAGTTAAACArTgGCCaTTGAcAGAAGAAAAAATAAAAGCAyTAGTAGAAATTTGCACAGAAATGGAAAAGGAAGGAAAAATTTCAAAAATTGGGCCTGAAAATCCATACAATACCCCArTATTTGCTATAAaGAAAAAAGGTGGTAATAGAtGGAGAAAaTTAGTAGATTTCAGGGAACTTAATAAGAgAaCTCaAGACTTCTGGGAAGTtCAATTAGGGAtAcCACATCCCGCAGGGTTACCaCAGAGCaAATCAGTAACAGTACTGGATGTGGGTGATGCATATTTTTCAGTTCCTTTAGATAAAGACTTCAGGAAGTATACTGCATTCACCATACCC…	3TC,D4T,EFV,Unknown	P	I	S	P	I	E	T	V	P	V	K	L	K	P	G	M	D
51940	2204	B	PhenoSense	2114	Clinical	CA34577	R	>	R	=	R	=	R	=	R	=	S	=	R	=	R	=	NA	NA	NA	NA 1167	2204	CA34577	U.S.	2002	CCCATTAGTCCTATTGAAACTGTACCAGTAAAATTAAACCCAGGAATGGACGGCCCAAAAGTTAAACAATGGCCATTGACAGAAGAAAAAATAAAAGCATTAATGGAAATTTGTACAGAATTGGAACAGGACGGAAAAATTTCAAAAATTGGGCCTGAAAATCCATACAATACTCCAGTATTTGCCATAAAGAAAAAGAACAGTACTAAATGGAGAAAATTAGTAGATTTCAGAGAACTTAATAAGAGAACTCAAAACTTCTGGGAAGTTCAATTAGGAATACCACATCCTGCAGGGTTAAAAAAGAACAAATCAGTAACAGTACTTGATGTGGGTGATGCATATTTTTCAATTCCCTTAGACAAAGACTTCAGGAAGTRTACTGCATTTACCATACCT…	3TC,ABC,AZT,D4T,DDI,NVP,TDF	P	I	S	P	I	E	T	V	P	V	K	L	N	P	G	M	D
51986	1160	B	PhenoSense	2114	Clinical	CA34623	R	>	R	=	R	=	R	=	R	=	S	=	R	=	R	=	S	=	S	1167	1160	CA34623	U.S.	2002	CCCATTAGTCCTATTGaAACTGTACCAGTAAAATTAAAGCCAGGaATGGATGgCCCAAAAGTCaAACAATGGCCrTTGACaAAAGAAAAAATAAAAGCATTGGTaGAAATTTGTACAGAAATGGAAAAGGAAGGAAAAATTTCaAAAATTGGGCcTGAAAATCCATACAATACTCCAGTATTTGCCATAAAGAAAAAAGAtGGTACTAAATGGAGAAAATTAGTAGACTTCAGAGAACTTAATAAGAGAACTCAAGATTTCTGGGAAGTTCAATTGGGAATACCACATCCkTCAGGGTTAGAAAAGAAAAAATCAGTAACAGTACTGGATGTGGGTGATGCATATTTyTCAGTTCCCTTAGATAAAGaATTcAggAAATATACTGCrTTTACCATACCT…	3TC,AZT,EFV	P	I	S	P	I	E	T	V	P	V	K	L	K	P	G	M	D
52020	1813	B	PhenoSense	2114	Clinical	CA34657	NA	NA	NA	NA	NA	NA	NA	NA	NA	NA	NA	NA	R	=	R	=	NA	NA	NA	NA 1167	1813	CA34657	U.S.	2002	CCCATTAGTCCTATTGAAACTGTACCAGTAAAATTAAAGCCAGGAATGGATGGCCCAAAAGTTAAACAATGGCCATTGACAGAAGAAAAAATAAAAGCATTAGTAGAAATYTGTACAGAAATGGARAAGGAAGGAAAAATTTCAAAAATTGGGCCTGAAAATCCATACAATACTCCAGTATTTGCAATAAAGAAAAAAGACAGTACTAAATGGAGAAAATTAGTAGATTTCAGAGAACTTAATAAGAGAACTCAAGAKTTCTGGGAAGTTCAATTAGGAATACCACATCCMGCRGGGTTAAAAAAGAAAAAATCAGTAACAGTACTGGATGTGGGTGATGCCTATTTTTCARTTCCCTTAGATAARGACTTCAGGAAGTATACTGCATTTACCATACCT…	3TC,ABC,AZT,D4T,DDC,DDI,DLV,Unknown	P	I	S	P	I	E	T	V	P	V	K	L	K	P	G	M	D
52034	4439	B	PhenoSense	960	Clinical	CA34671	R	=	S	=	S	=	S	=	S	=	S	=	R	=	R	>	NA	NA	NA	NA 1167	4439	CA34671	U.S.	2002	CCCATTAGTCCTATTGAAACTGTACCAGTAAAATTAAAGCCAGGAATGGATGGTCCAAAAGTTAAACAATGGCCATTGACAGAAGAAAAAATAAAAGCATTAATAGAAATTTGTACAGAAATGGAAAAGGAAGGGAAAATTTCAAAARTTGGGCCTGAGAATCCATACAACACTCCAGTATTTGCCATAAAGAAAAAAGATAGTACTAAATGGAGAAAACTAGTAGATTTCAGAGAACTTAATAAGAAAACTCAAGACTTCTGGGAAGTTCAATTAGGAATACCACATCCCGCAGGGTTAGAAAAGAAAAAATCAGTAACAGTACTAGATGTGGGTGATGCATACTTTTCAGTTCCCTTAGATCCAGACTTCAGGAAGTATACTGCATTTACCATACCT…	3TC,ABC,AZT,D4T,DDC,DDI,EFV	P	I	S	P	I	E	T	V	P	V	K	L	K	P	G	M	D
52094	4828	B	PhenoSense	1167	Clinical	CA34731	R	>	S	=	R	=	S	=	R	=	S	=	R	=	R	=	NA	NA	NA	NA 1167	4828	CA34731	U.S.	2002	CCTATTAGTCCTATTGAAACTGTACCAGTAAAGCTAAAGCCAGGAATGGATGGCCCAAAAGTyAAACAATGGCCATTGACAGAAGAAAAATTAAAAGCATTAGTAGAAATATGTACCGAAaTGgAAAaGGAaGGAAAaaTTtCAAAaaTTGGgCcTgAAAATCCATACAATACTCCAGTATTTGCCATAAAGAAAAAAGACrGTACTAAATGGAGAAAATTAGTAGATTTCAGAGAACTTAATAAGAGAACTCAAGACTTCTGGGAAGTTCAGTTAGGAATACCACATCCCGCAGGGTTAAAAAAGAGAAAATCAGTAACAGTACTGGATGTGGGTGATGCATATTTtTCAGTTCCTTTGGATAAAGACTTTAGrAAGTACACTGCATTTACCATACCT…	3TC,AZT,None	P	I	S	P	I	E	T	V	P	V	K	L	K	P	G	M	D
52114	9752	B	PhenoSense	2114	Clinical	CA34751	R	>	R	=	S	=	S	=	R	=	S	=	S	=	S	=	NA	NA	NA	NA 1167	9752	CA34751	U.S.	2002	CCCATTAGTCCTATTGAAACTGTACCAGTAAAATTAAAACCAGGAATGGATGGCCCAAAAGTTAAACAATGGCCATTGACAGAAGAAARAATAAAAGCATTAGTAGAAATTTGTACAGAAATGGAAAAAGAAGGGAAAATTTCAAAAATTGGGCCTGAAAATCCATACAATACTCCAGTATTTGCCATAAAGAAAAAAGACAGTAGTAAATGGAGAAAATTAGTAGATTTCAGAGAACTTAATAAGAGAACTCAAGACTTCTGGGAAGTTCAATTAGGAATACCACATCCCGCAGGGTTAAAAAAGAAAAAATCAGTAACAGTACTAGATGTGGGTGATGCATATTTTTCAGTTCCCTTAGATAAAGATTTCAGGAAGTATACTGCATTTACTATACCT…	3TC,D4T,None	P	I	S	P	I	E	T	V	P	V	K	L	K	P	G	M	D
52207	5735	B	PhenoSense	2114	Clinical	CA34844	R	>	R	=	R	=	R	=	R	=	R	=	R	=	R	>	R	=	NA	NA 1167	5735	CA34844	U.S.	2002	CCCATTAGTCCTATTGaAACTGTAcCAGTAAAATTAAAGCCAGGAATGGATGGCCCmArAGTTAAACAATGGCCATTGTCAAAAGAAAAAATAGAAGCATTAGTAGAAATTTGTACAGAAwTGGAAAAGGAAGGAAAAATTTCAAAAATTGGGCCTGAAAATCCATACAATACTCCAaTATTTGCCATAAAGAAAAAagacAGTrAtArAtGGAGAAAGTTAGTAGATTTCAGGGAACTTAATAAGAAAaCTCAaGACTTCTGGGAAGTTCAATTAGGAATACCACATCCTGCAGGGTTAgAAAAGAAAAAATCAGTAACAGTACTGGATGTGGGTGATGCATATTTTTCAGTTCCCTTAGATAAAGACTTCAGGAAGTATACTGCATTTACCATACCT…	3TC,AZT,D4T,NVP	P	I	S	P	I	E	T	V	P	V	K	L	K	P	G	M	D
52240	14523	B	PhenoSense	2114	Clinical	CA34877	R	=	R	=	R	>	R	=	R	=	R	=	R	=	R	>	NA	NA	NA	NA 1167	14523	CA34877	U.S.	2002	CCCATTAGTCCTATTGAAACTGTACCAGTAAAATTAAAGCCAGGAATGGATGGCCCAAAAGTTAAACAATGGCCATTGACAGAAGAAAAAATAAAAGCATTAGTAGAAATTTGTACAGAGTTGGAAAAGGAAGGAAAAATTTCAAAAATTGGGCCTGAAAATCCATACAATACTCCAGTATTTGCCATAAAGAAAAAGGATACTTCCAAATGGAGAAAATTAGTAGATTTCAGAGAACTTAATAAGAGAACTCAAGACTTCTGGGAAGTTCAATTAGGGATACCACATCCCGCAGGGTTAAAAAAGAACAAATCAGTAACAGTACTGGATGTGGGTGATGCATATTTTTCAGTTCCTTTAGATAAAGAATTCAGGAAGTATACTGCATTTACCATACCT…	3TC,AZT,DDC,NVP	P	I	S	P	I	E	T	V	P	V	K	L	K	P	G	M	D
52273	14544	B	PhenoSense	2114	Clinical	CA34910	R	=	S	=	R	=	S	=	S	=	S	=	S	=	R	=	NA	NA	NA	NA 1167	14544	CA34910	U.S.	2002	CCCATTAGTCCTATTGAAACTGTACCAGTAAAATTAAAGCCAGGAATGGATGGTCCAAAAGTTAAACAGTGGCCATTGACAGAAGAAAAAATAAAAGCATTAGTAGAAATTTGTACAGAAATGGAAAAGGAAGGGAAAATTACAAAAATCGGGCCTGAGAATCCATACAATACTCCAGTATTTGCCATAAAGAAAAAAGATAGTACTAAATGGAGAAAATTAGTAGATTTCAGAGAACTTAATAAGAGAACTCAAGATTTCTGGGAAGTTCAATTAGGAATACCACATCCCGCAGGGTTAAAAAAGAAAAGATCAGTAACAGTACTAGATGTGGGTGATGCATATTTTTCAGTTCCCTTAGATCCAGACTTCAGGAAGTATACTGCATTTACCATACCT…	None	P	I	S	P	I	E	T	V	P	V	K	L	K	P	G	M	D
52326	9799	B	PhenoSense	2114	Clinical	CA34963	R	>	R	=	S	=	S	=	R	=	S	=	S	=	S	=	R	=	R	1167	9799	CA34963	U.S.	2002	CCCATTAGTCCTATTGAAaCTGTACCAGTAAAATTAAAGCCAGGAATGGAtGGCCCAAAAGTtAAACAATGGCCATTGACAGAAGAAAAAGTAAAAGCATTAGTAGAAATCTGTACAGAAAtGGAAAaGGAAGGGAAAATTTCAAAAATTGGGCCTGAAAATCCATacaATACTCCAGTATTTGCTATAAAGAAAAAGAACAGTAATAAaTGGAGAAAATTAGTAGATTTCAGAGAaCTAAaTAAAAGAaCTCaAGACTTCTGGGAaGTTCAaTTAGGaATAcCACATCCCGCAGGGTTAAAAAAGAAAAAaTCAGTAaCAGTACTAGATGtgGGtGatGcATaTtTTTCaGTTCCCTTAGATAAAGAATTCAGGAAGTATACTGCATTTACCATaCCT…	3TC,AZT,None	P	I	S	P	I	E	T	V	P	V	K	L	K	P	G	M	D
52334	14578	B	PhenoSense	2114	Clinical	CA34971	R	>	R	=	R	=	R	=	R	=	S	=	S	=	R	>	R	=	R	1167	14578	CA34971	U.S.	2002	CCCATTAGTCCTATTGAAACTGTrcCAGTAAAATTAAAGCCAGGAATGGATGGCCCAAAGGTTAAGCAATGGCCATTAaCAGAAGAGAAAATAAAAGCATTAGTAGAAATTTGTACagAAatGgaAaaGGAAGGAAAAATTTCAAAAATTGGGCCTGAAAATCCATAcaATACTCCAGTATTTGCCATAAAGAAAAAGAACAGTACTAGATGGAGaAAATTAGTAGATTTTAGAGAACTTAATAAGAGAACTCAAGAyTTTTGGGAAGTTCAATTAGGAATACCACATCCTGCAGGGTTAAArAAGAAAAAATCAGTAACAGTAyTGGATGTgGGTGATGCATATTTCTCAGTTCCmTTAGATAAAGAyTTCAGGAAGTATACTGCATTTACCATaCCT…	3TC,AZT,D4T,NVP	P	I	S	P	I	E	T	V	P	V	K	L	K	P	G	M	D
52475	7992	B	PhenoSense	1285	Clinical	CA35112	R	=	R	=	S	=	S	=	R	=	S	=	S	=	S	=	NA	NA	NA	NA 1285	7992	CA35112	U.S.	2002	CCCATTAGTCCTATTGAAACTGTACCAGTAAAATTAAAGCCAGGAATGGATGGCCCAAAAGTTAAACAATGGCCATTGACAGAAGAAAAAATAAAAGCATTAACAGAAATTTGTTTAGAAATGGAAAATGAAGGGAAAATTTCAAAGATTGGGCCTGAGAATCCATACAATACTCCAGTGTTTGCTATAAAGAAAAAAGACAGCAATAAATGGAGAAAATTAGTAGATTTCAGAGAACTTAATAAGAGAACTCAAGACTTTTGGGAAGTTCAATTAGGAATACCACATCCCGCAGGGTTAAAACAGAAAAAGTCAGTAACAGTACTGGATGTGGGTGATGCATATTTTTCAGTTCCCTTAGATGAAGACTTCAGGAAGTATACTGCATTTACCATACCT…	3TC,ABC,AZT,None	P	I	S	P	I	E	T	V	P	V	K	L	K	P	G	M	D
52519	7988	B	PhenoSense	2114	Clinical	CA35156	R	=	R	=	R	=	R	=	R	=	R	=	R	=	R	>	R	=	NA	NA 1167	7988	CA35156	U.S.	2002	CCCATTAGTCCTATTGAAACTGTACCAGTAAAATTAAAGCCAGGAATGGATGGCCCAAGAGTTAAACAATGGCCATTGACAGAAGAAAAAATAAAAGCATTAATRGAAATTTGTGCAGAAATGGAAAAGGAAGGAAAAATTTCAAAAATTGGGCCTGAAAATCCATACAATACTCCAATATTTGCCATACACAAAAAGAACAGTAATAGATGGAGAAAAGTAGTAGATTTCAGAGAACTTAATAAAAGAACTCAAGACTTCTGGGAAGTTCAATTAGGAATACCACATCCTGCAGGGTTRAAAAAGAACAAAGCAGTAACAATACTGGATGTGGGTGATGCATATTTTTCAGTTCCCTTAGATAAAGACTTCAGGAAGTATACTGCATTTACCATACCT…	3TC,AZT,D4T,DDI,EFV,NVP	P	I	S	P	I	E	T	V	P	V	K	L	K	P	G	M	D
52556	4127	B	PhenoSense	2114	Clinical	CA35193	R	>	R	=	R	=	R	=	R	=	S	=	NA	NA	NA	NA	NA	NA	NA	NA 1167	4127	CA35193	U.S.	2002	CCCATTAGCCCTATTGAAACTGTACCAGTAAAATTAAAGCCAGGAATGGATGGCCCAAAGGTTAAACAATGGCCATTGACAGAAGAAAAATTAAAAGCATTGACAGAAATTTGTACAGAAYTGGAAAAGGAAGGAAAAATTTCAAAAATTGGRCCTGAAAATCCATACAATACTCCAGTATTTGYTATAAAAAAGAAAGACAGTACTAAATGGAGAAAACTAATAGATTTCAGAGAACTTAATAAAAGAACTCAAGATTTTTGGGAAGTTCAATTAGGAATACCACATCCCTCAGGGTTAAAAAAGAACAAATCAGTAACAGTACTGGATGTAGGTGATGCATATTTCTCAGTTCCCTTAGATAAAGAATTCAGGAAGTATACTGCATTTACYATACCT…	3TC,ABC,AZT,D4T,NVP	P	I	S	P	I	E	T	V	P	V	K	L	K	P	G	M	D
52557	4873	B	PhenoSense	2114	Clinical	CA35194	R	=	R	=	R	=	R	=	R	=	R	=	S	=	R	=	NA	NA	NA	NA 1167	4873	CA35194	U.S.	2002	CTCATTAGTCCTATTGAAACTGTACCAGTAAAATTAAAGCCAGGAATGGATGGCCCAAAAGTTAAACAATGGCCATTGACAGMAGAAAAAATAAAAGCATTAGTAGAAATTTGTACAGAAATGGAAAAGGAAGGGAAAATTTCAAAAATTGGGCCTGRAAATCCATACAATACTCCARTATTTGCYATAAAGAAAAAGAACAGTGATAGATGGAGAAAATTAGTAGATTTYAGAGAGCTTAATAAGAGAACTCAAGACTTCTGGGAAGTTCAATTAGGGATACCACATCCCTCAGGRTTAGAAAAGAAAAAATCAGTAACAGTACTGGATGTGGGTGATGCATACTTTTCAGTTCCCTTAGACAAAGAATTCAGGAAGTATACTGCATTTACCATACCT…	3TC,AZT,D4T,DDI,Unknown	L	I	S	P	I	E	T	V	P	V	K	L	K	P	G	M	D
52589	5981	B	PhenoSense	2114	Clinical	CA35226	R	>	R	=	R	=	R	=	R	=	S	=	R	=	R	>	NA	NA	NA	NA 1167	5981	CA35226	U.S.	2002	CCCATTAGTCCTATTGAAACTGTACCAGTAAAATTGAAGCCAGGAATGgaTggGCCAAGAGTTAAACAATGGCCATTGACRGAAGAAAAAATAAAAGCATTAGTAGAAATTTGTGCAGAATTGGAAGAGGMAGGAAAAATTTCAAAAATTGGGCCTGAAAATCCATACAATACTCCAGTATTTGCCATAAARAAGAAAAAYAGTACTAARTGGAGGAAAGTAGTAGATTTCAGAGAACTTAATAAGAGAACTCaAGATTTCTGGGAAGTTCaATTAGGAATACCACATCCCGCAGGGTTAAAAAAGARCAAATCAGTAaCAGTATTGGATGTGGGtGATGCTTACTTYTCAATACCCTTAGATCCAGACTTCAGAAAGTATACTGCATTTACCATACCT…	3TC,ABC,AZT,D4T,DDI,DLV,TDF	P	I	S	P	I	E	T	V	P	V	K	L	K	P	G	M	D
52593	6839	B	PhenoSense	2114	Clinical	CA35230	R	=	R	=	R	=	R	=	R	=	R	=	R	>	R	=	R	=	R	1167	6839	CA35230	U.S.	2002	CCCATTAGTCCTATTGAAACTGTACCAGTAAAATTAAAGCCAGGAATGGATGGCCcAAAaGTTAAacAATGGCCaTTAaCAGAAGAAAAAATAAAAGCATTAGTAGAAATTTGTACAGAACTGGAAAAggAAGGAAAAATTTCAAAAATTGGGCCTGAAAATCCATACAATaCTCCAGTATTTGCAATAAAGAAAAAGAATAGTACTAAATGGAGAAAGTTAGTAGATTTCAGAGAACTTAATAAGAGAACTCaAGACTTCTGGGAAGTTCAATTAGGAATACCACATCCTGCGGGATTAAAAAAGAAAAAATCAATGACAGTACTGGATGTGGGTGATGCATATTTTTCAGTTCCCTTAGATGAAGATTTCAGGAAGTACACCGCATTTACCATACCT…	3TC,ABC,AZT,D4T,DDI,DLV,EFV	P	I	S	P	I	E	T	V	P	V	K	L	K	P	G	M	D
55761	2256	B	PhenoSense	2114	Clinical	CA37687	R	>	R	=	R	=	R	=	R	=	R	=	R	=	R	=	NA	NA	NA	NA 1167	2256	CA37687	U.S.	2003	CCCATTAGTCCTATTGAAACTGTACCAGTAAAATTAAAGCCAGGAATGGATGGGCCAAAAGTTAAACAATGGCCATTGACAGAAGAAAAAATAAAAGCATTAATAGAAATTTGCACAGAACTGGAAAATGAAGGTAAAATTTCGAAAATTGGGCCTGAAAATCCATACAATACTCCAGTATTTGCCATAAAGAAAAAAGACAGTACTAAATGGAGAAAATTAGTAGATTTTAGAGAACTTAACAAGAAAACTCAAGACTTCTGGGAAGTTCAATTAGGAATCCCACATCCCGCAGGATTAAAAAAGAACAAGTCAGTAACAGTATTGGATGTGGGTGATGCATATTTTTCAGTTCCTTTAGATGAAGACTTCAGGAAGTATACTGCCTTTACCATACCT…	3TC,AZT,D4T,DDC,DDI,EFV,Unknown	P	I	S	P	I	E	T	V	P	V	K	L	K	P	G	M	D
55838	4900	B	PhenoSense	1285	Clinical	CA37764	R	=	R	=	R	=	R	=	R	=	R	=	S	=	S	=	NA	NA	NA	NA 1285	4900	CA37764	U.S.	2002	CCYATCAGTCCTATTGAAACTGTACCAGTAAAATTAAAGCCAGGAATGGATGGCCCAAAAGTTAAACAATGGCCATTGACAGAAGAGAAAATAAAAGCATTAGTAGAAATTTGTACAGAAATGGAAAAGGAAGGGAAAATTTCAAAAATTGGGCCTGAAAATCCATACAATACTCCAGTATTTGCCATAAAGAAAAAGAACAGTACTAGATGGAGAAAATTAGTAGATTTCAGAGAACTTAATAAGAGAACTCAAGACTTCTGGGAAGTTCAATTAGGAATACCACATCCTGCAGGGTTAAAAAAGAAAAAATCAGTAACAGTACTGGATGTGGGTGATGCATATTTTTCAGTTCCCTTAGATGAAAGCTTCAGGAAGTATACTGCATTTACCATACCT…	3TC,ABC,AZT,D4T,DDI,EFV	P	I	S	P	I	E	T	V	P	V	K	L	K	P	G	M	D
55846	8086	B	PhenoSense	2114	Clinical	CA37772	R	>	R	=	R	=	R	=	R	=	R	=	S	=	S	=	NA	NA	NA	NA 1167	8086	CA37772	U.S.	2003	CCTATTAGTCCTATTGAAACTGTACCAGTAAAATTAAAGCCAGGAATGGAYGGCCCAAAAGTTAAACAATGGCCATTGACAGAAGAAAAAATAAAAGCATTAGTAGAAATTTGTGCAGARTTGGAGAAGGAAGGGAAAATTTCAAAAATTGGGCCTGAAAATCCATACAATACTCCAATATTTGCTATAAAGAAGAAAAACAGTGATAGATGGAGAAAATTAGTAGATTTCAGAGAACTTAATAAGAGAACTCAAGACTTCTGGGAAGTTCAATTAGGAATACCACATCCTGCAGGGTTAAAAAAGAAAAAATCAGTGACAGTACTGGATGTGGGTGATGCATATTTTTCAGTTCCCTTAGATAAGGACTTCAGGAAGTATACTGCATTTACTATACCT…	3TC,ABC,AZT,D4T,DDI,NVP	P	I	S	P	I	E	T	V	P	V	K	L	K	P	G	M	D
55848	1410	B	PhenoSense	1167	Clinical	CA37774	R	>	S	=	S	=	R	=	R	=	S	=	R	=	R	=	NA	NA	NA	NA 1167	1410	CA37774	U.S.	2003	CCCATTAGTCCTATTGAAACTGTACCAGTAAAATTAAAGCCAGGAATGGATGGCCCAAGAGTTAAACAATGGCCATTGACAGAAGAAAAGATAAAAGCATTAATGGAAATTTGTACASAATTGGAAAATGAAGGAAAAATTTCAAAAATTGGGCCTGAAAATCCATACAATACTCCAGTATTTGCCATAAAGAAAAAGAACAGTGATAAGTGGAGAAAATTAGTAGATTTCAGGGAACTTAATAAAAGGACTCAAGACTTCTGGGAAGTTCAATTAGGAATACCACATCCCGCAGGGTTAAAAAAGAGAAAATCAGTAACAGTACTGGATGTGGGAGATGCATATTTTTCAATTCCCTTAGATAAAGACTTCAGGAAGTATACTGCATTTACCATACCT…	3TC,ABC,D4T,DDC,DLV	P	I	S	P	I	E	T	V	P	V	K	L	K	P	G	M	D
55890	4315	B	PhenoSense	2114	Clinical	CA37816	R	>	R	=	R	=	R	=	R	=	S	=	R	>	R	>	NA	NA	NA	NA 1167	4315	CA37816	U.S.	2003	CCCATTAGTCCTATTGAAACTGTACCAGTAAAACTAAAGCCAGGAATGGATGGCCCAAAAGTTAAACAATGGCCATTGACAGAAGAAAAAATAAAAGCATTAGTAGAAATTTGTRCAGAAATGGAGAAGGAAGGGAAAATTTCAAAAATTGGGCCTGAAAATCCATACAATACTCCAATATTTGCCATAAAGAAAAAGAACAGTGATAGATGGAGAAAATTAGTAGATTTCAGAGAACTTAATAAGAGAACTCAAGAYTTCTGGGAAGTTCAATTAGGAATACCACATCCCTCAGGATTACCAAAGAACAAATCAGTAACAGTATTAGATGTGGGTGATGCATATTTTTCAATTCCACTAGATGAAGACTTTAGGAAGTATACTGCATTTACCATACCT…	3TC,AZT,D4T,EFV,NVP	P	I	S	P	I	E	T	V	P	V	K	L	K	P	G	M	D
55900	4998	B	PhenoSense	2114	Clinical	CA37826	R	=	S	=	S	=	R	=	R	=	S	=	R	=	R	=	S	=	NA	NA 1167	4998	CA37826	U.S.	2003	CCTATTAGTCCTATTGAAACTGTACCAGTAAAATTGAAGCCAGGAATGGATGGCCCAAAAGTTAAACAATGGCCATTGACAGAGGAAAAAATAAAAGCATTAGTAGAAATTTGTACAGAAATGGAAAAGGAAGGAAAAATTTCTAAAATTGGGCCTGAAAATCCATACAATACTCCAGTGTTTGCTATAAAGAAAAAAGACAGTACAAAATGGAGAAAATTAGTAGATTTCAGAGAACTTAATAAGAGAACTCAAGACTTTTGGGAAGTTCAATTAGGAATACCACATCCTGCAGGGTTAAAAAAGAAAAAATCARTAACAGTACTGGATGTGGGTGATGCATATTTTTCAGTTCCCTTAGATGAAGACTTCAGGAAGTATACTGCATTTACCATACCT…	3TC,AZT,DDC,EFV,NVP	P	I	S	P	I	E	T	V	P	V	K	L	K	P	G	M	D
55929	1459	B	PhenoSense	2114	Clinical	CA37855	R	>	R	=	R	=	R	=	R	=	S	=	R	=	R	>	NA	NA	NA	NA 1167	1459	CA37855	U.S.	2003	CCCATTAGTCCTATTGAAACTGTACCAGTAAAATTAAAGCCAGGAATGGATGGCCCAAGAGTTAAACAATGGCCATTGACAGAAGAAAAAATAAAAGCATTAGTAGAAATTTGTGCAGAATTGGAAAAGGAAGGAAAAATTTCAAAAATTGGGCCTGAAAATCCATACAATACTCCAATATTTGCCATAAAGAAAAAAGGCGGTGAGAGGTGGAGAAAATTAGTAGATTTCAGAGAACTTAATAAGAGAACTCAAGACTTCTGGGAAGTTCAATTAGGAATACCACACCCCGGAGGGTTAAAAAAGAACAAGTCAGTAACAGTACTGGATGTGGGTGATGCATATTTTTCAGTTCCCTTAGATGAAAACTTCAGGAAGTATACTGCATTTACCATACCT…	3TC,ABC,AZT,D4T,DDI,DLV,EFV,NVP,TDF	P	I	S	P	I	E	T	V	P	V	K	L	K	P	G	M	D
55949	1855	B	PhenoSense	2114	Clinical	CA37875	R	=	R	=	R	=	R	=	R	=	R	=	NA	NA	NA	NA	NA	NA	NA	NA 1167	1855	CA37875	U.S.	2003	CCCATTAGTCCTATTGAAACTGTACCAGTAAAATTAAAGCCAGGAATGGATGGCCCAAAAGTTAAACAATGGCCATTGACAGAAGAAAAAATAAAAGCATTAGTAGAAATTTGYGCAGAATTGGAAAAGGAYGGGAAAATTTCGAAAATTGGGCCTGAAAATCCATACAATACACCAGTATTTGCCATAAAGAARAARRAYAGTACTAAATGGAGAAAATTAGTAGATTTCAGAGAACTTAATAAGAGAACTCAAGACTTCTGGGAAGTTCAATTAGGAATACCACATCCCGCAGGATTAAAAAAGAACAAATCAGTAACAGTACTGGATGTGGGTGATGCATATTTTTCAATTCCCTTAGACAAAGACTTCAGGAAGTATACTGCATTTACCATACCT…	3TC,ABC,D4T,DDI,EFV,TDF,Unknown	P	I	S	P	I	E	T	V	P	V	K	L	K	P	G	M	D
55988	6437	B	PhenoSense	2114	Clinical	CA37914	R	>	R	=	R	=	R	=	R	=	R	=	R	>	R	>	R	=	NA	NA 1167	6437	CA37914	U.S.	2003	CCCATTAGTCCTATTGAAACTGTACCAGTAAMATTAAAGCCAGGAATGGATGGCCCAAAAGTTAAACAATGGCCAYTGACAGAAGAAAAAATAAAAGCATTAATGGAAATTTGTACAGAATTGGAGAATGAYGGRAAAATTTCAAAAATTGGGCCTGAAAATCCATATAATACTCCAGTATTTGCCATAAAGAAAAAAGACAGTACTAAATGGAGAAAATTAATGGATTTCAGAGAACTTAATAAGAGAACTCAAGACTTCTGGGAAGTGCAATTAGGAATACCACATCCCGGAGGTTTAGAAAAGAAGAAATCAGTAACAGTACTGGATGTGGGTGATGCATATTTTTCAATTCCCTTAGATAAAGAATTCAGGAARTATACTGCATTTACYATACCT…	3TC,ABC,AZT,D4T,DDC,DLV,EFV	P	I	S	P	I	E	T	V	P	V	K	L	K	P	G	M	D
56023	9663	B	PhenoSense	2114	Clinical	CA37949	R	=	R	=	R	=	R	=	R	=	R	=	R	=	R	>	R	=	NA	NA 1285	9663	CA37949	U.S.	2003	CCYATTAGTCCTATTGAAACTGTACCAGTAAAATTAAAGCCAGGAATGGATGGCCCAAAAGTTAAACAGTGGCCATTGACAGAAGAAAAAATAAAAGCATTAGTAGAAATTTGTACAGAAYTGGAAMAGGAAGGRAAAATTTCAAAAATYGGGCCTGAAAATCCATACAATACTCCAATATTTGCCATAAAGAAAAAGAATAGTAATAGATGGAGAAAATTAGTAGATTTCAGAGAACTCAATAAGAGAACTCARGATTTCTGGGAAGTTCAGTTAGGAATACCACATCCCGCAGGGTTAGAAAAGAAAAAATCAGTAACAGTACTAGATGTGGGTGATGCATATTTTTCAGTTCCCTTAGATGAAAACTTCAGGAAGTATACTGCATTTACCATACCT…	3TC,AZT,D4T,DDI,NVP,TDF	P	I	S	P	I	E	T	V	P	V	K	L	K	P	G	M	D
56063	9828	B	PhenoSense	2114	Clinical	CA37989	R	=	R	=	S	=	R	=	R	=	R	=	R	>	R	=	R	=	NA	NA 1167	9828	CA37989	U.S.	2003	CCCATTAGTCCTATTGAAACTGTACCAGTAAAATTAAAGCCAGGAATGGATGGCCCAAAAGTTAAACAATGGCCATTGACAGAAGAAAAAATAAAAGCATTAGTAGAAATCTGTACAGAAATGGAAAAGGAAGGRAAAATTTCAAAAATTGGGCCTGAAAATCCATACAATACTCCAGTATTTGCCATAAAGAGAAAAGACAGTACTAAATGGAGAAAATTAGTAGATTTCAGAGAACTTAATAAGAGAACTCAAGACTTYTGGGAAGTTCAATTAGGAATACCACATCCCGCAGGGATAAAGAAGAACAAATCAGTAACAGTACTGGATGTGGGTGATGCATATTTTTCAGTTCCCTTAGATAAAGACTTCAGGAAGTATACTGCATTCACCATACCT…	DDI,EFV,TDF	P	I	S	P	I	E	T	V	P	V	K	L	K	P	G	M	D
56091	8360	B	PhenoSense	2114	Clinical	CA38017	R	>	R	=	R	=	R	=	R	=	R	=	S	=	S	=	NA	NA	NA	NA 1167	8360	CA38017	U.S.	2003	CCCATTAGTCCTATTGACACTGTACCAGTAAAATTAAAGCCAGGAATGGATGGCCCAAAAGTTAAACAATGGCCATTGACAGAAGAAAAAATAAAAGCATTAGTAGAAATTTGTACAGAATTGGAAGAGGASGGGAAAATTTCAAGAATTGGGCCTGAAAACCCATACAATACTCCRATATTTGCTATAAAGAAAAAGRACRGTACTAAATGGAGAAAATTAGTAGATTTCAGAGAACTTAATAAGAGAACTCAAGACTTCTGGGAAGTTCAATTAGGAATACCACATCCCGCAGGGTTRAAAAAGAAAAAATCAGTAACAGTAYTGGATGTGGGTGATGCATATTTTTCAATTCCCTTAGATAAAGACTTCAGGAAGTATACTGCATTTACCATACCT…	3TC,ABC,AZT,Unknown	P	I	S	P	I	D	T	V	P	V	K	L	K	P	G	M	D
56111	5990	B	PhenoSense	2114	Clinical	CA38037	R	>	R	=	R	=	R	=	R	=	R	=	S	=	S	=	NA	NA	NA	NA 1167	5990	CA38037	U.S.	2003	CCCATTAGTCCTATTGAAACTGTACCAGTAAARCTAAAGCCAGGAATGGATGGCCCAAGAGTTAARCAATGGCCACTGACAGAAGAAAAAATAAAAGCATTAAAAGAAATTTGTGCAGAATTGGAAAAGGAAGGGAAAATCTCCMAAATTGGGCCTGAAAATCCATAYAATACTCCAGTATTTGCCATAAAGAAGAAAAACAGTAATAGATGGAGAAAATTAGTAGATTTCAGAGAACTTAAYAAAAGAACCCAAGACTTCTGTGAAGTTCAATTAGGAATMCCACATCCCTCAGGGCTGAAAAAGAAAAAATCAGTAACAGTACTGGATGTGGGTGATGCATATTTTTCAGTWCCYTTAGATGAAGAATTCAGGAAGTATACTGCWTTTACCATACCT…	3TC,ABC,AZT,D4T,None	P	I	S	P	I	E	T	V	P	V	K	L	K	P	G	M	D
56143	4487	B	PhenoSense	2114	Clinical	CA38069	R	>	R	=	S	=	S	=	R	=	S	=	S	=	S	=	NA	NA	NA	NA 1167	4487	CA38069	U.S.	2003	CCCATTAGTCCTATTGAAACTGTACCAGTAAAATTAAAGCCAGGAATGGATGGCCCAAGAGTTAAGCAATGGCCATTGACGGAAGAAAAAATAAAAGCATTAGTAGAAATTTGTACAGAAATGGAAAAGGAAGGAAAAATTTCAAAAATTGGGCCTGAAAATCCATATAATACTCCAATATTTGCCATAAAGAAGAAAAACAGTACTAAATGGAGAAAGTTAGTAGATTTCAGAGAACTTAATAAGAGAACTCAAGACTTCTGGGAAGTTCAATTAGGAATACCACATCCAGCAGGGTTAAAAAAGAAAAAATCAGTAACAGTACTGGATGTGGGTGATGCATAYTTTTCAGTTCCCTTAGATAAAGAATTCAGGAAGTATACTGCATTTACCATACCT…	3TC,D4T,None	P	I	S	P	I	E	T	V	P	V	K	L	K	P	G	M	D
56151	5177	B	PhenoSense	2114	Clinical	CA38077	R	=	R	=	R	=	R	=	R	=	R	=	S	=	S	=	NA	NA	NA	NA 1167	5177	CA38077	U.S.	2003	CCCATTAGTTCTATTGAAACTGTACCAGTAAAATTAAAACCGGGAATGGATGGCCCAAAAGTTAAACAATGGCCATTGACAGAAGAAAAGATAAAAGCATTAGTAGAAATTTGTACAGAAATGGAAAAGGAAGGGAAAATTTCAAAAATTGGGCCTGAAAATCCATACAATACTCCAGTATTTGTCATAAAGAGAAAAGACGGTACTAAATGGAGAAAATTAATAGATCTCAGAGAACTTAATAAGAGAACTCAAGACTTCTSGGAAGTCCAATTAGGGATACCACATCCCGCAGGGTTAAAAAAGAAAAAATCAGTAACAGTACTGGATGTGGGTGATGCATATTACTCAATTCCCTTAGATGAAGACTTCAGGAAGTACACTGCATTTACCATACCT…	3TC,ABC,AZT,D4T,DDC,DDI,EFV,TDF	P	I	S	S	I	E	T	V	P	V	K	L	K	P	G	M	D
56173	3902	B	PhenoSense	2114	Clinical	CA38099	R	>	R	=	R	=	R	=	R	=	S	=	R	=	R	=	NA	NA	NA	NA 1167	3902	CA38099	U.S.	2003	CCTATTAGTCCTATTGAAACTGTACCAGTAAAATTAAAGCCAGGAATGGATGGCCCAAAAGTTAAACAATGGCCATTGACAGAAGAAAAAATAAAAGCATTAGTAGAAATTTGTACAGAATTGGAAAAGGAAGGGAAAATTACAAAAATTGGGCCTGAAAACCCATATAATACTCCAGTATTTGCAATAAAGAAAAAAGACAGTACTAAATGGAGAAAATTAGTAGATTTCAGAGAACTTAATAAGAGAACTCAAGACTTCTGGGAAGTTCAATTAGGAATACCACATCCCGCAGGGCTAAAAAAGAACAAATCAGTAACAGTACTGGATGTGGGTGATGCATATTTTTCAGTTCCTTTAGATGAAGACTTCAGGAAGTATACTGCATTTACCATACCT…	3TC,ABC,AZT,D4T,DDI,EFV,TDF	P	I	S	P	I	E	T	V	P	V	K	L	K	P	G	M	D
56197	5042	B	PhenoSense	2114	Clinical	CA38123	R	=	R	=	R	=	R	=	R	=	R	=	R	>	R	>	R	=	R	1167	5042	CA38123	U.S.	2003	CCCATTAGTCCTATTGAAACTGTACCAGTAAAATTAAAGCCAGGAATGGATGGCCCAAAAGTTAAACAATGGCCATTGACAGAAGAAAAAATAAAAGCATTAGTAGAAATTTGTACAGAAATGGAAAAGGAAGGAAAAATTTCAAAAATTGGGCCTGAAAATCCATACAATACTCCAGTATTTGCTATAAAGAAAAAGAACAGCACTAGATGGAGAAAARTAGTAGATTTCAGAGAACTTAATAAGAGAACTCAAGACTTCTGGGAAGTTCAATTAGGAATACCACATCCCGCAGGGATAAAAAAGAACAAATCAGTGACAGTACTGGATGTGGGAGATGCATATTTTTCAGTTCCCTTAGATAAAGAATTCAGGAAGTATACTGCATTTACCATACCT…	3TC,ABC,AZT,D4T,DDI,EFV,TDF	P	I	S	P	I	E	T	V	P	V	K	L	K	P	G	M	D
56205	6501	B	PhenoSense	1167	Clinical	CA38131	R	>	R	=	S	=	S	=	R	=	S	=	S	=	S	=	NA	NA	NA	NA 1167	6501	CA38131	U.S.	2003	CCCATTAGTCCTATTGAAACTGTACCAGTAAAATTAAAGCCAGGAATGGATGGCCCAAAAGTTAAACAATGGCCATTGACAGAAGAAAAAATAAAAGCATTAGTAGAAATTTGTACAGAGATGGAAAAGGAAGGGAAAATTTCAAAAATTGGGCCTGAAAATCCATACAATACTCCAGTATTTGCCATAAAGAAAAAAGACAGTACTAAATGGAGAAAATTAGTAGATTTCAGAGAACTTAATAAGAGAACTCAAGACTTCTGGGAAGTYCAATTAGGAATACCACATCCCTCAGGGTTAAAAARGAAAAAATCAGTAACAGTACTGGATGTGGGAGATGCATATTTTTCAGTTCCCTTAGATGAGAACTTCAGAAAGTATACTGCATTTACCATACCT…	3TC,D4T,None	P	I	S	P	I	E	T	V	P	V	K	L	K	P	G	M	D
56221	1280	B	PhenoSense	2114	Clinical	CA38147	R	=	R	=	R	=	S	=	R	=	R	=	R	>	R	>	NA	NA	NA	NA 1167	1280	CA38147	U.S.	2003	CCCATTAGTCCTATTGAAACTGTACCAGTAAAATTAAAGCCAGGAATGGATGGCCCAAGAGTTAAACAATGGCCATTGACAGAAGAGAAAATAAAAGCATTGATAGAAATTTGTACAGAAATGGAAAAGGAAGGAAAAATTTCAAAAATAGGGCCTGAAAATCCATACAATACTCCAGTATTTGCCATAAAGAAAAAAGACAGTACTAAATGGAGAAAATTAGTAGATTTTAGGGAACTTAATAAGAGAACTCAAGACTTCTGGGAARTTCAATTAGGAATACCACATCCCGCAGGGTTACCAAAGAAYAAATCAGTAACAGTAYTAGATGTGGGTGATGCATACTTTTCAGTTCCCTTAGATAAAGACTTCAGAAAGTATACTGCATTTACCATACCT…	3TC,AZT,Unknown	P	I	S	P	I	E	T	V	P	V	K	L	K	P	G	M	D
56283	14280	B	PhenoSense	2114	Clinical	CA38209	R	>	R	=	R	=	R	=	R	=	R	=	R	=	R	>	NA	NA	NA	NA 1167	14280	CA38209	U.S.	2003	CCCATAAGTCCTATTGAAACTGTACCAGTAAAATTAAAGCCAGGAATGGATGGTCCAAAAGTTAAACAATGGCCATTGACAGAAGAAAAAATAAAAGCATTAGYAGAAATTTGTACAGAAATGGAAAAGGAAGGAAAAATTTCAAGAATTGGGCCTGAGAATCCATAYAATACTCCARTATTTGCCATAAAGAAAAAAAACAGTAMTAGATGGAGAAAATTAGTAGATTTCAGAGAGCTTAATAAGAGAACTCAAGACTTCTGGGAAGTTCAATTAGGAATACCACATCCYGCAGGGTTAAAAAAGAAAAAATTAGCAACAGTACTGGATGTGGGTGATGCATATTTTTCAGTTCCCTTAGACAAGGACTTCAGGAAGTATACTGCATTTACCATACCT…	3TC,D4T,DDI,NVP	P	I	S	P	I	E	T	V	P	V	K	L	K	P	G	M	D
56287	14302	B	PhenoSense	2114	Clinical	CA38213	R	=	R	=	S	=	R	=	R	=	S	=	R	=	R	>	S	=	NA	NA 1167	14302	CA38213	U.S.	2003	CCCATTAGTCCTATTGAAACTGTACCAGTAAAATTAAAGCCAGGAATGGATGGCCCAAAAGTTAAACAATGGCCATTGACAGAAGAAAAAATAAAAGCATTAATAGAAATTTGTACAGAAATGGAAAAGGAAGGAAAAATTTCAAAAATTGGGCCTGAAAATCCATATAATACTCCAGTATTTGCCATAAAGAGAAAAGACAGTACTAAATGGAGAAAATTAGTAGATTTCAGAGAACTTAATAAGAAAACTCARGACTTCTGGGAAGTCCAATTAGGAATACCACATCCCGCAGGGTTAAAAAAGAACAAATCAGTAACAGTACTGGATGTGGGTGATGCATATTTTTCAGTTCCCTTAGATAAAGACTTCAGAAAGTACACTGCATTTACCATACCT…	3TC,AZT,DDI,EFV,NVP,TDF	P	I	S	P	I	E	T	V	P	V	K	L	K	P	G	M	D
56339	14505	B	PhenoSense	2114	Clinical	CA38265	R	>	R	=	S	=	S	=	R	=	S	=	R	>	R	=	R	=	NA	NA 1167	14505	CA38265	U.S.	2003	CCCATTAGTCCTATTGAAACTGTACCAGTAAAATTAAAGCCAGGGATGGATGGCCCAAAGGTTAAACAATGGCCATTGACAGAAGAAAAAATAAAAGCATTAGTAGAAATTTGTACAGAAATGGAAAAGGAAGGGAAAATTTCAAAAATAGGGCCTGAAAACCCATACAATACTCCAGTATTTGCCATAAAGAAAAAAGACAGTAATAAGTGGAGAAAATTAGTAGATTTCAGAGAACTTAATAAAAGAACTCAAGATTTTTGGGAARTTCAATTAGGAATACCACATCCCGCAGGGATAAAAAAGAACAAGTCAGTAACAGTACTGGATGTGGGAGATGCATATTTTTCAGTTCCCTTACATGAAGACTTCAGGAAGTATACTGCATTTACCATACCC…	3TC,DDI,EFV	P	I	S	P	I	E	T	V	P	V	K	L	K	P	G	M	D
56345	14542	B	PhenoSense	2114	Clinical	CA38271	R	>	R	=	R	=	R	=	R	=	R	=	R	=	R	>	NA	NA	NA	NA 1167	14542	CA38271	U.S.	2003	CCCATTAGTCCTATTGARACTGTACCAGTAAAATTAAAACCAGGAATGGAYGGCCCAAAAGTTAAACAATGGCCATTGACAGAAGAAAAAATAAAAGGAYTAGTAGAAATATGTACAGAAYTGGAAAARGAAGGGAAAATTTCAAAAATTGGGCCTGAAAATCCATACAATACTCCAGTGTTTGCCATAAARAAGAAAAACAGTGATAGATGGAGAAAATTAGTAGATTTCAGAGAACTTAATAAAAGAACTCAAGACTTCTGGGAAGTWCAATTAGGAATACCACATCCTGGAGGGTTAAAAAAGAGTAAATCAGTAACAGTACTGGATGTGGGTGATGCATATTTTTCAATTCCCTTAGATAAAGACTTCAGGAARTATACTGCATTCACCATACCT…	3TC,ABC,AZT,D4T,DDC,DDI,NVP,TDF	P	I	S	P	I	E	T	V	P	V	K	L	K	P	G	M	D
56379	16092	B	PhenoSense	1285	Clinical	CA38305	S	=	S	=	S	=	S	=	S	=	S	=	R	=	R	=	NA	NA	NA	NA 1285	16092	CA38305	U.S.	2003	CCCATCAGTCCTATTGAAACTGTACCAGTAAAATTAAAGCCAGGAATGGATGGCCCAAAAGTTAAACAATGGCCATTGACAGAAGAAAAAATAAAAGCATTATTAGAAATCTGTACAGAAATGGAAARGGAAGGGAAAATATCAAAAATTGGGCCTGAAAATCCATACAATACTCCAGTATTTGCCATAAAGAAAAAAGACAGTACTAAATGGAGAAAATTAGTAGATTTCAGAGAACTTAATAAGAAAACTCAAGACTTTTGGGAAGTTCAATTAGGAATACCACATCCGGCAGGGTTAMAAAAGAACAAGTCAGTAACAGTACTGGATGTGGGTGATGCATATTTCTCAGTTCCCTTAGATAAAGAATTCAGGAAGTATACTGCATTCACCATACCT…	RTI,Unknown	P	I	S	P	I	E	T	V	P	V	K	L	K	P	G	M	D
56433	16115	B	PhenoSense	2114	Clinical	CA38359	R	=	R	>	R	>	R	>	R	=	R	=	R	=	R	=	NA	NA	NA	NA 1167	16115	CA38359	U.S.	2003	CCCATCAGTCCTATTGAAACTGTACCAGTAAAATTAAAGCCAGGAATGGATGGCCCCAAAGTTAAACAATGGCCATTGACAGAAGAAAAAATAAATGCATTAGTAGAAATTTGTACAGAATTGGAAAAGGAAGGGAAAATTTCAAAAATTGGGCCTGAAAATCCATACAATACTCCAGTATTTGTCATAAAGAAAAAAGACGGTGCTAAATGGAGAAAATTAGTAGATTTCAGAGAACTAAATAAGAGAACTCAAGACTTCTGGGAAGTTCAATTAGGAATACCACATCCCGCAGGGTTAAAAAAGAAAAAATCAATAACAGTACTGGATGTGGGTGATGCATATTTCTCAGTTCCATTAGATAAAGACTTCAGGAAGTATACTGCATTTACCATACCT…	3TC,AZT,D4T,EFV	P	I	S	P	I	E	T	V	P	V	K	L	K	P	G	M	D
56495	14151	B	PhenoSense	1285	Clinical	CA38421	S	=	S	=	S	=	S	=	S	=	S	=	R	=	R	=	NA	NA	NA	NA 1285	14151	CA38421	U.S.	2003	CCCATTAGTCCTATTGAAACTGTACCAGTAAAATTAAARCCAGGAATGGATGGCCCAAAAGTTAAACAATGGCCATTGACAGAAGAAAAAATAAAAGCATTRATAGAAATTTGTACAGAAATGGAAAAGGAAGGAAAAATTTCAAAAATYGGGCCTGAAAACCCATACAATACTCCAGTATTTGCCATAAAGAAAAAAGACAGTACTAAATGGAGAAAATTAGTAGATTTCAGAGAACTTAACAAGAGAACTCAAGAYTTCTGGGARGTTCAATTAGGAATACCACATCCCGCAGGGTTACAAAAGAAAAAATCAGTAACAGTACTGGATGTGGGTGATGCATATTTCTCAGTTCCCTTAGATAARGACTTCAGGAAGTATACTGCATTTACCATACCT…	3TC,AZT,D4T,EFV,TDF	P	I	S	P	I	E	T	V	P	V	K	L	K	P	G	M	D
56499	4042	B	PhenoSense	2114	Clinical	CA38425	NA	NA	NA	NA	NA	NA	NA	NA	NA	NA	NA	NA	R	>	R	>	NA	NA	NA	NA 1167	4042	CA38425	U.S.	2003	CCCATTAGTCCTATTGAAACTGTACCAGTAAAATTAAAGCCAGGAATGGATGGCCCAAAAGTTAAACAATGGCCATTGTCAGMAGAAAAAATAAAAGCATTAGTAGAAATTTGTACAGAATTGGAAGAGGMAGGAAAAATTTCAARAATTGGGCCTGAAAATCCATATAATACTCCAGTATTTGCYATAAAGAAAAAGRACAGTACTAAATGGAGAAAAKTAGTAGATTTCAGAGAACTCAATAAGAGAACTCAAGACTTTTGGGAAGTTCAATTAGGAATACCACATCCCGCAGGTTTACACAAGAAAAAATCAGTAACAGTGTTGGATGTRGGTGATGCATATTTTTCAATTCCATTAGACGAAGACTTCAGGAARTATACTGCATTTACCATACCT…	3TC,ABC,AZT,D4T,DDC,DLV,EFV,NVP,TDF	P	I	S	P	I	E	T	V	P	V	K	L	K	P	G	M	D
56513	1144	B	PhenoSense	2114	Clinical	CA38439	R	>	R	=	R	=	R	=	R	=	R	=	S	=	S	=	NA	NA	NA	NA 1167	1144	CA38439	U.S.	2003	CCCATTAGTCCTATTGAAACTGTACCAGTAAAATTAAAGCCAGGAATGGATGGCCCAAAAGTKAAACAATGGCCATTGACAGARGAAAAAATAAAAGCATTAATGGAAATYTGTACAGAAATGGAAAAGGAAGGGAAAATTTCAAAAATTGGGCCTGAAAATCCATACAACACTCCAGTATTTGCCATAAAGAAGAAAAACAGTGATAGATGGAGAAAATTAGTAGATTTCAGAGAACTTAATAAGAGAACTCAAGACTTYTGGGAAGTTCAATTAGGAATACCACATCCCGCAGGGTTAAAAAAGAAGAAATCAGTAACAGTACTGGATGTGGGTGATGCATATTTTTCAATTCCYTTAGATGAAGACTTCAGGAAGTATACTGCATTTACAATACCT…	3TC,AZT,D4T,DDC,DDI,NVP	P	I	S	P	I	E	T	V	P	V	K	L	K	P	G	M	D
56577	16182	B	PhenoSense	2114	Clinical	CA38503	R	=	S	=	S	=	S	=	S	=	S	=	R	=	R	>	R	=	NA	NA 1167	16182	CA38503	U.S.	2003	CCCATTAGTCCTATTGAAACTGTACCAGTAAAATTAAAGCCAGGAATGGATGGCCCAAAAGTYAAACAATGGCCATTAACAGAAGAAAAAATAAAAGCATTRRTAGAAATTTGTACAGAAATGGAAAAGGAAGGGAAAATTTCAAAAATTGGGCCTGAAAACCCATACAATACTCCAGTATTTGCCATAAAGAAAAAAGATGGTACTAAATGGAGAAAATTAGTAGATTTCAGAGAACTTAATAAGAGAACTCAAGACTTTTGGGAAGTTCAATTAGGAATACCACATCCCTCAGGGTTAAAAAAGAAAAAATCAGTAACAGTACTGGATGTGGGTGATGCATATTTTTCRGTTCCATTAGATGAGGACTTCAGRAAGTATACTGCATTTACCATACCT…	3TC,AZT,D4T,DDI,NVP	P	I	S	P	I	E	T	V	P	V	K	L	K	P	G	M	D
57001	16384	B	PhenoSense	1167	Clinical	CA38927	R	>	R	=	R	=	S	=	R	=	S	=	R	=	R	>	NA	NA	NA	NA 1167	16384	CA38927	U.S.	2003	CCCATTAGTCCTATTGAAACTGTACCAGTAAAATTAAAGCCAGGAATGGATGGCCCCAAAGTTAAACAATGGCCATTGACAGAAGAAAAAATAAAAGCATTAGTAGAAATTTGTACAGAAATGGAAAAGGAAGGAAAAATTTCAAAAATTGGGCCTGAAAATCCATACAATACTCCAGTATTTGCCATAAAGAAAAAGGACRGTACTAAATGGAGAAAGTTAGTAGATTTCAGAGAACTTAATAAGAAAACTCAAGACTTCTGGGAAGTTCAATTAGGAATACCACATCCCGCAGGGTTAAAAAAGAAAAAATCAGTAACAGTACTGGATGTGGGTGATGCATATTTTTCAGTTCCCTTAGATAAAGACTTCAGGAAGTATACTGCATTTACTATACCT…	3TC,AZT,NVP	P	I	S	P	I	E	T	V	P	V	K	L	K	P	G	M	D
57113	1329	B	PhenoSense	2114	Clinical	CA39039	R	>	R	=	S	=	S	=	R	=	S	=	R	>	R	>	NA	NA	NA	NA 1167	1329	CA39039	U.S.	2003	CCCATTAGTCCTATTGAAACTGTACCAGTAAAATTAAAGCCAGGAATGGATGGTCCAAAAGTTAAACAATGGCCACTGACAGAAGAAAAAATAAAAGCATTAAGAGAAATTTGTGCAGAAATGGAAAAGGAAGGGAAAATTTCAAAAATCGGGCCTGAAAATCCATACAATACTCCAGTATTTGCCATAAAGAAAAAAGACAGTACTAAATGGAGAAAATTAGTAGATTTTAGAGAACTTAATAAAAGAACTCAAGACTTCTGGGAAGTTCAATTAGGAATACCACATCCCGCAGGGTTAAAACAGAACAAATCAGTAACAGTACTGGATGTGGGGGATGCATATTTTTCAGTTCCCTTAGATAAAGAATTCAGGAAGTACACTGCATTTACCATTCCT…	3TC,AZT,D4T,EFV,Unknown	P	I	S	P	I	E	T	V	P	V	K	L	K	P	G	M	D
57268	16503	B	PhenoSense	1285	Clinical	CA39194	R	>	R	=	R	=	S	=	R	=	S	=	S	=	S	=	NA	NA	NA	NA 1285	16503	CA39194	U.S.	2003	CCCATTAGTCCTATTGAAACTGTACCAGTAAAATTAAAACCAGGAATGGACGGCCCAAAAGTTAAACAATGGCCATTAACAGAGGAAAAAATAAAAGCCTTAGTAGAAATTTGCACAGAAATGGAAAAAGAAGGGAAAATTTCAAAAATTGGGCCTGAAAATCCATACAATACTCCAGTATTTGCCATAAAGAAGAAAAACAGTACTAGATGGAGAAAATTAGTAGATTTCAGAGAACTTAATAAGAGAACTCAAGACTTCTGGGAAGTTCAATTAGGAATACCACATCCCGCAGGGTTAAAAAAGAAAAAATCAGTAACAGTACTGGATGTGGGTGATGCATATTTTTCAGTTCCCTTGGACAAAGACTTTAGGAAGTATACAGCATTTACCATACCT…	RTI,Unknown	P	I	S	P	I	E	T	V	P	V	K	L	K	P	G	M	D
58895	4125	B	PhenoSense	2114	Clinical	CA40821	R	=	R	=	R	=	R	=	R	=	R	=	R	=	R	=	NA	NA	NA	NA 1167	4125	CA40821	U.S.	2003	CCCATTAGTCCTATTRATACTGTACCAGTAAAATTAAAGCCAGGAATGGATGGCCCAAAAGTTAAACAATGGCCATTGACAGAAGAAAAAATAAAAGCATTAGTAGAAATTTGTACAGAACTGGAAAAGGARGGAAARATTTCAAAAATTGGGCCTGAAAATCCATACAATACTCCAGTATTTGCCATAAAGAAAAAGGACAGTACYAAATGGAGAAAATTAGTAGATTTCAGAGAACTTAATAAGAGAACTCAAGACTTCTGGGAAGTTCAATTAGGAATACCACATCCCTCAGGGTTAAAAAAGARCAAATCAGTAACAGTACTGGATGTGGGTGATGCATATTTCTCAGTTCCCTTAGATGAAAACTTCAGRAAGTATACTGCATTTACCATACCT…	3TC,ABC,AZT,D4T,EFV,NVP	P	I	S	P	I	D	T	V	P	V	K	L	K	P	G	M	D
59313	4899	B	PhenoSense	2114	Clinical	CA41241	R	>	R	=	R	=	R	=	R	=	R	=	R	>	R	>	NA	NA	NA	NA 1167	4899	CA41241	U.S.	2003	CCCATTAGTCCTATTGAAACTGTACCAGTAAAATTAAAGCCAGGAATGGATGGCCCAAAAGTTAAACARTGGCCATTGACAGAAGAAAAAATAAAAGCATTAGTAGAAATTTGTACAGAAYTGGAAAAGGAAGGAAAAATTTCAAAAATTGGGCCTGAAAATCCATACAATACTCCAGTATTTGCCATAAAGAAAAAAGACAGTACTAAATGGAGAAAAATAGTAGATTTCAGAGAACTTAATAAAAGAACTCAAGACTTCTGGGAAGTTCAATTAGGAATACCACATCCCGCAGGGTTAAAARGAAACAGATCAGTAACAATACTGGATGTGGGTGATGCATATTTTTCAGTTCCTTTAGATGAAGACTTCAGGAAGTATACTGCATTTACCATACCT…	3TC,ABC,AZT,D4T,DDI,EFV,NVP,Unknown	P	I	S	P	I	E	T	V	P	V	K	L	K	P	G	M	D
59345	1147	B	PhenoSense	1167	Clinical	CA41273	R	>	R	=	R	=	R	=	R	=	R	=	S	=	R	=	NA	NA	NA	NA 1167	1147	CA41273	U.S.	2003	CCCATTAGTCCTATTGAAACTGTACCAGTAAAATTAAAGCCAGGAATGGATGGCCCAAAAGTTAAACAATGGCCATTGACAGAAGAAAAAATAAAAGCATTAGTAGAAATTTGTACAGAACTGGAAAAGGAAGGAAAAATTTCAAAGATTGGGCCTGAAAATCCATATAATACTCCAATATTTGCCATAAAGAAGAAAAACAGTAATAGATGGAGAAAATTAGTAGATTTCAGAGAACTTAATAAGAGAACTCAGGACTTCTGGGAAGTCCAATTAGGAATACCACATCCTGCAGGGTTACACAAGAAAAAATCAGTAACAGTACTGGATGTGGGTGATGCATACTTTTCAGTTCCATTAGACAAAGAATTCAGGAAGTATACTGCATTTACCATACCC…	3TC,AZT,D4T,DDC,DDI,EFV,NVP,TDF	P	I	S	P	I	E	T	V	P	V	K	L	K	P	G	M	D
59355	9752	B	PhenoSense	2114	Clinical	CA41283	R	=	S	=	R	=	R	=	S	=	R	=	S	=	S	=	NA	NA	NA	NA 1167	9752	CA41283	U.S.	2003	CCCATTAGTCCTATTGAAACTGTACCAGTAAAATTAAAACCAGGAATGGATGGCCCAAAARTTAAACAATGGCCATTGACAGAAGAAAAAATAAAAGCATTAGTAGAAATTTGTACAGAAATGGAAAAAGAAGGGAAAATTTCAAAAATTGGGCCTGAAAATCCATACAATACTCCAGTATTTGCCATAAAGAAAAAAAACAGTAGTAGATGGAGAAAATTAGTAGATTTCAGAGAACTTAATAAGAGAACTCAAGACTTCTGGGAAGTTCAATTAGGAATACCACATCCCGCAGGGTTAAAAAAGAAAAAATCAGTAACAGTACTAGATGTGGGTGATGCATATTTTTCAGTTCCCTTAGATAAAGATTTCAGGAAGTATACTGCATTTACTATACCT…	3TC,D4T,None,TDF	P	I	S	P	I	E	T	V	P	V	K	L	K	P	G	M	D
60097	18018	B	PhenoSense	2114	Clinical	KSC-6	R	>	R	=	R	=	R	=	R	=	R	=	R	=	R	>	NA	NA	NA	NA 1167	18018	KSC-6	U.S.	< 2002		NNRTI,NRTI	P	I	S	P	I	E	T	V	P	V	K	L	K	P	G	M	D
60101	18020	B	PhenoSense	1285	Clinical	KSC-8	R	=	R	=	R	>	R	=	R	=	R	=	S	=	R	=	NA	NA	NA	NA 1285	18020	KSC-8	U.S.	< 2003		RTI	P	I	S	P	I	E	T	V	P	V	K	L	K	P	G	M	D
60858	17599	B	PhenoSense	1167	Clinical	CA42786	R	=	R	=	S	=	R	=	R	=	S	=	S	=	S	=	NA	NA	NA	NA 1167	17599	CA42786	U.S.	2004	CCCATTAGTCCTATTGAAACTGTACCAGTAAAATTAAAGCCAGGAATGGATGGCCCAAAAGTKAAACAATGGCCATTGACAGARGAAAAAATAAAAGCATTAATAGAAATTTGTACAGAAATGGAAAAGGAAGGAAAAATTACAAAAATTGGGCCTGAAAATCCATACAATACTCCAGTRTTTGCCATAAAGARAAAAGAYRGTACTAAATGGAGGAAAKTAGTAGACTTCAGAGAACTTAATAAGAGAACTCAAGAYTTCTGGGAAGTTCARTTAGGAATACCACATCCTGCAGGRTTAAAAAAGAAAAAGTCAGTAACAGTACTRGATGTGGGTGATGCATATTTTTCARTTCCYTTAGACAAAGAATTCAGRAAGTATACTGCATTTACCATACCT…	3TC,D4T,DDI,EFV,TDF	P	I	S	P	I	E	T	V	P	V	K	L	K	P	G	M	D
61140	18460	B	PhenoSense	1285	Clinical	SR196077	R	>	R	=	S	=	S	=	R	=	S	=	NA	NA	NA	NA	NA	NA	NA	NA 1285	18460	SR196077	U.S.	< 2003	CCCATTAGTCCTATTGAAACTGTACCAGTAAAATTGAAGCCAGGAATGGATGGCCCAAAAGTGAAACAATGGCCATTGACAGAAGAAAAAATAAAAGCATTAGTAGAAATTTGTACAGAAATGGAAAAGGAAGGGAAAATTTCAAAAATTGGGCCTGAAAATCCATACAATACTCCAGTATTTGCTATAAAGAARAAAGATAGTACTAAATGGAGAAAATTAGTAGATTTCAGAGAACTGAATAAGAGAACTCAAGACTTCTGGGAAGTTCAGTTAGGAATACCACATCCTGCAGGGTTAAAAAAGARYAAATCAGTAACAGTACTGGATGTGGGTGATGCATACTTCTCAGTKCCCTTAGATGAAGACTTCAGAAAGTATACTGCATTTACCATACCT…	RTI	P	I	S	P	I	E	T	V	P	V	K	L	K	P	G	M	D
61154	18467	B	PhenoSense	1285	Clinical	SR149695	R	>	R	=	S	=	S	=	R	=	S	=	S	=	S	=	NA	NA	NA	NA 1285	18467	SR149695	U.S.	< 2002	CCCATTAGTCCTATTGAGACTGTACCAGTAAAATTGAAGCCAGGAATGGATGGCCCAAAAGTGAAACAATGGCCATTGACAGAAGAAAAAATAAAAGCATTAGTAGAAATTTGCACAGAAATGGAAAAGGAAGGGAAAATTTCAAAAATTGGGCCTGAAAATCCATACAATACTCCAGTATTTGCTATAAAGAAAAAAGATAGTACTAAATGGAGAAAATTAGTAGATTTCAGAGAAYTGAATAAGAGAACTCAAGACTTCTGGGAAGTTCAGTTRGGAATACCACATCCTGCAGGGTTAAAAAAGAAAAAATCAGTAACAGTACTGGATGTGGGTGATGCATACTTCTCAGTTCCCTTAGATGAAGACTTCAGAAAGTATACKGCATTTACCATACCT…	RTI	P	I	S	P	I	E	T	V	P	V	K	L	K	P	G	M	D
66243	1144	B	PhenoSense	1167	Clinical	CA48172	R	>	R	=	R	=	R	=	R	=	S	=	S	=	S	=	NA	NA	NA	NA 1167	1144	CA48172	U.S.	2004	CCCATTAGTCCTATTGAAACTGTACCAGTAAAATTAAAGCCAGGAATGGATGGCCCAAAAGTTAAACAATGGCCATTGACAGARGAAAAAATAAAAGCATTAATGGAAATTTGTACAGAAATGGAAAAGGAAGGGAAAATTTCAAAAATTGGGCCTGAAAATCCATACAACACTCCAGTATTTGCCATAAAGAAGAAAAACAGTGATAGATGGAGAAAATTAGTAGATTTCAGAGAACTTAATAAGAGAACTCAAGACTTYTGGGAAGTTCAATTAGGAATACCACATCCCGCAGGGTTAAAAAAGAAGAAATCAGTAACAGTACTGGATGTGGGTGATGCATATTTTTCAATTCCCTTAGATGAAGACTTCAGGAAGTATACTGCATTYACAATACCT…	3TC,AZT,D4T,DDC,DDI,NVP,TDF	P	I	S	P	I	E	T	V	P	V	K	L	K	P	G	M	D
66267	1289	B	PhenoSense	1167	Clinical	CA48196	R	>	R	=	S	=	S	=	R	=	S	=	S	=	S	=	NA	NA	NA	NA 1167	1289	CA48196	U.S.	2004	CCCATTAGTCCTATTGAAACTGTACCAGTAAAATTAAAGCCAGGAATGGATGGCCCAAGAGTTAAACAATGGCCWTTGACAGAAGAGAAAATAAAAGCATTAATAGAAATTTGTACAGAAATGGAAAAGGAAGGAAAAATTTCAAAAATTGGGCCCGAAAATCCATACAATACTCCAGTATTTGCCATAAAGAAAAAGAACAGTACTGGATGGAGAAAATTAGTAGATTTCAGAGAACTTAATAAGAGAACTCAAGACTTCTGGGAAGTTCAATTAGGAATACCACATCCCGCAGGATTAAAAAAGAAAAAGTCAGTAACAGTACTGGATGTGGGTGATGCATATTTCTCAGTTCCCTTAGATAAAGACTTCAGGAAGTATACTGCATTCACCATACCT…	3TC,AZT,D4T,DDI,EFV,TDF,Unknown	P	I	S	P	I	E	T	V	P	V	K	L	K	P	G	M	D
66497	21056	B	PhenoSense	1285	Clinical	CA48426	R	>	R	=	R	=	R	=	R	=	R	=	S	=	S	=	NA	NA	NA	NA 1285	21056	CA48426	U.S.	2004	CCCATTAGTCCTATTGAAACTGTACCAGTAAAATTAAAGCCAGGAATGGATGGCCCAAAAGTTAAACAATGGCCATTGACAGAAGAAAAAATAAAAGCATTAGTAGACATTTGTACAGAAATGGAAAAGGAAGGRAAAATTTCAAAAATTGGGCCTGAAAATCCATACAATACTCCAGTATTTGCCATAAAGAAAAAARACAGTACTARATGGAGAAAATTAGTAGATTTCAGAGAACTTAATAAGAGAACTCAAGACTTCTGGGAAGTYCAATTAGGAATACCACATCCTGCAGGGTTAAAAAAGAAAAAATCAGTAACAGTACTGGATGTGGGTGATGCATATTTTTCAGTTCCCTTAGATRAAGACTTCAGGAAGTATACTGCATTYACCATACCT…	3TC,ABC,AZT,None	P	I	S	P	I	E	T	V	P	V	K	L	K	P	G	M	D
68979	4303	B	PhenoSense	1285	Clinical	CA50893	R	=	R	=	R	=	R	=	R	=	R	=	S	=	S	=	NA	NA	NA	NA 1285	4303	CA50893	U.S.	2004	CCCATTAGTCCTATTGAAACTGTACCAGTAAAATTAAAGCCAGGAATGGATGGCCCAAGAGTTAAACAATGGCCATTGACAGAAGAAAAAATAAAAGCATTAGTAGAAATTTGTACAGAATTGGAAMASGATGGGAAAATTTCAAAAATTGGGCCTGAAAATCCATACAATACTCCAGTATTTGCCATAAAGAAAAAGAACAGTACTAAATGGAGAAAAATAGTAGATTTCAGAGAACTYAATAAAAGAACTCAAGATTTCTGGGAAGTTCAATTAGGAATACCACACCCGGCAGGGTTAAAAAAGAAAAAATCAGTAACAGTACTRGATGTGGGTGATGCATATTTTTCAATTCCCTTAGATAAAGACTTCAGGAAGTATACTGCATTTACCATACCC…	3TC,ABC,AZT,D4T,DDC,DDI,EFV,TDF	P	I	S	P	I	E	T	V	P	V	K	L	K	P	G	M	D
68993	8331	B	PhenoSense	1285	Clinical	CA50907	R	=	R	=	R	=	R	=	R	=	R	=	S	=	S	=	NA	NA	NA	NA 1285	8331	CA50907	U.S.	2004	CCCATTAGTCCTATTGAAACTGTACCAGTAAAATTAAAGCCAGGAATGGATGGCCCAAAAGTTAAGCAATGGCCATTGACAGAGGAAAAAATAAAAGCATTAGTAGAAATTTGTACAGAGATGGAAAAGGAAGGAAAAATTTCAAAAATTGGGCCTGAAAATCCATACAATACTCCAGTATTTGCCATAAGGAAAAAGAACAGTACTAGATGGAGAAAATTAGTAGATTTTAGAGAACTTAATAAGAGAACTCAAGACTTCTGGGAAGTTCAATTAGGAATACCACATCCTGCAGGGTTAAAAAAGAAAAAATCAGTAACAGTGCTAGACGTGGGTGATGCATATTTCTCAGTTCCCTTAGATAAAGACTTCAGGAAGTATACTGCATTTACCATACCT…	3TC,ABC,D4T,DDI,None,TDF	P	I	S	P	I	E	T	V	P	V	K	L	K	P	G	M	D
69029	14258	B	PhenoSense	1285	Clinical	CA50943	R	=	R	=	R	=	R	=	R	=	R	=	S	=	S	=	NA	NA	NA	NA 1285	14258	CA50943	U.S.	2004	CCTATTAGTCCTATTGAAACTGTACCAGTGAAATTAAAGCCAGGAATGGATGGCCCAAGAGTTAAACAATGGCCACTGACAGAAGAAAAAATAAAAGCATTAGTAGAAATTTGTACAGAGTTGGAAAAGGAAGGAAAAATTTCAAAAATTGGGCCTGAAAATCCATACAATACTCCARTATTTGCCATAAAGAAAAARAACAGTACTAGATGGAGAAAATTAGTAGATTTCAGGGAACTTAATAAGAGAACTCAAGACTTCTGGGAAGTTCAATTAGGAMTACCACATCCCGCAGGATTAAAAAAGAAAAAATCAGTAACAGTACTAGATGTGGGTGATGCATATTTTTCAGTTCCCTTAGATGAAGGCTTTAGGAAGTATACTGCATTTACCATACCT…	3TC,ABC,AZT,Unknown	P	I	S	P	I	E	T	V	P	V	K	L	K	P	G	M	D
74947	9150	B	PhenoSense	1210	Clinical	6376_d427	R	=	R	=	R	=	R	=	R	=	NA	NA	R	=	R	=	NA	NA	NA	NA 1210	9150	6376_d427	U.S.	< 1999		NRTI,NVP,RTI	P	I	S	P	I	E	T	V	P	V	K	L	K	P	G	M	D
74949	9150	B	PhenoSense	1210	Clinical	6376_d508	R	=	R	=	R	=	R	=	R	=	NA	NA	R	=	R	=	NA	NA	NA	NA 1210	9150	6376_d508	U.S.	< 1999		NRTI,NVP,RTI	P	I	S	P	I	E	T	V	P	V	K	L	K	P	G	M	D
75021	24351	B	PhenoSense	1210	Clinical	8256_d1	R	=	R	=	R	=	R	=	R	=	NA	NA	S	=	R	=	NA	NA	NA	NA 1210	24351	8256_d1	U.S.	< 1998		NRTI,None	P	I	S	P	I	E	T	V	P	V	K	L	K	P	G	M	D
75029	24351	B	PhenoSense	1210	Clinical	8256_d841	S	=	S	=	R	=	S	=	S	=	NA	NA	R	=	R	=	NA	NA	NA	NA 1210	24351	8256_d841	U.S.	< 2000		NRTI,NVP	P	I	S	P	I	E	T	V	P	V	K	L	K	P	G	M	D
75031	24351	B	PhenoSense	1210	Clinical	8256_d1097	S	=	S	=	S	=	S	=	S	=	NA	NA	S	=	R	=	NA	NA	NA	NA 1210	24351	8256_d1097	U.S.	< 2001		NRTI,NVP	P	I	S	P	I	E	T	V	P	V	K	L	K	P	G	M	D
75033	24337	B	PhenoSense	1210	Clinical	8265_d1	R	=	R	=	S	=	S	=	R	=	NA	NA	R	=	R	=	NA	NA	NA	NA 1210	24337	8265_d1	U.S.	< 1998		NRTI,None	P	I	S	P	I	E	T	V	P	V	K	L	K	P	G	M	D
75035	24337	B	PhenoSense	1210	Clinical	8265_d776	S	=	S	=	S	=	S	=	S	=	NA	NA	R	=	R	>	NA	NA	NA	NA 1210	24337	8265_d776	U.S.	< 2000		NRTI,NVP	P	I	S	P	I	E	T	V	P	V	K	L	K	P	G	M	D
75037	24337	B	PhenoSense	1210	Clinical	8265_d1104	S	=	S	=	S	=	S	=	S	=	NA	NA	R	=	R	=	NA	NA	NA	NA 1210	24337	8265_d1104	U.S.	< 2001		NRTI,NVP	P	I	S	P	I	E	T	V	P	V	K	L	K	P	G	M	D
75041	24331	B	PhenoSense	1210	Clinical	8985_d1	R	=	R	=	R	=	R	=	R	=	NA	NA	R	>	R	>	NA	NA	NA	NA 1210	24331	8985_d1	U.S.	< 1998		NRTI,None	P	I	S	P	I	E	T	V	P	V	K	L	K	P	G	M	D
75043	24331	B	PhenoSense	1210	Clinical	8985_d330	R	=	R	=	R	=	R	=	R	=	NA	NA	R	>	R	>	NA	NA	NA	NA 1210	24331	8985_d330	U.S.	< 1998		NRTI,NVP	P	I	S	P	I	E	T	V	P	V	K	L	K	P	G	M	D
75047	24328	B	PhenoSense	1210	Clinical	9004_d337	S	=	S	=	S	=	S	=	S	=	NA	NA	R	=	R	=	NA	NA	NA	NA 1210	24328	9004_d337	U.S.	< 1998		NRTI,NVP	P	I	S	P	I	E	T	V	P	V	K	L	K	P	G	M	D
75049	24343	B	PhenoSense	1210	Clinical	9014_d1	R	=	R	=	R	=	R	=	R	=	NA	NA	S	=	S	=	NA	NA	NA	NA 1210	24343	9014_d1	U.S.	< 1998		NRTI,None	P	I	S	P	I	E	T	V	P	V	K	L	K	P	G	M	D
75051	24343	B	PhenoSense	1210	Clinical	9014_d315	R	=	R	=	R	=	R	=	R	=	NA	NA	R	=	R	=	NA	NA	NA	NA 1210	24343	9014_d315	U.S.	< 1998		NRTI,NVP	P	I	S	P	I	E	T	V	P	V	K	L	K	P	G	M	D
75055	24345	B	PhenoSense	1210	Clinical	9019_d349	R	=	R	=	S	=	S	=	R	=	NA	NA	R	=	R	=	NA	NA	NA	NA 1210	24345	9019_d349	U.S.	< 1998		NRTI,NVP	P	I	S	P	I	E	T	V	P	V	K	L	K	P	G	M	D
75057	24346	B	PhenoSense	1210	Clinical	9035_d334	R	=	R	=	S	=	R	=	R	=	NA	NA	R	=	R	>	NA	NA	NA	NA 1210	24346	9035_d334	U.S.	< 1998		NRTI,NVP	P	I	S	P	I	E	T	V	P	V	K	L	K	P	G	M	D
75059	24335	B	PhenoSense	1210	Clinical	9049_d221	R	=	R	=	R	=	R	=	R	=	NA	NA	R	=	R	>	NA	NA	NA	NA 1210	24335	9049_d221	U.S.	< 1998		NRTI,NVP	P	I	S	P	I	E	T	V	P	V	K	L	K	P	G	M	D
75061	24349	B	PhenoSense	1210	Clinical	9053_d1	R	=	R	=	R	=	R	=	R	=	NA	NA	S	=	S	=	NA	NA	NA	NA 1210	24349	9053_d1	U.S.	< 1998		NRTI,None	P	I	S	P	I	E	T	V	P	V	K	L	K	P	G	M	D
75063	24349	B	PhenoSense	1210	Clinical	9053_d233	R	=	R	=	R	=	R	=	R	=	NA	NA	R	=	R	=	NA	NA	NA	NA 1210	24349	9053_d233	U.S.	< 1998		NRTI,NVP	P	I	S	P	I	K	T	V	P	V	K	L	K	P	G	M	D
75067	24326	B	PhenoSense	1210	Clinical	9079_d344	S	=	S	=	S	=	S	=	S	=	NA	NA	R	=	R	=	NA	NA	NA	NA 1210	24326	9079_d344	U.S.	< 1998		NRTI,NVP	P	I	S	P	I	E	T	V	P	V	K	L	K	P	G	M	D
75069	24339	B	PhenoSense	1210	Clinical	9085_d1	R	=	R	=	R	=	R	=	R	=	NA	NA	S	=	R	=	NA	NA	NA	NA 1210	24339	9085_d1	U.S.	< 1998		NRTI,None	P	I	S	P	I	E	T	V	P	V	K	L	K	P	G	M	D
75071	24339	B	PhenoSense	1210	Clinical	9085_d316	R	=	R	=	R	=	R	=	R	=	NA	NA	R	=	R	=	NA	NA	NA	NA 1210	24339	9085_d316	U.S.	< 1998		NRTI,NVP	P	I	S	P	I	E	T	V	P	V	K	L	K	P	G	M	D
75073	24340	B	PhenoSense	1210	Clinical	9086_d356	S	=	S	=	S	=	S	=	S	=	NA	NA	S	=	S	=	NA	NA	NA	NA 1210	24340	9086_d356	U.S.	< 1998		NRTI,NVP	P	I	S	P	I	D	T	V	P	V	K	L	K	P	G	M	D
75075	24325	B	PhenoSense	1210	Clinical	9095_d1	R	=	R	=	S	=	S	=	R	=	NA	NA	S	=	S	=	NA	NA	NA	NA 1210	24325	9095_d1	U.S.	< 1998		NRTI,None	P	I	S	P	I	E	T	V	P	V	K	L	K	P	G	M	D
75077	24325	B	PhenoSense	1210	Clinical	9095_d337	R	=	R	=	S	=	S	=	R	=	NA	NA	R	=	R	=	NA	NA	NA	NA 1210	24325	9095_d337	U.S.	< 1998		NRTI,NVP	P	I	S	P	I	E	T	V	P	V	K	L	K	P	G	M	D
75079	24330	B	PhenoSense	1210	Clinical	9113_d1	R	=	R	=	R	=	R	=	R	=	NA	NA	S	=	S	=	NA	NA	NA	NA 1210	24330	9113_d1	U.S.	< 1998		NRTI,None	P	I	S	P	I	E	T	V	P	V	K	L	K	P	G	M	D
75081	24330	B	PhenoSense	1210	Clinical	9113_d339	R	=	R	=	R	=	S	=	R	=	NA	NA	R	=	R	=	NA	NA	NA	NA 1210	24330	9113_d339	U.S.	< 1998		NRTI,NVP	P	I	S	P	I	E	T	V	P	V	K	L	K	P	G	M	D
75083	24344	B	PhenoSense	1210	Clinical	9124_d1	R	=	R	=	R	=	R	=	R	=	NA	NA	S	=	S	=	NA	NA	NA	NA 1210	24344	9124_d1	U.S.	< 1998		NRTI,None	P	I	S	P	I	E	T	V	P	V	K	L	K	P	G	M	D
75089	24344	B	PhenoSense	1210	Clinical	9124_d339	R	=	R	=	R	=	R	=	R	=	NA	NA	R	=	R	>	NA	NA	NA	NA 1210	24344	9124_d339	U.S.	< 1998		NRTI,NVP	P	I	S	P	I	E	T	V	P	V	K	L	K	P	G	M	D
75091	24348	B	PhenoSense	1210	Clinical	9126_d299	R	=	S	=	S	=	S	=	R	=	NA	NA	R	=	R	=	NA	NA	NA	NA 1210	24348	9126_d299	U.S.	< 1998		NRTI,NVP	P	I	S	P	I	E	T	V	P	V	K	L	K	P	G	M	D
75093	24334	B	PhenoSense	1210	Clinical	9154_d1	R	=	R	=	S	=	S	=	R	=	NA	NA	S	=	S	=	NA	NA	NA	NA 1210	24334	9154_d1	U.S.	< 1998		NRTI,None	P	I	S	P	I	E	T	V	P	V	K	L	K	P	G	M	D
75095	24334	B	PhenoSense	1210	Clinical	9154_d168	R	=	R	=	S	=	S	=	R	=	NA	NA	R	=	R	=	NA	NA	NA	NA 1210	24334	9154_d168	U.S.	< 1998		NRTI,NVP	P	I	S	P	I	E	T	V	P	V	K	L	K	P	G	M	D
75097	24350	B	PhenoSense	1210	Clinical	9163_d1	R	=	R	=	R	=	R	=	R	=	NA	NA	S	=	S	=	NA	NA	NA	NA 1210	24350	9163_d1	U.S.	< 1998		NRTI,None	P	I	S	P	I	E	T	V	P	V	K	L	K	P	G	M	D
75099	24350	B	PhenoSense	1210	Clinical	9163_d358	R	=	R	=	S	=	R	=	R	=	NA	NA	S	=	R	=	NA	NA	NA	NA 1210	24350	9163_d358	U.S.	< 1998		NRTI,NVP	P	I	S	P	I	E	T	V	P	V	K	L	K	P	G	M	D
75101	24336	B	PhenoSense	1210	Clinical	9172_d1	R	=	R	=	R	=	R	=	R	=	NA	NA	S	=	R	=	NA	NA	NA	NA 1210	24336	9172_d1	U.S.	< 1998		NRTI,None	P	I	S	P	I	E	T	V	P	V	K	L	K	P	G	M	D
75103	24336	B	PhenoSense	1210	Clinical	9172_d330	R	=	R	=	R	=	R	=	R	=	NA	NA	R	=	R	=	NA	NA	NA	NA 1210	24336	9172_d330	U.S.	< 1998		NRTI,NVP	P	I	S	P	I	E	T	I	P	V	K	L	K	P	G	M	D
75105	24354	B	PhenoSense	1210	Clinical	9182_d1	R	=	R	=	R	=	R	=	R	=	NA	NA	S	=	S	=	NA	NA	NA	NA 1210	24354	9182_d1	U.S.	< 1998		NRTI,None	P	I	S	P	I	E	T	V	P	V	K	L	K	P	G	M	D
75107	24354	B	PhenoSense	1210	Clinical	9182_d359	R	=	R	=	R	=	R	=	R	=	NA	NA	R	=	R	>	NA	NA	NA	NA 1210	24354	9182_d359	U.S.	< 1998		NRTI,NVP	P	I	S	P	I	E	T	V	P	V	K	L	K	P	G	M	D
75109	24327	B	PhenoSense	1210	Clinical	9189_d1	R	=	R	=	R	=	R	=	R	=	NA	NA	S	=	S	=	NA	NA	NA	NA 1210	24327	9189_d1	U.S.	< 1998		NRTI,None	P	I	S	P	I	E	T	V	P	V	K	L	K	P	G	M	D
75111	24327	B	PhenoSense	1210	Clinical	9189_d175	R	=	R	=	R	=	R	=	R	=	NA	NA	R	=	R	>	NA	NA	NA	NA 1210	24327	9189_d175	U.S.	< 1998		NRTI,NVP	P	I	S	P	I	E	T	V	P	V	K	L	K	P	G	M	D
75113	24329	B	PhenoSense	1210	Clinical	9200_d340	R	=	R	=	S	=	S	=	R	=	NA	NA	R	=	R	=	NA	NA	NA	NA 1210	24329	9200_d340	U.S.	< 1998		NRTI,NVP	P	I	S	P	I	E	T	V	P	V	K	L	K	P	G	M	D
75115	24332	B	PhenoSense	1210	Clinical	9208_d362	R	=	R	=	S	=	S	=	R	=	NA	NA	S	=	S	=	NA	NA	NA	NA 1210	24332	9208_d362	U.S.	< 1998		NRTI,NVP	P	I	S	P	I	E	T	V	P	V	K	L	K	P	G	M	D
75119	24333	B	PhenoSense	1210	Clinical	9226_d167	S	=	S	=	R	=	S	=	S	=	NA	NA	R	=	R	=	NA	NA	NA	NA 1210	24333	9226_d167	U.S.	< 1998		NRTI,NVP	P	I	S	P	I	E	T	V	P	V	K	L	K	P	G	M	D
75121	24347	B	PhenoSense	1210	Clinical	9231_d1	R	=	R	=	S	=	S	=	R	=	NA	NA	S	=	R	=	NA	NA	NA	NA 1210	24347	9231_d1	U.S.	< 1998		NRTI,None	P	I	S	P	I	E	T	V	P	V	K	L	K	P	G	M	D
75123	24347	B	PhenoSense	1210	Clinical	9231_d268	R	=	R	=	S	=	S	=	R	=	NA	NA	R	=	R	>	NA	NA	NA	NA 1210	24347	9231_d268	U.S.	< 1998		NRTI,NVP	P	I	S	P	I	E	T	V	P	V	K	L	K	P	G	M	D
75127	24338	B	PhenoSense	1210	Clinical	9246_d344	R	=	R	=	S	=	S	=	R	=	NA	NA	R	=	R	=	NA	NA	NA	NA 1210	24338	9246_d344	U.S.	< 1998		NRTI,NVP	P	I	S	P	I	E	T	V	P	V	K	L	K	P	G	M	D
75129	24353	B	PhenoSense	1210	Clinical	9255_d1	R	=	S	=	R	=	R	=	R	=	NA	NA	S	=	S	=	NA	NA	NA	NA 1210	24353	9255_d1	U.S.	< 1998		NRTI,None	P	I	S	P	I	E	T	V	P	V	K	L	K	P	G	M	D
75131	24353	B	PhenoSense	1210	Clinical	9255_d279	S	=	S	=	R	=	R	=	R	=	NA	NA	R	=	R	=	NA	NA	NA	NA 1210	24353	9255_d279	U.S.	< 1998		NRTI,NVP	P	I	S	P	I	E	T	V	P	V	K	L	K	P	G	M	D
75133	24341	B	PhenoSense	1210	Clinical	9287_d1	R	=	R	=	R	=	R	=	R	=	NA	NA	S	=	S	=	NA	NA	NA	NA 1210	24341	9287_d1	U.S.	< 1998		NRTI,None	P	I	S	P	I	E	T	V	P	V	K	L	K	P	G	M	D
75135	24341	B	PhenoSense	1210	Clinical	9287_d337	R	=	R	=	R	=	R	=	R	=	NA	NA	S	=	R	=	NA	NA	NA	NA 1210	24341	9287_d337	U.S.	< 1998		NRTI,NVP	P	I	S	P	I	E	T	V	P	V	K	L	K	P	G	M	D
75717	4900	B	PhenoSense	1285	Clinical	CA57630	R	=	R	=	R	=	R	=	R	=	R	=	S	=	S	=	NA	NA	NA	NA 1285	4900	CA57630	U.S.	2005	CCTATCAGTCCTATTGAAACTGTACCAGTAAAATTAAAGCCAGGAATGGATGGCCCAAAAGTTAAACAATGGCCATTGACAGAAGAGAAAATAAAAGCATTAGTAGAAATTTGTACAGAATTGGARAAGGAAGGGAAAATTTCAAAAATTGGGCCTGAAAATCCATACAATACTCCAATATTTGCCATAAAGAAAAAGAACAGTACTAGATGGAGAAAATTAGTAGATTTCAGAGAACTTAATAAGAGAACTCAAGACTTCTGGGAAGTTCAATTAGGAATACCACATCCTGCAGGGTTAAAAAAGAAAAAATCAGTAACAGTACTGGATGTGGGTGATGCATATTTTTCAGTTCCCTTAGATGAAAGCTTYAGGAAGTATACTGCATTTACCATACCK…	3TC,ABC,AZT,D4T,DDI,EFV	P	I	S	P	I	E	T	V	P	V	K	L	K	P	G	M	D
75719	5695	B	PhenoSense	1285	Clinical	CA57632	R	=	R	=	R	=	R	=	R	=	R	=	R	>	R	>	NA	NA	NA	NA 1285	5695	CA57632	U.S.	2005	CCCATTAGTCCTATTGAAACTGTACCAGTAAAATTAAAGCCAGGRATGGATGGCCCAAAAGTTAAACAATGGCCATTGACAGAAGAAAAAATAAAAGCATTAGTAGAAATTTGTACAGAAATGGAAAAGGAAGGGAAAATTTCAAAAATTGGGCCTGAAAATCCATATAATACTCCAGTATTTGCCATAAGGAAAAAAGACAGTACTAAATGGAGAAAATTAGTAGATTTCAGAGAACTTAATAAGAGAACTCAAGACTTTTGGGAAGTTCAATTAGGAATACCACATCCYGCAGGGTTAAAAAAGAAYAAATCAGTAACAGTACTGGATGTGGGTGATGCATAYTTTTCAGTTCCCTTAGATCCAGACTTCAGGAAGTATACTGCATTTACCATACCT…	RTI,Unknown	P	I	S	P	I	E	T	V	P	V	K	L	K	P	G	M	D
75739	1169	B	PhenoSense	1285	Clinical	CA57652	R	=	R	=	S	=	S	=	R	=	S	=	S	=	R	=	NA	NA	NA	NA 1285	1169	CA57652	U.S.	2005	CCCATTAGTCCTATTGAAACTGTACCAGTAAAATTAAAGCCAGGAATGGATGGCCCAAAAGTTAAACAATGGCCATTGACAGAAGAGAAAATAAAAGCATTAGTAGAAATTTGTRMMGAATTGGAAMAGGAYGGGAAAATTTCAAAAATTGGGCCTGAAAATCCATACAATACTCCAGTATTTGCCATAAAGAAAAAAGGCAGTGATAAATGGAGAAAATTAATGGATCTCAGAGAACTTAATAAGAGAACTCAAGACTTCTGGGAAGTTCAATTAGGAATACCACATCCCTCAGGGTTACAAAAGAAAAAATCAGTAACAGTACTRGATATAGGTGATGCATAYTTTTCAATTCCCTTAGATGAAGAYTTCAGGAAATATACTGCATTTACCATACCT…	3TC,AZT,D4T,DDC,NVP,Unknown	P	I	S	P	I	E	T	V	P	V	K	L	K	P	G	M	D
76231	25049	B	PhenoSense	1285	Clinical	CA58144	S	=	S	=	S	=	S	=	S	=	S	=	R	=	R	=	NA	NA	NA	NA 1285	25049	CA58144	U.S.	2005	CCCATAAGTCCTATTGATACTGTACCAGTAAAATTAAAGCCAGGAATGGATGGCCCAAAAGTCAAACAATGGCCATTGACAGAAGAAAAAATAAAAGCATTAGTAGAAATTTGTACAGAAATGGAAAAGGAAGGGAARATTTCAAAAATTGGGCCTGAAAATCCATACAATACTCCAGTATTTGCCATAAAGAAAAARGACAGTACTAAATGGAGAAAATTAGTAGATTTCAGAGAACTTAATAARAGAACTCARGAYTTCTGGGAAGTTCAATTAGGAATACCACATCCCGCAGGATTAAAAAAGAACAAATCAGTAACAGTATTGGATGTGGGTGATGCATATTTTTCAGTTCCCTTAGATAAAGACTTTAGGAAGTATACTGCATTTACCATACCT…	RTI,Unknown	P	I	S	P	I	D	T	V	P	V	K	L	K	P	G	M	D
77322	1456	B	PhenoSense	1285	Clinical	CA59237	R	=	R	=	R	=	R	=	R	=	R	=	R	=	R	>	NA	NA	NA	NA 1285	1456	CA59237	U.S.	2005	CCCATTAGYCCTATTGAAACTGTACCAGTAAAATTAAAGCCAGGAATGGATGGCCCAAAAGTTAAACAATGGCCATTGACAGAAGAAAAAATAAAAGCACTAATAGAAATTTGTGCAGAACTRGAAAAGGACGGAAAAATTTCAAAGATTGGGCCTGAAAATCCATACAATACTCCAATATTTGCCATAAAGAAAAAGAACAGTACTAAATGGAGAAAATTAGTAGATTTCAGAGAACTTAACAAGAGAACTCAAGACTTCTGGGAAGTTCAACTAGGAATACCACATCCCGCAGGGTTGAAAAAGAAAAARTCAGTAACAGTACTGGATGTGGGTGATGCATATTTCTCAATTCCCTTAGATGAAGACTTCAGAAAGTATACTGCATTCACCATACCT…	3TC,ABC,AZT,D4T,DDC,DDI,FTC,NVP,TDF	P	I	S	P	I	E	T	V	P	V	K	L	K	P	G	M	D
77372	1443	B	PhenoSense	1285	Clinical	CA59287	R	=	R	=	R	=	R	=	R	=	S	=	S	=	S	=	NA	NA	NA	NA 1285	1443	CA59287	U.S.	2005	CCCATTAGTCCTATTGAAACTGTACCAGTAAAATTAAAGCCAGGAATGGATGGCCCAAAAGTTAAACAATGGCCACTGACAGAAGAAAAAATAAAAGCATTAGTAGAAATTTGTACAGAACTGGAAAAGGAAGGGAAAATTTCAARAATTGGGCCTGAAAATCCATACAATACTCCARTATTTGCAATAAAGAAAAAAGACAGTACTAAATGGAGAAAAGTAGTAGATTTCAGAGAACTTAATAAGAGAACTCAAGACTTCTGGGAAGTCCAATTAGGAATACCACACCCCGCAGGGTTAAAAAAGAAAAAATCAGTAACAGTACTGGATGTGGGTGATGCATATTTTTCAATTCCCTTAGATAAAGAATTCAGGAAGTATACTGCATTTACCATACCY…	3TC,ABC,D4T,DDC,DDI,DLV,TDF	P	I	S	P	I	E	T	V	P	V	K	L	K	P	G	M	D
77418	18404	B	PhenoSense	1285	Clinical	CA59333	S	=	S	=	R	=	S	=	S	=	S	=	R	=	R	=	NA	NA	NA	NA 1285	18404	CA59333	U.S.	2005	CCCATTAGTCCTATTGAAACTGTACCAGTAAAATTAAAGCCAGGAATGGATGGCCCAAAAGTTAAACAATGGCCATTGACAGAAGAAAAAATAAAAGCATTAATAGAAATTTGTACAGAAATGGAAAAGGAAGGGAAAATTTCAAAAATTGGGCCTGAAAATCCATACAATACTCCAGTATTTGCCATAARGAAAAAAGACAGTACTAAATGGAGAAAATTAGTAGATTTTAGAGAACTTAATAAGAAAACTCAAGACTTCTGGGAAGTTCAATTAGGAATACCACATCCCGCAGGGTTAAAAAAGAACAAATCAGTAACAGTACTGGATGTGGGTGATGCATATTTTTCAGTTCCCTTAGATAAAGAATTCAGAAAGTATACTGCATTTACCATACCT…	3TC,D4T,DLV,EFV,Unknown	P	I	S	P	I	E	T	V	P	V	K	L	K	P	G	M	D
78857	5630	B	PhenoSense	1285	Clinical	CA60774	R	=	R	=	S	=	R	=	R	=	R	=	R	=	R	>	NA	NA	NA	NA 1285	5630	CA60774	U.S.	2005	CCCATTAGTCCTATTGAAACTGTACCAGTAAAATTAAAGCCAGGAATGGATGGCCCAAAAGTTAAACAATGGCCATTGACAGAAGAAAAAATAAAAGCATTAGTAGAAATTTGYACAGAAATGGAAAAGGAAGGGAAAATTTCAAAARTTGGGCCTGAAAATCCATACAATACTCCAGTATTTGCCWTAAAGAGAAAAGAYRRCACTAAATGGAGAAAATTAGTAGATTTCAGAGAACTTAATAAGAGAACTCAAGACTTCTGGGAAGTTCAATTRGGAATACCACATCCCTCAGGGCTAAAAAAGAACAAATCAGTAACAGTACTAGATGTAGGTGATGCATATTTCTCAGTTCCCTTAGATAAAGACTTCAGAAAGTATACTGCATTTACCATACCT…	3TC,D4T,DDI,NVP,TDF,Unknown	P	I	S	P	I	E	T	V	P	V	K	L	K	P	G	M	D
79041	26252	B	PhenoSense	1285	Clinical	CA60958	S	=	S	=	S	=	S	=	S	=	S	=	S	=	S	=	NA	NA	NA	NA 1285	26252	CA60958	U.S.	2005	CCTATTAGTCCTATTGAAACTGTACCAGTAAAATTAAAGCCAGGAATGGATGGCCCAAAAGTTAAACAATGGCCATTGACAGAAGAAAAAATAAAAGCATTAGTAGAAATTTGTACAGAAATGGAAAAGGAAGGAAAGATTTCAAAAATTGGGCCTGAAAATCCATACAATACTCCAGTATTTGCCATAAAGAAAAAAGACAGTACTAAATGGAGAAAATTAGTAGATTTCAGAGAACTTAATAAGAGAACCCAAGATTTCTGGGAAGTTCAATTAGGAATACCACATCCTGCAGGGCTAAAAAAGAAAAAATCAGTAACAGTACTGGATGTGGGTGATGCATATTTTTCAGTTCCTTTAGATAAAGATTTCAGGAAGTATACTGCATTTACCATACCT…	None	P	I	S	P	I	E	T	V	P	V	K	L	K	P	G	M	D
79459	6361	B	PhenoSense	1285	Clinical	CA59609	R	=	R	=	R	=	R	=	R	=	R	=	S	=	S	=	NA	NA	NA	NA 1285	6361	CA59609	U.S.	2005	CCCATTAGTCCTATTRATACTGTACCAGTAAAATTAAAGCCAGGAATGGATGGCCCAAGAGTTAAACAGTGGCCATTGACAGAAGAAAAAATAAARGCATTAGTAGAAATTTGTGAAGAACTGGAAAAGGAYGGGAAAATTTCAAAAATTGGGCCTGAAAATCCATACAATACTCCAATATTTGCCATAAAGAAAAAGAACAGTACTAAATGGAGAAAATTAGTAGATTTCAGAGAACTTAATAAGAGAACTCAAGACTTCTGGGAAGTCCAAYTAGGAATACCACATCCTGCGGGGTTAAAAAAGAAAAAATCAGTAACAGTACTGGATGTGGGTGATGCATATTTTTCARTYCCCTTAGATGAAGACTTCAGGAARTATACTGCATTTAYCATACCT…	3TC,ABC,AZT,D4T,DDI,None	P	I	S	P	I	D	T	V	P	V	K	L	K	P	G	M	D
81778	27683	B	PhenoSense	1265	Clinical	LLR_01_w12	R	=	R	=	NA	NA	NA	NA	R	=	R	=	R	>	R	=	NA	NA	NA	NA 1265	27683	LLR_01_w12	U.S.	2003		3TC,ABC,EFV	P	I	S	P	I	E	T	V	P	V	K	L	K	P	G	M	D
81780	27683	B	PhenoSense	1265	Clinical	LLR_01_w30	R	=	R	=	NA	NA	NA	NA	R	=	R	=	R	>	R	=	NA	NA	NA	NA 1265	27683	LLR_01_w30	U.S.	2003		3TC,ABC,EFV	P	I	S	P	I	E	T	V	P	V	K	L	K	P	G	M	D
81874	9985	B	PhenoSense	1285	Clinical	CA63792	R	=	R	=	R	=	R	=	R	=	S	=	R	=	S	=	NA	NA	NA	NA 1285	9985	CA63792	U.S.	2005		3TC,D4T,DDI,NVP	P	I	S	P	I	E	T	V	P	V	K	L	K	P	G	M	D
81876	8437	B	PhenoSense	1285	Clinical	CA63794	R	=	R	=	R	=	R	=	R	=	S	=	R	>	R	>	NA	NA	NA	NA 1285	8437	CA63794	U.S.	2005		3TC,AZT,D4T,DDI,EFV	P	I	S	P	I	E	T	V	P	V	K	L	K	P	G	M	D
81878	4323	B	PhenoSense	1285	Clinical	CA63796	R	=	R	=	R	=	R	=	R	=	R	=	R	=	R	=	NA	NA	NA	NA 1285	4323	CA63796	U.S.	2005		3TC,ABC,AZT,D4T,DDC,DDI,DLV,EFV,TDF	P	I	S	P	I	K	T	V	P	V	K	L	K	P	G	M	D
81882	6799	B	PhenoSense	1285	Clinical	CA63800	R	>	R	=	S	=	R	=	R	=	S	=	R	>	R	>	NA	NA	NA	NA 1285	6799	CA63800	U.S.	2005		3TC,AZT,D4T,DDI,EFV,TDF	P	I	S	P	I	E	T	V	P	V	K	L	K	P	G	M	D
81886	23784	B	PhenoSense	1285	Clinical	CA63804	S	=	S	=	S	=	S	=	S	=	S	=	S	=	S	=	NA	NA	NA	NA 1285	23784	CA63804	U.S.	2005		None	P	I	S	P	I	K	T	V	P	A	R	L	K	P	G	M	D
81888	8042	B	PhenoSense	1285	Clinical	CA63806	R	>	R	=	R	=	R	=	R	=	R	=	R	>	R	>	NA	NA	NA	NA 1285	8042	CA63806	U.S.	2005		3TC,ABC,AZT,D4T,DDI,EFV,FTC,TDF	P	I	S	P	I	E	T	V	P	V	K	L	K	P	G	M	D
81890	17605	B	PhenoSense	1285	Clinical	CA63808	S	=	S	=	R	=	S	=	S	=	S	=	R	=	R	=	NA	NA	NA	NA 1285	17605	CA63808	U.S.	2005		None	P	I	S	P	I	E	T	V	P	V	K	L	K	P	G	M	D
81892	5321	B	PhenoSense	1285	Clinical	CA63810	R	=	R	=	R	=	R	=	R	=	R	=	R	=	R	>	NA	NA	NA	NA 1285	5321	CA63810	U.S.	2005		3TC,D4T,DDI,NVP	P	I	S	P	I	E	T	V	P	V	K	L	K	P	G	M	D
81896	1850	B	PhenoSense	1285	Clinical	CA63814	R	=	R	=	R	=	R	=	R	=	R	=	R	=	R	=	NA	NA	NA	NA 1285	1850	CA63814	U.S.	2005		3TC,ABC,AZT,D4T,NVP	P	I	S	P	I	D	P	V	P	V	K	L	K	P	G	M	D
81900	14395	B	PhenoSense	1285	Clinical	CA63818	R	=	R	=	R	=	R	=	R	=	R	=	R	>	R	>	NA	NA	NA	NA 1285	14395	CA63818	U.S.	2005		ABC,D4T,DDI,EFV,TDF,Unknown	P	I	S	P	I	E	T	V	P	V	K	L	K	P	G	M	D
81902	23793	B	PhenoSense	1285	Clinical	CA63820	R	=	R	=	R	=	R	=	R	=	S	=	R	>	R	>	NA	NA	NA	NA 1285	23793	CA63820	U.S.	2005		3TC,ABC,D4T,EFV,FTC,NVP,TDF	H	I	S	S	I	E	T	V	P	V	K	L	K	P	G	M	D
81904	8334	B	PhenoSense	1285	Clinical	CA63822	R	=	R	=	R	=	R	=	R	=	R	=	R	=	R	=	NA	NA	NA	NA 1285	8334	CA63822	U.S.	2005		3TC,ABC,AZT,D4T,DDI,EFV,TDF	P	I	S	P	I	E	T	V	P	V	K	L	K	P	G	M	D
81906	9961	B	PhenoSense	1285	Clinical	CA63824	S	=	S	=	S	=	S	=	S	=	S	=	S	=	S	=	NA	NA	NA	NA 1285	9961	CA63824	U.S.	2005		RTI,Unknown	P	I	S	P	I	D	T	V	P	V	K	L	K	P	G	M	D
81908	22194	B	PhenoSense	1285	Clinical	CA63826	R	=	S	=	S	=	S	=	R	=	S	=	S	=	S	=	NA	NA	NA	NA 1285	22194	CA63826	U.S.	2005		RTI,Unknown	P	I	S	P	I	E	T	V	P	V	K	L	K	P	G	M	D
81910	4518	B	PhenoSense	1285	Clinical	CA63828	R	=	R	=	R	=	R	=	R	=	R	=	R	=	R	=	NA	NA	NA	NA 1285	4518	CA63828	U.S.	2005		3TC,ABC,AZT,D4T,DDI,DLV	P	I	S	P	I	E	T	V	P	V	K	L	K	P	G	M	D
81912	5617	B	PhenoSense	1285	Clinical	CA63830	R	=	R	=	R	=	R	=	R	=	S	=	S	=	S	=	NA	NA	NA	NA 1285	5617	CA63830	U.S.	2005		3TC,ABC,AZT,D4T,DDI,EFV,TDF	P	I	S	P	I	K	T	V	P	V	K	L	K	P	G	M	D
81914	14383	B	PhenoSense	1285	Clinical	CA63832	R	=	R	=	R	=	R	=	R	=	R	=	R	=	R	>	NA	NA	NA	NA 1285	14383	CA63832	U.S.	2005		3TC,AZT,D4T,DDI,NVP	P	I	S	P	I	E	T	V	P	V	K	L	K	P	G	M	D
81916	16219	B	PhenoSense	1285	Clinical	CA63834	S	=	S	=	S	=	S	=	S	=	S	=	S	=	S	=	NA	NA	NA	NA 1285	16219	CA63834	U.S.	2005		RTI,Unknown	P	I	S	P	I	E	T	V	P	V	K	L	K	P	G	M	D
81918	5481	B	PhenoSense	1285	Clinical	CA63836	R	=	R	=	R	=	R	=	R	=	R	=	S	=	S	=	NA	NA	NA	NA 1285	5481	CA63836	U.S.	2005		3TC,ABC,AZT,D4T,DDC,DDI,EFV,NVP,TDF	P	I	S	P	I	E	T	V	P	V	K	L	K	P	G	M	D
81922	4303	B	PhenoSense	1285	Clinical	CA63840	S	=	S	=	S	=	R	=	S	=	S	=	S	=	S	=	NA	NA	NA	NA 1285	4303	CA63840	U.S.	2005		3TC,ABC,AZT,D4T,DDC,DDI,EFV,TDF	P	I	S	P	I	E	T	V	P	V	K	L	K	P	G	M	D
81924	14394	B	PhenoSense	1285	Clinical	CA63842	R	=	S	=	R	=	S	=	S	=	S	=	R	=	R	=	NA	NA	NA	NA 1285	14394	CA63842	U.S.	2005		AZT,D4T,DDI,EFV,TDF	P	I	S	P	I	D	T	V	P	V	K	L	K	P	G	M	D
81926	1468	B	PhenoSense	1285	Clinical	CA63844	R	=	R	=	S	=	S	=	S	=	S	=	S	=	R	=	NA	NA	NA	NA 1285	1468	CA63844	U.S.	2005		3TC,AZT,D4T,DDI,NVP,Unknown	L	I	S	P	I	E	T	V	P	V	K	L	K	P	G	M	D
81928	4153	B	PhenoSense	1285	Clinical	CA63846	R	>	R	=	R	=	R	=	R	=	R	=	R	=	R	=	NA	NA	NA	NA 1285	4153	CA63846	U.S.	2006		3TC,ABC,AZT,D4T,DDI,DLV,EFV,FTC,NVP,TDF	P	I	S	P	I	E	T	V	P	V	K	L	K	P	G	M	D
90035	1556	B	PhenoSense	1167	Clinical	CA71565	R	>	R	=	R	>	R	=	R	=	R	=	R	>	R	>	NA	NA	NA	NA 1167	1556	CA71565	U.S.	2006	CCTATTAGTCCTATTGAAACTGTACCAGTAAAATTAAAACCAGGAATGGATGGCCCAAARGTTAAACAATGGCCACTGACAGAAGAAAARATAAAAGCATTAGTAGAAATTTGYACAGAATTGGAARAGGAAGGAAAAATYTCAAAAATTGGGCCTGAAAATCCATACAATACTCCAGTATTCGTCATAAGGAAAAAAGATAGTGGCAAATGGAGAAAAGTAGTAGATTTCAGAGAACTTAATAAAAGAACTCAAGAYTTCTGGGAAGTTCAGTTAGGAATACCWCACCCAGCAGGGATAAAGAAGAACAAATCAGTAACAGTACTGGATRTAGGTGATGCATATTTTTCAGTTCCCTTAGATGAAGACTTCAGGAAGTATACTGCATTCACCATACCT…	3TC,ABC,AZT,D4T,DDC,DDI,EFV,FTC,NVP,TDF	P	I	S	P	I	E	T	V	P	V	K	L	K	P	G	M	D
205154	5485	B	PhenoSense	1958	Clinical	1	R	>	R	=	R	=	R	=	R	=	S	=	R	>	R	>	R	=	R	1171	22277	1	U.S.	1997	CCCATTAGCCCTATTGAAACTGTACCAGTAAAATTAAARCCAGGAATGGATGGTCCAAAAGTTAAACAATGGCCATTGACAGAAGAAAAAATAAAAGCATTARKAGAAATTTGTGCAGAAYTGGAAAAGGAAGGAAAAATTTCAAAAATTGGGCCTGAAAATCCATACAATACTCCAGTATTTGCCATAAAGAAAAAAGACAGTACTAAATGGAGAAARTTAGTAGATTTCAGAGAACTTAATAAGAGAACTCAAGACTTCTGGGAAGTTCAATTAGGAATACCACATCCCGCAGGGTTAAAAAAGAARAAATCAGTAACAGTACTTGATGTGGGRGATGCATATTTTTCAGTTCCCTTAGATGAARATTTCAGGAARTATACTGCATTTACCATACCT…	3TC,AZT,DDI,None	P	I	S	P	I	E	T	V	P	V	K	L	K	P	G	M	D
66823	21195	B	PhenoSense	1134	Clinical	110366	R	=	R	=	R	=	R	=	R	=	R	=	S	=	S	=	NA	NA	NA	NA 2073	110366	EHR-648656	Belgium	2006	CCCATTAGTCCTATTGAAACTGTACCAGTAAAATTAAARCCAGGAATGGATGGCCCAAAAGTTAAACAATGGCCATTGACAGAAGAAAAGATAAAAGCATTAAYRGAAATTTGTACAGAAATGGAAAAGGAAGGAAAAATTTCAAAAATAGGGCCTGAAAATCCATACAATACTCCAGTATTTGCCATAAAGAAAAAGGACAGTACTAAATGGAGAAAATTAGTAGATTTTAGAGAGCTTAACAAGAAAACTCAAGACTTCTGGGAAGTTCAATTAGGAATACCACATCCCGCAGGGTTAAAAAAGAAAAAATCAGTAACAGTACTRGATGTGGGGGATGCATATTTTTCAGTACCCTTAGATAAGGACTTCAGGAARTATACTGCATTTACCATACCT…	None	P	I	S	P	I	E	T	V	P	V	K	L	K	P	G	M	D
66824	21196	B	PhenoSense	1134	Clinical	110397	R	=	S	=	R	=	R	=	S	=	R	=	S	=	S	=	NA	NA	NA	NA 2073	110397	EHR-66764	Spain	2007	CAGATTGGTTGCACTTTAAATTTTTGTACAGAAATGGAAAAGGAAGGGAAAATTTCAAAAATTGGACCTGAAAATCCATACAATACTCCAGTATTTGCCATAAAGAAAAAAGATAGTACTAAATGGAGAAAATTAGTAGACTTCAGAGAACTTAATAAGAAAACTCAAGACTTCTGGGAAGTTCAATTAGGAATACCACATCCTGCGGGGTTAAAAAAGAACAAATCAGTAACAGTACTGGATGTGGGTGATGCATATTTTTCAGTTCCCTTAGATAAAGAATTCAGGAAGTACACTGCATTTACCATACCTAGTATAAACAATGAGACACCAGGGATTAGATATCAGTACAATGTGCTTCCACAGGGATGGAAAGGATCACCAGCGATATTCCAAAGT…	None	.	.	.	.	.	.	.	.	.	.	.	.	.	.	.	.	.
66825	21197	B	PhenoSense	1134	Clinical	110728	S	=	S	=	S	=	S	=	S	=	S	=	S	=	S	=	NA	NA	NA	NA 2073	110728	EHR-85387	Germany	2007	CCCATTAGTCCTATTGAAACTGTACCAGTAAAATTAAAGCCAGGAATGGATGGCCCAAAAGTTAAACAATGGCCATTGACAGAAGAAAAAATAAAAGCATTAATAGAAATTTGTACAGAAATGGAAAAGGAAGGGAAAATTTCAAAAATTGGGCCTGAAAATCCATACAATACACCAGTGTTTGCCATAAAGAAAAAGGACAGCACTAAATGGAGAAAATTAGTAGATTTCAGAGAACTTAATAAGAAAACTCAAGACTTCTGGGAAGTTCAATTAGGAATACCACATCCCTCAGGGTTAAAAAAGAATAAATCAGTAACAGTACTGGATGTGGGTGATGCATATTTCTCAGTTCCCTTAGATAAAGACTTCAGGAAGTATACTGCATTTACCATACCT…	None	P	I	S	P	I	E	T	V	P	V	K	L	K	P	G	M	D
66826	21198	B	PhenoSense	1134	Clinical	110730	R	=	R	=	R	=	R	=	S	=	R	=	S	=	R	=	NA	NA	NA	NA 2073	110730	EHR-85641	Spain	2007	AAATTGGTTGCACTT~TAAATTTTTGTACAGAAATGGAAAAGGAAGGGAAAATTTCAAAAATTGGGCCTGAAAATCCATACAATACTCCAGTATTTGCTATAAAGAAAAAAGACAGTACTAAATGGAGAAAATTAGTAGATTTCAGAGAACTTAATAAGAGAACTCAAGACTTCTGGGAAGTCCAATTAGGGATACCACATCCTGCAGGGTTAAAAAAGAAAAAATCAGTAACAGTTCTGGATGTGGGTGATGCATATTTCTCAGTTCCCTTAGATAAAGACTTTAGGAAGTATACTGCATTCACCATACCCAGTGTAAACAATGAGACACCAGGAATTAGATATCAGTACAATGTGCTACCACAGGGATGGAAAGGATCACCAGCAATATTCCAAAGT…	None	.	.	.	.	.	.	.	.	.	.	.	.	.	.	.	.	.
66827	21199	B	PhenoSense	1134	Clinical	110731	S	=	S	=	S	=	S	=	S	=	S	=	S	=	S	=	NA	NA	NA	NA 2073	110731	EHR-85642	Ireland	2007	CTAAATTTTTGTAGAGAAATGGAAAAGGAAGGAAAAATTACAAAAATTGGGCCTGAAAATCCATATAACACRCCAATATTTGCTATAAAAAAGAAGGACAGTACTAAGTGGAGGAAATTAGTAGATTTCAGGGAACTCAATAAAAGAACTCAAGAYTTTTGGGAGGTTCAATTAGGAATACCGCACCCAGCAGGATTAAAGAAGARAAAATCAGTGACAGTGCTRGATGTGGGGGATGCATAYTTTTCAGTTCCTTTAGATGAARRCTTCAGGAAATATACTGCATTCACCATACCTAGTATAAACAATGAAACACCAGGGATTAGATATCAATATAATGTGCTTCCACAGGGATGGAAAGGATCACCAGCAATATTCCAGTGTAGCATGACAAAAATC…	None	.	.	.	.	.	.	.	.	.	.	.	.	.	.	.	.	.
66828	21200	B	PhenoSense	1134	Clinical	110742	S	=	S	=	R	=	R	=	S	=	S	=	R	=	R	=	NA	NA	NA	NA 2073	110742	EHR-86626	Germany	2006	CCCATTAGTCCTATTGAAACTGTACCAGTAAAATTAAAGCCAGGAATGGATGGCCCAAAAGTTAAACAATGGCCATTGACAGAGGAAAAAATAAAAGCATTAGTAGAAATTTGTACAGAAATGGAAAAGGAGGGAAAAATTTCAAGAATTGGGCCTGAAAATCCATACAATACTCCAGTATTTGCCATAAAGAAAAAAGACAGTACAAAATGGAGGAAACTAGTAGATTTCAGAGAACTTAATAAAAGAACTCAAGATTTCTGGGAAGTTCAATTAGGAATACCACATCCCGCAGGGTTAAAGAAAAAAAAATCAGTAACAGTACTGGATGTGGGTGATGCATATTTTTCAGTTCCCTTAGATAAGGAATTCAGGAAGTATACTGCATTCACCATACCT…	None	P	I	S	P	I	E	T	V	P	V	K	L	K	P	G	M	D
205162	5375	B	PhenoSense	1958	Clinical	7	R	=	R	=	S	=	R	=	S	=	S	=	R	=	R	>	R	=	R	2063	107540	7	Spain	< 2003	CCCATTAGCCCTATTGAAACTGTACCAGTAAAATTAAAGCCAGGAATGGATGGCCCAAAAGTTAGACAATGGCCATTGACAGAAGAAAAAATAAAAGCATTAGTAGAAATTTGTACAGAAATGGAAAAGGAAGGGAAAATTTCAAAAATTGGGCCTGAAAATCCATATAATACTCCAGTATTTGCCATAAAGAAAAAAGACAGTACTAAATGGAGAAAATTAGTAGATTTCAGAGAACTTAATAAGAGAACTCAAGATTTCTGGGAAGTGCAATTAGGAATACCACATCCTGCAGGGTTAAGAAAGAAAAAATCAGTAACAGTACTGGATGTGGGTGATGCATATTTCTCAGTTCCCTTAGATAAAGACTTCAGGAAGTATACTGCATTTACCATACCT…	None	P	I	S	P	I	E	T	V	P	V	K	L	K	P	G	M	D
205164	1579	B	PhenoSense	1958	Clinical	9	R	=	S	=	R	=	R	=	R	=	R	=	R	=	R	>	R	=	R	2063	107541	9	Spain	< 2003	CCCATTAGTCCTATTGAAACTGTACCAGTAAAATTAAAGCCAGGAATGGATGGCCCAAAAGTTAAACAATGGCCATTGACAGAAGAAAAAATAAAAGCATTAGTAGAAATTTGTACAGAAATGGAAAAGGAAGGGAAAATTTCAAAAATTGGGCCTGAAAATCCATACAATACTCCAGTATTTGCCATAAAGAARAAGGACAGTACTAAATGGAGAAAATTAGTAGATTTCAGAGAACTTAATAAGAGAACTCAAGACTTCTGGGAAGTTCAATTAGGAATACCACATCCCGCAGGGTTAAAAAAGAAAAAATCAGTAACAGTACTGGATGTGGGTGATGCATATTTTTCAGTTCCYTTAGATAAAGAMTTCAGRAAGTATACTGCATTTACCATACCT…	None	P	I	S	P	I	E	T	V	P	V	K	L	K	P	G	M	D
205606	86747	B	PhenoSense	1997	Clinical	102460	R	>	R	=	S	=	S	=	R	=	S	=	R	=	R	=	R	=	NA	NA 2035	102460	416odyssee	France	2006	TGTRCAGAAATGGAAAAGGAAGGRAAAATTTCAAAAATTGGGCCTGAAAATCCATACAATACTCCAGTATTTGCYATAAAGAAAAARGACAGTACTAAGTGGAGAAAATTAGTAGATTTCAGAGAACTRAATAAGAGAACTCAAGACTTCTGGGAAGTTCAATTAGGAATACCACATCCCGCAGGGTTAAGAGAGAAAAAGTCAGTAACAGTACTRGATGTGGGTGATGCATATTTYTCAGTTCCCTTAGAYRAAGACTTCAGGAAGTATACTGCATTCACCATACCTAGTACAAACAATGAGACACCAGGGATTAGATATCAGTACAATGTGCTTCCACAGGGATGGAAAGGATCACCAGCAATATTTCAAAGTAGCATGACAAGAATCTTAGAGCCT…	None	.	.	.	.	.	.	.	.	.	.	.	.	.	.	.	.	.
205619	86758	B	PhenoSense	1997	Clinical	168542	R	=	R	=	R	=	R	=	R	=	R	=	S	=	S	=	S	=	NA	NA 2122	168542	09.ZA.GT966	South Africa	2009	CCAATTAGTCCCATTGAAACTGTACCAGTAAAAYTAAAGCCAGGAATGGATGGCCCAAAGGTTAARCAATGGCCATTGACAGAAGAAAAAATAAAAGCATTAACAGCAATTTGTGAAGAAATGGAAAAGGAAGGAAAAATTACAAAAATTGGGCCTGAAAATCCATATAACACTCCAATATTTGCCATAAAAAAGAAGGACAGTACTAAATGGAGAAAATTAGTAGATTTCAGGGAACTTAATAAAAGAACTCAAGACTTTTGGGAAGTTCAATTAGGAATACCACACCCAGCAGGGTTAAAAAAGAAAAAATCAGTGACAGTACTAGATGTGGGGGATGCATATTTTTCAGTTCCTTTAGATGAAGACTTCAGGAAGTATACTGCATTCACCATACCT…	3TC,D4T,EFV	P	I	S	P	I	E	T	V	P	V	K	L	K	P	G	M	D
206410	87158	B	PhenoSense	1997	Clinical	105271	S	=	S	=	S	=	S	=	S	=	S	=	R	=	R	=	R	=	NA	NA 2047	105271	YN10DH0047	China	2010	CCAATCAGTCCCATTGAAACTGTRCCAGTAAAAYTAAAGCCAGGRATGGACGGCCCAAAGGTTAAACAATGGCCATTGACAGAAGAAAAAATAAAAGCCTTAGTAGAAATTTGTACAGAAATGGAAAARGAAGGGAAAATTTCAAAAATYGGGCCTGAAAAYCCATACAATACTCCAGTATTTGCCATAAAGAAAAAGGACAGTACTAAATGGAGAAAATTRGTAGATTTCAGGGAACTTAATAAAAGAACTCAAGAYTTCTGGGAGGTTCAATTRGGAATACCACATCCTGCAGGGTTAAAAAAGAAAAAATCTGTRACAGTCCTGGATGTGGGGGATGCATATTTCTCAGTTCCTTTAGATAAAGATTTCAGGAAGTATACTGCATTTACCATACCT…	None	P	I	S	P	I	E	T	V	P	V	K	L	K	P	G	M	D
206412	87159	B	PhenoSense	1997	Clinical	115188	R	=	S	=	S	=	S	=	S	=	S	=	R	=	R	>	R	=	NA	NA 2121	115188	TZ.ET.36	Tanzania	2009	ACAGAAAGGAAAATAGAAGCATTAAAAGCAATTTGTGAAGAAATGGAAAAGGAAGGAAAAATTACAAAAATTGGGCCTGAAAATCCATATAACACTCCAGTATTTGCCATAAAAAAGAAGGACAGTACTAAGTGGAGAAAATTAGTAGACTTCCGGGAACTCAATAAAAGAACTCAAGACTTTTGGGAGGTTCAATTAGGAATACCACACCCAGCAGGGTTAAAAAAGAAGAAATCAGTAACAGTACTGGATGTGGGGGATGCATATTTTTCAGTTCCTTTACATGAAAGCTTCAGGAAATATACTGCCTTCACCATACCTAGTAAAAACAATGAATCACCGGGGATTAGATATCAATATAATGTGCTTCCCCAGGGGTGGAAAGGATCACCAGCAATA…	None	.	.	.	.	.	.	.	.	.	.	.	.	.	.	.	.	.
206436	87171	B	PhenoSense	1997	Clinical	168527	R	=	S	=	S	=	S	=	R	=	S	=	R	=	R	=	R	=	NA	NA 2122	168527	11.ZA.WC148	South Africa	2011	CCAATYAGTCCTATTGAAACTGTACCAGTAAAATTAAAGCCAGGAATGGATGGCCCAAAAGTTAAACAATGGCCATTAACAGAAGAAAAAATAAAAGCATTAACAGCAATTTGTGAAGAAATGGAAAAGGAAGGAAAAATTACAAAAATTGGGCCTGAAAATCCATATAACACTCCAGTATTTGCCATAAAAAAGAAGGACAGTACTAAGTGGAGAAAATTAGTAGATTTCAGRGAACTCAATAAAAGAACYCAAGAYTTTTGGGAAGTTCAATTAGGAATACCACACCCAGCAGGGTTGAAAAAGAAAAAATCAGTAACAGTACTAGATGTGGGAGATGCATATTTTTCAGTTCCATTAGATGAAGACTTTAGGAARTATACTGCATTCACCATACCT…	3TC,AZT,DDI,None	P	I	S	P	I	E	T	V	P	V	K	L	K	P	G	M	D
259200	114904	B	PhenoSense	2117	Clinical	STaR5_B	S	=	S	=	S	=	S	=	R	=	S	=	S	=	S	=	S	=	S	2117	114904	STaR5_B	U.S.	2011		None	P	I	S	P	I	E	T	V	P	V	K	L	K	P	G	M	D
259202	114904	B	PhenoSense	2117	Clinical	STaR5_WK16	R	>	R	=	S	=	S	=	R	=	S	=	R	=	R	>	R	=	R	2117	114904	STaR5_WK16	U.S.	2011		FTC,RPV,TDF	P	I	S	P	I	E	T	V	P	V	K	L	K	P	G	M	D
259204	114905	B	PhenoSense	2117	Clinical	STaR6_B	R	=	S	=	S	=	S	=	S	=	S	=	S	=	S	=	S	=	S	2117	114905	STaR6_B	U.S.	2011		None	P	I	S	P	I	E	T	V	P	V	K	L	K	P	G	M	D
259206	114905	B	PhenoSense	2117	Clinical	STaR6_WK40	R	>	R	=	S	=	S	=	R	=	S	=	R	=	R	>	R	=	R	2117	114905	STaR6_WK40	U.S.	2011		FTC,RPV,TDF	P	I	S	P	I	E	T	V	P	V	K	L	K	P	G	M	D
259208	114906	B	PhenoSense	2117	Clinical	STaR7_B	R	=	S	=	S	=	S	=	S	=	S	=	S	=	S	=	R	=	S	2117	114906	STaR7_B	U.S.	2011		None	P	I	S	P	I	E	T	V	P	V	K	L	K	P	G	M	D
259210	114906	B	PhenoSense	2117	Clinical	STaR7_WK16	R	=	R	=	S	=	S	=	R	=	S	=	R	=	R	=	R	=	R	2117	114906	STaR7_WK16	U.S.	2011		FTC,RPV,TDF	P	I	S	P	I	E	T	V	P	V	K	L	K	P	G	M	D
259212	114907	B	PhenoSense	2117	Clinical	STaR13_B	S	=	S	=	S	=	S	=	S	=	S	=	S	=	S	=	S	=	S	2117	114907	STaR13_B	U.S.	2011		None	P	I	S	P	I	E	T	I	P	V	K	L	K	P	G	M	D
259214	114907	B	PhenoSense	2117	Clinical	STar13_WK8	R	>	R	=	S	=	S	=	R	=	S	=	R	=	R	=	R	=	R	2117	114907	STar13_WK8	U.S.	2011		FTC,RPV,TDF	P	I	S	P	I	E	T	I	P	V	K	L	K	P	G	M	D
259216	114908	B	PhenoSense	2117	Clinical	STaR9_B	S	=	S	=	S	=	R	=	R	=	S	=	S	=	S	=	S	=	S	2117	114908	STaR9_B	U.S.	2011		None	P	I	S	P	I	E	T	V	P	V	K	L	K	P	G	M	D
259218	114908	B	PhenoSense	2117	Clinical	STaR9_WK37	R	=	S	=	S	=	S	=	R	=	S	=	S	=	S	=	S	=	S	2117	114908	STaR9_WK37	U.S.	2011		FTC,RPV,TDF	P	I	S	P	I	E	T	V	P	V	K	L	K	P	G	M	D
259220	114909	B	PhenoSense	2117	Clinical	STaR12_B	R	=	S	=	S	=	S	=	S	=	S	=	S	=	S	=	S	=	S	2117	114909	STaR12_B	U.S.	2011		None	P	I	S	P	I	E	T	V	P	V	K	L	K	P	G	M	D
259222	114909	B	PhenoSense	2117	Clinical	STaR12_WK40	R	=	R	=	S	=	R	=	R	=	S	=	R	=	R	>	R	=	R	2117	114909	STaR12_WK40	U.S.	2011		FTC,RPV,TDF	P	I	S	P	I	E	T	V	P	V	T	L	K	P	G	M	D
259224	114910	B	PhenoSense	2117	Clinical	STaR3_B	R	=	S	=	S	=	S	=	S	=	S	=	R	=	R	=	R	=	R	2117	114910	STaR3_B	U.S.	2011		None	P	I	S	P	I	D	T	I	P	V	K	L	K	P	G	M	D
259226	114910	B	PhenoSense	2117	Clinical	STaR3_WK24	R	>	R	=	S	=	S	=	R	=	S	=	R	=	R	=	R	=	R	2117	114910	STaR3_WK24	U.S.	2011		FTC,RPV,TDF	P	I	S	P	I	E	T	V	P	V	K	L	K	P	G	M	D
259228	114911	B	PhenoSense	2117	Clinical	STaR1_B	R	=	S	=	S	=	S	=	S	=	S	=	S	=	S	=	S	=	S	2117	114911	STaR1_B	U.S.	2011		None	P	I	S	P	I	E	T	V	P	V	K	L	K	P	G	M	D
259230	114911	B	PhenoSense	2117	Clinical	STaR1_WK12	R	>	S	=	S	=	S	=	R	=	S	=	S	=	R	>	R	=	R	2117	114911	STaR1_WK12	U.S.	2011		FTC,RPV,TDF	P	I	S	P	I	E	T	V	P	V	K	L	K	P	G	M	D
259232	114911	B	PhenoSense	2117	Clinical	STaR1_WK24	R	>	R	=	S	=	S	=	R	=	S	=	S	=	R	>	R	=	R	2117	114911	STaR1_WK24	U.S.	2011		FTC,RPV,TDF	P	I	S	P	I	E	T	V	P	V	K	L	K	P	G	M	D
259234	114912	B	PhenoSense	2117	Clinical	STaR15_B	R	=	S	=	S	=	R	=	R	=	S	=	R	=	S	=	R	=	R	2117	114912	STaR15_B	U.S.	2011		None	P	I	S	P	I	E	T	V	P	V	K	L	K	P	G	M	D
259236	114912	B	PhenoSense	2117	Clinical	STaR15_WK48	R	>	R	=	S	=	S	=	S	=	S	=	R	=	R	=	R	=	R	2117	114912	STaR15_WK48	U.S.	2012		FTC,RPV,TDF	P	I	S	P	I	E	T	V	P	V	K	L	K	P	G	M	D
259238	114913	B	PhenoSense	2117	Clinical	STaR17_B	R	=	S	=	S	=	S	=	R	=	S	=	S	=	S	=	S	=	S	2117	114913	STaR17_B	U.S.	2011		None	P	I	S	P	I	E	T	V	P	V	K	L	K	P	G	M	D
259240	114913	B	PhenoSense	2117	Clinical	STaR17_WK48	R	>	S	=	S	=	S	=	R	=	S	=	R	=	R	=	R	=	R	2117	114913	STaR17_WK48	U.S.	2012		FTC,RPV,TDF	P	I	S	P	I	E	T	V	P	V	K	L	K	P	G	M	D
259242	114914	B	PhenoSense	2117	Clinical	STaR10_B	S	=	S	=	S	=	S	=	S	=	S	=	S	=	S	=	S	=	S	2117	114914	STaR10_B	U.S.	2011		None	P	I	S	P	I	E	T	V	P	V	K	L	K	P	G	M	D
259244	114914	B	PhenoSense	2117	Clinical	STaR10_WK24	R	>	R	=	S	=	S	=	R	=	S	=	R	>	R	=	R	=	R	2117	114914	STaR10_WK24	U.S.	2011		FTC,RPV,TDF	P	I	S	P	I	E	T	V	P	V	K	L	K	P	G	M	D
259246	114915	B	PhenoSense	2117	Clinical	STaR4_B	S	=	S	=	S	=	R	=	R	=	S	=	S	=	S	=	S	=	S	2117	114915	STaR4_B	U.S.	2011		None	P	I	S	P	I	E	T	V	P	V	K	L	K	P	G	M	D
259248	114915	B	PhenoSense	2117	Clinical	STaR4_WK16	R	=	R	=	S	=	S	=	R	=	S	=	R	=	R	=	R	=	R	2117	114915	STaR4_WK16	U.S.	2011		FTC,RPV,TDF	P	I	S	P	I	E	T	V	P	V	K	L	K	P	G	M	D
259250	114916	B	PhenoSense	2117	Clinical	STaR8_B	R	=	S	=	S	=	S	=	R	=	S	=	S	=	S	=	S	=	S	2117	114916	STaR8_B	U.S.	2011		None	P	I	S	P	I	E	T	V	P	V	K	L	K	P	G	M	D
259252	114916	B	PhenoSense	2117	Clinical	STaR8_WK12	R	>	R	=	S	=	S	=	R	=	S	=	R	=	S	=	R	=	R	2117	114916	STaR8_WK12	U.S.	2011		FTC,RPV,TDF	P	I	S	P	I	E	T	V	P	V	K	L	K	P	G	M	D
259254	114917	B	PhenoSense	2117	Clinical	STaR11_B	R	=	S	=	S	=	S	=	S	=	S	=	S	=	S	=	S	=	R	2117	114917	STaR11_B	U.S.	2011		None	P	I	S	P	I	E	T	V	P	V	K	L	K	P	G	M	D
259256	114917	B	PhenoSense	2117	Clinical	STaR11_WK12	R	>	S	=	S	=	S	=	R	=	S	=	S	=	R	>	R	=	R	2117	114917	STaR11_WK12	U.S.	2011		FTC,RPV,TDF	P	I	S	P	I	E	T	V	P	V	K	L	K	P	G	M	D
259258	114918	B	PhenoSense	2117	Clinical	STaR14_B	R	=	S	=	S	=	R	=	R	=	S	=	R	=	R	=	R	=	R	2117	114918	STaR14_B	U.S.	2011		None	P	I	S	P	I	E	T	V	P	V	K	L	K	P	G	M	D
259260	114918	B	PhenoSense	2117	Clinical	STaR14_WK21	R	>	R	=	S	=	S	=	R	=	S	=	R	=	R	=	R	=	R	2117	114918	STaR14_WK21	U.S.	2011		FTC,RPV,TDF	P	I	S	P	I	E	T	V	P	V	K	L	K	P	G	M	D
259262	114919	B	PhenoSense	2117	Clinical	STaR16_B	R	=	S	=	S	=	S	=	S	=	S	=	R	=	R	=	R	=	R	2117	114919	STaR16_B	U.S.	2011		None	P	I	S	P	I	E	T	V	P	V	K	L	K	P	G	M	D
259264	114919	B	PhenoSense	2117	Clinical	STaR16_WK48	R	=	R	=	S	=	S	=	R	=	S	=	R	=	R	=	R	=	R	2117	114919	STaR16_WK48	U.S.	2012		FTC,RPV,TDF	P	I	S	P	I	E	T	V	P	V	K	L	K	P	G	M	D
259266	114920	B	PhenoSense	2117	Clinical	STaR2_B	S	=	S	=	S	=	S	=	S	=	S	=	S	=	S	=	S	=	S	2117	114920	STaR2_B	U.S.	2011		None	P	I	S	P	I	E	T	I	P	V	K	L	K	P	G	M	D
259268	114920	B	PhenoSense	2117	Clinical	STaR2_WK8	R	>	R	=	S	=	S	=	R	=	S	=	R	=	R	>	R	=	R	2117	114920	STaR2_WK8	U.S.	2011		FTC,RPV,TDF	P	I	S	P	I	E	T	V	P	V	K	L	K	P	G	M	D
205154	5485	B	PhenoSense	1958	Clinical	1	R	>	R	=	R	=	R	=	R	=	S	=	R	>	R	>	R	=	R	1789	75410	1	Argentina	< 2000	CCCATTAGTCCTATTGAAACTGTACCAGTAAAATTAAAGCCAGGAATGGATGGCCCAAAAGTTAAACAATGGCCATTGACAGAAGAAAAAATAAAAGCATTAACAGAAATATGTTTAGAAATGGAAAAGGAAGGGAAAATTTCAAAAATTGGGCCTGAAAATCCATACAATACTCCAGTATTTGCCATAAAGAAAAAAGACAGTACTAAATGGAGAAAATTAGTAGATTTCAGAGAACTTAATAAAAGAACTCAAGATTTTTGGGAGGTTCAATTAGGAATACCACATCCTTCAGGGTTAAAAAAGAAAAAATCAGTAACAGTACTGGATGTGGGAGATGCATATTTTTCAGTTCCCTTAGATAAGGATTTCAGGAAGTACTCTGCATTTACCATACCT…	None	P	I	S	P	I	E	T	V	P	V	K	L	K	P	G	M	D
205161	1833	B	PhenoSense	1958	Clinical	6	R	=	R	=	R	>	R	=	R	=	R	=	R	>	R	>	R	=	R	1950	85245	6	U.S.	< 2009		NNRTI,NRTI	P	I	S	P	I	E	T	V	P	V	K	L	K	P	G	M	D
205162	5375	B	PhenoSense	1958	Clinical	7	R	=	R	=	S	=	R	=	S	=	S	=	R	=	R	>	R	=	R	1950	85246	7	U.S.	< 2009		NNRTI,NRTI	P	I	S	P	I	E	T	V	P	V	K	L	K	P	G	M	D
205164	1579	B	PhenoSense	1958	Clinical	9	R	=	S	=	R	=	R	=	R	=	R	=	R	=	R	>	R	=	R	1950	85248	9	U.S.	< 2009		NNRTI,NRTI	P	I	S	P	I	E	T	V	P	V	K	L	K	P	G	M	D
41342	9880	B	PhenoSense	1997	Clinical	CA24381	R	>	R	=	R	=	R	=	R	=	R	=	R	>	R	=	R	=	R	1997	9880	CA24381	U.S.	2001	CCCATTagTCCTATTGAGaCTGtACCAGTAAAATTAAAGCCAGGAATGGATGGCCCAAAAGTTAAGCAATGGCCATTGACAGAGGAAAAAATAAAAGCATTGGTAGAAATTTGTaCAGAaTTGGAACAGGAAGGAAAAATTTCAAAAATTGGGCCTGAAAATCCATACAACACTCCAGTATTTGyCATAAAGAAAAAAGACAGCAGTAAATGGAGAAAATTAGTAGATTTCAGAGAACTTAATAAGAGAACTCAAGACTTCTGGGAAGTTCAATTAGGAATACCACATCCCGCAGGGTTACCAAAGAATAAATCAGTAACAGTACTGGATGTGGGTGATGCATATTTTTCAATTCCCTTAGATGAAGACTTCAGGAaGTAtACTGCATTCACCATACCT…	NNRTI,NRTI,Unknown	P	I	S	P	I	E	T	V	P	V	K	L	K	P	G	M	D
52371	14602	B	PhenoSense	1997	Clinical	CA35008	R	>	R	=	S	=	S	=	R	=	S	=	S	=	S	=	S	=	NA	NA 1997	14602	CA35008	U.S.	2002	CCCATTAGTCCTATTGAAACTGTACCAGTAAAATTAAAGCCAGGAATGGATGGCCCAAAAGTGAAaCAATGGCCATtGaCAGAAGAAAAAATAAAAGCATTArTAGAAATTTGTACAGAAATGgAAAAGGAAGGGAAAATTTCAAAAATTGGGCCTGAAAATCCATACAATACTCCAGTwTTTGCCATwAAGAAAAAaGAcaGtACTAAaTGGAGAAAaTTAGTAGATTTCAGAGArCTyAATAAGAAAaCTCAaGAcTTyTGGGAAaTtcAaTTAGGAATACCACatCccGCaGGryTaAAAAAGAAAAaGtCagTAaCAGTACTAGAtgtGGGtGATGCATATTtyTcaGTTCCcTTAgATGAAgACTTCAGGAAGTATACTGCATTTACCATACCT…	3TC,AZT,D4T,DDI,None,TDF	P	I	S	P	I	E	T	V	P	V	K	L	K	P	G	M	D
56595	16190	B	PhenoSense	1997	Clinical	CA38521	R	=	R	=	R	=	R	=	R	=	R	=	R	>	R	>	R	=	R	> 1997	16190	CA38521	U.S.	2003	CCCATTAGTCCTATTGAAACTGTACCAGTAAAATTAAAGCCAGGAATGGATGGCCCAAAAGTTAAACAATGGCCATTGACAGAAGAAAAAATAAAAGCATTAGTAGAAATTTGTMCAGAAATGGAAAAGGAAGGGAAAATTTCAAAAATTGGGCCTGAAAATCCATACAATACTCCAGTATTTGCTATAAAGAARAAAAACAGTACTAGATGGAGAAAATTAGTAGATTTCAGAGAACTTAATAAGAGAACTCAAGACTTCTGGGAAATTCAATTAGGAATACCACACCCTGCAGGGTTACCAAGGAACAAATCAGTAACAGTACTGGATGTGGGTGATGCATATTTTTCAGTTCCCTTAGATGAAGACTTCAGGAAGTATACTGCATTTACCATACCT…	3TC,AZT,D4T,DDI,EFV	P	I	S	P	I	E	T	V	P	V	K	L	K	P	G	M	D
66313	16120	B	PhenoSense	1997	Clinical	CA48242	R	=	R	=	R	=	R	=	R	=	R	=	S	=	S	=	NA	NA	NA	NA 1997	16120	CA48242	U.S.	2004	CCCATTAGTCCTATTGAGACTGTACCAGTAAAATTAAAGCCAGGAATGGATGGCCCAAGAGTTAAACAATGGCCATTGACAGAAGAAAAAATAAAAGCATTAGTAGAAATTTGTACAGAAATGGAAAAGGAAGGGAAAATTTCAAAAATTGGGCCTGAAAATCCATACAATACTCCAATATTTGCCATCAAGAAAAAGAACAGTAATAGATGGAGAAAATTAGTAGATTTCAGGGAACTTAATAAGAGAACTCAAGACTTTTGGGAAGTTCAATTAGGGATACCACATCCTGCRGGRTTAAARAAGAAAAAATCAGTAACAGTATTAGATGTGGGTGATGCATACTTTTCAGTTCCCTTAGATGAAAACTTTAGAAAATATACTGCATTTACMATACCT…	D4T,DDI,Unknown	P	I	S	P	I	E	T	V	P	V	K	L	K	P	G	M	D
66822	21194	B	PhenoSense	1134	Clinical	90273	S	=	S	=	R	=	S	=	S	=	S	=	S	=	S	=	NA	NA	NA	NA 1970	90273	707PKE21F	South Africa	2008	CCAATTAGCTCCATTGAAACTGTACCAGTAAAATTAAAGCCAGGAATGGATGGCCCAAGGGTTAAACAATGGCCATTAACAGAAGAAAAAATAAAAGCATTAAAAGAAATTTGTGATGAAATGGAGAAGGAAGGAAAAATTACAAAAATTGGGCCTGAAAATCCATATAACACTCCARTATTTGCCATAAAAAAGAAGRGCAGCAATAGATGGAGAAAATTAGTAGATTTCAGGGAACTCAATAAAAGAACTCAAGACTTTTGGGAGRTTCAATTAGGAATACCACACCCAGCAGGGTTAAMAAAGAAGAAATCAGTGACAATACTAGATGTAGGGGATGCATATTTTTCAGTCCCTTTAGATGAAAGCTTCAGGAAATATACTGCATTCACCATACCT…	3TC,AZT,NVP	P	I	S	S	I	E	T	V	P	V	K	L	K	P	G	M	D
68989	2204	B	PhenoSense	1997	Clinical	CA50903	R	=	R	=	R	=	R	=	R	=	R	=	R	>	R	>	NA	NA	NA	NA 1997	2204	CA50903	U.S.	2004	CCCATTAGTCCTATTGAAACTRTRCCAGTAAAATTAAASCCAGGAATGGATGGCCCAAAAGTTAAACAATGGCCATTGACAGARGARAAAATAAAAGCATTARTRGAAATTTGTRCAGAAYTGGAAMAGGAMGGAAAAATYTCAAAAATTGGGCCTGAAAATCCATACAATACTCCAGTATTTGCCATAAAGAAAAARAACAGTACYAAATGGAGAAAAWTAGTAGATTTCAGAGAACTTAATAAGAGAACTCARARCTTCTGGGAAGTTCAATTAGGAATACCACATCCTGCAGGGTTAMMAAAGAAMAAATCAGTAACAGTACTTGATGTGGGTGATGCATATTTTTCAATTCCCTTAGATAAAGACTTCAGGAAGTATACTGCATTTACCATACCT…	3TC,ABC,AZT,D4T,DDI,EFV,NVP,TDF	P	I	S	P	I	E	T	I	P	V	K	L	N	P	G	M	D
69215	22109	B	PhenoSense	1997	Clinical	CA51129	R	=	R	=	R	=	R	=	R	=	R	=	R	=	R	>	R	=	R	1997	22109	CA51129	U.S.	2004	CCCATTAGTCCTATTGAAACTGTACCAGTAAAATTAAAGCCAGGAATGGATGGCCCAAGAGTTAAACAATGGCCATTGACAGAAGAAAAAATAMAAGCATTAGTAGAAATTTGTACAGAACTGGAAAAGGAAGGAAAAATTTCAAAAATTGGGCCTGAMAATCCATACAATACTYCAGTATTTGCCATAAAGAAAAAAGACAGTACTAAATGGAGAAAAGTAGTAGATTTCAGGGAACTTAATAAGAGAACTCAAGACTTCTGGGAAGTTCAATTAGGAATACCACACCCTGCAGGGCTAAAAAAGAAAAAATCAGTAACAGTACTGGATGTGGGTGATGCATATTTTTCAGTTCCCTTAGATAAAGACTTCAGGAAGTATACTGCATTTACCATACCT…	ABC,DDI,NNRTI,NRTI,NVP,TDF	P	I	S	P	I	E	T	V	P	V	K	L	K	P	G	M	D
73148	7916	B	PhenoSense	1997	Clinical	CA55062	R	>	R	=	R	=	R	=	R	=	R	=	R	=	R	>	NA	NA	NA	NA 1997	7916	CA55062	U.S.	2004	CCCATTAGTCCTATTRAAACTGTACCAGTAAAATTAAAGCCAGGAATGGATGGCCCAAAAGTCAAACAATGGCCATTGACAGAAGAAAAGATAAAAGCRTTAGTAGAAATTTGTGMAGAATTGGAAAAGGAGGGAAAAATTTCAAAAATWGGGCCTGAAAATCCATACAAYACTCCAGTATTTGCCATAAAGAAGAAARACAGTACCARATGGAGAAAATTAGTAGAYTTCAGAGAACTTAATAAGAGAACTCAAGACTTCTGGGAAGTYCAATTAGGAMTACCACATCCAGGAGGGTTAAAAMAGAAAAAATCAGTGACAGTACTGGATGTGGGTGATGCATATTTTTCAGTACCCTTAGATGAGGAATTCAGGAAGTATACTGCATTTACCATACCT…	3TC,AZT,D4T,NVP	P	I	S	P	I	K	T	V	P	V	K	L	K	P	G	M	D
73178	5426	B	PhenoSense	1997	Clinical	CA55092	R	=	R	=	R	=	R	=	R	=	R	=	R	>	R	>	NA	NA	NA	NA 1997	5426	CA55092	U.S.	2004	CCCATTAGTCCTATTGAAACTGTACCAGTAAAGTTAAAGCCAGGAATGGATGGCCCAAAAGTTAAACAATGGCCATTGWCAGAAGAAAAAATAAAAGCATTAGTAGAAATCTGTACAGAAATGGAAAAGGAAGGAAAAATTTCAAGAATTGGGCCTGAAAATCCATACAATACTCCAGTATTTGCCATAAAGAAAAAAAATAGTACTAGATGGAGAAAATTAGTAGATTTCAGAGAACTTAATAAGAGAACACAAGACTTCTGGGAAGTTCAATTAGGGATACCACATCCCGSAGGGTTAAAAAAGAAMAAATCAGTAACARTACTGGATGTGGGTGATGCATATTTTTCAGTTCCCTTAGATGAAGACTTCAGGAAGTATACTGCATTTACCATACCT…	3TC,ADV,AZT,EFV,Unknown	P	I	S	P	I	E	T	V	P	V	K	L	K	P	G	M	D
73200	790	B	PhenoSense	1997	Clinical	CA55114	R	>	R	=	R	=	R	=	R	=	S	=	R	>	R	>	NA	NA	NA	NA 1997	790	CA55114	U.S.	2004	CCCATTAGTCCTATTGAAACTGTACCAGTAAAATTAAAGCCAGGAATGGATGGTCCAAAAGTTAAACAATGGCCATTGACAGAAGAAAAAATAAAAGCACTAATAGAAATTTGTGCAGAATTRGAAAAGGAAGGAAAAATTTCAAGGATTGGGCCTGAAAATCCATACAATACTCCAGTATTTGCCATAAAGAAAAAGAACAGTACTARATGGAGAAAAGTAGTAGATTTCAGAGAACTTAATAAGAGAACTCAAGACTTCTGGGAAGTTCAATTAGGAATACCACATCCTGCAGGGTTASAAAAGAAAAAATCARTAACAGTACTGGATGTRGGTGATGCATATTTTTCAGTTCCCTTAGATGAAGAATTCAGGAAGTATACTGCATTTACCATACCT…	3TC,AZT,D4T,DDC,DDI,EFV,Unknown	P	I	S	P	I	E	T	V	P	V	K	L	K	P	G	M	D
73250	1329	B	PhenoSense	1997	Clinical	CA55164	R	>	S	=	S	=	S	=	R	=	S	=	R	>	R	>	NA	NA	NA	NA 1997	1329	CA55164	U.S.	2005	CCCATTAGTCCTATTGAAACTGTACCAGTAAAATTAAAGCCAGGAATGGATGGTCCAAAAGTTAARCAATGGCCACTGACAGAAGAAAAAATAAAAGCATTAAGAGAAATTTGTGCAGAAHTGGAAAAGGAAGGGAAAATTTCAAAAATCGGGCCTGAAAATCCATACAATACTCCAGTATTTGCCATAAAGAAAAAAGACAGTACTAAATGGAGAAAATTAGTAGATTTTAGAGAACTTAATAAAAGAACTCAAGACTTCTGGGAAGTTCAATTAGGAATACCACATCCCGCAGGGTTAAAACAGAACAAATCAGTAACAGTACTGGATGTGGGGGATGCATATTTTTCAGTYCCCTTAGATAAAGAATTCAGGAAGTACACTGCATTTACCATTCCT…	3TC,AZT,D4T,EFV,Unknown	P	I	S	P	I	E	T	V	P	V	K	L	K	P	G	M	D
75737	7848	B	PhenoSense	1997	Clinical	CA57650	R	>	R	=	R	=	R	=	R	=	R	=	R	=	R	>	S	=	NA	NA 1997	7848	CA57650	U.S.	2005	CCCATTAGTCCTATTGAAACTGTACCAGTAAAATTRAAGCCAGGAATGGATGGCCCAAAAGTTAAGCAATGGCCATTGACAGAAGAAAAAATAAAAGCATTRGTAGAAATTTGTACAGAACTGGARAAGGACGGGAAAATTTCCAAAATTGGGCCTGAAAATCCATACAATACTCCAATATTTGCCATAAAGAAAAAAGGYAGTGATAAATGGAGAAAATTATTAGATTTCAGAGAACTTAATAAGAGAACTCAAGACTTCTGGGAAGTTCAATTAGGAATACCACATCCCGCAGGGTTAAAGAAGAAAAAATCAGCAACAATACTGGATGTGGGTGATGCATATTTTTCAATTCCTTTAGATGAAGAATTTAGAAAGTACACTGCATTTACCATACCT…	3TC,ABC,AZT,D4T,DDI,NVP,TDF	P	I	S	P	I	E	T	V	P	V	K	L	K	P	G	M	D
75751	1467	B	PhenoSense	1997	Clinical	CA57664	R	=	S	=	R	=	R	=	R	=	R	=	R	>	R	>	R	=	R	1997	1467	CA57664	U.S.	2005	CCCATTAGTCCTATTGAAACTGTACCAGTAAAATTAAAGCCAGGAATGGATGGCCCAAAAGTTAAGCAATGGCCATTGACAGAAGAAAAAATAAAAGCATTAGTAGAAATTTGTACAGAACTGGAAAAGGAAGGAAAAATTTCAAAAATTGGGCCTGAAAATCCATACAATACTCCAGTATTTGTCATAAAGAAAAAGAACAGTGATAAATGGAGAAAATTAATAGATTTCAGGGAACTTAATAAGAAAACTCAAGACTTCTGGGAAGTTCAATTAGGAATACCACATCCTGCAGGGTTAAAAAAGAACAAATCAGTAACAATCCTGGATGTGGGTGATGCATATTATTCAGTTCCCTTAGATAAAGAATTCAGGAAGTATACTGCATTTACTATACCT…	3TC,ABC,AZT,D4T,DDC,EFV,NVP,TDF,Unknown	P	I	S	P	I	E	T	V	P	V	K	L	K	P	G	M	D
75789	5471	B	PhenoSense	1997	Clinical	CA57702	R	>	R	=	R	=	R	=	R	=	R	=	S	=	S	=	NA	NA	NA	NA 1997	5471	CA57702	U.S.	2005	CCCATTAGTCCTATTGAAACTGTACCAGTAAAATTAAAGCCAGGAATGGATGGCCCAAGAGTTAAACAATGGCCATTGACAGAAGAAAAAATAAAAGCATTAGTAGAAATTTGTACAGARTTGGAAAAGGAAGGAAAAATTTCAAAAATTGGGCCTGAAAATCCATACAATACTCCAATATTTGCAATAAAGAAAAAGAACAGTACTRGMTGGAGAAAATTAGTAGATTTCAGAGAACTTAATAAGAGAACTCAAGACTTTTGGGARGTTCAATTAGGAATACCACATCCTGCAGGGTTAAAAAAGAAMAAATCAGTAACAGTACTGGATGTGGGTGATGCATATTTTTCAGTTCCCTTAGATCCAGAYTTCAGGAAGTATACTGCATTTACCATACCA…	3TC,ABC,AZT,D4T,DDC,DDI,EFV,Unknown	P	I	S	P	I	E	T	V	P	V	K	L	K	P	G	M	D
75791	5949	B	PhenoSense	1997	Clinical	CA57704	R	=	R	=	R	>	R	=	R	=	R	=	R	>	R	>	NA	NA	NA	NA 1997	5949	CA57704	U.S.	2005	CCCATTAGTCCTATTGAAACTGTACCAGTAAAATTAAAGCCAGGAATGGATGGCCCAAAAGTTAAACAATGGCCATTGACAGAAGAAAAAATAAAAGCATTGATAGARATTTGTRCAGAAATGGAAAAGGAAGGAAAAATTTCAAAGATTGGGCCTGAAAATCCATACAATACTCCAGTATTTGCCATAAACAAAAAGAACAGTACTAGATGGAGAAAATTAGTAGATTTCAGAGAACTTAATAAGAGAACTCAAGACTTCTGGGAAGTGCAATTAGGAATACCACATCCAGGAGGGTTAAAAARGAAKAAATCAGTAACAATACTGGATGTRGGTGATGCATACTTTTCAGTTCCCTTATGTGAAGACTTCAGGAAGTATACTGCATTTACCATACCK…	3TC,ABC,AZT,D4T,DDI,EFV,NRTI	P	I	S	P	I	E	T	V	P	V	K	L	K	P	G	M	D
76273	25070	B	PhenoSense	1997	Clinical	CA58186	R	>	R	=	S	=	S	=	R	=	S	=	S	=	S	=	S	=	S	1997	25070	CA58186	U.S.	2005	CCCATTAGTCCTATCGAAACTGTACCAGTAAAATTAAAACCAGGAATGGATGGCCCAAAAGTTAAACAATGGCCATTGACAGAAGAAAAAATAAAAGCATTAGTAGAAATCTGTACAGAAATGGAAAAGGAAGGAAAAATTTCAAAAATTGGGCCTGAAAATCCATACAATACTCCAGCATTTGCCATAAAGAAAAAGGGCAGTACTAAATGGAGAAAATTAGTAGATTTCAGGGAACTTAATAAGAGAACTCAAGACTTCTGGGAAGTTCAATTAGGAATACCACATCCCGCAGGGTTAAAAAAGAGAAAATCAGTAACAGTATTGGATGTGGGTGATGCATACTTTTCAATTCCCTTAGATAAAAACTTCAGGAAGTATACTGCATTCACCATACCT…	3TC,AZT,Unknown	P	I	S	P	I	E	T	V	P	V	K	L	K	P	G	M	D
76287	25077	B	PhenoSense	1997	Clinical	CA58200	R	>	R	=	S	=	S	=	R	=	R	=	S	=	R	>	R	=	NA	NA 1997	25077	CA58200	U.S.	2005	CCCATTAGTCCTATTAAGACTGTACCAGTAAAATTAAAGCCAGGAATGGATGGCCCAAAAGTTAAACAATGGCCATTGACAGAAGAAAAATTAAAAGCATTAGTAGAAATTTGTACAGAAATGGAAAAGGAAGGAAAAATTTCAAAAATTGGGCCTGAAAATCCATACAATACTCCAGTATTTGCCATAAAGAGAAAAGACAGTACTAAATGGAGAAAATTAGTAGATTTCAGAGAACTTAATAAGAGAACACAAGACTTCTGGGAAGTTCAATTAGGCATACCACATCCTGCAGGGTTAAAAAAGAAAAAATCAGTAACAGTACTAGATGTGGGTGATGCATATTTTTCAGTTCCCTTAGATGAGGACTTCAGGAAGTATACTGCATTTACCATACCT…	FTC,NVP,TDF	P	I	S	P	I	K	T	V	P	V	K	L	K	P	G	M	D
77318	4323	B	PhenoSense	1997	Clinical	CA59233	R	>	R	=	R	=	R	=	R	=	S	=	R	=	R	=	NA	NA	NA	NA 1997	4323	CA59233	U.S.	2005	CCCATTAGTCCTATTGAAACTGTACCAGTAAAATTAAAGCCAGGAATGGATGGCCCAAAAGTTAAACAGTGGCCAYTGACAGAAGAAAAAATAAAAGCATTAATAGAAATTTGTGCAGAATTAGAAGAGGAAGGAAAAATTTCAAAAATTGGGCCAGAAAATCCATATAATACTCCAGTATTTGCCATAAGGAAAAAGAACAGTACTAAATGGAGAAAAATAACAGATTTTAGAGAACTAAATAAGAGAACTCAAGATTTCTGGGAAGTTCAATTAGGAATACCACATCCGGCAGGGTTAAAGAARAACAAATCAGTAACAGTGCTGGATGTGGGTGATGCATATTTTTCAATTCCCTTAGATGAAGATTTCAGGAAGTATACTGCATTTACTATACCA…	3TC,ABC,AZT,D4T,DDC,DDI,DLV,EFV,TDF	P	I	S	P	I	E	T	V	P	V	K	L	K	P	G	M	D
77332	4307	B	PhenoSense	1997	Clinical	CA59247	R	>	R	=	R	=	R	=	R	=	S	=	R	=	R	=	NA	NA	NA	NA 1997	4307	CA59247	U.S.	2005	CCCATTAGTCCTATTGAAACTGTACCAGTAAAATTAAAGCCAGGAATGGATGGCCCAAAGGTTAAGCAATGGCCATTGACAGAAGAAAAAATAAAAGCATTAGTAGAAATTTGTACAGAATTGGAAAAGGAAGGAAAAATTTCAAAAATTGGGCCTGAAAATCCATACAATACCCCAGTATTTGCCATAAAGAAAAAAGACAGTACTAAATGGAGAAAAATAGTAGATTTCAGAGAACTTAATAAAAGAACTCAAGATTTCTGGGAAGTTCAATTAGGAATACCACATCCTGCAGGGTTAAAAAAGAATAAATCAGTAACAGTACTGGATGTGGGTGATGCATATTTTTCAATTCCATTAGATGAAGACTTCAGGAAGTATACTGCATTTACCATACCT…	3TC,ABC,AZT,D4T,DDI,NVP,TDF	P	I	S	P	I	E	T	V	P	V	K	L	K	P	G	M	D
77380	1834	B	PhenoSense	1997	Clinical	CA59295	R	>	R	=	R	=	R	=	R	=	S	=	R	=	R	>	NA	NA	NA	NA 1997	1834	CA59295	U.S.	2005	CCCATTAGTCCTATTGAAACTGTACCAGTAAAATTAAAACCAGGAATGGATGGCCCAAAAGTTAAACAATGGCCATTAACARRAGAAAAAATAAAAGCATTAGTAGAAATTTGTGCAGAATTGGAAAAGGACGGGAAAATTTCAAAAATTGGGCCTGAAAATCCATACAATACTCCAGTATTTGCCATAAAAAAGAAAAACAGTGATAAATGGAGAAAAGTAGTAGATTTCAGAGAACTTAATAAAAGAACTCAAGACTTYTGGGAAGTTCAATTAGGAATACCACATCCCGCAGGGTTAGAAAAGAAAAAGTCAGTAACARTACTGGATGTGGGTGATGCATATTTCTCAATTCCCTTAGATAAAGAATTCAGGAAGTATACTGCATTTACCATACCT…	3TC,ABC,AZT,D4T,DDC,DDI,DLV,EFV,FTC,NVP,TDF	P	I	S	P	I	E	T	V	P	V	K	L	K	P	G	M	D
77644	25641	B	PhenoSense	1997	Clinical	CA59559	R	=	S	=	S	=	S	=	R	=	S	=	R	>	R	>	R	=	NA	NA 1997	25641	CA59559	U.S.	2005	CCCATYAGTCCTATTGAAACTGTACCAGTAAAATTAAAGCCAGGAATGGATGGCCCAAAAGTTAAACAATGGCCATTGACAGAAGAGAAAATAAAAGCATTAATGGAAATTTGTACAGAAATGGARAAGGAAGGGAAAATTTCAAAAATTGGGCCTGAAAATCCATACAATACTCCAGTATTTGCCATAAAGAAAAAAGACAGTACTAAATGGAGAAAATTAGTAGATTTCAGAGAACTTAATAAGAGAACTCAAGACTTCTGGGAAGTTCAATTAGGAATACCACATCCAGCAGGGTTAGARAAGAAAAAATCAGTAACAGTACTAGATGTGGGWGATGCATATTTTTCAGTTCCCTTAGATAAAGACTTCAGAAAGTATACTGCATTTACCATACCT…	3TC,AZT,DDI,EFV,NVP,TDF	P	I	S	P	I	E	T	V	P	V	K	L	K	P	G	M	D
77712	25675	B	PhenoSense	1997	Clinical	CA59627	R	>	R	=	R	=	R	=	R	=	R	=	R	=	R	>	NA	NA	NA	NA 1997	25675	CA59627	U.S.	2005	CCCATTAGTCCTATTGAAACTGTACCAGTAAAATTAAAGCCAGGAATGGATGGCCCAAAAGTTAARCAATGGCCATTGACAGAAGAAAAAATAAAAGCATTAGTAGAAATCTGTACAGAACTGGAAAAGGAAGGGAAAATTTCAAAAATTGGGCCTGAAAATCCATAYAATACTCCAATATTTGCTATAARGAAAAAARACAGTACTAAATGGAGAAAATTAGTAGATTTCAGAGAACTYAATAAGAAAACTCAAGACTTCTGGGAAGTTCAATTAGGAATACCGCATCCCGCAGGGTTGAAAAAGAAAAAATCAGTAACAGTACTRGATGTAGGTGATGCATATTTTTCAATTCCCTTAGATGAAGACTTCAGRAAGTATACTGCATTTACCATACCT…	3TC,ABC,AZT,D4T,DDI,NVP	P	I	S	P	I	E	T	V	P	V	K	L	K	P	G	M	D
78925	1144	B	PhenoSense	1997	Clinical	CA60842	R	>	R	=	R	=	R	=	R	=	S	=	S	=	S	=	NA	NA	NA	NA 1997	1144	CA60842	U.S.	2005	CCCATTAGTCCTATTGAAACTGTACCAGTAAAATTAAAGCCAGGAATGGATGGCCCAARAGTTAAACAATGGCCWTTGACAGAAGAAAAAATAAAAGSATTAATGGAAATTTGTACAGAAWTGGAAAAGGAAGGGAAAATTTCAAAAATTGGGCCTGARAATCCATACAACACTCCAGTATTTGCCATAAAGAAGAAAAACAGTGATAGATGGAGAAAATTAGTAGATTTCAGAGAACTTAATAAGAGAACTCAAGACTTYTGGGAAGTTCAATTAGGAATACCACATCCCGCAGGGTTAAAAAAGAAGAAATCAGTAACAGTACTGGATGTGGGTGATGCATATTTTTCAATTCCCTTAGATGAAGACTTCAGGAAGTATACTGCATTYACAATACCT…	3TC,AZT,D4T,DDC,DDI,NVP,TDF	P	I	S	P	I	E	T	V	P	V	K	L	K	P	G	M	D
79187	26324	B	PhenoSense	1997	Clinical	CA61104	R	>	R	=	S	=	S	=	R	=	S	=	S	=	S	=	S	=	NA	NA 1997	26324	CA61104	U.S.	2005	CCCATTAGTCCTATTGAAACTGTACCAGTAAAATTAAAGCCAGGAATGGATGGCCCAAAAGTTAAACAATGGCCATTGACAGAAGAAAAAATAAAAGCATTAGTAGAAATTTGTACAGAGATGGAAAAKGAAGGGAAAATTTCAAAAATTGGGCCTGAAAATCCATAYAATACTCCAGTATTTGCTATAAAGAAAAARGACAGTACTGGATGGAGAAAATTAGTAGATTTCAGAGAACTTAATAAGAGAACTCAAGACTTTTGGGAAGTTCAATTAGGAATACCACATCCTGCAGGGTTAAAAAAGAAAAAATCAGTAACAGTACTGGATGTGGGGGATGCATATTTTTCAGTTCCCTTAGATAAAGATTTCAGGAAGTACACTGCATTTACCATACCT…	3TC,AZT,D4T,None,TDF	P	I	S	P	I	E	T	V	P	V	K	L	K	P	G	M	D
81880	25578	B	PhenoSense	1997	Clinical	CA63798	R	=	R	=	R	>	R	=	R	=	R	=	R	=	R	>	NA	NA	NA	NA 1997	25578	CA63798	U.S.	2005		3TC,ABC,AZT,D4T,DDC,DDI,NVP	P	I	S	P	I	E	T	V	P	V	K	L	K	P	G	M	D
81884	25003	B	PhenoSense	1997	Clinical	CA63802	R	>	R	=	R	=	R	=	R	=	R	=	R	=	R	=	NA	NA	NA	NA 1997	25003	CA63802	U.S.	2005		3TC,D4T,FTC,NVP,Unknown	P	I	S	P	I	E	T	V	P	V	K	L	K	P	G	M	D
81898	17654	B	PhenoSense	1997	Clinical	CA63816	R	>	R	=	R	=	R	=	R	=	R	=	R	=	R	=	NA	NA	NA	NA 1997	17654	CA63816	U.S.	2006		3TC,ABC,AZT,D4T,DDI,EFV,TDF,Unknown	P	I	C	P	I	K	T	V	P	V	K	L	K	P	G	M	D
81920	6569	B	PhenoSense	1997	Clinical	CA63838	R	>	R	=	R	=	R	=	R	=	R	=	S	=	S	=	NA	NA	NA	NA 1997	6569	CA63838	U.S.	2005		3TC,ABC,D4T,DDI,TDF,Unknown	P	I	S	P	I	E	T	V	P	V	K	L	K	P	G	M	D
81930	2206	B	PhenoSense	1997	Clinical	CA63848	R	=	R	=	R	=	R	=	R	=	R	=	S	=	S	=	NA	NA	NA	NA 1997	2206	CA63848	U.S.	2005		3TC,AZT,D4T,DDI,EFV,NVP,TDF	P	I	S	P	I	E	T	V	P	V	K	L	K	P	G	M	D
82016	8386	B	PhenoSense	1997	Clinical	CA63934	R	>	R	=	S	=	S	=	R	=	S	=	R	=	S	=	NA	NA	NA	NA 1997	8386	CA63934	U.S.	2006	CCCATTAGTCCTATTGAAACTGTACCAGTAACATTAAAGCCAGGAATGGATGGYCCAAGAGTTAGACAATGGCCATTAACAGAAGARAAAATAAAGGCATTAGTAGAAATTTGTACAGAAATGGAAAAGGAAGGGAAAATTTCAAAAATTGGGCCTGAAAACCCATACAATACTCCAATATTTGCCATAAAGAAAAAGGACAGTACTAAATGGAGAAAATTAGTAGATTTCAGAGAACTTAATAAGAGAACTCAAGACTTCTGGGAGGTTCAATTAGGAATCCCACATCCTGCAGGGTTAAAAAAGAAAAAATCAGTAACAGTATTGGATGTGGGTGATGCATATTTTTCAGTTCCCTTAGATAAAGARTTCAGGAAGTATACTGCATTTACCATACCT…	3TC,AZT,D4T,None	P	I	S	P	I	E	T	V	P	V	T	L	K	P	G	M	D
82066	4360	B	PhenoSense	1997	Clinical	CA63984	R	>	R	=	R	=	R	=	R	=	R	=	R	=	R	>	NA	NA	NA	NA 1997	4360	CA63984	U.S.	2006	CCCATTAGTCCTATTGAGACTGTACCAGTAAAATTAAAGCCAGGAATGGATGGCCCAAAAGTTAAACAATGGCCATTGACAGAAGAAAAAATAAAAGCATTAGTAGAAATTTGTACAGAACTGGAAAAGGAAGGGAAAATTTCAAAAATTGGGCCTGAAAATCCATACAATACTCCAATATTTGCCATAAAGAAAAAAGGCAGTAATAGATGGAGAAAATTAGTAGATTTCAGAGAACTTAATAAGAGAACTCAAGACTTCTGGGAAGTTCAATTAGGGATACCACATCCCTCAGGGTTACAAAAGAAAAAATCAGTAACAGTACTGGACGTGGGTGATGCATATTTTTCAGTTCCCTTAGATGAAAGCTTCAGGARGTATACTGCATTTACCATACCT…	3TC,ABC,AZT,D4T,DDI,NVP,TDF,Unknown	P	I	S	P	I	E	T	V	P	V	K	L	K	P	G	M	D
82136	17599	B	PhenoSense	1997	Clinical	CA64054	R	>	R	=	R	=	R	=	R	=	S	=	S	=	S	=	NA	NA	NA	NA 1997	17599	CA64054	U.S.	2006	CCCATTWGTCCYATTGAAACTGTACCAGTAAAATTAAAGCCAGGAATGGATGGCCCAAAAGTTAAACAATGGCCATTGACAGARGAAAAAATAAAAGCATTAAYAGAAATTTGTRCAGAACTGGAAAAGGAHGGAAAAATTACAAAAATTGGGCCTGAAAATCCATACAATACTCCAGTGTTTGCCATAAAGAAAAAARADRGTACTAAATGGAGGAAATTAGTAGACTTCAGAGAACTTAATAAGAGAACTCAAGATTTCTGGGAAGTTCAATTAGGAATACCACATCCTGCAGGGTTAAAAAAGAAAAARTCAGTAACAGTACTGGATGTGGGTGATGCATATTTTTCAGTKCCCTTAGACRAAGAATTCAGAAAGTATACTGCATTTACCATACCT…	3TC,AZT,D4T,DDI,EFV,TDF,Unknown	P	I	C	P	I	E	T	V	P	V	K	L	K	P	G	M	D
82152	22088	B	PhenoSense	1997	Clinical	CA64070	R	=	R	=	S	=	R	=	R	=	R	=	R	>	R	>	R	>	NA	NA 1997	22088	CA64070	U.S.	2006	CCCATTAGTCCTATTGAAACTGTACCAGTAAAATTAAAGCCAGGAATGGATGGCCCAAAAGTTAARCAATGGCCATTGACAGAAGAAAAAATAAAAGCCTTARTAGAAATTTGTACAGAAATGGAAAAGGAAGGAAAAATTTCAAAAATTGGGCCTGAAAACCCATACAATACTCCAGTATTTGCAATAAAGAGAAAAGACAATTCTAAATGGAGAAAATTAGTAGATTTCAGAGAACTTAATAARAGAACTCAAGACTTCTGGGAGATTCAATTAGGAATACCACATCCCGCAGGGCTAARAAAGAATAAATCAATAACAGTGCTGGATGTGGGAGATGCATATTTTTCAGTTCCTTTAGACAAAGACTTCAGGAAGTAYACTGCATTTACCATACCT…	3TC,ABC,D4T,DDI,EFV,NVP,TDF	P	I	S	P	I	E	T	V	P	V	K	L	K	P	G	M	D
82398	27829	B	PhenoSense	1997	Clinical	CA64316	R	>	R	=	S	=	S	=	R	=	S	=	S	=	S	=	S	=	NA	NA 1997	27829	CA64316	U.S.	2006	CCTATTAGTCCTATTGAAACTGTGCCAGTAAAATTAAAGCCAGGAATGGATGGCCCAAAAGTTAAACAATGGCCATTGACAGAAGAGAAAATAAAAGCATTAGTAGAAATTTGTACAGAAATGGAAAAGGAAGGGAAAATTTCAAAAATTGGGCCTGAAAATCCATACAATACTCCAGTATTTGCCATAAAGAAAARGGACAGTACTAAGTGGAGAAAAGTAGTAGATTTCAGAGAACTTAATARAAGAACTCAAGACTTCTGGGAAGTACAATTAGGAATACCACATCCCGCAGGGTTAAAACAGAAAAAATCAGTAACAGTACTAGATGTGGGTGATGCATTTTTTTCAGTTCCCTTAGATAAAGAATTCAGGAAGTATACTGCATTTACCATACCT…	3TC,ABC,AZT,D4T,NVP	P	I	S	P	I	E	T	V	P	V	K	L	K	P	G	M	D
86641	1601	B	PhenoSense	1997	Clinical	CA68559	R	>	R	=	R	=	R	=	R	=	R	=	S	=	S	=	NA	NA	NA	NA 1997	1601	CA68559	U.S.	2006	CCCATTAGTCCTATTGAAACTGTACCAGTAAAATTAAAGCCAGGAATGGATGGCCCAARARTTAAACAATGGCCATTGACAGAAGAAAAAATAAAAGCATTAATGGAAATTTGTGCAGAATTRGAACAGGAYGGAAAAATTTCAAAAATTGGGCCTGAAAATCCATACAATACTCCAGTATTTGCCATAAAGAAAAAAGGCAGTGATAAATGGAGAAAATTAGTAGATTTCAGAGARCTTAATAAGAGAACTCAAGACTTCTGGGAAGTTCAGTTAGGRATACCACATCCTGCAGGGTTGAAAAAGAAAAAATCAGTAACAGTACTGGATGTGGGTGATGCATATTTYTCAATTCCCTTAGATGAAGAYTTYAGRAAGTATACTGCATTTACCATACCT…	3TC,ABC,ADV,AZT,D4T,DDC,DDI,EFV,TDF,Unknown	P	I	S	P	I	E	T	V	P	V	K	L	K	P	G	M	D
86651	3972	B	PhenoSense	1997	Clinical	CA68569	R	>	R	=	R	=	R	=	R	=	R	=	S	=	R	=	NA	NA	NA	NA 1997	3972	CA68569	U.S.	2006	CCCATTAGTCCTATTGAAACTGTACCAGTAAAATTAAAGCCAGGAATGGATGGCCCAAARGTTAAACAATGGCCATTGACAGAAGARAAAATAAAAGCATTARTAGAAATTTGTACAYTTTTGGAAGAGGAAGGAAAGATTTCAAAAATTGGGCCTGAAAATCCATACAATACTCCAGTATTTGCCATAAAGAAAAAGAACAGTRCTAAATGGAGAAAAATAGTAGATTTCAGAGAACTTAATAAGAGAACTCAAGACTTCTGGGAAGTTCAAYTAGGAATACCACATCCTGCAGGGTTACACAAGAAGAAATCAGTAACAGTACTGGATGTGGGTGATGCATATTTTTCAATTCCTTTAGATGAAGACTTCAGGAAGTATACTGCATTTACCATACCT…	3TC,ABC,AZT,D4T,EFV,FTC,TDF	P	I	S	P	I	E	T	V	P	V	K	L	K	P	G	M	D
86663	4501	B	PhenoSense	1997	Clinical	CA68581	R	>	R	=	R	=	R	=	R	=	S	=	R	=	R	=	NA	NA	NA	NA 1997	4501	CA68581	U.S.	2006	CCCATTAGTCCTATTGAAACTGTACCAGTAAAATTAAAGCCAGGAATGGATGGCCCAAAAGTTAAACAATGGCCATTGACAGAAGAAAAAATAAAAGCATTAGTAGAAATTTGTACAGAACTGGAAAAGGAAGGAAAAATTTCAAAAATTGGGCCTGAAAATCCATACAATACTCCAATTTTTGCCATAAAGAAAAAAAATAGTACTAAATGGAGAAAAGTAGTAGATTTCAGAGAGCTTAAYAAGAGAACTCAAGACTTCTGGGAAGTTCAATTAGGAATACCACATCCCGCAGGGTTAAAAAAGAACAAGTCAGTAACAGTACTAGATGTGGGTGATGCATATTTCTCAATTCCCTTAGATGAAGACTTCAGGAAGTATACTGCATTTACCATACCT…	3TC,ABC,AZT,D4T,DDC,DDI,DLV,Unknown	P	I	S	P	I	E	T	V	P	V	K	L	K	P	G	M	D
86677	7849	B	PhenoSense	1997	Clinical	CA68595	R	>	R	=	R	=	R	=	R	=	S	=	R	=	R	=	NA	NA	NA	NA 1997	7849	CA68595	U.S.	2006	CCTATTAGTCCTATTGAAACTGTACCAGTAAAATTAAAGCCAGGAATGGATGGCCCAAAAGTTAAACAATGGCCATTGACAGAAGAAAAAATAAAAGCATTAAYAGAAATTTGYACAGAATTGGAACAGGAAGGAAAAATTTCAAAAATTGGGCCTGAAAAYCCATACAATACTCCAGTATTTGCCATAAAGAAAAAAGGTGGTGCTAGATGGAGAAAAATAGTAGATTTCAGAGAACTTAATAAGAGAACTCAAGACTTCTGGGAAGTTCAATTAGGAATACCACACCCAGCAGGGTTAAAAAAGAAMAAATCAGTAACAGTACTGGATGTGGGTGATGCATATTTTKCAATTCCCTTATATGAAGACTTCAGGAAGTATACTGCATTTACCATACCT…	3TC,ABC,AZT,D4T,DLV,FTC,TDF	P	I	S	P	I	E	T	V	P	V	K	L	K	P	G	M	D
86691	1340	B	PhenoSense	1997	Clinical	CA68609	R	>	R	=	R	=	R	=	R	=	R	=	R	=	R	=	NA	NA	NA	NA 1997	1340	CA68609	U.S.	2006	CCCATTAGTCCTATTGAAACTGTACCAGTAAAATTAAAGCCAGGAATGGACGGCCCAAAAGTTAAACAATGGCCATTGACAAAAGAAAAAATAGAAGCRTTAACAGAAATTTGTAAAGAATTGGARGAGGAAGGRAAAATTTCAAGAATTGGGCCTGAAAACCCATACAATACTCCAATATTTGCCATAAARAAGAAAAACAGTACTAAATGGAGAAAATTAATGGATTTCAGAGAACTTAATAAGAGAACTCAAGACTTCTGGGAAGTYCAATTAGGAATACCACATCCCGCAGGTTTACACAAGAAAAAATCAGTAACAGTACTAGATGTGGGTGATGCATATTTTTCAATTCCTTTAGATGAAGACTTCAGGAAGTATACTGCATTTACCATACCT…	NNRTI,NRTI,Unknown	P	I	S	P	I	E	T	V	P	V	K	L	K	P	G	M	D
86699	1590	B	PhenoSense	1997	Clinical	CA68617	R	=	R	=	R	=	R	=	R	=	R	=	R	=	R	>	R	=	NA	NA 1997	1590	CA68617	U.S.	2006	CCCATTAGTCCTATTGAGACTGTACCAGTAAAATTAAAGCCAGGAATGGATGGCCCAAAAGTTAAACAATGGCCATTGACAGARGAAAAAATAAAAGCATTAGTAGAAATTTGTACAGAATTGGAAAAGGAYGGAAAAATTTCAAAAATTGGGCCTGAAAATCCATACAATACTCCAATATTTGCCATAAAGAAAAGGAACAGTGATAAATGGAGAAAAGTAGTAGATTTCAGAGAACTTAATAAGAGAACYCAAGACTTCTGGGAAGTTCAATTAGGAATACCACATCCCGCAGGGTTAGAAAAGAAAAAATCAGTAACAGTACTGGATGTGGGTGATGCATATTTTTCAATTCCCTTAGATGAAGACTTCCGGAAGTATACTGCATTTACCATACCT…	3TC,ABC,AZT,D4T,DDC,DDI,NVP	P	I	S	P	I	E	T	V	P	V	K	L	K	P	G	M	D
86743	1499	B	PhenoSense	1997	Clinical	CA68661	R	>	R	=	R	=	R	=	R	=	R	=	R	>	R	>	NA	NA	NA	NA 1997	1499	CA68661	U.S.	2006	CCCATTAGTCCTATTGAGACTGTACCAGTAAAATTAAAGCCAGGAATGGATGGCCCAAGAGTCAAACAATGGCCATTGACAGAAGAAAAAATAAAAGCATTAATGGAAATTTGTGCAGAATTRGAAGAGGACGGGAAAATTTCAAAAATTGGGCCTGAAAATCCATACAATACTCCAGTATTTGCCATAARGAAAAAGAACAGTACTAAATGGAGAAAAGTAGTAGATTTCAGAGAACTTAATAAGAGAACTCAAGACTTCTGGGAAGTTCAATTAGGAATACCACATCCCGGAGGGTTAAAACAGAAYAAATCAGTAACAGTACTAGATRTRGGTGATGCATATTTTTCAATTCCYTTAGATAAAGAATTCAGGAAGTATACTGCATTTACCATACCT…	3TC,ABC,AZT,D4T,DDC,DDI,EFV,NVP,TDF	P	I	S	P	I	E	T	V	P	V	K	L	K	P	G	M	D
86835	25081	B	PhenoSense	1997	Clinical	CA68753	R	>	R	=	R	=	R	=	R	=	R	=	S	=	S	=	NA	NA	NA	NA 1997	25081	CA68753	U.S.	2006	CCCATTAGTCCTATAGAAACTGTACCAGTAAAATTAAAGCCAGGAATGGATGGCCCAAAAGTGAAACAATGGCCATTGACAGAAGAAAAAATAAAAGCATTAATAGAAATTTGTACAGAATTGGAAAAGGAAGGAAAAATTACAAAAATTGGGCCTGAAAATCCATACAATACTCCAGTGTTTGCCATAAAGAAAAAGAACAGTGATAGATGGAGAAAATTAGTAGATTTCAGGGAACTTAATAAGAGAACTCAAGATTTCTGGGAGGTTCAATTAGGAATACCACATCCTGCAGGGTTAAAAAAGAAAAAATCAGTGACAGTACTGGATGTGGGTGATGCATATTTTTCAGTTCCCCTAGATGAAGACTTCAGGAAGTACACTGCATTCACCATACCT…	3TC,FTC,RTI,TDF,Unknown	P	I	S	P	I	E	T	V	P	V	K	L	K	P	G	M	D
86887	30065	B	PhenoSense	1997	Clinical	CA68805	R	=	R	=	S	=	R	=	R	=	R	=	R	=	R	>	S	=	NA	NA 1997	30065	CA68805	U.S.	2006	CCCATTAGTCCYATTGAAACKGTACCAGTAAAATTGAAGCCAGGAATGGATGGCCCAAAAGTTAAACAATGGCCACTGACAGAAGAAAAAATAAAAGCATTAATGGAAATTTGTGCAGAACTGGAAAAGGAGGGAAAAATTTCAAAAATTGGGCCTGAAAATCCATACAATACTCCAGTATTTGCCATAAAGAGAAAGGACAGTACTAAATGGAGAAAATTAGTAGATTTCAGAGAACTTAATAAGAGAACTCAAGACTTCTGGGAAGTTCAGTTAGGAATACCACATCCTGCAGGGTTAAAAAAGAAAAAATCAGCAACAGTACTGGACGTGGGTGATGCATACTTTTCAGTTCCATTAGATGAAGACTTCAGGAAGTATACTGCATTTACCATACCT…	3TC,D4T,EFV,NVP,TDF,Unknown	P	I	S	P	I	E	T	V	P	V	K	L	K	P	G	M	D
87105	30173	B	PhenoSense	1997	Clinical	CA69023	R	>	R	=	S	=	S	=	R	=	S	=	R	>	R	=	NA	NA	NA	NA 1997	30173	CA69023	U.S.	2006	CCCATTAGTCCTATTGAAACTGTAYCAGTAARATTAAAGCCAGGAATGGATGGCCCAARAGTTAAACAATGGCCATTGACAGAAGAAAAAATAAAAGSATTAGTAGAAATTTGTACAGAAATGGAAAAGGAAGGGAAAATTTCAAAAATTGGACCTGAGAATCCATACAATACTCCAGTATTTGCCATAAAGAGAAAAGACAGTACTAAATGGAGAAAATTAGTAGATTTCAGAGAACTTAAYAAGAGAACTCAAGACTTCTGTGAAGTTCAATTAGGCATACCACATCCTGCAGGGATAAAAAAGAACAAATCAGTAACAGTACTGGATGTGGGCGATGCATATTTCTCAGTTCCCTTAGACAAGGACTTCAGGAAGTATACTGCATTTACCATACCT…	RTI,Unknown	P	I	S	P	I	E	T	V	P	V	K	L	K	P	G	M	D
87123	30182	B	PhenoSense	1997	Clinical	CA69041	R	=	R	=	S	=	S	=	R	=	S	=	R	=	R	>	R	=	R	1997	30182	CA69041	U.S.	2006	CCCATTAGTCCTATTGAAACTGTACCAGTAAAATTAAAGCCAGGTATGGATGGCCCAARAGTTAAACAATGGCCATTGACAGAAGAAAAAATAAAAGCATTAATAGAAATTTGTACAGAAATGGAAAAGGAAGGAAAAATTTCAAAGATTGGGCCTGAAAACCCATACAATACTCCAGTATTTGCCATAAAGAAAAAAGACAGTACTAAATGGAGAAAATTAGTAGATTTCAGAGAACTTAAYAAGAGAACTCAAGACTTCTGGGAAGTTCAGCTAGGAATACCACATCCTGCAGGGTTACACAAGAAAAAATCWGTRACAGTACTRGATGTGGGTGATGCATATTTTTCAGTTCCCTTAGATAAAGATTTCAGGAAGTATACTGCATTTACCATACCT…	3TC,AZT,D4T,EFV,NVP	P	I	S	P	I	E	T	V	P	V	K	L	K	P	G	M	D
87163	30202	B	PhenoSense	1997	Clinical	CA69081	R	>	R	=	S	=	S	=	R	=	S	=	R	=	R	=	S	=	S	1997	30202	CA69081	U.S.	2006	CCCATTAGTCCTATTGAAACTGTACCAGTAAAATTAAAGCCAGGAATGGATGGCCCAAAGGTTAAACAATGGCCATTGACAGAAGAAAAAATAAAAGCATTAGTAGAAATTTGTACAGAAATGGAAAAGGAAGGAAAAATTTCAAAAATTGGGCCTGAAAATCCATACAATACTCCAGTATTTGYCATAAAGAGAAAAGACAGTACTAAATGGAGAAAATTAGTAGATTTCAGAGAACTTAATAAGAGAACTCAAGACTTCTGGGAAGTTCAATTAGGAATACCACATCCTGCAGGATTAAAAAGGAACAAATCAGTAACAGTACTGGATGTGGGTGATGCATATTTTTCAGTTCCCTTAGATAAAGATTTCAGGAAGTATACTGCATTCACCATACCT…	3TC,AZT,DDI,EFV,FTC,NVP,TDF,Unknown	P	I	S	P	I	E	T	V	P	V	K	L	K	P	G	M	D
87223	4736	B	PhenoSense	1997	Clinical	CA69141	R	>	R	=	R	=	R	=	R	=	R	=	R	>	R	>	NA	NA	NA	NA 1997	4736	CA69141	U.S.	2006	CCCATTTGTCCTATTGAAACTGTACCAGTAAAATTAAAGCCAGGAATGGATGGCCCAAARGTTAAACAATGGCCATTGACAGAAGAAAAAATAAAAGCATTAGTAGAAATTTGTAATGAATTGGAAGAGGCAGGGAAAATTTCAAAAATTGGGCCTGAAAATCCATACAATACTCCAGTATTTGCAATAAAGAARAARAATAGTRCTAAATGGAGAAAAATARTRGACTTCAGRGAACTTAACAAGAGAACTCAAGACTTCTGGGAAGTTCAATTAGGAATACCACATCCCGGAGGGTTAAAAAAGAAAAAATCAATAACAGTACTGGATGTGGGTGATGCATATTTTTCAGTTCCCTTAGATAAAGAATTCAGGAAGTATACTGCATTCACCATACCC…	3TC,AZT,EFV,FTC,RTI,TDF	P	I	C	P	I	E	T	V	P	V	K	L	K	P	G	M	D
90039	1118	B	PhenoSense	1997	Clinical	CA71569	NA	NA	R	=	R	=	R	=	R	=	S	=	S	=	S	=	NA	NA	NA	NA 1997	1118	CA71569	U.S.	2005		NNRTI,NRTI	P	I	S	P	I	E	T	V	P	V	K	L	K	P	G	M	D
97951	8340	B	PhenoSense	1997	Clinical	CA79292	R	>	R	=	S	=	S	=	R	=	S	=	S	=	S	=	S	=	NA	NA 1997	8340	CA79292	U.S.	2006	CCCATYAGTCCTATTGAAACTGTACCAGTAAAATTAAAGCCAGGAATGGATGGCCCAAAAGTTAAGCAATGGCCAYTGACAGAAGAAAAAATAAAAGCATTAGTAGAAATTTGTACAGAAATGGAAAAGGAGGGAAAAATTTCAAAAATTGGGCCTGAAAATCCATACAACACTCCAGTATTTGCCATAAAGAAAAAAGACAGTGCTAAATGGAGAAAATTAGTAGATTTCAGAGAACTTAATAAAAGAACTCAAGACTTCTGGGAAGTTCAATTAGGAATACCACATCCTGCAGGGTTAAAAAAGAAAAAGTCAGTAACAGTACTGGATGTGGGTGATGCATTCTTTTCAATTCCCTTAGATRAAGACTTCAGAAAGTATACAGCATTTACCATACCT…	D4T,DDI,None	P	I	S	P	I	E	T	V	P	V	K	L	K	P	G	M	D
97969	2073	B	PhenoSense	1997	Clinical	CA79310	R	=	R	=	R	=	R	=	R	=	R	=	R	=	R	>	NA	NA	NA	NA 1997	2073	CA79310	U.S.	2006	CCCATTAGCCCGATTGATACTGTACCAGTAAAATTAAAGCCAGGAATGGATGGCCCAAAAGTTAAACARTGGCCATTGTCAGAAGAAAAAATAAAAGCATTAGTAGAAATTTGTACAGAACTGGARGAGGCAGGAAAAATTTCAAAAATTGGGCCTGAAAATCCATACAATACTCCAGTATTTGCCATAAARAAGAAAAACAGTACTAAATGGAGAAAAATAGTAGATTTCAGGGAACTTAATAAGAGAACTCAAGACTTCTGGGAAATTCAATTAGGAATACCACATCCTGCAGGGTTAAAAAAGAACAAGTCAGTAACAATACTGGATGTRGGTGATGCATATTTYTCAATTCCCTTAGATGAAGACTTYAGGAARTATACTGCATTTACCATACCT…	3TC,ABC,AZT,D4T,DDC,DDI,EFV	P	I	S	P	I	D	T	V	P	V	K	L	K	P	G	M	D
97983	7885	B	PhenoSense	1997	Clinical	CA79324	R	>	R	=	R	=	R	=	R	=	R	=	R	=	R	=	NA	NA	NA	NA 1997	7885	CA79324	U.S.	2006	CCCATTAGTCCTATTGAAACTGTACCAGTAAAATTAAAGCCAGGAATGGATGGCCCAAAAGTGAAACAATGGCCATTGACAGAAGAAAAAATAAAAGCATTAGTAGAAATTTGTGCAGAATTGGAAAAGGAAGGRAAAATTTCAAAAATTGGGCCTGAAAATCCATACAATACTCCAGTATTTGCCATAAAGAAAAAGAACAGTACTAGATGGAGAAAATTACTAGATTTCAGAGAACTTAATAAGAGAACTCAAGACTTCTGGGAAGTTCAGTTAGGAATACCACATCCCGCTGGGTTAAAAAAGAACAAATCAGTAACAGTACTAGATGTGGGTGATGCATATTTCTCAGTTCCCTTAGATGAAGACTTCAGAAAGTATACTGCATTTACCATACCT…	3TC,AZT,D4T,DLV,TDF	P	I	S	P	I	E	T	V	P	V	K	L	K	P	G	M	D
98021	6031	B	PhenoSense	1997	Clinical	CA79362	R	=	R	=	R	>	R	=	R	=	R	=	S	=	S	=	NA	NA	NA	NA 1997	6031	CA79362	U.S.	2007	CCCATAAGTCCTATTGAAACTGTACCAGTAAAACTAAAGCCAGGAATGGATGGCCCAAAAGTTAAACAATGGCCATTGACAGAAGAAAAAATAAAAGCATTAATAGAGATTTGTGCATTTCTGGAAGAGGAAGGGAAAATTTCAAARATTGGGCCTGAAAATCCATACAATACTCCAGTATTTGCCATAAAGAARAARAACAGTACTGCATGGAGAAAAGTAGTAGATTTTAGAGAACTTAATAAGAGAACTCAAGACTTCTGGGAAGTMCAATTAGGCATACCACATCCGTCAGGGTTAAAAAAGAAAAAGTCAGTAACAGTACTGGATRTRGGTGAYGCATAYTTTTCAATTCCCTTAGATGAAGACTTCAGAAAGTACACTGCATTTACCATACCT…	3TC,ABC,AZT,D4T,DDI,NVP,TDF	P	I	S	P	I	E	T	V	P	V	K	L	K	P	G	M	D
98103	25602	B	PhenoSense	1997	Clinical	CA79444	R	=	R	=	R	>	R	=	R	=	R	=	R	=	R	=	NA	NA	NA	NA 1997	25602	CA79444	U.S.	2007	CCCATTAGTCCTATTGAAACTGTACCAGTAAAATTAAAGCCAGGAATGGAYGGCCCAAGAGTTAAACAATGGCCATTGACRGAAGAAAAAATAAAAGCATTAGTGGAAATTTGTACAGAATTGGAAAACGACGGGAAAATTTCAAAAATTGGGCCTGAAAATCCATACAATACTCCAGTATTTGCTATACATAAAAAAGGCAGTACTAAATGGAGAAAATTAGTAGATTTCAGAGAACTTAATAAGAGAACTCAAGACTTCTGGGAAGTTCAATTAGGAATACCCCATCCCGCAGGGTTAGAAAAGAAGAAATCAGTAACAGTACTGGATGTGGGTGATGCATATTTTTCAATTCCCTTAGATAAAGAGTTCAGGAAGTATACTGCATTTACCATACCT…	3TC,EFV,FTC,TDF,Unknown	P	I	S	P	I	E	T	V	P	V	K	L	K	P	G	M	D
98115	26353	B	PhenoSense	1997	Clinical	CA79456	R	>	R	=	R	=	R	=	R	=	R	=	R	=	R	>	NA	NA	NA	NA 1997	26353	CA79456	U.S.	2006	CCTATTAGTCCTATTGAAACTGTACCAGTAAAATTGAAGCCAGGAATGGATGGTCCAAAAGTTAAACAATGGCCATTGACAGAAGAGAAAATAAAAGCATTAAAAGAAATTTGTGCAGAACTGGAGGAAGAAGGGAAAATTTCAAAAATTGGGCCTGAAAATCCATACAATACTCCAGTATTTGCCATAAAGAAAAAAGACAGTACTAAATGGAGAAAAATAGTAGATTTCAGAGAACTTAATAAGAGAACTCAAGACTTCTGGGAAGTTCAATTAGGAATACCTCATCCCGCAGGGTTACACAAGAAAAAATCAGTAACAATACTAGATGTAGGTGATGCATATTTCTCAATTCCCTTAGATRAAGAGTTCAGAAAGTACACAGCATTCACCATACCT…	3TC,AZT,D4T,DDI,NVP	P	I	S	P	I	E	T	V	P	V	K	L	K	P	G	M	D
102994	798	B	PhenoSense	1997	Clinical	CA84124	R	>	R	=	R	=	R	=	R	=	R	=	S	=	S	=	NA	NA	NA	NA 1997	798	CA84124	U.S.	2007	CCCATTAGTCCTATTGAAACTGTACCAGTAAAATTAAARCCAGGAATGGATGGGCCAAGAGTTAAACAATGGCCATTGACAGAAGAAAAAATAAAAGCATTAATGGAAATTTGTACAGAATTGGAGGAGGAAGGGAAAATTTCAAARATTGGGCCTGAAAATCCCTACAATACTCCAGTATTTGCCATAAAGAAAAAGAACAGTGATAAATGGAGAAAATTAGTAGATTTCAGAGAACTTAACAGGAGAACTCAAGACTTCTGGGAAGTTCAGCTAGGAATACCACATCCCGCTGGGTTAAAAAAGAAAAAATCAGTAACAGTACTGGATGTGGGAGATGCATATTTTTCAATTCCCTTAGATGAAGACTTCAGGAAGTATACTGCATTTACCATACCT…	3TC,ABC,ADV,AZT,D4T,DDC,DDI,EFV,NRTI,TDF	P	I	S	P	I	E	T	V	P	V	K	L	K	P	G	M	D
103050	6792	B	PhenoSense	1997	Clinical	CA84180	R	>	R	=	R	=	R	=	R	=	R	=	R	=	R	=	NA	NA	NA	NA 1997	6792	CA84180	U.S.	2007	CCCATTAGTCCTATTGAAACTGTACCAGTAAAATTGAAGCCAGGAATGGAYGGCCCAAAAGTTAAACAATGGCCATTGACAGAAGAAAAAATAAAGGCATTAGTAGAAATTTGTGCAGAATTGGAAAAGGAAGGAAARATTTCAAAAATTGGGCCTGAAAATCCATACAATACTCCAGTATTTGCCATAAAGAARAAAAACAGTRCTAAATGGAGAAAACTAGTAGATTTCAGAGARCTTAATAAGAGRACTCAAGACTTCTGGGAARTTCAATTAGGAATACCACATCCTGCAGGGTTAAAAAAGAACAAATCAGTAACAGTACTGGATGTGGGTGATGCATATTTTTCAATTCCCTTAGATGAAGAYTTCAGGAAGTATACTGCATTTACTATACCT…	3TC,ABC,D4T,DDI,DLV,EFV,FTC,NVP	P	I	S	P	I	E	T	V	P	V	K	L	K	P	G	M	D
103056	8346	B	PhenoSense	1997	Clinical	CA84186	R	>	R	=	R	=	R	=	R	=	R	=	S	=	S	=	NA	NA	NA	NA 1997	8346	CA84186	U.S.	2007	CCCATTAGTTCTATTGAAACTGTACCAGTAAAATTAAAGCCAGGAATGGATGGTCCAAAAGTTAAACAATGGCCATTGACAGAAGAAAAAATAAAAGCTTTAGTAGAAATTTGTACAGAATTGGAAAAGGAAGGGAAAATTTCAAAAATTGGGCCTGAAAATCCATATAATACTCCAGTATTTGCCATAAAAAAGAAGGACAGTACYAAATGGAGAAAAKTAGTAGATTTCAGAGAACTTAATAAGAGAACTCAAGACTTCTGGGAAGTTCAATTAGGAATACCACAYCCCTCAGGRTTAAAAAAGAAAAAATCAGTAACAGTACTGGATGTGGGTGATGCATATTTTTCAATTCCCTTAGATGAAGAGTTCAGGAAGTATACTGCATTTACCATACCT…	3TC,D4T,DDC,Unknown	P	I	S	S	I	E	T	V	P	V	K	L	K	P	G	M	D
103058	6602	B	PhenoSense	1997	Clinical	CA84188	R	=	R	=	R	=	R	=	R	=	R	=	R	=	R	=	NA	NA	NA	NA 1997	6602	CA84188	U.S.	2007	ATAAGTCCTATTGAAACTGTACCAGTAAAATTAAAGCCAGGAATGGATGGCCCAAAGGTTAAACAATGGCCATTGACAGAAGAAAAAATAAAAGCATTAATAGAAATTTGTACAGAAATGGAAAAGGAAGGAAAAATTTCAAAAATTGGGCCTGAAAATCCATACAATACTCCAGTATTTGTCATAAAGAAAAAAGACAGTACTAATTGGAGAAAACTAGTAGATTTCAGAGAACTTAATAAGAGAACTCAAGACTTCTGGGAAGTCCAATTAGGAATACCACATCCCTCAGGATTAAAAAAGAAGAAATCAGTAACAGTACTAGATGTGGGTGATGCATATTTTTCAGTTCCCTTAGATGAARACTTCAGGAAGTATACTGCATTTACCATACCTAGT…	ABC,EFV,TDF,Unknown	.	I	S	P	I	E	T	V	P	V	K	L	K	P	G	M	D
103068	7118	B	PhenoSense	1997	Clinical	CA84198	R	>	R	=	R	=	R	=	R	=	R	=	R	>	R	>	NA	NA	NA	NA 1997	7118	CA84198	U.S.	2007	ATTAGTCCTATTGAAACTGTACCAGTAAAATTAAAGCCAGGAATGGATGGCCCAAAAGTYAAACAATGGCCATTGACAGAAGARAAAATAAAAGCATTATTAGAAATCTGTACAGAAATGGAAAAGGAAGGGAAAATTTCAAAAATTGGGCCTGAAAAYCCATAYAATACTCCAGTATTTGTCATAAAGAAAAAARARAGTTCTAAGTGGAGAAAATTAGTAGATTTCAGAGAACTTAATAAGAGAACTCAAGACTTYTGGGAAGTTCAATTAGGAATACCACATCCCTCAGGGCTGAAAAAGAAAAAATCWATAACAGTACTGGATGTAGGTGATGCATATTTTTCAGTTCCCTTAGATGAARACTTCAGGAAGTACACTGCATTTACCATACCTAGT…	3TC,AZT,D4T,DDI,EFV,FTC,TDF	.	I	S	P	I	E	T	V	P	V	K	L	K	P	G	M	D
103186	25655	B	PhenoSense	1997	Clinical	CA84316	R	>	R	=	R	=	R	=	R	=	S	=	R	=	R	=	NA	NA	NA	NA 1997	25655	CA84316	U.S.	2007	CCCATTAGTCCTATTGAGACTGTACCAGTAAAATTAAAGCCAGGAATGGATGGCCCRAGAGTTAAACAATGGCCATTGACAGAAGAAAAAATAAAAGCATTAGTAGAAATTTGCRMARAAHTGGARAASGAAGGAAAAATTTCAAAAATWGGGCCTGAAAATCCATACAATACTCCAATATTTGCCATAAAGAAGAAAAACAGTACTAAATGGAGAAAATTAGTAGATTTCAGAGAACTTAATAAGAGAACTCAAGAYTTCTGGGAAGTTCAATTAGGAATACCACATCCCGCAGGGTTAAAAAAGAACAAATCAGTAACAGTACTGGATGTGGGTGATGCATATTTTTCAATTCCYTTAGATAAAGATTTCAGGAAGTATACTGCATTTACCATACCT…	FTC,NNRTI,NRTI,Unknown	P	I	S	P	I	E	T	V	P	V	K	L	K	P	G	M	D
103236	35628	B	PhenoSense	1997	Clinical	CA84366	R	>	R	>	R	=	R	=	R	=	R	=	R	=	R	=	NA	NA	NA	NA 1997	35628	CA84366	U.S.	2007	CCTATTAGTCCTATTGAAACTGTACCAGTAAGATTAAAGCCAGGAATGGATGGCCCAAAAGTTAAACAATGGCCATTGACAGAAGAAAAAATAAAAGCATTAATAGAAATTTGTACAGAAATGGAAAAAGAAGGACAAATTTCAAGAATTGGGCCTGAAAATCCATACAATACTCCAGTATTTGTCATAAAGAAAAAAGACAGTACTAAATGGAGAAAATTAATAGATCTCAGAGAGCTTAATAAAAGAACTCAAGACTTCTGGGAAGTCCAATTAGGAATACCACATCCCGCAGGGTTAAAAAAGAAAAAATCAGTAACAATACTAGATGTGGGTGATGCATTTTAYTCAGTTCCCTTAGATAAAGAATTCAGGAAGTATACTGCATTTACCATACCA…	None	P	I	S	P	I	E	T	V	P	V	R	L	K	P	G	M	D
103780	38129	B	PhenoSense	1997	Clinical	CA84910	R	>	R	=	R	=	R	=	R	=	S	=	R	=	R	>	NA	NA	NA	NA 1997	38129	CA84910	U.S.	2007	CCCATTAGTCCTATTGAAACTGTACCAGTAAAACTAAAGCCAGGAATGGATGGCCCAAAAGTTAAACAATGGCCATTGACAAAAGAAAAAATAGAAGCATTAACAGAAATTTGTACAGAAATGGAAAAGGAAGGAAAAATTTCAAAAATTGGGCCTGAAAATCCATACAATACTCCAATATTTGCCATAAAGAAAAAGAACAGTGAYAGATGGAGAAAATTAGTAGATTTCAGAGAACTTAATAAGAGAACTCAGGATTTCTGGGAAGTTCAATTAGGAATACCACATCCCGCAGGRTTAGAAAAGAAAAAATCAGTAACAGTACTGGATGTGGGTGATGCATATTATTCAATTCCCTTAGATGAAGAATTCAGGAAGTATACTGCATTTACCATACCT…	FTC,NNRTI,NRTI,TDF,Unknown	P	I	S	P	I	E	T	V	P	V	K	L	K	P	G	M	D
103784	38131	B	PhenoSense	1997	Clinical	CA84914	R	=	R	=	R	>	R	=	R	=	R	=	R	>	R	>	R	=	NA	NA 1997	38131	CA84914	U.S.	2007	CCCATCAGTCCTATTGAAACTGTACCAGTAAAATTAAAGCCAGGGATGGACGGCCCAAAAGTTAAACAATGGCCATTGACAGAAGAAAAAATAAAAGCATTAGTAGAAATTTGTACAGAATTGGAAAATGACGGRAAAATTTCAAAGATTGGGCCTGAAAATCCATACAATACTCCAGTATTTGCCATAAAGAAAAAAGACAGTGATAAATGGAGAAAGTTAGTAGATTTTAGAGAACTTAATAAGAGAACTCAAGACTTCTGGGAAGTTCAATTAGGAATACCGCATCCCTCTGGGTTAAAAAAGAAAAAATCAKTAACAGTGTTGGATGTGGGTGATGCATACTTTTCAATTCCCTTAGATAAAGAGTTCAGAAAGTACACTGCATTTACCATACCT…	RTI	P	I	S	P	I	E	T	V	P	V	K	L	K	P	G	M	D
105301	5617	B	PhenoSense	1997	Clinical	5617_0409	R	>	R	=	R	=	R	=	R	=	R	=	S	=	S	=	NA	NA	NA	NA 1997	5617	5617_0409	U.S.	2006		3TC,ABC,AZT,D4T,DDI,EFV,TDF	P	I	S	P	I	K	T	V	P	V	K	L	K	P	G	M	D
107976	2213	B	PhenoSense	1997	Clinical	CA87342	R	=	R	=	R	=	R	=	R	=	R	=	R	>	R	>	NA	NA	NA	NA 1997	2213	CA87342	U.S.	2006		3TC,AZT,D4T,DDI,DLV,NVP,TDF	P	I	S	P	I	E	T	V	P	V	K	L	K	P	G	M	D
107978	30243	B	PhenoSense	1997	Clinical	CA87344	R	=	R	=	S	=	R	=	R	=	S	=	S	=	S	=	NA	NA	NA	NA 1997	30243	CA87344	U.S.	2005		RTI,Unknown	P	I	S	D	I	E	T	V	P	V	K	L	K	P	G	M	D
107980	4894	B	PhenoSense	1997	Clinical	CA87346	R	>	R	=	R	=	R	=	R	=	S	=	R	>	R	>	NA	NA	NA	NA 1997	4894	CA87346	U.S.	2006		3TC,ABC,AZT,D4T,DDC,DDI,EFV,NVP,TDF	H	I	S	S	I	E	T	V	P	V	K	L	K	P	G	M	D
107982	5048	B	PhenoSense	1997	Clinical	CA87348	R	=	R	=	S	=	R	=	R	=	R	=	R	=	R	=	NA	NA	NA	NA 1997	5048	CA87348	U.S.	2006		3TC,ABC,AZT,D4T,DDI,NVP,TDF	P	I	S	P	I	E	T	V	P	V	K	L	K	P	G	M	D
107984	4159	B	PhenoSense	1997	Clinical	CA87350	R	=	R	=	R	=	R	=	R	=	S	=	R	=	R	>	NA	NA	NA	NA 1997	4159	CA87350	U.S.	2007		3TC,AZT,D4T,NVP,TDF	P	I	S	P	I	E	T	V	P	V	K	L	K	P	G	M	D
107986	9432	B	PhenoSense	1997	Clinical	CA87352	R	>	R	=	R	=	R	=	R	=	S	=	R	>	R	>	NA	NA	NA	NA 1997	9432	CA87352	U.S.	2006		ABC,AZT,D4T,DDI,EFV,FTC,NVP,TDF	P	I	S	P	I	E	T	V	P	V	K	L	K	P	G	M	D
107988	25597	B	PhenoSense	1997	Clinical	CA87354	R	=	R	=	R	=	R	=	R	=	R	=	R	=	R	>	NA	NA	NA	NA 1997	25597	CA87354	U.S.	2006		ABC,D4T,DDC,NVP	P	I	S	P	I	E	T	V	P	V	K	L	K	P	G	M	D
107990	1446	B	PhenoSense	1997	Clinical	CA87356	R	>	R	=	R	=	R	=	R	=	R	=	R	>	R	>	NA	NA	NA	NA 1997	1446	CA87356	U.S.	2005		3TC,ABC,AZT,D4T,DDI,EFV,FTC,NVP,TDF	P	I	S	P	I	E	T	V	P	V	K	L	K	P	G	M	D
108904	4812	B	PhenoSense	1997	Clinical	CA88224	R	=	R	=	R	=	R	=	R	=	R	=	S	=	S	=	NA	NA	NA	NA 1997	4812	CA88224	U.S.	2007	CCCATTAGTCCTATTGACACTGTACCAGTAARATTAAAGCCAGGAATGGATGGCCCAAAAGTTAAGCAATGGCCATTGACAGAAGAAAAGATAAAAGCATTGATGGAAATTTGTGCATCTTTAGAAGAGGAAGGAAAAATTTCAAAAATTGGGCCTGAAAATCCATACAATACTCCAGTATTTGCTATAAAGAAAAAAGACAGCACTAAATGGAGAAAATTAGTAGATTTCAGAGAACTTAATAAAAGAACTCAAGACTTCTGGGAAGTTCAATTAGGGATACCACATCCCGCAGGGTTAAAAAAGAAAAAATCAGTAACAGTACTAGACATAGGTGATGCATATTTTTCAGTTCCCTTAGATAAAGAATTCAGGAAGTATACTGCATTCACCATACCT…	3TC,AZT,D4T,DDI,DLV,EFV,TDF	P	I	S	P	I	D	T	V	P	V	K	L	K	P	G	M	D
115777	1485	B	PhenoSense	1997	Clinical	CA95095	R	=	R	=	R	>	R	=	R	=	R	=	S	=	S	=	NA	NA	NA	NA 1997	1485	CA95095	U.S.	2007	CCCATTAGTCCTATTGAAACTGTACCAGTAAAATTAAAGCCAGGAATGGATGGCCCAAGAGTTAAACAATGGCCATTGACAGAAGAAAAAATAAAAGCATTAATGGAAATTTGTGCAGAWCTGGAAAAGGAAGGAAARATTTCAAAAATTGGGCCTGAAAATCCATACAATACTCCARTATTTGCCATAAAGAARAAGAACAGTRATAGATGGAGAAAATTAGTAGATTTCAGAGAACTAAATAARAGAACTCAAGACTTCTGGGAAGTTCAATTAGGAATACCACATCCCTCAGGGTTAAAAAAGAAAAATTCAGTAACAGTACTGGATGTGGGTGATGCATATTTTTCAGTTCCCTTAGATAAAGACTTCAGGAAGTATACTGCATTTACTATACCT…	3TC,ABC,AZT,D4T,DDC,DDI,EFV,TDF	P	I	S	P	I	E	T	V	P	V	K	L	K	P	G	M	D
115895	22110	B	PhenoSense	1997	Clinical	CA95213	R	=	R	=	R	=	R	=	R	=	R	=	R	=	R	=	NA	NA	NA	NA 1997	22110	CA95213	U.S.	2007	CCCATTAGTCCTATTGAAACTGTACCAGTAAAATTAAAACCAGGAATGGATGGCCCGAGRGTTAAACAATGGCCATTGACAGAAGARAAAATWAAAGCATTAGTAGAAATCTGTACAGAATTGGAAAAGGAAGGGAAGATTTCAAAAATTGGGCCAGAAAATCCATACAATACTCCARTATTTGCCATAAAGAAAAAAGACAGTACTAAATGGAGRAAATTAGTAGATTTCAGAGAACTTAATAAGAGAACTCAAGACTTCTGGGAAGTKCAATTAGGAATACCACATCCYGCAGGGTTAAAAAAGAACAARTCAGTAACAGTATTGGATGTGGGTGATGCWTATTTTTCARTTCCCTTAGATGAAGRCTTCAGGAAGTATACTGCATTTACCATMCCT…	3TC,AZT,DDI,None,TDF	P	I	S	P	I	E	T	V	P	V	K	L	K	P	G	M	D
115923	25103	B	PhenoSense	1997	Clinical	CA95241	R	=	R	=	R	=	R	=	R	=	R	=	R	=	R	>	S	=	NA	NA 1997	25103	CA95241	U.S.	2007	CCCATTAGTCCTATTGAAACTGTACCAGTAAAATTAAAGCCAGGAATGGATGGCCCAAAAGTTAAACAATGGCCATTGACAGAAGAAAAAATAAAAGCATTAGTAGAAATTTGTACAGAAATGGAAAAGGAAGGAAAAATTTCAAAAATTGGGCCTGAAAATCCATACAATACTCCAGTMTTTGCCATACACAAAAGAGGCAGTAATAGATGGAGAAAATTAGTAGATTTCAGAGAACTTAATAAGAGAACCCAAGACTTCTGGGAAGTTCAATTAGGAATACCACATCCCGCAGGGCTAAAAAAGAACAAATCAGTAACAGTACTGGATGTGGGTGATGCATATTTTTCAATTCCCTTAGATGAARACTTYAGGAAATATACTGCATTTACCATACCT…	ABC,D4T,EFV	P	I	S	P	I	E	T	V	P	V	K	L	K	P	G	M	D
117245	30189	B	PhenoSense	1997	Clinical	CA96563	R	=	R	=	S	=	R	=	R	=	R	=	R	>	R	>	R	=	NA	NA 1997	30189	CA96563	U.S.	2008	CCCATTAGTCCTATTGAAACTGTACCAGTAAAATTAAAACCAGGAATGGATGGCCCAAAAGTTAAACAATGGCCATTGACAGAAGAAAAAATAAAAGCATTAGTAGAAATTTGTACAGAAATGGAAAAGGAAGGGAAAATTTCAAAAATTGGGCCTGAGAATCCATACAATACTCCAGTATTTGCCATAAAGAGAAAAGACAGTACTAAATGGAGAAAATTAGTAGATTTCAGAGAACTTAATAAGAGAACTCAAGATTTTTGGGAAATTCAATTAGGAATACCACATCCCGCAGGGATAAAAAAGAAGAAATCAGTAACAGTACTGGATGTGGGTGATGCATATTTTTCAGTTCCCTTAGATGAAGACTTCAGGAAGTATACTGCATTTACCATACCT…	3TC,ABC,D4T,EFV,FTC,TDF	P	I	S	P	I	E	T	V	P	V	K	L	K	P	G	M	D
144046	1257	B	PhenoSense	1997	Clinical	CA123364	R	>	R	=	R	=	R	=	R	=	R	=	R	=	R	>	R	=	NA	NA 1997	1257	CA123364	U.S.	2008	CCCATTAGTCCTATTGAAACTGTACCAGTAAAATTGAAGCCAGGAATGGATGGCCCAAAAGTTAAACAATGGCCATTGACAGAAGAAAAAATAAAAGCCTTAGTAGAAATTTGTRCAGAACTGGAGCAGGACGGGAAGATTTCAAGGATTGGGCCTGAAAATCCATACAATACTCCAATATTTGCCATAAAGAAAAAGAACAGTACTAAATGGAGAAAATTAGTAGATTTCAGAGAACTTAATAAAAGAACTCAAGACTTCTGGGAAGTTCAGTTAGGAATACCACATCCCGCAGGGTTACATAAGAAAAAATCARTAACRGTACTAGATGTGGGTGATGCATATTTTTCAATTCCTTTAGATGAAGAGTTCAGGAAATATACTGCATTTACCATACCT…	3TC,AZT,D4T,DDC,NVP,TDF,Unknown	P	I	S	P	I	E	T	V	P	V	K	L	K	P	G	M	D
144070	8346	B	PhenoSense	1997	Clinical	CA123388	R	>	R	=	R	=	R	=	R	=	S	=	S	=	S	=	S	=	NA	NA 1997	8346	CA123388	U.S.	2008	CCCATTAGTTCTATTGAAACTGTACCAGTAAAATTAAAGCCAGGAATGGATGGTCCAAAAGTTAARCAATGGCCATTGACAGAAGAAAAAATAAAAGCTTTAGTAGAAATTTGTACAGAATTGGAAAAGGAAGGGAAAATTTCAAAAATTGGGCCTGAAAATCCATATAATACTCCAGTATTTGCCATAAAAAAGAAGRACAGTACTAAATGGAGAAAATTAGTAGATTTCAGAGAACTTAATAAGAGAACTCAAGACTTCTGGGAAGTTCAATTAGGAATACCACAYCCYTCAGGRTTAAAAAAGAAAAAATCAGTAACAGTACTGGATGTGGGTGATGCATATTTTTCAATTCCCTTAGATGAAGAGTTCAGGAAGTATACTGCATTTACCATACCT…	3TC,D4T,DDC,Unknown	P	I	S	S	I	E	T	V	P	V	K	L	K	P	G	M	D
144186	38006	B	PhenoSense	1997	Clinical	CA123504	R	=	R	=	S	=	S	=	R	=	R	=	R	>	R	=	R	=	NA	NA 1997	38006	CA123504	U.S.	2008	CCCATTAGTCCTATTGAAACTGTACCAGTAAAATTAAAGCCAGGWATGGATGGCCCAAAAGTCAAACAATGGCCATTGACAGAAGAAAAAATAAAAGCATTAATAGAAATTTGTACAGAAATGGAAAAGGAAGGGAAAATTACAAAAATTGGGCCTGAAAATCCATACAACACTCCAGTATTTGCCATAAAGAGAAAAGACAGTACTAARTGGAGAAAATTAGTAGATTTCAGAGAACTTAATAAGAGAACCCAAGACTTTTGGGAAGTTCAATTRGGAATACCACACCCTGCAGGGATAAAAAAGAAYARATCAGTAACAGTACTAGATGTGGGTGATGCATATTTTTCAGTTCCCTTAGATGARGACTTCAGAAAGTATACTGCATTTACCATACCT…	EFV,FTC,TDF	P	I	S	P	I	E	T	V	P	V	K	L	K	P	G	M	D
146949	14192	B	PhenoSense	1997	Clinical	CA126201	R	=	R	=	R	>	R	=	R	=	R	=	R	>	R	>	R	=	NA	NA 1997	14192	CA126201	U.S.	2008	CCTATTAGTCCTATTGAAACTGTACCAGTAAGATTAAAGCCAGGAATGGATGGCCCAAAAATCAAACAATGGCCATTGACAGAAGAGAAAATAAAAGCATTAACAGAAATTTGTACAGAACTAGAAGAGGCAGGAAAAATTTCAAAAATTGGGCCTGAAAATCCATACAATACTCCAGTATTTGCCATAAAGAAAAAAGACAGTGATAAATGGAGAAAATTAGTAGATTTCAGAGAACTTAATAAGAAAACTCAAGACTTCTGGGAAGTTCAATTAGGAATACCACATCCCGCAGGGTTACAGAAGAGAAAATCAGTAACAATAATAGATGTGGGTGATGCATATTTTTCAATTCCCTTAGATGAAGATTTCAGGAAGTATACTGCATTTACCATACCT…	3TC,ABC,AZT,D4T,DDC,DDI,EFV,NVP,TDF	P	I	S	P	I	E	T	V	P	V	R	L	K	P	G	M	D
146975	25599	B	PhenoSense	1997	Clinical	CA126227	R	=	R	=	S	=	R	=	R	=	R	=	R	>	R	=	R	=	NA	NA 1997	25599	CA126227	U.S.	2009	CCCATTAGTCCTATTGAGACTRTACCAGTAAAATTAAAGCCAGGAATGGATGGCCCAAAAGTTAAACAATGGCCATTGACAGAAGARAAAATAARAGCATTAGTAGAAATTTGTACAGAAATGGAAAAGGAAGGGAAAATTTCAAAAATTGGGCCTGAAAATCCATACAATACTCCAGTATTTGCCATAAAGAGAAAAGACAGCACTAAATGGAGAAAATTAGTAGATTTCAGAGAACTTAATAAAAGAACTCAAGACTTTTGGGAAATTCAATTAGGAATACCACATCCTGCAGGGATAAAAAAGAATAAATCAGTAACAGTACTGGATGTGGGTGATGCATATTTTTCAGTTCCCTTAGATGAAAACTTCAGGAAGTACACTGCATTTACTATACCT…	3TC,ABC,EFV,FTC,TDF,Unknown	P	I	S	P	I	E	T	I	P	V	K	L	K	P	G	M	D
155129	6468	B	PhenoSense	1997	Clinical	CA134365	R	=	S	=	R	=	R	=	R	=	R	=	R	>	R	>	R	=	NA	NA 1997	6468	CA134365	U.S.	2009	CCCATTAGTCCTATTAAAACTGTACCAGTAAAATTAAAGCCAGGAATGGATGGCCCAAAAGTTAAACAATGGCCATTGACAGAAGAGAAAATAAAAGCATTAGTAGAAATTTGCACAGAAATGGAAAAGGAAGGRAAAATTTCAAAAATTGGGCCTGAAAATCCATACAATACTCCAGTGTTTGCCATAAARAAGAAAAAYGGTAATAAATGGAGAAAACTAGTAGATTTYAGAGAACTTAATAAGAGAACTCAAGACTTCTGGGAAGTCCAATTAGGAATACCACATCCCGCGGGGYTACAAAAGAAAAAGTCAGTAACAGTACTGGATGTGGGAGATGCATATTTTTCAGTTCCCTTAGATGAARACTTCAGAAAGTATACTGCATTTACCATACCT…	3TC,AZT,EFV,Unknown	P	I	S	P	I	K	T	V	P	V	K	L	K	P	G	M	D
155157	4893	B	PhenoSense	1997	Clinical	CA134393	R	=	S	=	S	=	S	=	S	=	S	=	R	=	R	>	R	=	NA	NA 1997	4893	CA134393	U.S.	2009	CCCATTAGTCCTATTGAAACTGTACCTGTAAAAYTAAAGCCAGGAATGGATGGCCCAAARGTTAAACAATGGCCATTGACAGAAGAAAAAATAAAAGCATTAGYAGAAATTTGTACAGAAATGGAAAAGGAAGGAAAAATTTCAAAAATTGGGCCWGAAAATCCATACAATACTCCARTATTTGCYATAAAGAAAAAAGACAGTACTAAATGGAGAAAATTAGTAGATTTCAGAGAACTTAACAAGAGGACTCAAGACTTCTGGGAARTTCARTTAGGAATACCACATCCYGCAGGGTTAAAAAAGAACAAATCAGTAACARTACTGGATGTGGGTGATGCATATTTTTCAGTTCCCTTAGATGAARACTTCAGGAAGTATACTGCATTCACCATACCT…	3TC,AZT,EFV,Unknown	P	I	S	P	I	E	T	V	P	V	K	L	K	P	G	M	D
155183	4994	B	PhenoSense	1997	Clinical	CA134419	R	>	R	=	S	=	S	=	R	=	S	=	S	=	S	=	S	=	NA	NA 1997	4994	CA134419	U.S.	2009	CCCATTAGTCCTATTGAAACTGTGCCAGTAAAATTAAAACCAGGAATGGATGGCCCAAAAGTTAAACAATGGCCATTAACAGAAGAGAAAATAAAAGCATTAATAGAAATTTGTACAGAAATGGAAAAGGAAGGRAAAATTTCRAAAATTGGGCCTGAAAATCCATACAATACTCCAGTATTTGCCATAAAGAAAAAAGACAGTACTGGATGGAGAAAATTAGTAGATTTCAGAGAACTTAATAAAAGAACTCAAGACTTCTGGGAAGTTCAATTAGGAATACCACATCCCGCAGGGTTAAAGAAGAAGAAATCAGTAACAGTACTGGATGTGGGTGATGCATATTTCTCAGTTCCCTTAGATGAAGACTTCAGAAAGTATACTGCATTYACCATACCT…	3TC,ABC,AZT,D4T,DDI,EFV,NVP,TDF	P	I	S	P	I	E	T	V	P	V	K	L	K	P	G	M	D
155683	61636	B	PhenoSense	1997	Clinical	CA134919	R	>	R	=	R	=	R	=	R	=	R	=	R	=	R	=	S	=	NA	NA 1997	61636	CA134919	U.S.	2009	CCCATWAGTCCTATTGAAACTGTACCAGTRAGATTAAAGCCAGGAATGGATGGCCCAAGAGTTAAACAATGGCCATTGACAGAAGAAAAAATAAAAGCATTAGTAGAAATTTGTACAGAAATGGAAAAGGAAGGAAAAATTTCAAAAATTGGGCCTGAAAATCCATACAATACTCCAGTATTTGCTATACATAAAAAGAACAGTAATAGATGGAGAAAAATAGTAGATTTCAGAGAACTTAATAAGAGAACTCAAGACTTCTGGGAAGTTCAATTAGGAATACCACACCCTGCAGGGTTAAAAAAGAATAAATCAGTAACAGTACTGGATGTGGGTGATGCATATTTTTCAGTTCCTTTATATGAAGACTTCAGGAAGTATACTGCATTTACCATACCT…	3TC,ABC,AZT,Unknown	P	I	S	P	I	E	T	V	P	V	R	L	K	P	G	M	D
173108	14688	B	PhenoSense	1997	Clinical	CA152275	R	=	R	=	S	=	R	=	R	=	R	=	R	>	R	=	R	=	NA	NA 1997	14688	CA152275	U.S.	2009	CCCATTAGTCCTATTGAAACTGTACCAGTAAAATTAAAGCCAGGAATGGATGGCCCAAAGGTTAAACAATGGCCATTGACAGAAGAAAAAATAAAAGCATTAATAGAAATTTGTACAGAAATGGAAAAGGAAGGGAAAATTTCAAAAATTGGGCCTGAAAATCCATATAATACTCCAGTATTTGCCATAAAGAGAAAAGACAGTACTAAATGGAGAAAATTAGTAGATTTTAGAGAACTCAATAAGAGAACTCAAGATTTCTGGGAAGTCCAATTAGGAATACCACACCCCGCAGGGATAAAAAAGAATAAATCAGTAACAGTACTGGATGTGGGTGATGCATATTTTTCAGTTCCCTTATATGAAGATTTCAGGAAGTATACTGCATTTACCATACCT…	3TC,AZT,DDI,EFV,TDF	P	I	S	P	I	E	T	V	P	V	K	L	K	P	G	M	D
173551	70585	B	PhenoSense	1997	Clinical	CA152718	S	=	S	=	S	=	S	=	S	=	S	=	R	=	R	=	R	=	R	1997	70585	CA152718	U.S.	2009	CCCATTAGTCCTATTGAAACTGTACCAGTAAAATTAAAGCCAGGAATGGACGGCCCAAGAGTTAAACAATGGCCATTGACAGAAGAAAAAATAAAAGCAYTATTAGAAATTTGTGCAGAAATGGAAAAGGAAGGGAAAATTTCAAAAATTGGGCCTGAAAATCCATACAATACTCCAGTGTTTGCCATAAAGAAAAAAGACAGCACTAARTGGAGAAAATTAGTAGATTTTAGAGAACTTAATAAGAGAACTCAAGACTTCTGGGAAGTTCAATTAGGCATACCACATCCCGCAGGGTTACCAAAGARGAAATCAGTAACAGTACTRGATGTGGGTGATGCATATTTCTCAGTTCCCTTAGATGAAGACTTCAGGAAGTATACTGCATTTACCATACCT…	None	P	I	S	P	I	E	T	V	P	V	K	L	K	P	G	M	D
173669	70643	G	PhenoSense	1997	Clinical	CA152836	S	=	S	=	S	=	S	=	R	=	S	=	R	=	R	=	R	=	NA	NA 1997	70643	CA152836	U.S.	2009	CCAATTAGTCCTATTGAAACAGTACCAGTAAAACTAAAGCCAGGAATGGATGGCCCAAAGGTTAAACAATGGCCATTGACAGAAGAGAAAATAAAAGCATTAACAGAAATTTGTACAGAGATGGAAAAGGAAGGAAAAATTTCAAAAATTGGGCCTGAAAATCCATACAACACTCCAATATTTGCCATAAAGAAAAAAGACAGTACTAAATGGAGAAAATTGGTAGATTTCAGAGAACTCAATAAAAGAACTCAAGACTTCTGGGAGGTCCAATTAGGTATACCTCATCCTGCAGGGTTAAAAAAGAACAAATCAGTAACAGTACTAGATGTGGGAGACGCATATTTTTCAGTTCCTTTAGATGAGAGCTTTAGAAAGTATACAGCATTCACTATACCC…	None	P	I	S	P	I	E	T	V	P	V	K	L	K	P	G	M	D
183257	4825	B	PhenoSense	1997	Clinical	CA162236	R	=	S	=	S	=	S	=	S	=	S	=	R	>	R	>	R	>	R	> 1997	4825	CA162236	U.S.	2010	CCCATTAGTCCTATTGAAACTGTACCAGTAAAATTAAAGCCAGGAATGGATGGCCCGAGAGTTAAACAATGGCCATTAACAGAAGAAAAAATAAAAGCATTAATAGAAATTTGTACAGAAATGGAAAAGGAAGGGAAAATTTCAAAAATTGGGCCTGAAAATCCATATAATACTCCAGTATTTGCTATAAAGARAAAAGACAGTACTAAATGGAGAAAAKTAGTAGATTTCAGAGAACTTAATAAGAGAACTCAAGACTTTTGGGAAGTTCAATTAGGAATACCACATCCCGCAGGGTTAAAGAAGAACAAATCAGTAACAGTACTGGATGTGGGTGATGCATATTTTTCAGTTCCCTTAGATGAAGACTTCAGGAAGTATACTGCATTTACCATACCT…	3TC,ABC,AZT,DDC,DDI,ETR,NVP,TDF	P	I	S	P	I	E	T	V	P	V	K	L	K	P	G	M	D
183476	75701	B	PhenoSense	1997	Clinical	CA162455	R	>	R	=	S	=	S	=	R	=	R	=	R	=	R	>	R	=	NA	NA 1997	75701	CA162455	U.S.	2010	CCTATTAGTCCTATTGAAACTGTACCAGTAAAATTAAAGCCAGGAATGGATGGCCCAAAAGTTAAACAATGGCCATTGACAGAAGAAAAAATAAAAGCATTAGTAGAAATTTGTACAGAAATGGAGAAGGAAGGAAAAATTTCAARAATTGGGCCTGAAAATCCATACAATACTCCAGTATTTGCCATAAAGAGAAAAGACAGTACTAAATGGAGAAAATTAGTAGATTTCAGAGAACTTAATAAGAGAACTCAAGACTTCTGGGAAGTTCAATTAGGAATACCACATCCCGCAGGGATAAAAAAGAAAAAATCAGTAACARTACTGGATGTGGGTGATGCATATTTTTCAGTTCCCTTAGATAAAGAATTTAGAAAGTATACTGCATTTACCCTACCT…	EFV,FTC,TDF	P	I	S	P	I	E	T	V	P	V	K	L	K	P	G	M	D
183668	75796	B	PhenoSense	1997	Clinical	CA162647	R	=	R	=	S	=	R	=	R	=	R	=	R	>	R	>	S	=	NA	NA 1997	75796	CA162647	U.S.	2010	CCTATTAGTCCTATTGAAACTGTACCAGTAAAATTAAAGCCAGGAATGGATGGCCCAAAAGTTAAACAATGGCCATTGACAGAAGAAAAAATAAAAGCATTAATGGAAATTTGTACAGAAATGGAAAAGGAAGGAAAAATTTCAAAAATTGGGCCTGAAAATCCATACAATACTCCAGTATTTGCCATTAAGAGAAAAGACAGTACTAAATGGAGAAAATTAGTAGATTTCAGAGAACTTAATAAGAGAACTCAAGACTTCTGGGAAGTTCAATTAGGGATACCACATCCCGCAGGGTTAAAACAGAACAAATCAATAACAGTACTGGATGTGGGTGATGCATATTTTTCAGTTCCTTTAGATGAARAATTCAGGAAGTATACTGCATTTACCATACCT…	RTI	P	I	S	P	I	E	T	V	P	V	K	L	K	P	G	M	D
183680	75802	B	PhenoSense	1997	Clinical	CA162659	R	>	R	=	S	=	S	=	R	=	S	=	R	>	R	=	R	=	NA	NA 1997	75802	CA162659	U.S.	2010	CCCATYAGTCCTATTGAAACTGTACCAGTAAAATTAAAACCAGGAATGGATGGCCCAAAAGTTAAACAATGGCCATTGACAGAAGAAAAGATAAAAGCATTAGTAGAAATTTGTACAGAAATGGARAAGGAAGGRAAAATYTCAAAAATTGGGCCTGAAAATCCATACAAYACTCCAGTATTTGCCATAAAGAAAAARGGCAGTACTGAATGGAGAAAATTAGTAGATTTCAGAGAACTAAATAAGAGAACTCAAGACTTCTGGGAAATTCARTTAGGAATACCTCATCCAGCAGGRATAAAAAAGAACAAATCAGTAACAGTACTAGATGTGGGCGATGCATATTTTTCAGTTCCCTTGCATGAAGASTTCAGGAAGTAYACTGCATTTACCATACCT…	RTI	P	I	S	P	I	E	T	V	P	V	K	L	K	P	G	M	D
183720	75822	B	PhenoSense	1997	Clinical	CA162699	R	>	S	=	S	=	S	=	R	=	S	=	R	=	R	=	S	=	NA	NA 1997	75822	CA162699	U.S.	2010	CCCATTAGTCCTATTGAAACTGTACCAGTAAAACTAAAGCCAGGAATGGATGGCCCAAAAGTTAAGCAATGGCCATTGACAGAAGAAAAGATAAAAGCATTARTAGAAATTTGYACAGAGATGGAAAAGGAAGGRAAAATTTCAAAAATTGGGCCTGAAAATCCATACAATACTCCAGTRTTTGCCATAAAGAAAAAGGACAGTACTAAATGGAGAAAATTAGTAGATTTCAGAGAACTTAATAAGAGAACTCAAGACTTCTGGGAAGTTCAATTAGGAATACCACATCCCGCAGGGTTAAAAAAGAAGAAATCAATGACAGTACTGGATGTGGGTGATGCATATTTTTCTGTCCCCTTAGATAAAGAATTTAGGAAGTATACTGCATTTACCATACCC…	None	P	I	S	P	I	E	T	V	P	V	K	L	K	P	G	M	D
183734	75828	B	PhenoSense	1997	Clinical	CA162713	R	>	R	=	S	=	S	=	R	=	R	=	R	>	R	=	R	=	NA	NA 1997	75828	CA162713	U.S.	2010	CCCATTAGTCCTATTGAAACTGTACCAGTAAAGTTAAAGCCAGGAATGGATGGCCCAAAAGTTAAACAATGGCCATTGACAGAAGAAAAAATAAAAGCATTAGTAGAAATTTGCACAGAAATGGAAAAGGAAGGAAAAATTTCAAAAATTGGGCCTGAAAACCCATACAATACTCCAGTATTTGCTATAAAGAGAAAAGACGGTACCAAATGGAGAAAATTAGTAGATTTCAGAGAACTYAATAAGAGAACTCAAGACTTCTGGGAAGTTCAATTAGGAATACCACATCCCGCAGGGATAAAGAAGAACAAATCAGTAACAGTACTGGATGTGGGTGATGCATATTTTTCAGTTCCTTTAGATAAAGAATTTAGGAAGTACACTGCATTTACCATCCCT…	RTI	P	I	S	P	I	E	T	V	P	V	K	L	K	P	G	M	D
191477	1556	B	PhenoSense	1997	Clinical	CA170378	R	=	R	=	R	=	R	=	R	=	R	=	R	>	R	>	R	=	NA	NA 1997	1556	CA170378	U.S.	2010	CCTATTAGTCCTATTGAAACTGTACCAGTAAAATTAAAACCAGGAATGGATGGCCCAAAAGTTAAACAATGGCCACTGACAGAAGAAAARATMAAAGCATTAGTAGAAATTTGTACAGAATTGGAARAGGAAGGAAAAATTTCAAAAATTGGGCCTGAAAATCCATACAATACTCCAGTATTCGTCATAAGGAAAAAAGAAAGTGCTAAATGGAGAAAAGTAGTAGATTTCAGAGAACTTAATAAAAGAACTCAAGAYTTCTGGGAAGTTCAGTTAGGAATACCWCACCCAGCAGGGWTAAAGAAGAAMAAATCAGTAACAGTACTRGATRTAGGTGATGCATATTTTTCAGTTCCCTTAGATGAAGACTTCAGGAAGTAYACTGCATTCACCATACCT…	3TC,ABC,AZT,D4T,DDC,DDI,EFV,ETR,FTC,NVP,TDF	P	I	S	P	I	E	T	V	P	V	K	L	K	P	G	M	D
205611	86750	B	PhenoSense	1997	Clinical	101138	R	>	R	=	R	=	R	=	R	=	S	=	R	>	R	=	R	=	NA	NA 2029	101138	EC00M99FJM	Mexico	2005	CCCATTAGCCCTATTGAAACTGTACCAGTAAAATTAAAGCCAGGGATGGATGGCCCAAAAGTTAAGCAATGGCCATTGACAGAAGAGAAAATAAAAGCATTAGTAGAAATTTGTACAGAAATGGAAAAAGAAGGAAAAATTTCAAAAATTGGGCCTGAAAATCCATACAATACTCCAGTATTTGCCATAAAGAAAAAAGACAGTACTAAATGGAGAAAATTAGTAGATTTCAGGGAACTTAATAAGAAAACTCAAGACTTCTGGGAAGTTCAATTAGGAATACCACATCCCGCGGGGTTAAAAAAGAGAAAATCAGTAACAGTACTGGATGTGGGTGATGCATATTTTTCAGTTCCCTTAGATCCAGACTTCAGAAAGTATACTGCATTTACCATACCT…	None	P	I	S	P	I	E	T	V	P	V	K	L	K	P	G	M	D
206408	87157	B	PhenoSense	1997	Clinical	100605	R	=	S	=	R	=	S	=	R	=	S	=	R	=	R	=	R	=	NA	NA 2029	100605	D000MA1NS1	Mexico	2008	CCCATTAGTCCTATTGAAACTGTACCAGTAAAATTAAAACCAGGAATGGATGGCCCAAAAGTTAAACAATGGCCACTGACAGAAGAAAAAATAAAAGCATTAGTAGAAATTTGTACAGAAATGGAAAAGGAAGGGAAAATTTCAAAAATTGGGCCYGAGAATCCATACAATACTCCAGTATTCGCCATAAAGAAAAAAGACAGTACTAAATGGAGAAAATTAGTAGATTTTAGAGAACTTAATAAAAGAACTCAAGACTTTTGGGAAGTTCAATTAGGAATACCACATCCCGCAGGGTTAAAAAAGAAAAAATCAGTAACAGTACTGGATGTGGGTGATGCATATTTTTCAGTTCCCTTAGATAAAGAGTTCAGGAAGTATACTGGATTTACCATACCT…	None	P	I	S	P	I	E	T	V	P	V	K	L	K	P	G	M	D
216656	92369	B	PhenoSense	1997	Clinical	G1	R	=	S	=	S	=	S	=	S	=	S	=	S	=	R	=	S	=	NA	NA 1975	88178	G1	China	2009	CCAATTAGTCCTATTGACACTGTACCAGTAACATTAAAGCCAGGAATGGATGGACCAAAGGTTAAACAGTGGCCATTGACAGAAGAAAAAATAAAAGCATTAACAGAAATTTGTAAAGAGATGGAAGAGGAAGAAAAAATCTCAAAAATCGGGCCTGAAAATCCATATAATACTCCAGTATTTGCTATAAAGAAAAAGGACAGCACCAAATGGAGGAAATTAGTAGATTTCAGAGAGCTTAATAAAAGAACTCAGGATTTTTGGGAAGTTCAATTAGGAATACCGCATCCGGCAGGTTTAAAAAAGAAAAAATCAGTAACAGTACTAGATGTAGAAGATGCATATTTTTCAGTTCCTTTAGATGAAAGTTTTAGAAAATATACTGCATTCACCATACCT…	None	P	I	S	P	I	D	T	V	P	V	T	L	K	P	G	M	D
216658	92370	B	PhenoSense	1997	Clinical	G2	S	=	R	=	S	=	S	=	S	=	S	=	S	=	S	=	S	=	NA	NA 1975	88179	G2	China	2009	CCAATTAGTCCTATTGACACTGTACCAGTAACATTAAAGCCAGGAATGGATGGACCAAAGGTTAAACAGTGGCCATTGACAGAAGAAAAAATAAAAGCATTAACAGAAATTTGTAAAGAGATGGAAGAGGAAGGAAAAATCTCAAAAATTGGGCCTGAAAATCCATACAATACTCCAGTATTTGCTATAAAGAAAAAGGACAGCACCAAATGGAGAAAATTAGTAGATTTCAGAGAGCTTAATAAAAGAACTCAGGATTTTTGGGAAGTCCAATTAGGAATACCGCATCCGGCAGGTTTAAAAAAGAAAAAATCAGTAACAGTACTAGATGTGGGAGATGCATATTTTTCAGTTCCTTTAGATGAAAGCTTTAGAAAGTATACTGCATTCACCATACCT…	None	P	I	S	P	I	D	T	V	P	V	T	L	K	P	G	M	D
66823	21195	B	PhenoSense	1134	Clinical	110366	R	=	R	=	R	=	R	=	R	=	R	=	S	=	S	=	NA	NA	NA	NA 2073	110366	EHR-648656	Belgium	2006	CCCATTAGTCCTATTGAAACTGTACCAGTAAAATTAAARCCAGGAATGGATGGCCCAAAAGTTAAACAATGGCCATTGACAGAAGAAAAGATAAAAGCATTAAYRGAAATTTGTACAGAAATGGAAAAGGAAGGAAAAATTTCAAAAATAGGGCCTGAAAATCCATACAATACTCCAGTATTTGCCATAAAGAAAAAGGACAGTACTAAATGGAGAAAATTAGTAGATTTTAGAGAGCTTAACAAGAAAACTCAAGACTTCTGGGAAGTTCAATTAGGAATACCACATCCCGCAGGGTTAAAAAAGAAAAAATCAGTAACAGTACTRGATGTGGGGGATGCATATTTTTCAGTACCCTTAGATAAGGACTTCAGGAARTATACTGCATTTACCATACCT…	None	P	I	S	P	I	E	T	V	P	V	K	L	K	P	G	M	D
66824	21196	B	PhenoSense	1134	Clinical	110397	R	=	S	=	R	=	R	=	S	=	R	=	S	=	S	=	NA	NA	NA	NA 2073	110397	EHR-66764	Spain	2007	CAGATTGGTTGCACTTTAAATTTTTGTACAGAAATGGAAAAGGAAGGGAAAATTTCAAAAATTGGACCTGAAAATCCATACAATACTCCAGTATTTGCCATAAAGAAAAAAGATAGTACTAAATGGAGAAAATTAGTAGACTTCAGAGAACTTAATAAGAAAACTCAAGACTTCTGGGAAGTTCAATTAGGAATACCACATCCTGCGGGGTTAAAAAAGAACAAATCAGTAACAGTACTGGATGTGGGTGATGCATATTTTTCAGTTCCCTTAGATAAAGAATTCAGGAAGTACACTGCATTTACCATACCTAGTATAAACAATGAGACACCAGGGATTAGATATCAGTACAATGTGCTTCCACAGGGATGGAAAGGATCACCAGCGATATTCCAAAGT…	None	.	.	.	.	.	.	.	.	.	.	.	.	.	.	.	.	.
66825	21197	B	PhenoSense	1134	Clinical	110728	S	=	S	=	S	=	S	=	S	=	S	=	S	=	S	=	NA	NA	NA	NA 2073	110728	EHR-85387	Germany	2007	CCCATTAGTCCTATTGAAACTGTACCAGTAAAATTAAAGCCAGGAATGGATGGCCCAAAAGTTAAACAATGGCCATTGACAGAAGAAAAAATAAAAGCATTAATAGAAATTTGTACAGAAATGGAAAAGGAAGGGAAAATTTCAAAAATTGGGCCTGAAAATCCATACAATACACCAGTGTTTGCCATAAAGAAAAAGGACAGCACTAAATGGAGAAAATTAGTAGATTTCAGAGAACTTAATAAGAAAACTCAAGACTTCTGGGAAGTTCAATTAGGAATACCACATCCCTCAGGGTTAAAAAAGAATAAATCAGTAACAGTACTGGATGTGGGTGATGCATATTTCTCAGTTCCCTTAGATAAAGACTTCAGGAAGTATACTGCATTTACCATACCT…	None	P	I	S	P	I	E	T	V	P	V	K	L	K	P	G	M	D
66826	21198	B	PhenoSense	1134	Clinical	110730	R	=	R	=	R	=	R	=	S	=	R	=	S	=	R	=	NA	NA	NA	NA 2073	110730	EHR-85641	Spain	2007	AAATTGGTTGCACTT~TAAATTTTTGTACAGAAATGGAAAAGGAAGGGAAAATTTCAAAAATTGGGCCTGAAAATCCATACAATACTCCAGTATTTGCTATAAAGAAAAAAGACAGTACTAAATGGAGAAAATTAGTAGATTTCAGAGAACTTAATAAGAGAACTCAAGACTTCTGGGAAGTCCAATTAGGGATACCACATCCTGCAGGGTTAAAAAAGAAAAAATCAGTAACAGTTCTGGATGTGGGTGATGCATATTTCTCAGTTCCCTTAGATAAAGACTTTAGGAAGTATACTGCATTCACCATACCCAGTGTAAACAATGAGACACCAGGAATTAGATATCAGTACAATGTGCTACCACAGGGATGGAAAGGATCACCAGCAATATTCCAAAGT…	None	.	.	.	.	.	.	.	.	.	.	.	.	.	.	.	.	.
66827	21199	B	PhenoSense	1134	Clinical	110731	S	=	S	=	S	=	S	=	S	=	S	=	S	=	S	=	NA	NA	NA	NA 2073	110731	EHR-85642	Ireland	2007	CTAAATTTTTGTAGAGAAATGGAAAAGGAAGGAAAAATTACAAAAATTGGGCCTGAAAATCCATATAACACRCCAATATTTGCTATAAAAAAGAAGGACAGTACTAAGTGGAGGAAATTAGTAGATTTCAGGGAACTCAATAAAAGAACTCAAGAYTTTTGGGAGGTTCAATTAGGAATACCGCACCCAGCAGGATTAAAGAAGARAAAATCAGTGACAGTGCTRGATGTGGGGGATGCATAYTTTTCAGTTCCTTTAGATGAARRCTTCAGGAAATATACTGCATTCACCATACCTAGTATAAACAATGAAACACCAGGGATTAGATATCAATATAATGTGCTTCCACAGGGATGGAAAGGATCACCAGCAATATTCCAGTGTAGCATGACAAAAATC…	None	.	.	.	.	.	.	.	.	.	.	.	.	.	.	.	.	.
66828	21200	B	PhenoSense	1134	Clinical	110742	S	=	S	=	R	=	R	=	S	=	S	=	R	=	R	=	NA	NA	NA	NA 2073	110742	EHR-86626	Germany	2006	CCCATTAGTCCTATTGAAACTGTACCAGTAAAATTAAAGCCAGGAATGGATGGCCCAAAAGTTAAACAATGGCCATTGACAGAGGAAAAAATAAAAGCATTAGTAGAAATTTGTACAGAAATGGAAAAGGAGGGAAAAATTTCAAGAATTGGGCCTGAAAATCCATACAATACTCCAGTATTTGCCATAAAGAAAAAAGACAGTACAAAATGGAGGAAACTAGTAGATTTCAGAGAACTTAATAAAAGAACTCAAGATTTCTGGGAAGTTCAATTAGGAATACCACATCCCGCAGGGTTAAAGAAAAAAAAATCAGTAACAGTACTGGATGTGGGTGATGCATATTTTTCAGTTCCCTTAGATAAGGAATTCAGGAAGTATACTGCATTCACCATACCT…	None	P	I	S	P	I	E	T	V	P	V	K	L	K	P	G	M	D
205162	5375	B	PhenoSense	1958	Clinical	7	R	=	R	=	S	=	R	=	S	=	S	=	R	=	R	>	R	=	R	2063	107540	7	Spain	< 2003	CCCATTAGCCCTATTGAAACTGTACCAGTAAAATTAAAGCCAGGAATGGATGGCCCAAAAGTTAGACAATGGCCATTGACAGAAGAAAAAATAAAAGCATTAGTAGAAATTTGTACAGAAATGGAAAAGGAAGGGAAAATTTCAAAAATTGGGCCTGAAAATCCATATAATACTCCAGTATTTGCCATAAAGAAAAAAGACAGTACTAAATGGAGAAAATTAGTAGATTTCAGAGAACTTAATAAGAGAACTCAAGATTTCTGGGAAGTGCAATTAGGAATACCACATCCTGCAGGGTTAAGAAAGAAAAAATCAGTAACAGTACTGGATGTGGGTGATGCATATTTCTCAGTTCCCTTAGATAAAGACTTCAGGAAGTATACTGCATTTACCATACCT…	None	P	I	S	P	I	E	T	V	P	V	K	L	K	P	G	M	D
205164	1579	B	PhenoSense	1958	Clinical	9	R	=	S	=	R	=	R	=	R	=	R	=	R	=	R	>	R	=	R	2063	107541	9	Spain	< 2003	CCCATTAGTCCTATTGAAACTGTACCAGTAAAATTAAAGCCAGGAATGGATGGCCCAAAAGTTAAACAATGGCCATTGACAGAAGAAAAAATAAAAGCATTAGTAGAAATTTGTACAGAAATGGAAAAGGAAGGGAAAATTTCAAAAATTGGGCCTGAAAATCCATACAATACTCCAGTATTTGCCATAAAGAARAAGGACAGTACTAAATGGAGAAAATTAGTAGATTTCAGAGAACTTAATAAGAGAACTCAAGACTTCTGGGAAGTTCAATTAGGAATACCACATCCCGCAGGGTTAAAAAAGAAAAAATCAGTAACAGTACTGGATGTGGGTGATGCATATTTTTCAGTTCCYTTAGATAAAGAMTTCAGRAAGTATACTGCATTTACCATACCT…	None	P	I	S	P	I	E	T	V	P	V	K	L	K	P	G	M	D
205606	86747	B	PhenoSense	1997	Clinical	102460	R	>	R	=	S	=	S	=	R	=	S	=	R	=	R	=	R	=	NA	NA 2035	102460	416odyssee	France	2006	TGTRCAGAAATGGAAAAGGAAGGRAAAATTTCAAAAATTGGGCCTGAAAATCCATACAATACTCCAGTATTTGCYATAAAGAAAAARGACAGTACTAAGTGGAGAAAATTAGTAGATTTCAGAGAACTRAATAAGAGAACTCAAGACTTCTGGGAAGTTCAATTAGGAATACCACATCCCGCAGGGTTAAGAGAGAAAAAGTCAGTAACAGTACTRGATGTGGGTGATGCATATTTYTCAGTTCCCTTAGAYRAAGACTTCAGGAAGTATACTGCATTCACCATACCTAGTACAAACAATGAGACACCAGGGATTAGATATCAGTACAATGTGCTTCCACAGGGATGGAAAGGATCACCAGCAATATTTCAAAGTAGCATGACAAGAATCTTAGAGCCT…	None	.	.	.	.	.	.	.	.	.	.	.	.	.	.	.	.	.
205619	86758	B	PhenoSense	1997	Clinical	168542	R	=	R	=	R	=	R	=	R	=	R	=	S	=	S	=	S	=	NA	NA 2122	168542	09.ZA.GT966	South Africa	2009	CCAATTAGTCCCATTGAAACTGTACCAGTAAAAYTAAAGCCAGGAATGGATGGCCCAAAGGTTAARCAATGGCCATTGACAGAAGAAAAAATAAAAGCATTAACAGCAATTTGTGAAGAAATGGAAAAGGAAGGAAAAATTACAAAAATTGGGCCTGAAAATCCATATAACACTCCAATATTTGCCATAAAAAAGAAGGACAGTACTAAATGGAGAAAATTAGTAGATTTCAGGGAACTTAATAAAAGAACTCAAGACTTTTGGGAAGTTCAATTAGGAATACCACACCCAGCAGGGTTAAAAAAGAAAAAATCAGTGACAGTACTAGATGTGGGGGATGCATATTTTTCAGTTCCTTTAGATGAAGACTTCAGGAAGTATACTGCATTCACCATACCT…	3TC,D4T,EFV	P	I	S	P	I	E	T	V	P	V	K	L	K	P	G	M	D
206410	87158	B	PhenoSense	1997	Clinical	105271	S	=	S	=	S	=	S	=	S	=	S	=	R	=	R	=	R	=	NA	NA 2047	105271	YN10DH0047	China	2010	CCAATCAGTCCCATTGAAACTGTRCCAGTAAAAYTAAAGCCAGGRATGGACGGCCCAAAGGTTAAACAATGGCCATTGACAGAAGAAAAAATAAAAGCCTTAGTAGAAATTTGTACAGAAATGGAAAARGAAGGGAAAATTTCAAAAATYGGGCCTGAAAAYCCATACAATACTCCAGTATTTGCCATAAAGAAAAAGGACAGTACTAAATGGAGAAAATTRGTAGATTTCAGGGAACTTAATAAAAGAACTCAAGAYTTCTGGGAGGTTCAATTRGGAATACCACATCCTGCAGGGTTAAAAAAGAAAAAATCTGTRACAGTCCTGGATGTGGGGGATGCATATTTCTCAGTTCCTTTAGATAAAGATTTCAGGAAGTATACTGCATTTACCATACCT…	None	P	I	S	P	I	E	T	V	P	V	K	L	K	P	G	M	D
206412	87159	B	PhenoSense	1997	Clinical	115188	R	=	S	=	S	=	S	=	S	=	S	=	R	=	R	>	R	=	NA	NA 2121	115188	TZ.ET.36	Tanzania	2009	ACAGAAAGGAAAATAGAAGCATTAAAAGCAATTTGTGAAGAAATGGAAAAGGAAGGAAAAATTACAAAAATTGGGCCTGAAAATCCATATAACACTCCAGTATTTGCCATAAAAAAGAAGGACAGTACTAAGTGGAGAAAATTAGTAGACTTCCGGGAACTCAATAAAAGAACTCAAGACTTTTGGGAGGTTCAATTAGGAATACCACACCCAGCAGGGTTAAAAAAGAAGAAATCAGTAACAGTACTGGATGTGGGGGATGCATATTTTTCAGTTCCTTTACATGAAAGCTTCAGGAAATATACTGCCTTCACCATACCTAGTAAAAACAATGAATCACCGGGGATTAGATATCAATATAATGTGCTTCCCCAGGGGTGGAAAGGATCACCAGCAATA…	None	.	.	.	.	.	.	.	.	.	.	.	.	.	.	.	.	.
206436	87171	B	PhenoSense	1997	Clinical	168527	R	=	S	=	S	=	S	=	R	=	S	=	R	=	R	=	R	=	NA	NA 2122	168527	11.ZA.WC148	South Africa	2011	CCAATYAGTCCTATTGAAACTGTACCAGTAAAATTAAAGCCAGGAATGGATGGCCCAAAAGTTAAACAATGGCCATTAACAGAAGAAAAAATAAAAGCATTAACAGCAATTTGTGAAGAAATGGAAAAGGAAGGAAAAATTACAAAAATTGGGCCTGAAAATCCATATAACACTCCAGTATTTGCCATAAAAAAGAAGGACAGTACTAAGTGGAGAAAATTAGTAGATTTCAGRGAACTCAATAAAAGAACYCAAGAYTTTTGGGAAGTTCAATTAGGAATACCACACCCAGCAGGGTTGAAAAAGAAAAAATCAGTAACAGTACTAGATGTGGGAGATGCATATTTTTCAGTTCCATTAGATGAAGACTTTAGGAARTATACTGCATTCACCATACCT…	3TC,AZT,DDI,None	P	I	S	P	I	E	T	V	P	V	K	L	K	P	G	M	D
259200	114904	B	PhenoSense	2117	Clinical	STaR5_B	S	=	S	=	S	=	S	=	R	=	S	=	S	=	S	=	S	=	S	2117	114904	STaR5_B	U.S.	2011		None	P	I	S	P	I	E	T	V	P	V	K	L	K	P	G	M	D
259202	114904	B	PhenoSense	2117	Clinical	STaR5_WK16	R	>	R	=	S	=	S	=	R	=	S	=	R	=	R	>	R	=	R	2117	114904	STaR5_WK16	U.S.	2011		FTC,RPV,TDF	P	I	S	P	I	E	T	V	P	V	K	L	K	P	G	M	D
259204	114905	B	PhenoSense	2117	Clinical	STaR6_B	R	=	S	=	S	=	S	=	S	=	S	=	S	=	S	=	S	=	S	2117	114905	STaR6_B	U.S.	2011		None	P	I	S	P	I	E	T	V	P	V	K	L	K	P	G	M	D
259206	114905	B	PhenoSense	2117	Clinical	STaR6_WK40	R	>	R	=	S	=	S	=	R	=	S	=	R	=	R	>	R	=	R	2117	114905	STaR6_WK40	U.S.	2011		FTC,RPV,TDF	P	I	S	P	I	E	T	V	P	V	K	L	K	P	G	M	D
259208	114906	B	PhenoSense	2117	Clinical	STaR7_B	R	=	S	=	S	=	S	=	S	=	S	=	S	=	S	=	R	=	S	2117	114906	STaR7_B	U.S.	2011		None	P	I	S	P	I	E	T	V	P	V	K	L	K	P	G	M	D
259210	114906	B	PhenoSense	2117	Clinical	STaR7_WK16	R	=	R	=	S	=	S	=	R	=	S	=	R	=	R	=	R	=	R	2117	114906	STaR7_WK16	U.S.	2011		FTC,RPV,TDF	P	I	S	P	I	E	T	V	P	V	K	L	K	P	G	M	D
259212	114907	B	PhenoSense	2117	Clinical	STaR13_B	S	=	S	=	S	=	S	=	S	=	S	=	S	=	S	=	S	=	S	2117	114907	STaR13_B	U.S.	2011		None	P	I	S	P	I	E	T	I	P	V	K	L	K	P	G	M	D
259214	114907	B	PhenoSense	2117	Clinical	STar13_WK8	R	>	R	=	S	=	S	=	R	=	S	=	R	=	R	=	R	=	R	2117	114907	STar13_WK8	U.S.	2011		FTC,RPV,TDF	P	I	S	P	I	E	T	I	P	V	K	L	K	P	G	M	D
259216	114908	B	PhenoSense	2117	Clinical	STaR9_B	S	=	S	=	S	=	R	=	R	=	S	=	S	=	S	=	S	=	S	2117	114908	STaR9_B	U.S.	2011		None	P	I	S	P	I	E	T	V	P	V	K	L	K	P	G	M	D
259218	114908	B	PhenoSense	2117	Clinical	STaR9_WK37	R	=	S	=	S	=	S	=	R	=	S	=	S	=	S	=	S	=	S	2117	114908	STaR9_WK37	U.S.	2011		FTC,RPV,TDF	P	I	S	P	I	E	T	V	P	V	K	L	K	P	G	M	D
259220	114909	B	PhenoSense	2117	Clinical	STaR12_B	R	=	S	=	S	=	S	=	S	=	S	=	S	=	S	=	S	=	S	2117	114909	STaR12_B	U.S.	2011		None	P	I	S	P	I	E	T	V	P	V	K	L	K	P	G	M	D
259222	114909	B	PhenoSense	2117	Clinical	STaR12_WK40	R	=	R	=	S	=	R	=	R	=	S	=	R	=	R	>	R	=	R	2117	114909	STaR12_WK40	U.S.	2011		FTC,RPV,TDF	P	I	S	P	I	E	T	V	P	V	T	L	K	P	G	M	D
259224	114910	B	PhenoSense	2117	Clinical	STaR3_B	R	=	S	=	S	=	S	=	S	=	S	=	R	=	R	=	R	=	R	2117	114910	STaR3_B	U.S.	2011		None	P	I	S	P	I	D	T	I	P	V	K	L	K	P	G	M	D
259226	114910	B	PhenoSense	2117	Clinical	STaR3_WK24	R	>	R	=	S	=	S	=	R	=	S	=	R	=	R	=	R	=	R	2117	114910	STaR3_WK24	U.S.	2011		FTC,RPV,TDF	P	I	S	P	I	E	T	V	P	V	K	L	K	P	G	M	D
259228	114911	B	PhenoSense	2117	Clinical	STaR1_B	R	=	S	=	S	=	S	=	S	=	S	=	S	=	S	=	S	=	S	2117	114911	STaR1_B	U.S.	2011		None	P	I	S	P	I	E	T	V	P	V	K	L	K	P	G	M	D
259230	114911	B	PhenoSense	2117	Clinical	STaR1_WK12	R	>	S	=	S	=	S	=	R	=	S	=	S	=	R	>	R	=	R	2117	114911	STaR1_WK12	U.S.	2011		FTC,RPV,TDF	P	I	S	P	I	E	T	V	P	V	K	L	K	P	G	M	D
259232	114911	B	PhenoSense	2117	Clinical	STaR1_WK24	R	>	R	=	S	=	S	=	R	=	S	=	S	=	R	>	R	=	R	2117	114911	STaR1_WK24	U.S.	2011		FTC,RPV,TDF	P	I	S	P	I	E	T	V	P	V	K	L	K	P	G	M	D
259234	114912	B	PhenoSense	2117	Clinical	STaR15_B	R	=	S	=	S	=	R	=	R	=	S	=	R	=	S	=	R	=	R	2117	114912	STaR15_B	U.S.	2011		None	P	I	S	P	I	E	T	V	P	V	K	L	K	P	G	M	D
259236	114912	B	PhenoSense	2117	Clinical	STaR15_WK48	R	>	R	=	S	=	S	=	S	=	S	=	R	=	R	=	R	=	R	2117	114912	STaR15_WK48	U.S.	2012		FTC,RPV,TDF	P	I	S	P	I	E	T	V	P	V	K	L	K	P	G	M	D
259238	114913	B	PhenoSense	2117	Clinical	STaR17_B	R	=	S	=	S	=	S	=	R	=	S	=	S	=	S	=	S	=	S	2117	114913	STaR17_B	U.S.	2011		None	P	I	S	P	I	E	T	V	P	V	K	L	K	P	G	M	D
259240	114913	B	PhenoSense	2117	Clinical	STaR17_WK48	R	>	S	=	S	=	S	=	R	=	S	=	R	=	R	=	R	=	R	2117	114913	STaR17_WK48	U.S.	2012		FTC,RPV,TDF	P	I	S	P	I	E	T	V	P	V	K	L	K	P	G	M	D
259242	114914	B	PhenoSense	2117	Clinical	STaR10_B	S	=	S	=	S	=	S	=	S	=	S	=	S	=	S	=	S	=	S	2117	114914	STaR10_B	U.S.	2011		None	P	I	S	P	I	E	T	V	P	V	K	L	K	P	G	M	D
259244	114914	B	PhenoSense	2117	Clinical	STaR10_WK24	R	>	R	=	S	=	S	=	R	=	S	=	R	>	R	=	R	=	R	2117	114914	STaR10_WK24	U.S.	2011		FTC,RPV,TDF	P	I	S	P	I	E	T	V	P	V	K	L	K	P	G	M	D
259246	114915	B	PhenoSense	2117	Clinical	STaR4_B	S	=	S	=	S	=	R	=	R	=	S	=	S	=	S	=	S	=	S	2117	114915	STaR4_B	U.S.	2011		None	P	I	S	P	I	E	T	V	P	V	K	L	K	P	G	M	D
259248	114915	B	PhenoSense	2117	Clinical	STaR4_WK16	R	=	R	=	S	=	S	=	R	=	S	=	R	=	R	=	R	=	R	2117	114915	STaR4_WK16	U.S.	2011		FTC,RPV,TDF	P	I	S	P	I	E	T	V	P	V	K	L	K	P	G	M	D
259250	114916	B	PhenoSense	2117	Clinical	STaR8_B	R	=	S	=	S	=	S	=	R	=	S	=	S	=	S	=	S	=	S	2117	114916	STaR8_B	U.S.	2011		None	P	I	S	P	I	E	T	V	P	V	K	L	K	P	G	M	D
259252	114916	B	PhenoSense	2117	Clinical	STaR8_WK12	R	>	R	=	S	=	S	=	R	=	S	=	R	=	S	=	R	=	R	2117	114916	STaR8_WK12	U.S.	2011		FTC,RPV,TDF	P	I	S	P	I	E	T	V	P	V	K	L	K	P	G	M	D
259254	114917	B	PhenoSense	2117	Clinical	STaR11_B	R	=	S	=	S	=	S	=	S	=	S	=	S	=	S	=	S	=	R	2117	114917	STaR11_B	U.S.	2011		None	P	I	S	P	I	E	T	V	P	V	K	L	K	P	G	M	D
259256	114917	B	PhenoSense	2117	Clinical	STaR11_WK12	R	>	S	=	S	=	S	=	R	=	S	=	S	=	R	>	R	=	R	2117	114917	STaR11_WK12	U.S.	2011		FTC,RPV,TDF	P	I	S	P	I	E	T	V	P	V	K	L	K	P	G	M	D
259258	114918	B	PhenoSense	2117	Clinical	STaR14_B	R	=	S	=	S	=	R	=	R	=	S	=	R	=	R	=	R	=	R	2117	114918	STaR14_B	U.S.	2011		None	P	I	S	P	I	E	T	V	P	V	K	L	K	P	G	M	D
259260	114918	B	PhenoSense	2117	Clinical	STaR14_WK21	R	>	R	=	S	=	S	=	R	=	S	=	R	=	R	=	R	=	R	2117	114918	STaR14_WK21	U.S.	2011		FTC,RPV,TDF	P	I	S	P	I	E	T	V	P	V	K	L	K	P	G	M	D
259262	114919	B	PhenoSense	2117	Clinical	STaR16_B	R	=	S	=	S	=	S	=	S	=	S	=	R	=	R	=	R	=	R	2117	114919	STaR16_B	U.S.	2011		None	P	I	S	P	I	E	T	V	P	V	K	L	K	P	G	M	D
259264	114919	B	PhenoSense	2117	Clinical	STaR16_WK48	R	=	R	=	S	=	S	=	R	=	S	=	R	=	R	=	R	=	R	2117	114919	STaR16_WK48	U.S.	2012		FTC,RPV,TDF	P	I	S	P	I	E	T	V	P	V	K	L	K	P	G	M	D
259266	114920	B	PhenoSense	2117	Clinical	STaR2_B	S	=	S	=	S	=	S	=	S	=	S	=	S	=	S	=	S	=	S	2117	114920	STaR2_B	U.S.	2011		None	P	I	S	P	I	E	T	I	P	V	K	L	K	P	G	M	D
259268	114920	B	PhenoSense	2117	Clinical	STaR2_WK8	R	>	R	=	S	=	S	=	R	=	S	=	R	=	R	>	R	=	R	2117	114920	STaR2_WK8	U.S.	2011		FTC,RPV,TDF	P	I	S	P	I	E	T	V	P	V	K	L	K	P	G	M	D
66829	21201	B	PhenoSense	1134	Clinical	120244	S	=	S	=	S	=	S	=	S	=	S	=	S	=	S	=	NA	NA	NA	NA 2141	120244	CAN13-146	Canada	2009	CCAATTAGTCCTATTGAAACTGTGCCAGTAARWTTAAAACCAGGAATGGATGGCCCAAAAGTTAARCAATGGCCATTAACAGAAGARAAAATAAAAGCATTAACAGAAATTTGTACAGAAATGGAAAAGGAAGGAAAAATTTCAAGAATTGGGCCTGARAATCCATATAACACTCCAGTATTTGCTATAAAGAAAAAAGACAGTACTAAATGGAGAAAATTAGTAGATTTTAGAGAACTCAATAAAAGRACTCAAGACTTCTGGGAAGTTCAATTAGGRATACCACAYCCAGCAGGGTTAAAAAAGAARAARTCAGTAACAGTACTGGATGTRGGGGAYGCATATTTYTCAGTYCCTYTAGATGAAAACTTTAGAAARTATACTGCATTYACTATMCCT…	None	P	I	S	P	I	E	T	V	P	V	K	L	K	P	G	M	D
66830	21202	B	PhenoSense	1134	Clinical	120338	R	=	S	=	R	=	R	=	R	=	R	=	S	=	S	=	NA	NA	NA	NA 2141	120338	CAN13-215	Canada	2009	CCCATTAGTCCTATTGAAACTGTACCAGTAAAATTAAAGCCAGGAATGGATGGCCCAAAAGTTAAACARTGGCCATTGACAGAAGAAAAAATAARAGCATTARYAGAAATTTGTACAGAAATGGAAAARGAAGGAAARATTWCAAAAATTGGGCCTGAAAATCCATACAATACTCCAGTATTTGCCATAAAGAAAAAAGACAGTACTAAATGGAGAAAATTAGTAGATTTCAGAGAACTTAATAAGAGAACTCAAGACTTCTGGGAAGTTCAATTAGGAATACCACATCCTGCAGGGTTAAARAAGAAAAAATCAGTRACAGTRCTGGATGTGGGTGATGCATATTTTTCAGTTCCCTTACATRAAGAMTTCAGRAAGTATACTGCATTTACYATACCT…	None	P	I	S	P	I	E	T	V	P	V	K	L	K	P	G	M	D
66832	21204	B	PhenoSense	1134	Clinical	120904	R	=	R	=	R	=	R	=	S	=	R	=	S	=	S	=	NA	NA	NA	NA 2145	120904	KZN08_349666	South Africa	2007	CCAATTAGTCCCATTGAAACTGTACCAGTAAAACTAAAGCCAGGGATGGATGGGCCAAAGGTTAAACAATGGCCATTGACAGAAGAGAAAATAAAAGCATTAACAGCAATTTGTGAAGAAATGGAAAAGGAAGGAAAAATTACAAAAATTGGGCCTGAAAATCCATATAACACTCCAATATTTGCCATAAAAAAGAAGGACAGTACTAAGTGGAGAAAATTAGTAGATTTCAGGGAACTCAATAAAAGAACTCAAGACTTTTGGGAGGTTCAATTAGGAATACCACACCCAGCAGGGTTAAAAAAGAAAAAATCAGTGACAGTACTAGATGTGGGGGATGCATATTTTTCAGTTCCGTTAGATGAAGACTTCAGGAAATATACTGCTTTCACCATACCT…	None	P	I	S	P	I	E	T	V	P	V	K	L	K	P	G	M	D
205155	2100	B	PhenoSense	1958	Clinical	10	R	=	S	=	R	=	R	=	R	=	S	=	R	>	R	>	R	=	R	2134	119389	10	Estonia	2010	CCAATAAGTCCTATTGAAACTGTACCAGTAAAATTAAAGCCAGGAATGGATGGCCCAAGGGTCAAACAATGGCCATTGACAGAAGAGAAAATAAAAGCATTAACAGAAATTTGTACAGAAATGGAAAAAGAAGGAAAAATTTCAAAAATTGGGCCTGAAAATCCATACAATACTCCAATATTTGCTATAAAGAAAAAGGATAGTACTAAATGGAGAAAATTAGTAGATTTCAGAGAACTTAATAAAAGGACTCAAGACTTTTGGGAAGTTCAATTAGGAATACCACATCCCGCTGGGTTRAAGAAGAAAAAATCAGTRACAGTATTGGATGTGGGGGATGCATATTTTTCAGTCCCTTTAGATAAAGACTTTAGAAAGTATACTGCATTCACTATACCT…	None	P	I	S	P	I	E	T	V	P	V	K	L	K	P	G	M	D
205156	5244	B	PhenoSense	1958	Clinical	11	R	>	R	=	S	=	R	=	R	=	S	=	R	>	R	>	R	=	R	2134	119335	11	Estonia	2010	CCAATAAGTCCTATTGAAACTGTACCAGTAAAATTAAAGCCAGGAATGGATGGCCCAAGGGTTAAACAATGGCCATTGACAGAAGAGAAAATAARAGCATTAACAGAAATTTGTACAGAAATGGAAAAAGAAGGAAAAATTTCAAAAATTGGGCCTGAAAATCCATACAATACTCCAATATTTGCTATAAAGAAAAAGGATAGTACTAAATGGAGAAAATTAGTAGATTTCAGAGAACTTAATAAAAGGACYCAAGACTTTTGGGAAGTYCAATTAGGAATACCACATCCTGCTGGGTTRAARAAGAAAAAATCAGTAACAGTMTTGGATGTGGGGGATGCATATTTTTCAGTCCCTTTAGATAAAGACTTTAGRAAGTATACTGCATTCACTATACCT…	None	P	I	S	P	I	E	T	V	P	V	K	L	K	P	G	M	D
205164	1579	B	PhenoSense	1958	Clinical	9	R	=	S	=	R	=	R	=	R	=	R	=	R	=	R	>	R	=	R	2134	119377	9	Estonia	2010	CCAATAAGTCCTATTGAAACTGTACCAGTAAAATTAAAGCCAGGAATGGATGGCCCAAGGGTTAAACAATGGCCATTGACAGAAGAGAAAATAAGAGCATTAACAGAAATTTGTACAGAAATGGARAAAGAAGGAAAAATTTCAAAAATTGGGCCTGAAAATCCATACAATACTCCAATATTTGCTATAAAGAAAAAGGATAGTACTAAATGGAGAAAATTAGTAGATTTCAGAGAACTTAATAARAGRACTCAAGACTTTTGGGAAGTTCAATTAGGAATACCACAYCCTGCTGGGTTGAARAAGAAAAAATCAGTAACAGTATTGGATGTGGGGGATGCATATTTTTCAGTCCCTTTAGATGAAGACTTTAGAAAGTATACTGCATTYACTATACCT…	None	P	I	S	P	I	E	T	V	P	V	K	L	K	P	G	M	D
205613	86752	B	PhenoSense	1997	Clinical	117555	R	=	R	=	R	=	R	=	R	=	R	=	S	=	S	=	S	=	NA	NA 2127	117555	R12173	Hong Kong	2010	CCAATTAGTCCTATTGACACTGTACCAGTAACAYTAAAGCCAGGRATGGATGGACCAAAGGTTAAACAGTGGCCATTGACAGAAGAAAAAATAAAAGCATTAACAGAAATTTGTGAAGAGATGGAAAAGGAAGGAAAAATCTCAAAAATTGGGCCTGAAAAYCCATACAATACTCCAGTATTTGYTATAAAGAAAAAGGAYAGCACCAAATGGAGAAAATTAGTAGATTTCAGAGAGCTTAATAAAAGAACTCAGGATTTTTGGGAAGTTCAATTAGGAATACCGCATCCATCAGGTTTAAAAAAGAAAAAATCAGTAACAGTACTAGATGTAGGAGATGCATATTTTTCAGTTCCTTTAGATGAAAGTTTTAGAAAGTATACTGCATTCACCATACCT…	None	P	I	S	P	I	D	T	V	P	V	T	L	K	P	G	M	D
205614	86753	U	PhenoSense	1997	Clinical	119385	R	>	S	=	S	=	S	=	R	=	S	=	R	=	R	=	S	=	NA	NA 2134	119385	335	Estonia	2010	CCAATAAGTCCTATTGAAACTGTACCAGTAAAATTAAAGCCAGGAATGGATGGCCCAAGGGTCAAACAATGGCCATTGACAGAAGAGAAAATAAGAGCATTAACAGAAATTTGTACAGAAATGGAAAAAGAAGGAAAAATTTCAAAAATTGGACCTGAAAATCCATACAATACTCCAATATTTGCTATAAAGAAAAAGGATAGTACTAAATGGAGAAAATTAGTAGATTTCAGAGAACTTAATAAAAGGACTCAAGACTTTTGGGAAGTTCAATTAGGAATACCACATCCTGCTGGGTTGAAGAAGAAAAAATCAGTAACAGTATTGGATGTGGGGGATGCATATTTTTCAGTCCCTTTAGATAAAGACTTTAGAAAGTATACTGCATTCACTATACCT…	None	P	I	S	P	I	E	T	V	P	V	K	L	K	P	G	M	D
206416	87161	B	PhenoSense	1997	Clinical	123727	R	=	S	=	R	=	S	=	S	=	R	=	R	=	R	=	R	=	NA	NA 2155	123727	F05-5103175	Japan	2005	CCCATTAGTCCTATTGAAACTGTACCAGTAAAATTAAAGCCAGGGAAGGATGGCCCAAAAGTTAAACAGTGGCCATTGACAGAAGAAAAAATAAAGGCATTAGTAGAAATTTGTACAGAAATGGAAAAGGAAGGAAAAATTTCAAAAATTGGGCCTGAAAAYCCATATAATACTCCAGTTTTTGCCATAAAGAAAAAAGACAGTACTAAATGGAGAAAATTGGTAGATTTCAGAGAACTTAATAAGAGAACACAAGACTTCTGGGAAGTTCAATTAGGAATACCTCATCCATCAGGGTTAAAAAAGAAAAAATCAGTAACAGTACTGGATGTGGGTGATGCATATTTTTCAGTTCCCTTAGATGAAGACTTCAGGAAGTATACTGCATTTACCATACCT…	None	P	I	S	P	I	E	T	V	P	V	K	L	K	P	G	K	D
205616	86755	B	PhenoSense	1997	Clinical	135422	R	=	R	=	R	=	R	=	R	=	S	=	R	>	R	=	R	=	NA	NA 2191	135422	10ZAKS068	South Africa	2010	CCAATTAGCTCTATTAAAACTGTACCAGTAAAATTAAAGCCAGGAATGGATGGCCCAAAGGTCAAACAATGGCCATTGACAGAAGAAAAAATAAAAGCATTAACAGAAATTTGTGAAGAAATGGAAAAGGAAGGAAAAATTACAAAAATTGGACCTGAAAATCCATATAACACTCCAGTATTTGCCATAAAAAAGAAAGACRGTACTAAGTGGAGAAAATTAGTAGATTTCAGGGAGCTTAATAAAAGAACTCAAGACTTTTGGGAGGTTCAATTAGGAATACCACACCCAGCAGGGTTAAAAAAGAAAAAATCAATGACAGTACTGGATGTGGGGGATGCATATTTTTCAGTTCCTTTAGATGAARRCTTCAGGAAATATACTGCATTCACCATACCT…	3TC,D4T,EFV	P	I	S	S	I	K	T	V	P	V	K	L	K	P	G	M	D
206418	87162	B	PhenoSense	1997	Clinical	128158	S	=	S	=	S	=	S	=	R	=	S	=	R	=	R	=	R	=	NA	NA 2178	128158	T0807129	Cambodia	2009	GATGGACCAAAAGTTAAACAGTGGCCATTGACAGAAGAAAAAATAAAAGCATTAACAGAAATTTGTAAAAGAATGGAAGAGGAAGGACAAATCTCAAAAATTGGGCCTGAAAATCCATATAATAATCCAGTATTTGTTATAAAGAAAAAGGGYGGTACCAAATGGAGGAAATTAATAGATCTCAGAGAGCTCAATAAAAGAACTCAAGACTTTTGGGAAGTTCAATTAGGAATACCGCATCCAGCAGGGTTGGAAAAGAAAAAATCAGTAACAATACTAGATGTGGGAGATGCATTTTATTCAGTTCCTTTAGATAAAAACTTYAGAAAGTATACTGCATTTACCATACCTAGTATAAACAATGAGACCCCAGGARTCAGATATCAGTACAATGTGCTA…	NNRTI,NRTI	.	.	.	.	.	.	.	.	.	.	.	.	.	.	.	.	D
206420	87163	B	PhenoSense	1997	Clinical	128434	R	=	S	=	S	=	S	=	S	=	S	=	R	=	R	=	R	=	NA	NA 2180	128434	CU458-10	Cuba	2010	CCAATTAGTCCTATTGAAACTGTACCAGTAAAATTAAAGCCAGGAATGGATGGCCCAAAAGTAAAACAATGGCCATTGACTGAAGAAAAAATAAAAGCATTAGTAGAAATTTGTACAGAAATGGAAAAGGAAGGAAAAATTTCAAAGATTGGGCCTGAAAATCCATACAACACCCCAGTATTTGCCATAAAAAAGAAAGACAGTACTAAATGGAGAAAACTAGTAGATTTCAGAGAGCTCAATAAAAGAACTCAAGACTTCTGGGAGGTTCAATTAGGAATACCCCATCCCGCGGGGTTAAAAAAGAAAAAATCAGTAACAGTACTAGATGTGGGGGATGCATATTTCTCAGTTCCCTTAGATGAAGAGTTTAGAAAATATACAGCATTCACTATACCT…	NNRTI,NRTI	P	I	S	P	I	E	T	V	P	V	K	L	K	P	G	M	D
206422	87164	B	PhenoSense	1997	Clinical	134044	R	=	R	=	R	=	S	=	S	=	R	=	R	=	R	>	R	=	NA	NA 2188	134044	19227	Italy	2008	GAAATGGAAAAGGAGGGAAAAATTTCAAGAGTTGGGCCTGAAAATCCATATAATACTCCAGTATTTGCCATAAAGAAAAAAGACAGTACTAAATGGAGAAAATTAGTAGATTTCAGAGAACTTAATAAGAGAACTCAAGACTTCTGGGAAGTTCAATTAGGAATACCACATCCCGCAGGGTTAAAAAAGAAAAAGTCAGTAACAGTACTGGATGTGGGTGATGCATATTTTTCCGTTCCTTTAGATAAAGAATTCAGGAAGTATACTGCATTTACCATACCTAGTACAAACAATGAGACACCAGGGATTAGATATCAGTACAATGTGCTTCCACAGGGATGGAAAGGATCACCAGCAATATTCCAATGTAGCATGACAAAAATCTTAGAACCTTTCAGA…	NNRTI,NRTI,TDF	.	.	.	.	.	.	.	.	.	.	.	.	.	.	.	.	.
206424	87165	B	PhenoSense	1997	Clinical	134644	S	=	S	=	S	=	R	=	S	=	R	=	R	=	R	=	R	=	NA	NA 2188	134644	1669	Portugal	2005	GAAYTGGAAAAGGAAGGGAAAATTTCAAAAATTGGGCCYGAAAATCCATAYAATACTCCAATATTTGCCATAAAGAAAAARAATAGTACCAAATGGAGRAAATTAGTAGATTTCAGAGAACTTAATAAGAGAACTCAAGATTTCTGGGAAGTTCAATTAGGAATACCACATCCTGCAGGGTTGAAAAAGAAMAAATCAGTAACAGTACTAGATGTGGGTGATGCATATTTTTCAATYCCCTTRGATGAAGAYTTCAGGAAGTATACTGCATTTACCATACCTAGTACAAACAATSAAATGCCAGGGATYAGATATCAGTACAATGTGCTGCCACAGGGATGGAAAGGATCACCAGCAATATTCCAATGTAGYATGACAAAAATCYTAGAGCCTTTTAGA…	NNRTI,NRTI,TDF	.	.	.	.	.	.	.	.	.	.	.	.	.	.	.	.	.
44045	11117	B	PhenoSense	948	Clinical	157091	R	NA	S	NA	S	NA	S	NA	S	NA	NA	NA	R	NA	R	NA	NA	NA	NA	NA 2318	157091	RenG15923	Brazil	2008	TGTRCAGAACTGGAAAAGGAAGGAAAAATTTCAAAAATTGGGCCTGAAAATCCCTACAATACTCCAGTATTTGTCATAAAGAAAAAAGACAGTACTAAATGGAGAAAATTAATAGATTTCAGGGAACTTAATAAGAGAACTCAAGACTTCTGGGAAGTTCAATTAGGAATACCACACCCCGCAGGGYTAAGAAAGARCAAATCAGTAACAGTACTGGATGTGGGTGATGCGTATTTTTCAGTTCCCTTAGATAAAGACTTCAGAAAGTATACTGCATTTACCATACCAAGTATAAACAATGAGACACCAGGGATTAGATATCAGTACAATGTGCTTCCACAGGGATGGAAAGGATCACCAGCGATATTCCAAAGTAGCATGACAAAGATCTTAGAGCCT…	RTI	.	.	.	.	.	.	.	.	.	.	.	.	.	.	.	.	.
205154	5485	B	PhenoSense	1958	Clinical	1	R	>	R	=	R	=	R	=	R	=	S	=	R	>	R	>	R	=	R	2247	147457	1	Portugal	2008	TGTACAGAAATGGAAAAGGAAGGAAAAATTTCAAAAATTGGACCTGAAAATCCATACAACACACCAATATTTGCCATAAAGAAAAAAGACAGTACTAAATGGAGAAAATTGGTAGATTTCAGAGAGCTCAATAAAAGAACTCAAGACTTCTGGGAGGTCCAATTAGGAATCCCTCATCCCTCGGGGTTAAAAAAGAAAAAATCAGTAACAGTACTAGATGTGGGGGATGCCTACTTTTCAGTGCCCTTAGATGAAAGCTTTAGAAAGTATACTGCATTCACTATACCTAGTACAAATAATGAGACACCAGGGATTAGATATCAGTACAATGTGCTTCCACAGGGATGGAAAGGATCACCAGCAATATTTCAAAGTAGCATGAYAAAAATCTTAGAGCCC…	None	.	.	.	.	.	.	.	.	.	.	.	.	.	.	.	.	.
205162	5375	B	PhenoSense	1958	Clinical	7	R	=	R	=	S	=	R	=	S	=	S	=	R	=	R	>	R	=	R	2247	147389	7	Portugal	2008	TGTACAGAAATGGAAAAAGAAGGGAAAATTTCAAAAATCGGGCCTGAAAATCCATATAATACTCCAGTATTTGCCATAAAGAAAAAAGACAGTACTAAATGGAGAAARTTAGTAGATTTCAGAGAACTTAATAAGAGAACTCAAGACTTCTGGGAAATTCAATTAGGAATACCACATCCCTCAGGGTTAAAAAAGAARAAATCAGTAACAGTACTGGATGTAGGTGATGCATATTTTTCAGTTCCCTTAGATAAGGACTTCAGAAAGTATACTGCATTTACCATACCTAGTGTAAACAATGAGACACCAGGAGTTAGATATCAGTACAATGTGCTTCCACAGGGATGGAAAGGATCACCAGCAATATTTCARTGTAGTATGACAAAAATTTTAGAGCCT…	None	.	.	.	.	.	.	.	.	.	.	.	.	.	.	.	.	.
205164	1579	B	PhenoSense	1958	Clinical	9	R	=	S	=	R	=	R	=	R	=	R	=	R	=	R	>	R	=	R	2247	147505	9	Portugal	2008	TGTACRGAAATGGAAAAGGAAGGGAAAATTTCAAAAATTGGGCCTGAAAATCCATACAATACTCCAGTATTTGCCATAAAGAARAAAGACAGTACTAAATGGAGAAAATTAGTAGATTTCAGGGARCTTAATAAGAARACTCAAGACTTCTGGGARGTTCAATTAGGAATACCACATCCTGCAGGGCTAAAAAAGAAGAAATCAGTAACAGTACTGGATGTGGGGGACGCATATTTTTCAGTTCCCTTAGATAAAGACTTYAGRAAGTATACTGCATTTACCATACCTAGTATAAACAATGAAACACCAGGGATTAGATACCAGTACAATGTGCTTCCACAAGGATGGAAAGGATCACCAGCAATATTCCAAAGTAGCATGACAAAAATCTTAGAKCCT…	None	.	.	.	.	.	.	.	.	.	.	.	.	.	.	.	.	.
205608	86748	B	PhenoSense	1997	Clinical	152524	R	>	R	=	R	=	R	=	R	=	S	=	S	=	S	=	S	=	NA	NA 2300	152524	BJ09SS007	China	2011	CCCATTAGTCCTATTGAAACTGTACCAGTAAAATTAAAGCCAGGCATGGATGGCCCAAAAGTTAAGCAATGGCCATTGACAGAAGAAAAAATAAAAGCATTGGTGGAAATTTGTACAGAAATGGAAAAGGAAGGAAAAATTTCAAAAATTGGGCCTGAAAATCCATACAATACTCCAGTATTTGCCATAAAGAAAAAAGACAGTACTAAATGGAGAAAATTAGTAGATTTCAGAGAACTTAATAAAAGAACTCAAGATTTCTGGGAGGTTCAATTAGGAATACCACATCCCGCAGGGTTAAAAAAGAAAAAATCAATAACAGTACTGGATGTGGGTGATGCATATTTCTCAATTCCTTTAGATGAAGACTTCAGGAAGTATACTGCATTTACCATACCT…	None	P	I	S	P	I	E	T	V	P	V	K	L	K	P	G	M	D
206428	87167	B	PhenoSense	1997	Clinical	146026	R	>	R	=	S	=	S	=	R	=	S	=	R	>	R	>	R	=	NA	NA 2237	146026	1037_1009	Bulgaria	2009	TGTACAGAAATGGAGAAGGAAGGGAAAATTTCAAAAATTGGGCCTGAAAATCCATACAATACTCCAGTATTTGCCATAAAGAAAAAGGACAGCACTAAATGGAGAAAATTAGTAGATTTCAGAGAATTAAATAAGAGAACTCAAGACTTCTGGGAAGTTCAATTAGGAATACCACATCCCGCAGGATTAAAAAAGAAAAAATCAGTAACAGTATTGGATGTGGGTGATGCCTATTTTTCAGTTCCCTTAGATGAGGACTTCAGGAAGTACACTGCATTTACCATACCTAGTATGAACAATGAGACACCAGGGATGAGATATCAGTACAATGTGCTTCCACAGGGATGGAAAGGGTCACCAGCAATATTTCAAAGTAGTATGACAAAAATCTTAGAGCCT…	None	.	.	.	.	.	.	.	.	.	.	.	.	.	.	.	.	.
206432	87169	B	PhenoSense	1997	Clinical	156641	S	=	R	=	R	=	S	=	S	=	S	=	R	>	R	>	R	=	NA	NA 2318	156641	RenG16631	Brazil	2009	TGTGCAGAAATGGAAAAGGAAGGACAAATTTCAAAAATTGGGCCTGAAAATCCATACAATACTCCAGTATTTGCCATAAAGAAAAAGGAYGGTACTAAATGGAGAAAATTAGTAGATTTCAGGGAACTTAATAAGAGRACTCAAGACTTCTGGGAAGTTCAATTAGGAATACCACATCCCGCAGGGTTAAAAAAGAAAAAATCAGTAACAGTACTGGATGTGGGTGATGCATATTTTTCAGTTCCCTTAGATAAAGACTTCAGGAAGTATACTGCATTTACCATACCTAGTACAAACAATGAGACACCGGGGATTAGATATCAGTACAATGTACTCCCACAGGGATGGAAAGGATCACCAGCAATCTTTCAAKSTAGCATGACAAAAATTTTACAGCCT…	RTI	.	.	.	.	.	.	.	.	.	.	.	.	.	.	.	.	.
[truncated: 2,331 more columns]

## Sheet: CSV_ALL
8	10	12	14	16	18	20	22	24	26	Nucllist
R	R	R	R	R	NA	S	S	NA	NA	1,1,1,0,1,0,1,0,1,1,0,1,1,0,1,1,1,1,1,0,1,1,1,0,0,1,1,1,0,1,0,0,1,1,1,1,1,0,0,0,1,0,1,1,0,1,0,0,0,1,0,1,1,0,1,1,0,1,0,1,0,0,0,0,1,0,1,1,0,1,0,0,0,0,1,0,1,0,1,1,0,0,0,1,0,1,1,0,0,0,1,0,1,0,0,0,0,0,0,0,0,0,0,0,0,0,0,0,0,0,1,0,0,0,0,0,0,0,0,0,0,0,0,0,0,0,0,0,0,0,0,0,0,0,0,0,0,1,0,0,0,0,0,0,0,0,0,1,0,0,0,0,0,0,0,0,0,0,0,0,0,0,0,0,0,0,0,0,0,0,0,0,1,0,0,0,0,0,0,1,0,0,0,0,1,0,0,0,0,0,0,0,0,0,0,0,0,0,0,0…
R	R	S	R	R	NA	NA	NA	NA	NA	0,0,1,0,0,1,1,1,1,1,1,1,1,0,0,1,1,1,1,1,1,1,0,0,0,1,1,1,0,1,0,0,1,0,0,0,0,1,0,0,1,1,0,0,0,0,0,0,1,0,0,0,0,1,0,1,1,0,0,0,1,0,0,0,1,0,0,1,0,0,0,0,1,0,0,0,1,0,0,0,1,0,0,1,1,0,0,0,0,1,0,0,0,0,0,0,1,0,0,0,1,0,0,1,0,0,0,0,1,0,0,0,0,0,0,1,0,0,1,0,0,0,0,0,0,0,0,0,0,0,0,0,0,1,0,0,0,0,0,0,0,0,0,0,0,0,0,0,0,0,0,0,0,0,0,0,0,0,0,0,0,0,0,0,1,0,0,0,0,0,0,0,0,1,0,0,0,0,0,0,1,0,0,0,0,0,0,0,0,0,0,0,0,0,0,0,0,0,0,0…
R	R	R	R	R	NA	S	S	NA	NA	1,1,1,1,0,1,1,1,1,1,1,0,1,1,1,0,1,0,0,1,0,0,0,1,0,0,0,1,0,1,1,1,0,0,0,0,0,0,0,0,0,0,0,1,1,1,0,0,0,1,0,1,0,0,0,0,0,0,0,0,0,0,0,0,0,0,0,0,1,0,0,0,0,1,0,1,1,0,0,0,0,0,0,0,0,0,0,1,0,0,0,0,0,0,0,1,0,0,0,0,0,0,0,0,1,0,1,0,0,0,0,1,0,0,0,0,1,0,0,1,0,0,0,0,0,0,1,0,0,0,1,0,0,0,1,0,0,0,0,0,0,0,0,0,0,0,0,0,0,0,0,0,1,0,0,0,0,0,0,0,0,0,0,0,0,1,0,0,0,0,0,0,1,0,0,0,0,0,0,0,0,0,0,0,0,0,0,0,0,0,0,0,0,0,0,0,0,0,0,0…
R	R	R	R	R	R	R	R	NA	NA	0,1,1,1,1,0,1,1,1,1,0,1,1,0,1,1,1,0,1,1,1,0,1,1,1,0,0,0,0,0,0,1,0,0,1,1,0,0,1,1,0,1,1,1,0,1,0,0,0,1,0,1,0,0,0,1,0,0,0,0,0,0,0,0,1,0,0,1,0,0,0,0,0,0,0,0,1,0,0,1,0,0,0,0,1,1,0,0,0,0,0,0,0,1,1,0,0,1,1,0,0,0,0,0,0,1,0,0,0,0,0,0,1,1,0,0,0,0,0,0,0,0,0,0,0,0,0,0,1,0,0,1,0,0,0,0,0,0,1,0,0,1,1,0,0,0,0,0,0,0,0,0,0,0,0,0,0,0,0,0,0,0,0,0,0,1,1,0,0,0,0,0,0,0,0,0,0,0,0,0,0,0,0,0,0,0,0,0,0,0,0,0,1,0,0,0,0,0,0,0…
R	R	R	R	R	NA	S	S	NA	NA	1,1,1,1,1,1,1,1,1,1,1,1,1,1,1,1,1,1,0,1,1,1,0,1,1,1,1,0,1,0,1,1,1,1,0,1,0,1,1,1,1,1,1,0,1,1,1,1,1,0,1,1,1,0,0,1,0,0,0,1,0,1,0,1,1,0,1,1,0,1,0,0,0,0,1,0,0,0,0,1,1,1,0,0,0,0,0,0,0,1,1,0,0,0,0,0,0,0,0,1,0,0,0,0,0,0,0,0,0,0,1,0,0,0,0,0,0,0,0,0,0,0,0,0,0,1,0,0,0,0,0,0,0,0,0,0,0,0,0,0,0,0,0,0,0,0,0,0,0,0,0,0,0,0,0,0,0,0,0,0,0,0,0,0,0,0,0,0,0,0,0,0,0,0,0,0,0,0,0,0,0,0,0,0,0,0,0,0,0,0,0,0,0,1,0,0,0,0,0,0…
R	R	R	R	R	NA	NA	NA	NA	NA	0,1,1,1,1,0,1,1,1,1,0,1,1,0,1,1,1,0,1,1,1,0,1,1,1,0,0,0,0,0,0,1,0,0,1,1,0,0,1,1,0,1,1,1,0,1,0,0,0,1,0,1,0,0,0,1,0,0,0,0,0,0,0,0,1,0,0,1,0,0,0,0,0,0,0,0,0,0,0,1,0,0,0,0,1,1,0,0,0,0,0,0,0,1,1,0,0,1,0,0,0,0,0,0,0,1,0,0,0,0,0,0,1,1,0,0,0,0,0,0,0,0,0,0,0,0,0,0,0,0,0,1,0,0,0,0,0,0,1,0,0,1,0,0,0,0,0,0,0,0,0,0,0,0,0,0,0,0,0,0,0,0,0,0,0,1,1,0,0,0,0,0,0,0,0,0,0,0,0,0,0,0,0,0,0,0,0,0,0,0,0,0,1,0,0,0,0,0,0,0…
R	R	R	R	R	NA	S	S	NA	NA	1,1,1,1,0,1,1,1,0,1,1,0,1,0,0,0,0,0,0,0,1,1,0,1,1,1,0,1,1,1,0,1,1,0,0,0,0,1,1,0,1,0,1,0,1,1,0,1,1,0,0,0,1,1,0,1,1,0,0,0,0,1,0,1,0,1,0,0,0,1,0,0,0,0,0,0,1,0,0,0,1,0,0,0,0,0,0,0,0,1,0,0,1,0,1,0,0,0,0,1,0,0,0,0,0,0,0,0,0,0,0,0,0,0,0,0,0,0,0,0,0,0,0,0,0,0,0,0,0,0,0,0,0,0,0,0,0,0,0,0,0,0,0,0,0,0,0,0,0,0,0,0,0,0,0,0,0,0,0,0,0,0,0,0,0,0,0,0,0,0,0,0,0,0,0,0,0,0,0,1,0,0,0,0,0,0,0,0,0,0,0,0,0,0,0,0,0,0,0,0…
R	R	R	R	R	NA	S	S	NA	NA	1,1,1,1,1,1,0,1,1,1,1,1,0,1,0,1,1,0,0,0,0,1,1,1,0,1,1,0,1,0,0,0,0,0,1,0,0,1,0,0,0,0,0,0,1,0,0,0,0,0,0,0,1,0,0,1,0,1,0,1,0,0,0,0,1,0,0,0,1,1,1,1,1,0,0,0,1,0,0,0,0,0,0,0,0,1,1,0,0,1,0,0,0,0,0,0,0,0,0,0,0,0,0,1,0,0,0,0,1,0,0,0,0,0,0,1,0,0,0,0,0,0,0,0,0,0,0,0,0,0,0,0,0,0,0,0,0,0,0,0,0,0,0,0,0,0,0,0,1,0,0,0,0,0,0,0,0,0,0,0,0,0,0,0,0,0,0,0,0,0,0,0,0,0,0,0,0,0,0,0,0,0,0,0,0,0,0,0,0,0,0,0,0,0,0,0,0,0,0,0…
R	R	S	S	R	NA	S	R	NA	NA	1,1,1,1,1,1,1,1,1,1,1,1,1,1,0,1,1,0,1,1,1,1,0,1,0,0,1,1,0,0,1,1,1,0,0,0,1,1,1,0,1,0,0,1,0,0,1,0,1,1,1,0,1,1,1,0,1,0,0,0,1,0,1,0,0,1,0,1,0,0,1,0,1,1,0,1,1,1,0,0,0,1,0,1,0,0,0,0,0,0,0,0,0,1,0,0,0,1,0,0,1,0,0,0,0,0,0,0,1,1,0,0,0,1,0,0,0,0,0,0,0,0,0,0,0,0,0,0,0,0,0,0,0,0,0,0,0,0,1,0,0,0,0,0,0,0,0,0,0,1,0,0,0,0,0,0,0,1,0,0,0,0,0,0,0,0,1,1,0,0,0,0,0,0,0,0,0,0,0,0,0,1,0,0,0,0,0,0,0,0,0,0,0,0,0,0,0,0,0,0…
R	R	R	R	R	NA	S	S	NA	NA	1,1,1,1,0,1,1,1,1,1,1,0,0,1,0,1,1,1,1,0,0,0,0,1,1,1,1,0,0,0,1,1,1,1,0,0,0,1,1,0,0,1,0,0,1,1,1,0,1,1,1,0,0,1,1,0,1,1,0,1,0,1,0,0,0,1,0,1,1,0,1,0,0,1,0,0,1,0,0,0,0,1,0,0,1,1,0,0,0,1,1,0,1,0,0,0,0,1,0,1,0,0,0,0,0,1,0,1,0,0,1,0,0,1,0,0,0,0,0,0,1,1,0,0,0,0,1,0,0,1,0,0,0,1,0,0,0,1,0,0,0,1,0,0,0,0,0,0,0,0,0,0,0,0,0,0,0,0,0,0,0,0,0,0,0,0,0,0,1,0,0,0,0,0,0,0,0,0,0,0,0,0,0,0,0,0,0,0,0,0,0,0,0,0,0,0,0,0,0,0…
NA	NA	NA	NA	NA	NA	NA	NA	NA	NA	1,1,1,1,1,0,1,0,0,1,0,1,1,1,1,0,0,0,1,1,1,0,1,1,0,0,1,0,1,0,0,0,0,0,1,1,0,0,1,1,0,1,0,1,0,1,0,1,0,0,0,1,0,0,0,0,0,1,0,0,0,0,0,0,0,0,0,0,0,0,1,0,0,1,0,1,0,0,0,0,1,0,0,0,0,0,0,0,0,1,0,0,0,0,1,0,0,0,0,0,0,0,0,0,0,1,0,0,0,0,0,0,0,0,0,0,0,0,0,1,0,0,0,0,0,0,0,0,0,0,0,0,0,1,1,0,0,0,1,0,0,0,0,0,0,0,0,0,0,0,0,0,0,0,0,0,0,1,0,0,0,0,0,0,0,0,0,0,0,0,0,0,0,1,0,0,0,0,0,0,0,0,0,0,0,0,0,0,0,0,0,0,0,0,0,0,0,0,0,0…
R	R	R	R	R	NA	S	S	NA	NA	0,0,0,1,1,0,1,1,0,0,0,1,0,0,0,0,0,0,0,1,1,0,1,1,0,1,0,0,1,0,0,0,0,1,0,1,1,1,0,1,0,1,0,0,1,0,0,1,0,1,0,0,0,0,1,0,0,0,0,0,0,0,0,0,0,1,0,1,1,0,0,0,0,0,0,0,1,1,1,0,0,0,1,0,0,0,0,0,0,0,1,0,0,0,1,1,0,0,0,0,0,0,0,0,0,0,0,0,0,0,0,0,0,0,0,0,0,0,0,0,0,0,0,0,0,0,0,0,0,0,0,0,0,0,0,0,0,0,0,0,0,0,0,0,0,0,0,0,0,0,0,0,0,0,0,0,0,0,1,0,0,0,0,0,0,0,0,0,0,0,0,0,0,0,0,0,0,0,0,0,0,0,0,0,0,0,0,0,0,0,0,0,1,0,0,0,0,0,0,0…
R	R	R	R	R	NA	NA	NA	NA	NA	1,1,1,1,0,1,1,0,1,1,1,0,1,1,0,1,1,0,0,0,0,0,0,0,0,0,0,0,0,0,0,0,0,0,0,0,0,0,0,0,0,1,0,0,0,0,0,0,0,0,0,0,0,0,0,0,0,0,0,0,0,0,0,0,0,0,0,1,0,0,1,0,0,0,0,0,0,0,0,0,0,0,0,0,0,0,0,0,0,1,0,0,0,0,1,0,0,0,0,0,0,0,0,0,0,0,0,0,1,0,0,1,0,1,0,0,0,0,0,0,0,0,0,0,0,0,0,0,0,0,0,0,0,1,0,0,0,0,1,0,0,1,0,0,0,0,0,0,0,0,0,0,1,0,0,0,0,0,0,1,0,0,0,0,0,1,0,0,0,0,0,0,0,0,0,0,0,0,0,0,0,0,0,0,0,0,0,0,0,0,0,0,0,0,0,0,0,0,0,0…
R	R	S	S	R	NA	R	R	NA	NA	0,1,0,1,1,1,0,0,1,0,0,1,1,0,1,1,1,1,0,1,1,1,1,1,1,1,0,1,1,1,0,0,1,1,1,1,1,1,1,1,1,1,1,1,1,0,1,1,1,1,0,0,0,1,1,0,1,1,0,1,1,1,0,0,0,0,0,0,0,0,1,1,1,0,0,0,0,1,0,0,1,1,0,0,1,1,1,1,0,0,0,0,0,0,1,0,1,1,0,1,0,0,0,0,0,0,0,0,0,0,0,0,0,0,0,1,0,0,1,0,0,0,1,0,0,0,0,0,0,0,0,0,0,1,0,0,0,0,0,1,0,0,0,0,0,0,0,0,1,0,0,0,0,0,0,0,0,0,0,0,0,0,0,0,0,0,0,0,0,0,0,0,0,0,0,0,0,0,0,0,0,0,0,0,0,0,0,0,0,0,0,0,0,0,0,0,0,0,0,0…
NA	NA	NA	NA	NA	NA	S	S	NA	NA	1,1,0,1,1,1,0,1,1,1,1,1,0,1,0,0,1,1,0,1,1,1,1,0,1,0,0,1,0,1,0,0,0,0,1,1,1,0,0,1,0,1,0,1,0,1,1,0,1,0,0,0,0,0,0,1,0,0,1,0,0,0,0,0,1,0,1,0,1,0,0,0,0,0,1,0,0,0,0,0,0,0,0,0,0,0,0,0,0,0,0,0,0,0,0,0,0,0,0,0,0,0,0,0,0,0,0,0,1,0,0,0,0,0,0,0,0,0,0,0,0,0,0,0,0,0,0,0,0,0,0,0,0,0,0,0,0,0,0,0,0,0,1,0,0,0,0,0,0,0,0,0,0,0,0,0,0,0,0,1,1,0,0,0,0,0,0,0,0,0,0,0,0,1,1,0,0,0,0,0,0,0,0,0,0,0,0,0,0,0,0,0,0,0,0,0,0,0,0,0…
R	R	R	R	R	NA	S	S	NA	NA	1,0,0,0,1,1,1,0,0,0,0,1,1,1,0,0,0,0,1,1,1,1,0,1,0,1,1,0,1,0,1,1,1,1,0,0,1,1,0,0,1,0,1,0,1,1,1,1,0,0,1,0,0,0,1,0,0,1,0,1,0,0,0,0,0,1,0,0,0,0,0,0,0,0,0,0,0,0,0,0,0,0,0,0,0,0,0,0,0,0,0,0,0,0,0,0,0,0,0,0,0,0,0,0,0,0,0,1,0,0,0,1,0,0,0,0,0,0,0,0,0,0,0,0,0,1,0,0,0,0,0,0,0,0,0,0,0,0,0,0,0,0,0,0,0,0,0,0,0,0,0,0,0,0,0,0,0,0,0,0,0,0,0,0,1,0,0,0,0,0,0,0,0,0,0,0,0,0,0,0,1,0,0,0,0,0,0,0,0,0,0,0,1,0,0,0,0,0,0,0…
R	R	R	R	R	NA	S	S	NA	NA	1,1,1,1,1,0,0,0,0,1,0,1,1,1,1,1,0,1,0,1,1,1,1,0,0,0,0,0,0,0,1,0,1,0,1,1,1,0,0,1,1,0,1,0,0,1,1,1,0,1,0,1,0,1,1,0,1,0,0,0,0,0,0,0,0,0,0,0,0,0,0,0,0,0,0,0,1,1,1,1,0,0,1,0,0,0,0,0,0,0,1,0,1,0,0,0,0,0,0,0,0,0,0,0,0,0,0,0,0,0,0,0,0,0,0,0,0,0,0,0,0,0,0,0,0,0,0,0,0,0,0,0,0,0,0,0,0,0,1,0,0,0,0,0,0,0,0,1,0,0,0,0,0,0,0,0,0,1,0,0,0,0,0,0,0,0,1,0,0,0,0,0,0,0,0,0,0,0,0,0,0,0,0,0,1,0,0,0,0,0,0,0,0,0,0,0,0,0,0,0…
R	R	R	R	R	NA	R	R	NA	NA	1,0,0,0,1,1,0,1,0,0,1,1,1,1,1,0,0,0,0,0,1,1,1,0,0,0,0,1,1,0,0,0,0,0,1,1,1,0,1,0,0,0,0,1,1,0,0,1,0,0,0,0,0,1,0,0,0,0,0,0,0,0,0,0,0,0,1,0,0,0,0,0,0,0,0,0,0,0,0,0,0,0,0,0,0,0,0,0,0,0,0,1,0,0,0,0,0,0,0,0,0,1,0,0,0,0,0,0,0,0,0,1,0,0,0,0,0,0,0,0,0,0,0,0,0,1,0,0,0,0,0,0,0,0,0,0,0,0,0,0,0,0,0,0,0,0,0,0,0,0,0,0,0,0,0,0,0,0,0,0,0,0,0,0,0,0,0,0,0,0,0,0,0,0,1,0,0,0,0,0,0,0,0,0,0,1,0,0,0,0,0,0,0,1,0,0,0,0,0,0…
R	R	R	R	R	NA	R	R	NA	NA	1,1,1,1,0,1,1,1,1,0,1,0,1,1,1,1,1,1,0,0,0,1,0,1,0,1,0,1,0,0,1,1,1,1,0,0,1,0,0,0,1,0,0,0,0,0,1,1,0,0,0,0,1,1,1,1,0,1,0,1,0,0,0,0,1,0,0,0,1,0,0,1,0,0,0,0,1,1,1,0,0,0,1,0,0,0,0,0,0,1,1,0,0,0,0,0,0,0,0,0,0,0,0,0,0,0,0,0,0,0,0,0,0,0,0,0,0,1,1,0,1,1,0,0,0,0,0,0,0,1,0,0,0,0,0,0,0,0,0,0,0,0,0,0,0,0,0,0,0,0,0,0,0,0,0,0,0,0,0,1,0,0,0,0,0,0,0,0,0,0,0,0,0,0,0,0,0,0,0,0,0,0,0,0,0,0,0,0,0,0,0,0,0,0,0,0,0,0,0,0…
R	R	R	R	R	NA	S	R	NA	NA	1,1,0,1,0,0,0,0,1,0,0,0,1,1,1,1,1,1,1,0,0,0,0,1,1,1,1,1,0,1,1,1,0,1,0,1,0,0,1,0,0,0,0,1,0,0,0,0,1,1,0,0,0,1,0,0,1,1,0,1,0,0,0,0,0,0,0,0,0,1,0,0,0,1,0,1,0,0,0,0,0,0,0,0,1,1,0,0,1,0,0,1,0,0,1,1,1,0,0,0,0,0,0,0,0,1,0,0,0,0,0,1,0,0,0,1,1,0,0,0,0,0,0,0,0,0,0,0,0,0,0,0,0,0,0,0,0,0,0,0,0,0,0,0,0,0,0,0,1,0,0,0,0,0,0,0,0,0,0,0,0,0,0,0,0,0,0,0,0,0,0,0,0,0,0,0,0,0,0,0,0,0,0,0,0,0,0,0,0,0,0,0,0,0,0,0,0,0,0,0…
S	S	NA	NA	NA	NA	NA	NA	NA	NA	1,1,1,1,0,0,1,0,0,1,0,1,0,0,0,0,0,0,1,1,0,1,0,1,1,1,1,1,1,0,0,0,0,1,0,0,1,1,1,0,0,0,1,0,1,0,0,0,0,1,0,0,0,0,0,1,0,0,0,0,0,0,0,0,1,1,1,0,1,0,1,0,0,0,1,0,0,0,1,0,1,1,1,0,0,0,1,1,0,0,0,1,0,0,0,0,0,1,0,1,0,1,0,1,0,0,0,0,1,0,0,0,0,0,0,0,0,0,0,0,0,0,0,0,0,0,1,0,0,0,0,0,0,0,0,0,0,0,0,0,0,0,0,0,0,0,0,0,0,0,0,0,0,0,0,0,0,0,0,0,0,0,0,0,0,0,0,0,1,0,0,0,0,0,0,0,0,0,0,0,0,0,1,0,0,0,0,0,0,0,0,0,0,0,1,0,0,0,0,0…
NA	S	NA	NA	NA	NA	NA	S	NA	NA	1,1,1,1,0,1,1,1,0,1,1,1,0,0,1,0,0,0,1,1,1,1,0,1,0,0,1,0,0,0,1,1,1,1,0,1,1,1,0,1,0,1,1,0,0,1,1,0,1,1,1,1,1,0,1,1,0,0,0,0,0,1,0,1,1,0,1,1,1,1,0,0,0,0,1,0,1,1,1,1,0,1,1,0,0,0,0,0,0,0,1,0,1,1,0,1,0,0,0,0,0,0,0,0,0,0,1,0,0,0,0,0,0,0,0,0,0,0,0,0,0,0,0,0,0,0,0,0,0,0,1,0,0,0,0,0,0,1,0,0,0,0,1,0,0,0,0,0,0,0,0,0,0,0,0,0,0,0,0,0,1,0,0,0,1,0,0,0,0,0,0,0,0,0,0,0,0,0,0,1,0,0,0,0,0,0,0,0,0,0,0,0,0,0,0,0,0,0,0,0…
NA	S	NA	NA	NA	NA	NA	S	NA	NA	1,0,1,0,1,1,1,1,1,1,1,1,1,1,1,1,0,1,1,1,1,0,1,1,1,1,1,1,1,1,0,0,0,1,1,1,0,0,1,1,1,1,0,1,1,0,1,1,1,1,0,0,0,0,0,0,0,1,1,1,0,0,1,0,0,0,0,1,0,0,0,0,0,0,0,0,0,1,1,0,0,0,1,1,1,1,0,0,0,0,1,0,0,1,0,1,1,0,0,0,0,0,0,0,0,0,0,0,0,0,1,0,0,1,0,1,0,1,0,0,0,0,0,0,0,0,1,0,0,0,0,0,0,0,0,0,0,0,0,0,0,1,0,0,0,0,0,0,1,0,0,0,0,0,0,0,0,0,1,0,0,0,0,0,0,0,0,0,0,0,0,0,0,0,0,0,0,0,0,0,0,0,0,0,0,0,0,0,0,0,0,0,0,0,0,0,0,0,0,0…
NA	S	NA	NA	NA	NA	NA	S	NA	NA	0,1,1,1,1,1,1,1,0,1,1,1,0,0,0,0,0,1,0,1,0,1,0,0,1,1,0,1,0,1,0,0,1,1,0,1,1,0,0,1,1,0,0,0,0,1,0,0,1,0,1,0,1,0,0,0,0,0,0,0,1,1,0,1,1,1,0,0,0,1,1,1,1,0,1,0,0,0,0,0,0,0,0,1,1,1,0,0,0,0,0,0,0,0,0,0,0,0,0,0,1,0,0,1,0,0,0,0,1,0,0,1,0,0,0,0,0,0,0,0,0,0,0,0,0,1,0,0,0,0,0,0,0,0,0,0,0,0,0,0,0,0,0,0,0,0,0,1,0,0,0,0,0,0,0,0,0,0,0,0,0,0,0,0,0,0,0,0,0,0,0,0,0,0,0,0,0,0,0,0,0,0,0,0,1,0,0,0,0,0,0,0,0,0,0,0,0,0,0,0…
NA	S	NA	NA	NA	NA	NA	R	NA	NA	1,1,1,1,0,1,1,1,0,1,1,1,0,1,0,0,0,1,1,0,1,1,0,0,0,0,0,1,1,1,1,1,0,0,0,0,1,1,0,0,0,0,0,1,1,0,0,1,0,1,1,0,1,0,0,0,0,0,1,0,1,0,1,0,0,0,0,0,1,0,0,1,0,0,0,1,0,0,1,0,0,0,0,0,1,1,1,1,0,0,0,0,0,0,0,1,0,0,0,0,0,0,0,0,0,0,0,0,0,0,0,0,1,0,0,0,1,0,0,0,0,0,1,0,0,0,0,0,0,0,0,1,0,0,0,0,0,0,0,1,0,0,0,0,0,0,0,0,0,0,0,0,0,0,0,0,0,0,0,0,0,0,0,0,0,0,0,0,0,0,0,0,1,0,0,0,0,0,0,0,0,0,0,0,0,0,0,0,0,0,0,0,0,0,1,0,0,0,0,0…
NA	R	NA	NA	NA	NA	NA	S	NA	NA	1,1,1,1,1,1,0,1,1,1,1,1,0,1,0,1,1,1,1,1,1,1,1,0,0,1,1,1,1,1,0,0,1,1,1,0,0,1,0,0,0,0,1,1,1,1,0,1,0,1,1,1,1,1,1,0,0,0,1,0,0,0,1,1,0,1,0,1,1,1,0,0,0,1,0,1,1,0,0,1,0,0,0,0,0,0,0,0,0,0,1,0,1,0,0,0,0,0,0,0,0,0,0,0,0,0,0,0,0,0,0,0,1,0,0,0,0,0,0,0,0,0,0,0,0,0,0,0,0,0,0,0,0,0,0,0,0,0,0,0,0,0,0,0,0,0,0,1,0,0,0,0,0,0,0,0,0,0,0,0,0,0,0,0,0,0,0,0,0,0,0,0,0,0,0,0,0,0,0,0,0,0,0,0,0,0,0,0,0,0,0,0,0,0,0,0,0,0,0,0…
NA	R	NA	NA	NA	NA	NA	S	NA	NA	0,0,1,0,1,1,1,1,0,1,1,1,1,0,1,0,0,1,0,0,1,0,1,1,1,0,0,0,1,0,1,1,1,1,1,1,0,1,1,1,1,0,1,1,1,0,1,1,1,1,0,0,1,1,1,0,1,0,0,0,0,0,0,1,0,0,1,0,0,1,0,1,0,0,1,0,0,0,0,0,1,0,0,0,0,0,0,0,0,0,1,0,1,0,0,1,1,0,0,0,0,0,1,0,1,0,1,0,0,0,1,0,0,0,0,0,0,0,0,0,0,0,0,0,0,0,0,0,0,0,1,0,0,0,0,0,0,1,0,0,0,0,0,0,0,0,0,0,0,0,0,0,1,0,0,0,0,0,0,0,0,0,0,0,0,1,0,0,0,0,0,0,0,0,0,0,0,0,0,0,0,0,0,0,0,0,0,0,0,0,0,0,0,0,0,0,0,0,0,0…
NA	S	NA	S	NA	NA	NA	NA	NA	NA	1,1,1,1,1,0,1,1,0,0,0,1,0,0,1,1,0,0,0,0,0,0,1,0,0,0,0,0,0,1,0,0,0,1,0,0,0,0,0,0,0,0,1,0,0,0,0,0,0,0,0,0,0,0,0,0,0,0,0,0,1,0,0,0,0,0,0,0,1,0,0,0,0,0,0,1,0,1,0,1,0,0,1,0,0,0,0,1,0,0,0,0,1,0,0,0,0,0,0,0,0,0,1,0,1,0,0,0,1,0,0,0,0,0,0,0,0,0,0,1,0,0,0,0,0,0,1,0,0,0,0,0,0,0,0,0,0,0,0,0,0,0,0,0,0,0,0,0,0,0,0,0,0,0,0,0,0,0,0,0,0,0,0,0,0,0,0,1,0,1,0,0,1,0,0,1,0,0,0,0,0,0,0,0,0,0,0,0,0,0,0,0,0,0,0,0,0,0,0,0…
NA	R	NA	NA	NA	NA	NA	NA	NA	NA	1,0,1,0,1,1,1,1,1,1,1,1,1,1,0,1,0,1,1,0,1,1,1,1,1,0,1,1,1,1,0,0,1,0,1,0,1,0,1,0,1,1,1,1,0,1,0,1,1,1,1,1,0,1,1,0,1,1,1,0,1,0,1,0,0,1,0,1,1,0,0,0,1,0,0,0,1,0,0,1,0,0,0,0,0,0,0,1,0,1,0,0,0,0,0,0,0,1,1,0,0,0,0,0,0,0,0,1,0,1,0,0,0,0,0,0,0,0,0,0,0,0,0,0,0,0,0,0,1,0,0,1,0,1,0,0,0,0,1,0,0,1,0,0,0,0,0,0,0,0,0,0,0,0,0,0,0,1,0,0,0,0,0,0,0,0,1,0,0,0,0,0,0,0,0,0,0,0,0,0,0,0,0,0,0,0,0,0,0,0,0,0,0,0,0,0,0,0,0,0…
NA	S	NA	NA	NA	NA	NA	NA	NA	NA	1,1,1,1,1,1,1,1,1,1,1,1,1,0,1,1,1,0,1,0,1,1,0,1,0,1,1,1,1,1,0,0,1,1,0,0,1,1,1,0,1,1,1,0,1,1,0,1,1,0,0,1,1,0,0,1,0,1,1,1,1,1,1,1,1,0,0,1,1,1,0,0,1,0,0,0,1,0,0,1,0,0,0,0,0,0,1,1,0,1,0,0,0,0,0,0,0,0,1,0,0,0,0,0,0,0,0,0,1,0,0,0,1,0,0,0,0,0,0,0,1,1,1,0,0,0,0,0,1,1,0,0,0,0,0,0,0,0,0,1,0,0,1,0,0,0,0,0,0,0,0,0,0,0,0,0,0,0,0,0,1,0,0,0,0,0,0,0,0,0,0,0,0,0,0,0,0,0,0,1,0,0,0,0,0,0,0,0,0,0,0,0,0,0,0,0,0,0,0,0…
NA	S	NA	S	NA	NA	NA	NA	NA	NA	1,1,1,1,0,1,1,0,1,1,1,0,1,1,1,1,1,1,0,0,0,1,0,1,1,1,0,0,0,0,1,1,1,1,1,0,1,1,1,0,1,1,1,0,1,1,1,0,1,1,1,1,1,0,0,1,0,1,1,1,1,1,0,1,0,1,1,1,0,1,0,1,1,0,1,0,1,0,0,1,1,0,0,0,0,0,0,0,0,0,0,0,1,0,0,0,0,1,0,0,0,0,1,1,1,0,0,1,1,1,0,0,0,0,0,0,0,0,1,0,1,1,0,0,0,0,0,0,0,1,0,0,0,1,0,0,0,0,0,0,0,0,0,0,0,0,0,0,0,0,0,0,0,0,0,0,0,0,0,0,0,0,0,0,0,0,0,1,0,0,0,0,0,0,0,0,0,0,0,0,0,1,0,0,0,0,0,0,0,0,0,0,0,0,0,0,0,0,0,0…
NA	R	NA	R	NA	NA	NA	NA	NA	NA	1,1,1,1,1,1,1,1,1,1,1,0,0,1,1,1,1,0,1,1,0,1,1,0,0,1,1,1,1,1,1,1,0,1,1,1,1,1,0,1,0,1,1,1,1,0,1,0,0,0,0,0,1,0,0,1,0,1,0,1,0,0,0,0,1,0,1,1,0,0,1,1,0,0,1,0,1,0,1,0,0,1,0,0,0,0,0,0,0,0,0,0,1,1,0,0,0,0,0,0,0,0,1,0,1,0,0,0,1,0,0,0,0,1,0,0,0,0,0,0,0,0,0,0,0,0,0,0,0,0,0,0,0,0,0,0,0,0,0,0,0,0,0,0,0,0,0,0,0,0,0,0,0,0,0,0,0,0,0,0,0,1,0,0,1,0,0,0,0,0,0,0,0,0,0,0,0,0,0,0,1,0,0,0,0,0,0,0,0,0,0,0,0,0,0,0,0,0,0,0…
R	R	R	R	R	NA	S	S	NA	NA	1,1,0,0,0,0,1,0,1,0,0,1,1,1,1,1,1,0,1,0,1,0,0,0,0,1,0,0,0,0,0,0,0,0,0,1,0,0,0,0,0,1,0,0,0,0,0,0,1,0,0,0,1,0,0,0,0,0,1,0,0,1,1,1,0,1,0,1,0,1,0,1,0,1,0,0,0,0,0,0,1,1,0,1,0,0,0,0,0,0,0,0,0,0,0,0,0,0,0,1,0,0,0,0,0,0,0,0,0,0,0,0,0,0,0,0,0,0,0,0,0,0,0,0,0,0,0,0,0,0,0,0,0,0,0,0,0,0,0,0,0,0,0,0,0,0,0,0,0,0,0,0,0,0,0,0,0,0,0,0,1,0,0,0,0,0,0,0,0,0,0,0,0,0,0,0,0,0,0,0,0,0,0,0,0,0,0,0,0,0,0,0,0,0,0,0,0,0,0,0…
NA	NA	NA	NA	NA	NA	NA	NA	NA	NA	1,1,0,1,0,0,0,0,1,1,0,1,1,1,0,1,1,1,0,0,1,0,0,0,1,0,0,1,0,1,0,0,0,0,0,0,0,0,0,0,0,1,1,1,0,0,0,0,1,0,0,0,1,0,0,0,0,1,1,1,0,0,0,0,0,0,0,0,0,0,0,1,0,0,0,0,0,0,0,0,0,0,0,0,0,0,0,0,0,0,0,0,0,0,0,0,0,0,0,0,0,0,0,0,0,0,0,0,0,0,0,0,0,1,0,0,0,0,0,0,1,0,0,0,0,0,0,0,0,0,0,0,0,0,0,0,0,0,0,0,0,0,0,0,0,0,0,0,0,0,0,0,0,0,0,0,0,0,0,0,0,0,0,0,0,0,0,0,0,1,0,0,0,0,1,1,0,0,0,0,0,0,0,0,0,1,1,0,0,0,0,0,0,0,0,0,0,0,0,0…
R	R	R	R	R	NA	NA	NA	NA	NA	1,1,1,1,0,1,1,1,0,1,1,0,1,1,1,0,0,0,0,1,0,1,0,0,0,1,0,0,0,0,0,0,0,1,0,1,1,0,0,1,0,1,0,0,0,0,0,0,0,0,0,0,0,0,1,0,0,1,0,1,0,0,0,0,0,0,0,1,0,0,0,0,0,0,0,0,1,1,1,0,0,0,1,0,0,0,0,0,0,0,1,0,0,0,0,0,0,0,0,0,0,0,0,0,0,0,0,0,0,0,0,0,0,0,0,0,0,0,0,0,0,0,0,0,0,0,0,0,0,0,0,0,0,0,0,0,0,0,0,0,0,0,0,0,0,0,0,1,0,0,0,0,0,0,0,0,0,0,0,0,0,0,0,0,0,0,0,0,0,0,0,0,0,0,0,0,0,0,0,0,0,0,0,0,1,0,0,0,0,0,0,0,0,0,0,0,0,0,0,0…
NA	NA	NA	NA	NA	NA	S	S	NA	NA	0,0,1,0,1,1,1,0,1,1,1,1,0,0,0,0,1,1,1,1,1,0,0,0,1,1,1,1,0,1,0,0,0,1,0,0,0,1,0,0,0,0,0,0,0,1,0,0,0,1,0,1,0,0,1,0,0,0,0,1,1,0,0,0,0,0,1,0,0,0,1,1,0,1,1,1,0,1,0,0,1,1,0,0,0,0,0,0,0,1,0,0,0,0,0,0,0,1,0,1,0,0,0,1,0,0,0,0,0,1,0,0,0,0,0,0,0,0,1,0,0,0,0,0,0,0,0,0,0,0,0,0,0,1,0,0,0,0,0,0,0,0,0,0,0,0,0,0,0,0,0,0,0,0,0,0,0,0,0,0,0,0,0,0,0,0,0,0,0,0,0,0,0,0,0,0,0,0,0,0,0,0,0,0,0,0,0,0,0,0,0,0,0,0,0,0,0,0,0,0…
R	R	R	R	R	NA	S	S	NA	NA	1,1,1,0,1,0,1,0,1,1,0,1,1,0,1,1,1,1,1,0,1,1,1,0,0,1,1,1,0,1,0,0,1,1,1,1,1,0,0,0,1,0,1,1,0,1,0,0,0,1,0,1,1,0,1,1,0,1,0,1,0,0,0,0,1,0,1,1,0,1,0,0,0,0,1,0,1,0,1,1,0,0,0,1,0,1,1,0,0,0,1,0,1,0,0,0,0,0,0,0,0,0,0,0,0,0,0,0,0,0,1,0,0,0,0,0,0,0,0,0,0,0,0,0,0,0,0,0,0,0,0,0,0,0,0,0,0,1,0,0,0,0,0,0,0,0,0,1,0,0,0,0,0,0,0,0,0,0,0,0,0,0,0,0,0,0,0,0,0,0,0,0,1,0,0,0,0,0,0,1,0,0,0,0,1,0,0,0,0,0,0,0,0,0,0,0,0,0,0,0…
R	R	R	R	R	R	R	R	NA	NA	0,0,1,0,1,0,1,0,0,1,0,1,1,1,1,0,0,1,0,1,1,1,1,0,1,0,1,1,1,1,0,0,1,1,1,1,0,1,1,1,1,0,1,1,1,0,0,1,1,1,1,0,1,0,0,0,1,1,0,0,1,0,0,0,0,1,0,0,1,0,0,1,1,0,1,0,0,0,0,0,0,0,0,0,0,0,0,1,1,1,0,0,0,0,0,0,0,1,0,0,0,0,0,0,0,0,0,1,0,0,0,0,0,0,0,0,0,0,1,0,0,0,0,0,0,0,0,0,0,0,0,0,0,1,0,0,0,0,0,0,0,0,0,0,0,0,0,0,0,0,0,0,0,0,0,0,0,0,0,0,0,0,0,0,0,0,0,0,0,0,0,0,0,0,0,0,0,0,0,0,0,0,0,0,0,0,0,0,0,0,0,0,0,0,0,0,0,0,0,0…
R	R	R	R	R	NA	NA	NA	NA	NA	1,1,0,1,1,0,0,1,0,0,0,1,0,1,0,0,0,1,1,1,1,1,1,0,1,0,0,0,0,0,0,0,0,0,1,0,1,1,0,1,0,0,0,0,0,0,0,0,0,1,0,0,0,0,0,0,0,0,0,0,0,0,0,0,0,0,0,0,0,0,0,0,0,0,0,0,0,1,1,0,0,0,1,0,0,0,0,0,0,0,0,0,0,0,0,0,0,1,0,0,0,0,0,0,0,0,0,0,0,0,1,0,0,0,0,0,0,0,0,0,0,0,0,0,0,0,0,0,0,0,0,0,0,1,0,0,0,0,1,0,0,0,0,0,0,0,0,0,0,0,0,0,0,0,0,0,0,0,0,0,0,0,0,0,0,0,1,0,0,0,0,0,0,0,1,0,0,0,0,0,0,0,0,0,0,1,0,0,0,0,0,0,0,0,0,0,0,0,0,0…
R	R	S	R	R	NA	NA	NA	NA	NA	0,0,1,0,0,1,1,1,1,1,1,1,1,0,0,1,1,1,1,1,1,1,0,0,0,1,1,1,0,1,0,0,1,0,0,0,0,1,0,0,1,1,0,0,0,0,0,0,1,0,0,0,0,1,0,1,1,0,0,0,1,0,0,0,1,0,0,1,0,0,0,0,1,0,0,0,1,0,0,0,1,0,0,1,1,0,0,0,0,1,0,0,0,0,0,0,1,0,0,0,1,0,0,1,0,0,0,0,1,0,0,0,0,0,0,1,0,0,1,0,0,0,0,0,0,0,0,0,0,0,0,0,0,1,0,0,0,0,0,0,0,0,0,0,0,0,0,0,0,0,0,0,0,0,0,0,0,0,0,0,0,0,0,0,1,0,0,0,0,0,0,0,0,1,0,0,0,0,0,0,1,0,0,0,0,0,0,0,0,0,0,0,0,0,0,0,0,0,0,0…
R	R	R	R	R	S	S	S	NA	NA	1,1,1,1,0,0,1,0,1,1,0,1,0,1,1,0,1,1,0,1,0,1,0,1,1,1,0,1,0,1,1,1,0,0,0,1,1,0,1,1,0,1,0,1,0,1,1,0,1,0,1,1,0,0,1,1,0,1,0,1,0,1,0,0,1,1,0,0,0,0,1,1,1,0,0,0,0,0,0,0,0,0,0,1,0,0,1,0,1,0,0,1,0,0,0,0,0,0,0,0,0,1,1,0,1,0,0,1,0,0,0,0,0,0,0,0,0,0,0,0,0,0,1,0,0,0,1,0,0,0,0,0,0,0,0,0,0,0,0,0,0,0,1,0,0,0,0,0,0,0,0,0,0,0,0,0,0,0,0,0,1,0,0,0,0,0,0,0,1,0,0,0,0,0,0,0,0,0,0,0,0,0,0,0,0,0,0,0,0,0,0,0,0,0,0,0,0,0,0,0…
R	R	R	R	R	NA	S	S	NA	NA	1,1,1,1,0,1,1,1,1,1,1,0,1,1,1,0,1,0,0,1,0,0,0,1,0,0,0,1,0,1,1,1,0,0,0,0,0,0,0,0,0,0,0,1,1,1,0,0,0,1,0,1,0,0,0,0,0,0,0,0,0,0,0,0,0,0,0,0,1,0,0,0,0,1,0,1,1,0,0,0,0,0,0,0,0,0,0,1,0,0,0,0,0,0,0,1,0,0,0,0,0,0,0,0,1,0,1,0,0,0,0,1,0,0,0,0,1,0,0,1,0,0,0,0,0,0,1,0,0,0,1,0,0,0,1,0,0,0,0,0,0,0,0,0,0,0,0,0,0,0,0,0,1,0,0,0,0,0,0,0,0,0,0,0,0,1,0,0,0,0,0,0,1,0,0,0,0,0,0,0,0,0,0,0,0,0,0,0,0,0,0,0,0,0,0,0,0,0,0,0…
R	R	S	R	R	NA	S	S	NA	NA	0,0,0,0,1,1,1,1,1,0,1,1,1,0,1,1,1,0,0,0,0,0,0,1,0,1,0,1,1,1,0,0,0,0,0,1,0,1,0,0,0,0,0,0,1,0,0,0,0,0,0,0,0,0,0,0,0,0,0,1,1,0,0,0,0,0,0,0,0,0,0,0,0,0,1,0,0,1,0,0,0,0,1,1,0,0,0,0,0,0,0,0,0,0,0,0,0,0,1,0,1,0,0,0,0,0,0,0,0,0,0,0,0,0,0,0,0,0,0,0,0,0,0,0,0,0,0,0,1,0,0,0,0,0,0,0,0,0,0,0,0,0,0,0,0,0,0,0,0,0,0,0,0,0,0,0,0,0,0,0,0,0,0,0,0,0,0,0,0,0,0,0,1,0,0,0,0,0,0,0,0,0,0,0,0,0,0,0,0,0,0,0,0,0,0,0,0,0,0,0…
R	R	R	R	R	R	S	S	NA	NA	1,1,1,1,1,1,1,0,0,1,1,1,1,1,0,1,0,1,1,0,0,1,1,1,1,1,1,0,0,0,1,1,0,1,0,0,1,1,1,0,1,1,0,0,1,0,1,0,1,1,1,0,0,1,1,0,1,1,0,1,0,0,1,0,0,1,0,0,0,0,0,0,0,0,0,0,0,0,0,0,0,0,0,0,0,0,0,0,1,0,1,1,0,0,0,0,0,1,0,0,0,0,0,0,0,0,0,1,0,0,0,0,0,0,0,0,0,1,0,0,1,0,0,0,0,0,0,0,0,0,0,0,0,0,0,0,0,0,0,0,0,0,0,0,0,0,0,0,0,0,0,0,0,0,0,0,0,0,0,0,0,0,0,0,0,0,0,0,0,0,0,0,0,0,0,0,0,0,0,0,0,0,0,0,0,0,0,0,0,0,0,0,0,0,0,0,0,0,0,0…
R	R	R	R	R	R	S	S	NA	NA	1,0,1,0,0,1,1,1,0,1,1,0,1,1,1,1,0,1,1,1,1,1,0,1,1,0,0,1,1,1,0,0,1,0,0,1,1,1,1,1,1,1,1,0,1,0,0,1,1,0,0,0,0,0,0,0,1,1,1,1,1,0,1,0,0,0,0,0,1,0,1,0,1,0,1,0,0,1,1,0,1,1,1,0,1,1,0,1,1,0,0,0,0,0,0,0,0,0,0,1,0,0,0,1,0,0,0,0,1,0,0,0,0,0,0,0,0,0,0,0,0,0,0,0,0,0,0,0,0,0,0,0,0,0,0,0,0,0,0,0,0,0,0,0,0,0,0,0,1,0,0,0,0,0,0,0,0,0,0,0,0,0,0,0,0,0,0,0,0,0,0,0,0,0,0,0,0,0,0,0,0,0,0,0,0,0,0,0,0,0,0,0,1,0,0,0,0,0,0,0…
R	R	R	R	R	NA	R	R	NA	NA	1,1,1,1,1,1,1,1,0,1,1,1,1,0,1,1,0,0,0,0,1,0,0,1,0,0,1,1,1,1,0,1,0,0,0,0,0,0,1,0,0,0,1,0,0,1,0,1,0,1,1,0,0,1,0,0,0,0,0,0,0,0,0,0,0,0,0,0,0,0,0,1,0,0,0,0,1,0,0,0,0,0,0,1,0,0,0,0,0,1,0,0,0,0,0,0,0,1,0,0,0,0,0,0,0,0,0,0,0,0,0,0,0,0,0,0,0,0,0,0,0,0,0,0,0,0,0,0,0,0,0,0,0,1,0,0,0,0,0,0,0,0,0,0,0,0,0,0,0,0,0,0,0,0,0,0,0,0,0,0,0,0,0,0,0,0,0,0,0,0,0,0,0,0,0,0,0,0,0,0,0,0,0,0,0,0,0,0,0,0,0,0,0,0,0,0,0,0,0,0…
NA	NA	NA	NA	NA	NA	R	R	NA	NA	1,1,1,1,1,0,1,1,0,1,0,1,0,1,0,0,0,0,1,1,0,1,1,1,0,1,0,1,0,1,1,1,1,1,1,0,1,1,1,1,1,0,0,1,1,1,1,0,1,0,0,1,1,0,1,0,0,0,0,1,1,0,0,0,0,0,0,0,0,0,0,1,1,0,1,1,0,1,1,0,0,0,1,1,0,0,0,0,0,0,0,0,0,1,1,0,0,0,0,0,1,0,0,0,0,1,0,0,1,0,0,0,0,0,0,0,0,0,0,0,0,0,0,0,0,1,0,0,1,0,0,0,0,0,0,0,0,0,0,0,0,0,1,0,0,0,0,0,0,0,0,0,0,0,0,0,0,0,0,0,1,0,0,0,0,0,0,0,0,0,0,0,0,0,0,0,0,0,0,0,0,0,0,0,0,0,0,0,0,0,0,0,0,1,0,0,0,0,0,0…
R	R	R	R	R	R	R	R	NA	NA	0,1,1,1,1,0,1,1,1,1,0,1,1,0,1,1,1,0,1,1,1,0,1,1,1,0,0,0,0,0,0,1,0,0,1,1,0,0,1,1,0,1,1,1,0,1,0,0,0,1,0,1,0,0,0,1,0,0,0,0,0,0,0,0,1,0,0,1,0,0,0,0,0,0,0,0,1,0,0,1,0,0,0,0,1,1,0,0,0,0,0,0,0,1,1,0,0,1,1,0,0,0,0,0,0,1,0,0,0,0,0,0,1,1,0,0,0,0,0,0,0,0,0,0,0,0,0,0,1,0,0,1,0,0,0,0,0,0,1,0,0,1,1,0,0,0,0,0,0,0,0,0,0,0,0,0,0,0,0,0,0,0,0,0,0,1,1,0,0,0,0,0,0,0,0,0,0,0,0,0,0,0,0,0,0,0,0,0,0,0,0,0,1,0,0,0,0,0,0,0…
NA	NA	NA	NA	NA	NA	S	S	NA	NA	1,1,1,0,1,1,1,1,0,1,1,1,0,1,1,0,0,1,1,0,1,0,1,1,1,1,0,0,1,0,0,1,1,0,1,1,0,1,1,1,0,0,1,1,1,1,0,1,1,0,1,1,1,1,0,0,1,0,0,0,0,0,0,0,0,1,1,0,0,1,0,0,0,0,1,0,0,0,0,1,0,0,0,0,0,0,0,0,0,0,0,0,0,0,0,0,0,0,0,0,0,1,0,0,0,0,0,0,0,0,0,0,0,0,0,0,0,0,0,0,0,0,0,0,0,0,0,0,0,0,0,0,0,0,0,0,0,1,0,0,0,0,0,0,0,0,0,0,0,0,0,0,0,0,0,0,0,0,0,0,0,0,0,0,0,0,0,0,0,0,0,0,0,0,0,0,0,0,0,0,0,0,0,0,0,0,0,0,0,0,0,0,0,0,0,0,0,0,0,0…
R	R	S	S	R	NA	R	R	NA	NA	0,0,0,0,1,1,0,1,0,1,1,0,1,1,1,0,0,0,1,1,0,1,1,0,0,0,1,0,1,1,0,1,1,0,0,1,1,1,0,1,1,0,0,0,1,0,0,0,1,0,0,0,1,0,0,0,0,0,0,0,1,1,0,1,0,0,0,0,1,1,0,1,1,0,0,0,0,0,1,0,0,0,1,0,0,0,0,1,0,0,0,0,0,0,0,0,1,0,0,0,0,0,0,0,0,0,1,0,0,0,0,0,0,0,0,0,0,0,0,0,0,0,0,0,0,0,0,0,0,0,1,0,0,0,0,0,0,0,0,0,0,0,0,0,0,0,0,0,0,0,0,0,0,0,0,0,0,0,0,0,0,0,0,0,1,0,0,0,0,0,0,0,0,1,0,0,0,0,0,0,1,0,1,0,0,0,0,0,0,0,0,0,0,0,0,0,0,0,0,0…
R	S	S	S	S	S	S	R	NA	NA	1,0,1,0,1,0,1,1,0,0,0,1,1,0,1,1,0,0,0,0,1,1,0,1,0,1,0,0,1,0,1,1,1,0,0,1,1,0,1,1,1,0,0,0,0,0,1,1,0,0,0,0,0,1,1,0,0,0,1,1,1,0,1,0,0,0,0,0,1,0,0,0,1,0,1,1,0,0,1,0,0,0,0,0,0,0,0,1,0,0,0,0,0,0,0,0,1,0,0,0,0,0,0,0,0,0,0,0,0,1,0,0,1,0,0,0,0,1,1,0,0,0,0,0,0,0,0,0,0,0,0,0,0,0,0,0,0,0,0,0,0,0,0,0,0,0,0,0,0,0,0,0,0,0,0,0,0,0,0,0,0,0,0,0,0,0,0,1,0,0,1,0,0,0,0,0,0,0,0,0,0,1,0,0,0,0,0,0,0,0,0,0,0,0,0,0,0,0,0,0…
R	R	R	R	R	NA	R	R	NA	NA	0,0,1,0,0,0,1,1,1,1,0,0,1,1,1,1,0,1,1,0,0,0,0,1,1,1,0,1,1,1,1,1,1,1,1,0,0,1,1,0,1,1,1,1,1,1,1,0,1,0,1,0,0,0,0,0,0,0,0,0,0,0,0,0,0,1,0,0,0,0,1,0,0,0,1,0,0,0,0,0,1,1,0,0,0,0,0,0,1,0,0,0,0,0,1,0,0,0,0,1,0,0,1,1,1,1,0,0,1,0,1,0,0,0,0,0,0,0,0,1,1,1,0,0,0,1,0,0,0,1,0,0,0,0,1,0,0,1,0,0,0,0,0,0,0,0,0,0,0,0,0,0,0,0,0,0,0,0,0,0,0,0,0,0,0,0,0,0,0,0,0,0,0,0,0,0,0,0,0,0,0,0,1,0,0,0,0,0,0,0,0,0,0,0,0,0,0,0,0,0…
R	R	R	R	R	R	S	R	R	R	1,1,0,1,0,1,0,1,0,0,1,0,0,1,0,0,0,1,0,1,0,1,0,1,1,0,0,1,1,1,1,1,0,0,0,1,1,0,1,1,0,0,0,1,1,0,0,0,0,1,0,0,0,0,0,0,0,0,1,0,0,1,0,1,0,0,0,0,0,1,0,0,0,0,0,0,0,0,0,0,0,0,0,0,0,0,0,0,0,0,0,0,0,0,0,1,0,0,0,0,0,0,0,0,0,0,1,0,0,0,0,1,0,0,0,0,0,0,0,0,0,0,0,0,0,0,0,0,0,0,1,0,0,0,0,0,0,0,0,0,0,0,0,0,0,0,0,0,0,0,0,0,0,0,0,0,0,0,0,0,0,0,0,0,0,0,0,0,0,0,0,0,0,0,0,0,0,0,0,0,0,0,0,0,0,0,0,0,0,0,0,0,0,0,1,0,0,0,0,0…
R	R	R	R	R	NA	S	S	NA	NA	1,0,1,0,1,1,1,1,0,1,1,1,1,1,1,0,0,1,1,1,1,1,0,1,1,0,1,0,1,0,1,1,0,0,0,0,1,1,1,0,0,1,0,0,1,0,1,1,1,0,0,0,1,0,1,0,0,0,0,0,0,0,0,0,0,0,0,0,0,0,0,0,0,0,0,0,0,0,0,0,0,0,0,0,0,0,0,0,1,0,1,1,0,0,1,0,0,0,0,0,0,0,0,0,0,1,0,0,0,0,1,1,0,0,0,0,0,0,0,0,0,0,0,0,0,1,0,0,0,0,0,0,0,0,0,0,0,0,0,0,0,0,1,0,0,0,0,0,0,0,0,0,0,0,0,0,0,0,0,0,1,0,0,0,0,0,0,0,0,0,0,0,0,0,0,0,0,0,0,0,0,0,0,0,0,0,0,0,0,0,0,0,0,0,0,0,0,0,0,0…
R	R	R	R	R	NA	R	R	NA	NA	0,1,0,1,1,1,0,1,1,0,1,1,0,0,0,1,1,1,1,0,0,1,1,0,1,0,1,1,1,0,1,0,0,0,1,0,1,1,0,0,0,1,0,1,1,0,1,0,0,0,0,0,0,0,1,1,0,0,0,0,0,1,0,1,0,0,1,0,0,0,0,0,0,0,1,0,0,0,0,0,0,0,0,1,0,0,0,0,1,0,1,1,0,0,0,0,1,0,0,0,0,1,0,0,0,0,0,0,0,0,0,1,0,0,0,0,0,1,0,0,0,0,0,0,0,0,0,0,0,0,0,0,0,0,0,0,0,0,0,0,0,0,0,0,0,0,0,0,0,0,0,0,0,0,0,0,0,0,1,0,0,0,0,0,0,0,0,0,0,0,0,0,0,1,0,0,0,0,0,0,0,0,0,0,0,0,1,0,0,0,0,0,0,0,0,1,0,0,0,0…
R	R	R	R	S	NA	S	S	NA	NA	0,0,0,0,1,1,0,0,1,0,1,0,1,0,1,1,1,1,0,1,0,1,1,1,1,0,0,1,1,0,1,1,1,0,1,1,0,1,1,1,1,0,0,1,1,1,0,0,1,0,0,1,1,1,0,1,1,1,0,1,0,0,0,0,1,0,0,0,0,0,0,0,1,0,0,0,0,0,0,0,0,0,0,0,0,0,0,0,0,0,0,0,0,1,0,0,0,0,0,0,0,0,1,0,1,0,0,0,0,0,0,0,0,1,0,0,1,1,0,0,0,0,0,0,0,0,0,0,0,0,0,0,0,0,0,0,0,0,0,0,0,0,0,0,0,0,0,0,0,0,0,0,0,0,0,0,0,0,0,0,0,0,0,0,0,0,0,0,0,0,1,0,0,0,0,0,0,0,0,1,0,0,0,0,0,0,0,0,0,0,0,0,0,0,0,0,0,0,0,0…
R	R	R	R	R	NA	S	S	NA	NA	1,1,1,1,1,1,1,1,1,1,1,1,1,1,1,1,1,1,0,1,1,1,0,1,1,1,1,0,1,0,1,1,1,1,0,1,0,1,1,1,1,1,1,0,1,1,1,1,1,0,1,1,1,0,0,1,0,0,0,1,0,1,0,1,1,0,1,1,0,1,0,0,0,0,1,0,0,0,0,1,1,1,0,0,0,0,0,0,0,1,1,0,0,0,0,0,0,0,0,1,0,0,0,0,0,0,0,0,0,0,1,0,0,0,0,0,0,0,0,0,0,0,0,0,0,1,0,0,0,0,0,0,0,0,0,0,0,0,0,0,0,0,0,0,0,0,0,0,0,0,0,0,0,0,0,0,0,0,0,0,0,0,0,0,0,0,0,0,0,0,0,0,0,0,0,0,0,0,0,0,0,0,0,0,0,0,0,0,0,0,0,0,0,1,0,0,0,0,0,0…
R	R	R	R	R	NA	R	R	NA	NA	0,0,0,0,1,1,0,1,0,0,1,1,0,0,0,1,0,1,1,0,1,1,1,1,1,1,1,0,0,0,0,0,1,1,1,0,1,1,1,1,1,0,1,0,0,1,0,0,0,1,1,1,0,0,0,1,0,1,1,1,1,1,1,1,0,0,0,0,1,1,0,0,1,0,0,0,0,0,0,1,0,0,0,0,0,0,0,1,0,0,0,0,0,0,0,0,0,0,0,0,0,0,1,0,1,0,0,0,0,0,0,1,1,0,0,0,0,0,0,0,0,0,0,0,0,0,0,0,0,0,0,0,0,0,0,0,0,0,0,0,0,0,0,0,0,0,0,0,0,0,0,0,0,0,0,0,0,0,0,0,0,0,0,0,0,0,0,0,0,0,0,0,1,0,0,0,0,0,0,0,0,0,0,0,0,0,0,0,0,0,0,0,0,0,0,0,0,0,0,0…
R	R	R	R	R	NA	NA	NA	NA	NA	0,1,1,1,1,0,1,1,1,1,0,1,1,0,1,1,1,0,1,1,1,0,1,1,1,0,0,0,0,0,0,1,0,0,1,1,0,0,1,1,0,1,1,1,0,1,0,0,0,1,0,1,0,0,0,1,0,0,0,0,0,0,0,0,1,0,0,1,0,0,0,0,0,0,0,0,0,0,0,1,0,0,0,0,1,1,0,0,0,0,0,0,0,1,1,0,0,1,0,0,0,0,0,0,0,1,0,0,0,0,0,0,1,1,0,0,0,0,0,0,0,0,0,0,0,0,0,0,0,0,0,1,0,0,0,0,0,0,1,0,0,1,0,0,0,0,0,0,0,0,0,0,0,0,0,0,0,0,0,0,0,0,0,0,0,1,1,0,0,0,0,0,0,0,0,0,0,0,0,0,0,0,0,0,0,0,0,0,0,0,0,0,1,0,0,0,0,0,0,0…
R	R	R	R	R	NA	S	S	NA	NA	1,1,1,1,0,1,1,1,0,1,1,0,1,0,0,0,0,0,0,0,1,1,0,1,1,1,0,1,1,1,0,1,1,0,0,0,0,1,1,0,1,0,1,0,1,1,0,1,1,0,0,0,1,1,0,1,1,0,0,0,0,1,0,1,0,1,0,0,0,1,0,0,0,0,0,0,1,0,0,0,1,0,0,0,0,0,0,0,0,1,0,0,1,0,1,0,0,0,0,1,0,0,0,0,0,0,0,0,0,0,0,0,0,0,0,0,0,0,0,0,0,0,0,0,0,0,0,0,0,0,0,0,0,0,0,0,0,0,0,0,0,0,0,0,0,0,0,0,0,0,0,0,0,0,0,0,0,0,0,0,0,0,0,0,0,0,0,0,0,0,0,0,0,0,0,0,0,0,0,1,0,0,0,0,0,0,0,0,0,0,0,0,0,0,0,0,0,0,0,0…
R	R	R	R	R	NA	S	S	NA	NA	1,1,1,1,1,1,0,1,1,1,1,1,0,1,0,1,1,0,0,0,0,1,1,1,0,1,1,0,1,0,0,0,0,0,1,0,0,1,0,0,0,0,0,0,1,0,0,0,0,0,0,0,1,0,0,1,0,1,0,1,0,0,0,0,1,0,0,0,1,1,1,1,1,0,0,0,1,0,0,0,0,0,0,0,0,1,1,0,0,1,0,0,0,0,0,0,0,0,0,0,0,0,0,1,0,0,0,0,1,0,0,0,0,0,0,1,0,0,0,0,0,0,0,0,0,0,0,0,0,0,0,0,0,0,0,0,0,0,0,0,0,0,0,0,0,0,0,0,1,0,0,0,0,0,0,0,0,0,0,0,0,0,0,0,0,0,0,0,0,0,0,0,0,0,0,0,0,0,0,0,0,0,0,0,0,0,0,0,0,0,0,0,0,0,0,0,0,0,0,0…
R	R	S	S	R	NA	S	R	NA	NA	1,1,1,1,1,1,1,1,1,1,1,1,1,1,0,1,1,0,1,1,1,1,0,1,0,0,1,1,0,0,1,1,1,0,0,0,1,1,1,0,1,0,0,1,0,0,1,0,1,1,1,0,1,1,1,0,1,0,0,0,1,0,1,0,0,1,0,1,0,0,1,0,1,1,0,1,1,1,0,0,0,1,0,1,0,0,0,0,0,0,0,0,0,1,0,0,0,1,0,0,1,0,0,0,0,0,0,0,1,1,0,0,0,1,0,0,0,0,0,0,0,0,0,0,0,0,0,0,0,0,0,0,0,0,0,0,0,0,1,0,0,0,0,0,0,0,0,0,0,1,0,0,0,0,0,0,0,1,0,0,0,0,0,0,0,0,1,1,0,0,0,0,0,0,0,0,0,0,0,0,0,1,0,0,0,0,0,0,0,0,0,0,0,0,0,0,0,0,0,0…
R	R	R	R	R	NA	S	S	NA	NA	1,1,1,1,0,1,1,1,1,1,1,0,0,1,0,1,1,1,1,0,0,0,0,1,1,1,1,0,0,0,1,1,1,1,0,0,0,1,1,0,0,1,0,0,1,1,1,0,1,1,1,0,0,1,1,0,1,1,0,1,0,1,0,0,0,1,0,1,1,0,1,0,0,1,0,0,1,0,0,0,0,1,0,0,1,1,0,0,0,1,1,0,1,0,0,0,0,1,0,1,0,0,0,0,0,1,0,1,0,0,1,0,0,1,0,0,0,0,0,0,1,1,0,0,0,0,1,0,0,1,0,0,0,1,0,0,0,1,0,0,0,1,0,0,0,0,0,0,0,0,0,0,0,0,0,0,0,0,0,0,0,0,0,0,0,0,0,0,1,0,0,0,0,0,0,0,0,0,0,0,0,0,0,0,0,0,0,0,0,0,0,0,0,0,0,0,0,0,0,0…
NA	NA	NA	NA	NA	NA	NA	NA	NA	NA	1,1,1,1,1,0,1,0,0,1,0,1,1,1,1,0,0,0,1,1,1,0,1,1,0,0,1,0,1,0,0,0,0,0,1,1,0,0,1,1,0,1,0,1,0,1,0,1,0,0,0,1,0,0,0,0,0,1,0,0,0,0,0,0,0,0,0,0,0,0,1,0,0,1,0,1,0,0,0,0,1,0,0,0,0,0,0,0,0,1,0,0,0,0,1,0,0,0,0,0,0,0,0,0,0,1,0,0,0,0,0,0,0,0,0,0,0,0,0,1,0,0,0,0,0,0,0,0,0,0,0,0,0,1,1,0,0,0,1,0,0,0,0,0,0,0,0,0,0,0,0,0,0,0,0,0,0,1,0,0,0,0,0,0,0,0,0,0,0,0,0,0,0,1,0,0,0,0,0,0,0,0,0,0,0,0,0,0,0,0,0,0,0,0,0,0,0,0,0,0…
R	R	R	R	R	NA	S	S	NA	NA	0,0,0,1,1,0,1,1,0,0,0,1,0,0,0,0,0,0,0,1,1,0,1,1,0,1,0,0,1,0,0,0,0,1,0,1,1,1,0,1,0,1,0,0,1,0,0,1,0,1,0,0,0,0,1,0,0,0,0,0,0,0,0,0,0,1,0,1,1,0,0,0,0,0,0,0,1,1,1,0,0,0,1,0,0,0,0,0,0,0,1,0,0,0,1,1,0,0,0,0,0,0,0,0,0,0,0,0,0,0,0,0,0,0,0,0,0,0,0,0,0,0,0,0,0,0,0,0,0,0,0,0,0,0,0,0,0,0,0,0,0,0,0,0,0,0,0,0,0,0,0,0,0,0,0,0,0,0,1,0,0,0,0,0,0,0,0,0,0,0,0,0,0,0,0,0,0,0,0,0,0,0,0,0,0,0,0,0,0,0,0,0,1,0,0,0,0,0,0,0…
R	R	R	R	R	NA	NA	NA	NA	NA	1,1,1,1,0,1,1,0,1,1,1,0,1,1,0,1,1,0,0,0,0,0,0,0,0,0,0,0,0,0,0,0,0,0,0,0,0,0,0,0,0,1,0,0,0,0,0,0,0,0,0,0,0,0,0,0,0,0,0,0,0,0,0,0,0,0,0,1,0,0,1,0,0,0,0,0,0,0,0,0,0,0,0,0,0,0,0,0,0,1,0,0,0,0,1,0,0,0,0,0,0,0,0,0,0,0,0,0,1,0,0,1,0,1,0,0,0,0,0,0,0,0,0,0,0,0,0,0,0,0,0,0,0,1,0,0,0,0,1,0,0,1,0,0,0,0,0,0,0,0,0,0,1,0,0,0,0,0,0,1,0,0,0,0,0,1,0,0,0,0,0,0,0,0,0,0,0,0,0,0,0,0,0,0,0,0,0,0,0,0,0,0,0,0,0,0,0,0,0,0…
R	R	S	S	R	NA	R	R	NA	NA	0,1,0,1,1,1,0,0,1,0,0,1,1,0,1,1,1,1,0,1,1,1,1,1,1,1,0,1,1,1,0,0,1,1,1,1,1,1,1,1,1,1,1,1,1,0,1,1,1,1,0,0,0,1,1,0,1,1,0,1,1,1,0,0,0,0,0,0,0,0,1,1,1,0,0,0,0,1,0,0,1,1,0,0,1,1,1,1,0,0,0,0,0,0,1,0,1,1,0,1,0,0,0,0,0,0,0,0,0,0,0,0,0,0,0,1,0,0,1,0,0,0,1,0,0,0,0,0,0,0,0,0,0,1,0,0,0,0,0,1,0,0,0,0,0,0,0,0,1,0,0,0,0,0,0,0,0,0,0,0,0,0,0,0,0,0,0,0,0,0,0,0,0,0,0,0,0,0,0,0,0,0,0,0,0,0,0,0,0,0,0,0,0,0,0,0,0,0,0,0…
NA	NA	NA	NA	NA	NA	S	S	NA	NA	1,1,0,1,1,1,0,1,1,1,1,1,0,1,0,0,1,1,0,1,1,1,1,0,1,0,0,1,0,1,0,0,0,0,1,1,1,0,0,1,0,1,0,1,0,1,1,0,1,0,0,0,0,0,0,1,0,0,1,0,0,0,0,0,1,0,1,0,1,0,0,0,0,0,1,0,0,0,0,0,0,0,0,0,0,0,0,0,0,0,0,0,0,0,0,0,0,0,0,0,0,0,0,0,0,0,0,0,1,0,0,0,0,0,0,0,0,0,0,0,0,0,0,0,0,0,0,0,0,0,0,0,0,0,0,0,0,0,0,0,0,0,1,0,0,0,0,0,0,0,0,0,0,0,0,0,0,0,0,1,1,0,0,0,0,0,0,0,0,0,0,0,0,1,1,0,0,0,0,0,0,0,0,0,0,0,0,0,0,0,0,0,0,0,0,0,0,0,0,0…
R	R	R	R	R	NA	S	S	NA	NA	1,0,0,0,1,1,1,0,0,0,0,1,1,1,0,0,0,0,1,1,1,1,0,1,0,1,1,0,1,0,1,1,1,1,0,0,1,1,0,0,1,0,1,0,1,1,1,1,0,0,1,0,0,0,1,0,0,1,0,1,0,0,0,0,0,1,0,0,0,0,0,0,0,0,0,0,0,0,0,0,0,0,0,0,0,0,0,0,0,0,0,0,0,0,0,0,0,0,0,0,0,0,0,0,0,0,0,1,0,0,0,1,0,0,0,0,0,0,0,0,0,0,0,0,0,1,0,0,0,0,0,0,0,0,0,0,0,0,0,0,0,0,0,0,0,0,0,0,0,0,0,0,0,0,0,0,0,0,0,0,0,0,0,0,1,0,0,0,0,0,0,0,0,0,0,0,0,0,0,0,1,0,0,0,0,0,0,0,0,0,0,0,1,0,0,0,0,0,0,0…
R	R	R	R	R	NA	S	S	NA	NA	1,1,1,1,1,0,0,0,0,1,0,1,1,1,1,1,0,1,0,1,1,1,1,0,0,0,0,0,0,0,1,0,1,0,1,1,1,0,0,1,1,0,1,0,0,1,1,1,0,1,0,1,0,1,1,0,1,0,0,0,0,0,0,0,0,0,0,0,0,0,0,0,0,0,0,0,1,1,1,1,0,0,1,0,0,0,0,0,0,0,1,0,1,0,0,0,0,0,0,0,0,0,0,0,0,0,0,0,0,0,0,0,0,0,0,0,0,0,0,0,0,0,0,0,0,0,0,0,0,0,0,0,0,0,0,0,0,0,1,0,0,0,0,0,0,0,0,1,0,0,0,0,0,0,0,0,0,1,0,0,0,0,0,0,0,0,1,0,0,0,0,0,0,0,0,0,0,0,0,0,0,0,0,0,1,0,0,0,0,0,0,0,0,0,0,0,0,0,0,0…
R	R	R	R	R	NA	R	R	NA	NA	1,0,0,0,1,1,0,1,0,0,1,1,1,1,1,0,0,0,0,0,1,1,1,0,0,0,0,1,1,0,0,0,0,0,1,1,1,0,1,0,0,0,0,1,1,0,0,1,0,0,0,0,0,1,0,0,0,0,0,0,0,0,0,0,0,0,1,0,0,0,0,0,0,0,0,0,0,0,0,0,0,0,0,0,0,0,0,0,0,0,0,1,0,0,0,0,0,0,0,0,0,1,0,0,0,0,0,0,0,0,0,1,0,0,0,0,0,0,0,0,0,0,0,0,0,1,0,0,0,0,0,0,0,0,0,0,0,0,0,0,0,0,0,0,0,0,0,0,0,0,0,0,0,0,0,0,0,0,0,0,0,0,0,0,0,0,0,0,0,0,0,0,0,0,1,0,0,0,0,0,0,0,0,0,0,1,0,0,0,0,0,0,0,1,0,0,0,0,0,0…
R	R	R	R	R	NA	R	R	NA	NA	1,1,1,1,0,1,1,1,1,0,1,0,1,1,1,1,1,1,0,0,0,1,0,1,0,1,0,1,0,0,1,1,1,1,0,0,1,0,0,0,1,0,0,0,0,0,1,1,0,0,0,0,1,1,1,1,0,1,0,1,0,0,0,0,1,0,0,0,1,0,0,1,0,0,0,0,1,1,1,0,0,0,1,0,0,0,0,0,0,1,1,0,0,0,0,0,0,0,0,0,0,0,0,0,0,0,0,0,0,0,0,0,0,0,0,0,0,1,1,0,1,1,0,0,0,0,0,0,0,1,0,0,0,0,0,0,0,0,0,0,0,0,0,0,0,0,0,0,0,0,0,0,0,0,0,0,0,0,0,1,0,0,0,0,0,0,0,0,0,0,0,0,0,0,0,0,0,0,0,0,0,0,0,0,0,0,0,0,0,0,0,0,0,0,0,0,0,0,0,0…
S	S	S	S	R	NA	NA	NA	NA	NA	1,0,0,0,1,1,0,1,0,0,1,0,1,1,1,0,0,1,1,1,0,1,0,1,1,0,1,1,1,1,1,1,1,1,0,1,1,1,1,1,1,0,0,0,1,0,1,0,0,0,0,0,1,1,1,0,0,0,1,0,1,0,1,0,0,0,0,0,1,1,0,1,1,0,0,0,0,1,1,1,0,0,1,0,0,0,0,1,0,1,0,0,0,0,0,0,1,0,0,0,0,0,0,0,0,0,0,0,0,1,0,0,0,0,0,1,0,0,1,0,0,0,0,0,0,0,0,0,0,0,0,0,0,0,0,0,0,0,0,0,0,0,0,0,0,0,0,0,1,0,0,0,0,0,0,0,0,0,0,0,0,1,0,0,0,0,0,1,0,0,0,0,0,0,0,0,0,0,0,0,0,1,0,0,0,0,0,0,0,0,0,0,0,0,0,0,0,0,0,0…
R	R	R	R	R	NA	S	R	NA	NA	1,1,0,1,0,0,0,0,1,0,0,0,1,1,1,1,1,1,1,0,0,0,0,1,1,1,1,1,0,1,1,1,0,1,0,1,0,0,1,0,0,0,0,1,0,0,0,0,1,1,0,0,0,1,0,0,1,1,0,1,0,0,0,0,0,0,0,0,0,1,0,0,0,1,0,1,0,0,0,0,0,0,0,0,1,1,0,0,1,0,0,1,0,0,1,1,1,0,0,0,0,0,0,0,0,1,0,0,0,0,0,1,0,0,0,1,1,0,0,0,0,0,0,0,0,0,0,0,0,0,0,0,0,0,0,0,0,0,0,0,0,0,0,0,0,0,0,0,1,0,0,0,0,0,0,0,0,0,0,0,0,0,0,0,0,0,0,0,0,0,0,0,0,0,0,0,0,0,0,0,0,0,0,0,0,0,0,0,0,0,0,0,0,0,0,0,0,0,0,0…
R	R	R	S	R	R	R	R	R	NA	0,0,1,0,1,0,1,1,0,0,0,1,0,1,0,0,1,0,0,1,1,0,1,0,0,1,1,0,1,0,1,1,1,1,1,1,1,1,0,1,0,0,0,0,1,0,1,1,1,1,0,0,0,0,0,0,0,0,0,1,1,0,0,0,0,0,0,0,0,0,0,1,1,0,0,0,0,0,1,0,0,0,0,1,1,1,0,0,0,0,0,1,0,0,0,1,0,0,0,0,1,0,0,0,0,0,0,0,0,0,0,0,0,0,0,0,0,0,1,1,0,0,0,0,0,0,0,0,0,0,0,0,0,0,1,0,0,0,0,0,0,0,0,0,0,0,0,0,0,0,0,0,0,0,0,0,0,0,1,0,1,0,0,0,0,0,0,1,0,1,0,0,0,0,0,1,0,0,0,0,0,1,0,0,0,0,0,0,0,0,0,0,0,0,0,0,0,0,0,0…
S	R	R	R	S	S	R	R	NA	NA	1,1,1,1,1,0,1,0,1,1,0,1,1,1,1,1,1,1,1,1,1,1,1,0,1,1,1,1,1,1,1,0,0,1,1,1,0,0,0,1,0,0,1,1,0,1,0,1,1,1,0,1,0,1,0,1,1,0,0,0,1,1,0,0,0,0,0,0,0,0,0,0,0,0,0,0,0,0,0,1,0,0,0,1,1,0,0,0,0,1,0,0,0,0,0,0,0,1,0,0,1,0,0,0,0,0,0,0,0,0,0,0,0,0,0,0,1,0,0,0,0,0,0,0,0,0,0,0,0,0,0,0,0,1,0,0,0,0,0,0,0,1,0,0,0,0,0,1,0,0,0,0,0,0,0,0,0,0,0,0,0,0,0,0,0,0,0,0,0,0,0,0,0,0,1,0,1,0,0,0,0,0,1,0,1,1,0,0,0,0,0,0,0,0,0,0,0,0,0,0…
R	R	R	R	R	NA	R	R	NA	NA	1,1,1,1,1,1,1,1,1,1,1,1,1,1,1,1,1,1,1,0,1,0,1,0,1,0,1,1,0,1,0,0,1,0,1,0,0,0,0,0,1,0,1,1,0,1,0,0,0,1,0,1,1,1,0,1,0,1,0,0,0,0,0,0,1,0,0,0,0,0,0,0,0,0,0,0,0,0,0,1,0,0,0,0,0,0,1,0,0,0,0,0,0,0,1,0,1,1,0,0,0,0,0,0,0,1,0,0,0,0,0,0,0,0,0,1,0,0,0,0,1,1,0,0,0,0,0,0,0,1,0,0,0,0,0,0,0,1,0,0,0,0,0,0,0,0,0,0,1,0,0,0,1,0,0,0,0,0,0,0,0,0,0,0,0,0,0,0,0,0,0,0,0,0,0,0,0,0,0,0,0,0,0,0,0,0,0,0,0,0,0,0,0,0,0,0,0,0,0,0…
R	R	S	S	R	S	R	R	NA	NA	1,1,1,1,1,1,1,0,1,1,0,1,1,0,1,1,1,0,0,0,0,0,1,0,0,0,1,0,0,0,0,0,0,0,1,0,0,0,0,0,1,1,1,0,0,0,0,0,0,0,0,0,0,0,0,0,0,1,0,0,1,1,0,0,0,0,0,0,0,0,0,0,0,0,0,0,0,0,0,0,0,0,1,0,0,0,0,1,1,0,0,0,0,0,0,1,1,0,0,1,0,0,0,0,1,0,0,0,0,0,0,0,0,0,0,1,0,0,0,0,1,1,0,0,0,0,0,0,0,1,0,0,0,0,0,0,0,0,0,0,0,0,0,0,0,0,0,0,1,0,0,0,0,0,0,0,0,0,1,0,0,0,0,0,0,0,0,0,0,0,0,0,0,0,0,0,0,0,0,0,0,0,0,0,0,0,0,0,0,0,0,0,0,0,0,0,0,0,0,0…
R	R	S	S	R	NA	R	R	NA	NA	0,1,0,1,1,1,0,1,1,1,1,1,1,0,1,1,1,1,0,1,1,1,0,1,1,1,0,0,1,0,1,1,0,0,0,1,1,1,1,1,1,1,0,0,1,1,1,1,0,0,0,1,1,0,0,0,1,0,0,0,0,1,0,0,0,0,0,1,1,0,1,0,0,0,0,0,1,1,1,0,0,1,1,0,0,0,0,0,0,0,0,0,1,0,0,0,1,0,0,0,0,0,0,0,0,0,0,0,1,0,0,0,0,0,0,0,0,1,0,0,0,0,0,0,0,0,0,0,0,0,0,0,0,0,0,0,0,0,0,0,0,0,0,0,0,0,0,0,0,0,0,0,0,0,0,0,0,0,0,0,0,0,0,0,0,0,0,0,0,0,1,0,0,1,0,0,0,0,0,0,0,0,1,0,0,0,0,0,0,0,0,0,0,0,0,0,0,0,0,0…
R	R	R	R	R	NA	S	S	NA	NA	1,1,1,1,1,1,1,1,1,1,1,1,0,1,1,1,1,1,1,1,1,1,0,0,1,1,1,0,1,1,0,0,0,0,0,0,0,1,0,0,0,1,0,0,1,1,0,1,0,0,1,1,0,0,0,0,0,1,1,1,0,1,1,0,0,1,1,1,0,0,0,0,0,1,1,1,1,0,0,0,1,0,0,0,0,0,0,0,0,1,0,0,1,1,0,0,0,0,0,0,0,0,0,0,0,0,0,1,0,0,0,0,0,1,0,0,0,1,0,0,0,0,0,0,0,0,0,0,0,0,0,0,0,0,0,0,0,0,0,0,0,1,0,0,0,0,0,0,0,0,0,0,0,0,0,0,0,0,0,0,0,0,0,0,0,0,0,0,1,0,1,0,0,0,0,0,0,0,0,0,0,0,0,0,0,0,1,0,0,0,0,0,0,0,0,0,0,0,0,0…
S	S	NA	NA	NA	NA	NA	NA	NA	NA	1,1,1,1,0,0,1,0,0,1,0,1,0,0,0,0,0,0,1,1,0,1,0,1,1,1,1,1,1,0,0,0,0,1,0,0,1,1,1,0,0,0,1,0,1,0,0,0,0,1,0,0,0,0,0,1,0,0,0,0,0,0,0,0,1,1,1,0,1,0,1,0,0,0,1,0,0,0,1,0,1,1,1,0,0,0,1,1,0,0,0,1,0,0,0,0,0,1,0,1,0,1,0,1,0,0,0,0,1,0,0,0,0,0,0,0,0,0,0,0,0,0,0,0,0,0,1,0,0,0,0,0,0,0,0,0,0,0,0,0,0,0,0,0,0,0,0,0,0,0,0,0,0,0,0,0,0,0,0,0,0,0,0,0,0,0,0,0,1,0,0,0,0,0,0,0,0,0,0,0,0,0,1,0,0,0,0,0,0,0,0,0,0,0,1,0,0,0,0,0…
NA	S	NA	NA	NA	NA	NA	S	NA	NA	1,1,1,1,0,1,1,1,0,1,1,1,0,0,1,0,0,0,1,1,1,1,0,1,0,0,1,0,0,0,1,1,1,1,0,1,1,1,0,1,0,1,1,0,0,1,1,0,1,1,1,1,1,0,1,1,0,0,0,0,0,1,0,1,1,0,1,1,1,1,0,0,0,0,1,0,1,1,1,1,0,1,1,0,0,0,0,0,0,0,1,0,1,1,0,1,0,0,0,0,0,0,0,0,0,0,1,0,0,0,0,0,0,0,0,0,0,0,0,0,0,0,0,0,0,0,0,0,0,0,1,0,0,0,0,0,0,1,0,0,0,0,1,0,0,0,0,0,0,0,0,0,0,0,0,0,0,0,0,0,1,0,0,0,1,0,0,0,0,0,0,0,0,0,0,0,0,0,0,1,0,0,0,0,0,0,0,0,0,0,0,0,0,0,0,0,0,0,0,0…
NA	S	NA	NA	NA	NA	NA	S	NA	NA	1,0,1,0,1,1,1,1,1,1,1,1,1,1,1,1,0,1,1,1,1,0,1,1,1,1,1,1,1,1,0,0,0,1,1,1,0,0,1,1,1,1,0,1,1,0,1,1,1,1,0,0,0,0,0,0,0,1,1,1,0,0,1,0,0,0,0,1,0,0,0,0,0,0,0,0,0,1,1,0,0,0,1,1,1,1,0,0,0,0,1,0,0,1,0,1,1,0,0,0,0,0,0,0,0,0,0,0,0,0,1,0,0,1,0,1,0,1,0,0,0,0,0,0,0,0,1,0,0,0,0,0,0,0,0,0,0,0,0,0,0,1,0,0,0,0,0,0,1,0,0,0,0,0,0,0,0,0,1,0,0,0,0,0,0,0,0,0,0,0,0,0,0,0,0,0,0,0,0,0,0,0,0,0,0,0,0,0,0,0,0,0,0,0,0,0,0,0,0,0…
NA	S	NA	NA	NA	NA	NA	S	NA	NA	0,1,1,1,1,1,1,1,0,1,1,1,0,0,0,0,0,1,0,1,0,1,0,0,1,1,0,1,0,1,0,0,1,1,0,1,1,0,0,1,1,0,0,0,0,1,0,0,1,0,1,0,1,0,0,0,0,0,0,0,1,1,0,1,1,1,0,0,0,1,1,1,1,0,1,0,0,0,0,0,0,0,0,1,1,1,0,0,0,0,0,0,0,0,0,0,0,0,0,0,1,0,0,1,0,0,0,0,1,0,0,1,0,0,0,0,0,0,0,0,0,0,0,0,0,1,0,0,0,0,0,0,0,0,0,0,0,0,0,0,0,0,0,0,0,0,0,1,0,0,0,0,0,0,0,0,0,0,0,0,0,0,0,0,0,0,0,0,0,0,0,0,0,0,0,0,0,0,0,0,0,0,0,0,1,0,0,0,0,0,0,0,0,0,0,0,0,0,0,0…
NA	S	NA	NA	NA	NA	NA	R	NA	NA	1,1,1,1,0,1,1,1,0,1,1,1,0,1,0,0,0,1,1,0,1,1,0,0,0,0,0,1,1,1,1,1,0,0,0,0,1,1,0,0,0,0,0,1,1,0,0,1,0,1,1,0,1,0,0,0,0,0,1,0,1,0,1,0,0,0,0,0,1,0,0,1,0,0,0,1,0,0,1,0,0,0,0,0,1,1,1,1,0,0,0,0,0,0,0,1,0,0,0,0,0,0,0,0,0,0,0,0,0,0,0,0,1,0,0,0,1,0,0,0,0,0,1,0,0,0,0,0,0,0,0,1,0,0,0,0,0,0,0,1,0,0,0,0,0,0,0,0,0,0,0,0,0,0,0,0,0,0,0,0,0,0,0,0,0,0,0,0,0,0,0,0,1,0,0,0,0,0,0,0,0,0,0,0,0,0,0,0,0,0,0,0,0,0,1,0,0,0,0,0…
NA	R	NA	NA	NA	NA	NA	S	NA	NA	1,1,1,1,1,1,0,1,1,1,1,1,0,1,0,1,1,1,1,1,1,1,1,0,0,1,1,1,1,1,0,0,1,1,1,0,0,1,0,0,0,0,1,1,1,1,0,1,0,1,1,1,1,1,1,0,0,0,1,0,0,0,1,1,0,1,0,1,1,1,0,0,0,1,0,1,1,0,0,1,0,0,0,0,0,0,0,0,0,0,1,0,1,0,0,0,0,0,0,0,0,0,0,0,0,0,0,0,0,0,0,0,1,0,0,0,0,0,0,0,0,0,0,0,0,0,0,0,0,0,0,0,0,0,0,0,0,0,0,0,0,0,0,0,0,0,0,1,0,0,0,0,0,0,0,0,0,0,0,0,0,0,0,0,0,0,0,0,0,0,0,0,0,0,0,0,0,0,0,0,0,0,0,0,0,0,0,0,0,0,0,0,0,0,0,0,0,0,0,0…
NA	R	NA	NA	NA	NA	NA	S	NA	NA	0,0,1,0,1,1,1,1,0,1,1,1,1,0,1,0,0,1,0,0,1,0,1,1,1,0,0,0,1,0,1,1,1,1,1,1,0,1,1,1,1,0,1,1,1,0,1,1,1,1,0,0,1,1,1,0,1,0,0,0,0,0,0,1,0,0,1,0,0,1,0,1,0,0,1,0,0,0,0,0,1,0,0,0,0,0,0,0,0,0,1,0,1,0,0,1,1,0,0,0,0,0,1,0,1,0,1,0,0,0,1,0,0,0,0,0,0,0,0,0,0,0,0,0,0,0,0,0,0,0,1,0,0,0,0,0,0,1,0,0,0,0,0,0,0,0,0,0,0,0,0,0,1,0,0,0,0,0,0,0,0,0,0,0,0,1,0,0,0,0,0,0,0,0,0,0,0,0,0,0,0,0,0,0,0,0,0,0,0,0,0,0,0,0,0,0,0,0,0,0…
NA	S	NA	S	NA	NA	NA	NA	NA	NA	1,1,1,1,1,0,1,1,0,0,0,1,0,0,1,1,0,0,0,0,0,0,1,0,0,0,0,0,0,1,0,0,0,1,0,0,0,0,0,0,0,0,1,0,0,0,0,0,0,0,0,0,0,0,0,0,0,0,0,0,1,0,0,0,0,0,0,0,1,0,0,0,0,0,0,1,0,1,0,1,0,0,1,0,0,0,0,1,0,0,0,0,1,0,0,0,0,0,0,0,0,0,1,0,1,0,0,0,1,0,0,0,0,0,0,0,0,0,0,1,0,0,0,0,0,0,1,0,0,0,0,0,0,0,0,0,0,0,0,0,0,0,0,0,0,0,0,0,0,0,0,0,0,0,0,0,0,0,0,0,0,0,0,0,0,0,0,1,0,1,0,0,1,0,0,1,0,0,0,0,0,0,0,0,0,0,0,0,0,0,0,0,0,0,0,0,0,0,0,0…
NA	R	NA	NA	NA	NA	NA	NA	NA	NA	1,0,1,0,1,1,1,1,1,1,1,1,1,1,0,1,0,1,1,0,1,1,1,1,1,0,1,1,1,1,0,0,1,0,1,0,1,0,1,0,1,1,1,1,0,1,0,1,1,1,1,1,0,1,1,0,1,1,1,0,1,0,1,0,0,1,0,1,1,0,0,0,1,0,0,0,1,0,0,1,0,0,0,0,0,0,0,1,0,1,0,0,0,0,0,0,0,1,1,0,0,0,0,0,0,0,0,1,0,1,0,0,0,0,0,0,0,0,0,0,0,0,0,0,0,0,0,0,1,0,0,1,0,1,0,0,0,0,1,0,0,1,0,0,0,0,0,0,0,0,0,0,0,0,0,0,0,1,0,0,0,0,0,0,0,0,1,0,0,0,0,0,0,0,0,0,0,0,0,0,0,0,0,0,0,0,0,0,0,0,0,0,0,0,0,0,0,0,0,0…
NA	S	NA	NA	NA	NA	NA	NA	NA	NA	1,1,1,1,1,1,1,1,1,1,1,1,1,0,1,1,1,0,1,0,1,1,0,1,0,1,1,1,1,1,0,0,1,1,0,0,1,1,1,0,1,1,1,0,1,1,0,1,1,0,0,1,1,0,0,1,0,1,1,1,1,1,1,1,1,0,0,1,1,1,0,0,1,0,0,0,1,0,0,1,0,0,0,0,0,0,1,1,0,1,0,0,0,0,0,0,0,0,1,0,0,0,0,0,0,0,0,0,1,0,0,0,1,0,0,0,0,0,0,0,1,1,1,0,0,0,0,0,1,1,0,0,0,0,0,0,0,0,0,1,0,0,1,0,0,0,0,0,0,0,0,0,0,0,0,0,0,0,0,0,1,0,0,0,0,0,0,0,0,0,0,0,0,0,0,0,0,0,0,1,0,0,0,0,0,0,0,0,0,0,0,0,0,0,0,0,0,0,0,0…
NA	S	NA	S	NA	NA	NA	NA	NA	NA	1,1,1,1,0,1,1,0,1,1,1,0,1,1,1,1,1,1,0,0,0,1,0,1,1,1,0,0,0,0,1,1,1,1,1,0,1,1,1,0,1,1,1,0,1,1,1,0,1,1,1,1,1,0,0,1,0,1,1,1,1,1,0,1,0,1,1,1,0,1,0,1,1,0,1,0,1,0,0,1,1,0,0,0,0,0,0,0,0,0,0,0,1,0,0,0,0,1,0,0,0,0,1,1,1,0,0,1,1,1,0,0,0,0,0,0,0,0,1,0,1,1,0,0,0,0,0,0,0,1,0,0,0,1,0,0,0,0,0,0,0,0,0,0,0,0,0,0,0,0,0,0,0,0,0,0,0,0,0,0,0,0,0,0,0,0,0,1,0,0,0,0,0,0,0,0,0,0,0,0,0,1,0,0,0,0,0,0,0,0,0,0,0,0,0,0,0,0,0,0…
NA	R	NA	R	NA	NA	NA	NA	NA	NA	1,1,1,1,1,1,1,1,1,1,1,0,0,1,1,1,1,0,1,1,0,1,1,0,0,1,1,1,1,1,1,1,0,1,1,1,1,1,0,1,0,1,1,1,1,0,1,0,0,0,0,0,1,0,0,1,0,1,0,1,0,0,0,0,1,0,1,1,0,0,1,1,0,0,1,0,1,0,1,0,0,1,0,0,0,0,0,0,0,0,0,0,1,1,0,0,0,0,0,0,0,0,1,0,1,0,0,0,1,0,0,0,0,1,0,0,0,0,0,0,0,0,0,0,0,0,0,0,0,0,0,0,0,0,0,0,0,0,0,0,0,0,0,0,0,0,0,0,0,0,0,0,0,0,0,0,0,0,0,0,0,1,0,0,1,0,0,0,0,0,0,0,0,0,0,0,0,0,0,0,1,0,0,0,0,0,0,0,0,0,0,0,0,0,0,0,0,0,0,0…
R	R	R	R	R	NA	R	R	NA	NA	1,0,1,0,0,1,0,1,0,0,1,0,1,0,1,1,0,1,1,0,1,0,0,0,1,0,1,1,1,0,0,0,0,0,0,1,0,1,0,1,0,1,1,1,1,0,1,1,0,0,0,0,1,0,0,0,0,0,0,0,0,1,0,1,0,0,0,1,0,1,0,1,0,0,0,0,1,0,0,0,0,0,0,0,0,0,0,0,0,0,1,0,0,0,0,0,0,0,0,0,0,0,0,0,0,0,0,0,0,0,1,1,0,0,0,0,0,0,0,0,0,0,0,0,0,0,0,0,0,0,0,0,0,0,0,0,0,0,0,0,0,0,0,0,0,0,0,0,0,0,0,0,1,0,0,0,0,0,0,0,0,0,0,0,0,1,0,0,0,0,0,0,0,0,0,0,0,0,0,0,0,0,0,0,0,1,1,0,0,0,0,0,0,0,0,0,0,0,0,0…
R	R	R	R	R	NA	S	S	NA	NA	0,0,0,0,0,0,0,1,1,0,1,0,0,1,0,0,1,0,1,0,1,0,0,0,0,0,0,1,0,1,0,0,0,1,1,0,1,1,0,0,0,0,0,1,0,0,0,0,0,0,0,0,1,1,1,1,1,1,0,0,0,1,0,1,1,0,0,0,1,1,1,1,0,0,0,0,0,0,0,0,1,1,0,0,0,0,0,0,0,0,1,0,0,0,0,0,0,0,0,1,0,0,1,1,0,0,0,0,0,0,1,0,0,0,0,1,0,0,0,1,0,0,0,0,0,0,0,0,0,0,0,0,0,0,0,0,0,1,0,0,0,0,0,0,0,0,0,0,1,0,0,0,0,0,0,0,0,0,0,0,0,0,0,0,1,0,0,0,0,0,0,0,0,0,0,0,0,0,0,0,1,0,0,0,0,0,0,0,0,0,0,0,0,0,0,0,0,0,0,0…
NA	NA	NA	NA	NA	NA	R	R	NA	NA	1,0,1,0,0,1,1,1,0,0,1,0,1,0,1,0,0,0,0,0,0,0,0,0,0,0,1,1,0,0,0,0,1,0,1,1,0,0,0,1,1,1,0,1,0,0,0,0,0,0,1,0,1,0,1,0,0,0,0,0,0,0,0,0,0,1,0,0,1,0,0,0,0,0,0,0,0,0,0,0,0,0,0,0,0,0,0,0,1,1,0,0,0,0,0,0,0,1,0,0,0,0,0,0,0,0,0,0,0,0,0,0,0,0,0,0,0,0,0,0,0,0,0,0,0,0,0,0,0,0,0,0,0,1,0,0,0,0,0,0,0,0,1,0,0,0,0,0,0,0,0,0,0,0,0,0,0,0,0,0,0,0,0,0,0,0,0,0,0,0,0,0,0,0,0,0,0,0,0,0,0,0,0,0,0,0,0,0,0,0,0,0,1,0,0,0,0,0,0,0…
R	S	S	S	S	NA	S	S	NA	NA	1,1,1,1,1,0,1,0,1,1,0,1,1,1,0,1,1,1,1,1,1,0,1,0,1,0,1,0,0,1,0,0,1,0,1,0,0,0,0,0,1,1,1,0,0,1,0,0,1,0,1,0,0,1,1,1,1,0,1,0,1,1,1,1,1,1,1,0,0,1,0,0,1,0,0,0,0,0,1,0,1,0,0,1,0,0,0,0,1,0,0,1,0,0,0,0,0,0,0,1,1,1,0,0,0,0,0,0,0,1,0,0,0,0,0,0,0,0,0,0,0,0,0,0,0,0,0,0,0,0,0,0,0,0,0,0,0,0,0,0,0,0,0,0,0,0,0,0,0,0,0,0,1,0,0,0,0,0,0,0,0,0,0,0,0,1,0,1,0,0,0,0,0,0,0,0,0,0,0,0,0,1,0,0,0,0,1,0,0,0,0,0,0,0,0,0,0,0,0,0…
R	R	R	R	R	R	R	R	NA	NA	1,1,1,1,1,1,1,1,0,1,1,1,0,1,1,0,0,0,0,0,0,1,1,1,0,0,0,0,1,0,1,1,0,0,1,0,1,1,1,0,0,0,1,1,1,1,1,0,0,1,0,1,0,0,1,0,0,0,0,0,0,0,0,0,0,0,1,0,1,0,1,0,0,0,1,0,0,0,0,1,0,1,0,0,0,0,1,0,1,0,1,1,0,0,0,0,0,1,1,0,0,1,0,0,0,0,0,0,1,0,1,1,0,0,0,0,0,0,0,0,1,1,0,0,0,0,0,0,1,1,0,0,0,0,0,0,0,0,0,0,0,0,0,0,0,0,0,0,0,1,0,0,0,0,0,0,0,0,0,1,0,0,0,0,0,0,0,0,0,0,0,0,1,0,0,0,0,0,0,0,0,0,0,0,0,0,0,0,0,0,0,0,0,0,0,0,0,0,0,0…
R	R	R	R	R	R	S	R	NA	NA	0,0,0,0,0,1,0,1,1,0,1,0,1,0,1,0,0,1,1,0,0,1,0,1,0,0,1,1,1,0,0,0,1,0,0,0,1,1,0,0,1,1,0,0,1,0,0,0,0,0,1,0,0,0,0,0,0,0,0,0,0,1,0,0,0,1,0,0,1,0,0,0,0,0,0,0,0,0,1,0,0,0,1,0,0,0,0,0,1,1,0,0,0,0,0,0,0,1,0,0,0,0,0,0,0,1,0,1,0,0,0,0,0,0,0,0,0,0,0,0,0,1,0,0,0,0,0,0,0,1,0,0,0,1,0,0,0,0,0,0,0,0,0,0,0,0,0,0,0,0,0,0,0,0,0,0,0,0,0,0,0,0,0,0,0,0,0,0,0,0,0,0,0,0,0,0,0,0,0,0,0,0,0,0,0,0,0,0,0,0,0,0,0,0,0,0,0,0,0,0…
R	R	R	R	R	NA	S	S	NA	NA	1,1,0,1,0,0,0,0,1,1,0,0,1,1,1,1,1,0,0,1,0,0,1,1,0,0,1,0,0,1,0,1,1,0,0,1,1,0,0,1,1,0,0,0,0,1,0,0,0,1,1,0,0,0,0,1,0,1,0,0,0,0,0,0,1,1,0,1,0,0,0,0,0,0,0,0,1,0,1,0,0,0,1,0,0,0,0,0,0,0,0,0,0,0,0,1,0,0,0,0,0,0,0,0,0,0,0,1,0,0,0,0,0,0,0,0,0,1,0,0,0,0,0,0,0,0,0,0,0,0,0,0,0,0,0,0,0,1,0,0,0,0,0,0,0,0,0,0,0,0,0,0,0,0,0,0,0,0,0,0,0,0,0,0,0,0,0,0,0,0,0,0,0,0,0,0,0,0,0,0,0,0,0,0,0,0,0,0,0,0,0,0,0,0,0,0,0,0,0,0…
R	R	R	R	R	NA	R	R	NA	NA	1,1,1,1,1,1,1,1,1,0,1,0,1,1,1,1,1,0,1,1,0,1,1,0,0,1,1,0,0,0,0,0,1,0,1,1,1,1,0,1,1,1,1,1,0,0,0,0,1,0,0,0,0,0,0,1,1,0,0,1,1,0,0,0,1,0,1,1,0,0,1,0,1,0,1,0,1,0,0,0,0,0,0,1,1,1,0,0,0,0,0,0,1,0,1,0,0,0,1,0,1,0,0,0,0,1,0,0,1,0,0,1,0,0,0,0,0,0,1,1,0,0,0,0,0,0,0,0,1,0,0,0,0,0,1,0,0,0,0,0,0,0,0,0,0,0,0,0,0,0,0,0,0,0,0,0,0,0,0,0,0,0,0,0,0,0,0,0,0,0,0,0,0,0,0,0,0,0,0,0,0,0,0,0,0,0,0,0,0,0,0,0,0,0,0,0,0,0,0,0…
R	S	S	S	R	NA	S	S	NA	NA	0,0,0,0,0,0,1,0,0,0,0,0,0,0,1,1,0,0,0,0,0,0,1,0,0,1,0,0,1,0,0,0,0,1,1,1,0,1,0,1,0,0,0,0,1,0,0,0,1,1,0,1,1,0,0,0,0,1,0,1,0,0,0,0,1,1,0,0,0,0,0,0,0,0,0,0,0,0,0,0,0,0,0,0,0,0,1,0,0,0,0,0,0,0,0,0,0,0,0,0,0,0,0,0,0,0,0,1,0,0,0,0,0,0,0,0,0,1,0,0,0,0,1,0,0,0,0,0,0,0,0,0,0,0,0,0,0,0,0,0,0,0,0,0,0,0,0,0,0,0,0,0,0,0,0,0,0,0,0,0,0,0,0,0,0,0,0,0,0,0,1,0,0,0,0,1,0,0,0,0,0,0,0,0,0,0,0,0,0,0,0,0,0,0,0,0,0,0,0,0…
R	R	S	S	R	NA	S	S	NA	NA	0,0,0,0,1,1,0,0,1,1,0,1,1,1,1,1,1,1,1,0,1,1,1,0,0,0,1,0,1,0,0,0,1,0,1,0,0,1,0,0,1,1,0,0,1,0,1,1,0,0,1,0,0,0,0,0,0,0,0,0,1,1,0,1,0,1,0,1,0,0,1,0,1,1,0,1,1,1,0,0,0,1,1,0,1,1,0,1,0,0,0,0,0,0,0,0,0,0,1,0,0,0,0,0,0,0,0,0,0,1,0,0,0,0,0,0,0,1,0,0,0,0,0,0,0,0,0,0,1,0,0,0,0,0,0,0,0,0,1,0,0,1,0,0,0,0,0,0,0,1,0,0,0,0,0,0,0,1,0,0,0,0,0,0,0,0,1,0,0,0,0,0,0,0,0,0,0,0,0,0,0,0,0,0,0,0,0,0,0,0,0,0,0,0,0,0,0,0,0,0…
R	R	R	R	R	R	S	S	NA	NA	1,1,1,1,1,1,0,1,1,1,1,0,1,1,1,1,1,1,1,1,0,1,1,0,1,0,1,1,0,1,1,1,1,0,1,1,1,1,0,1,1,1,0,1,0,1,1,0,0,0,1,1,0,0,0,0,0,1,0,0,0,1,0,0,0,1,1,1,1,0,0,0,0,1,1,1,1,1,1,0,0,0,1,0,0,0,1,0,0,0,1,0,1,0,0,0,0,0,0,0,0,0,0,0,0,0,1,1,0,0,0,0,0,0,0,0,0,1,0,0,0,0,0,0,0,0,0,0,0,0,0,0,0,0,0,0,0,1,0,0,0,0,0,0,0,0,0,0,0,0,0,0,0,0,0,0,0,0,0,0,0,1,0,0,1,0,0,0,1,0,1,0,0,0,0,0,0,0,0,0,1,0,0,0,0,0,0,0,0,0,0,0,0,0,0,1,0,0,0,0…
R	R	R	R	R	R	S	S	NA	NA	1,0,1,0,1,1,1,1,0,1,1,0,0,1,0,0,1,1,1,1,0,1,1,1,1,1,1,1,1,1,1,1,1,0,1,1,1,0,1,1,0,0,0,1,0,0,1,0,1,0,0,0,0,1,1,1,1,1,0,1,0,0,0,0,1,0,0,0,0,0,0,0,0,0,0,0,0,0,0,0,0,0,0,0,1,0,1,0,1,0,1,0,0,0,0,0,0,0,0,0,0,0,0,0,0,0,1,0,0,0,0,0,0,0,0,0,0,0,0,0,0,0,1,0,0,0,0,0,0,0,0,0,0,0,0,0,0,0,0,1,0,0,0,0,0,0,0,0,0,0,0,0,0,0,0,0,0,0,0,0,0,0,0,0,1,0,0,0,0,0,0,0,0,0,0,0,0,0,0,0,1,0,0,0,0,0,0,0,0,0,0,0,0,0,0,0,0,0,0,0…
R	R	R	R	R	R	R	R	NA	NA	1,0,1,0,0,1,1,0,1,1,1,0,1,0,1,0,1,0,1,0,1,1,0,1,0,0,0,1,1,1,1,1,0,0,1,0,1,1,1,0,0,0,0,1,1,1,1,1,0,0,0,1,0,0,0,0,0,0,1,0,0,0,1,1,0,0,0,0,0,0,0,0,0,0,1,0,0,0,0,0,1,0,0,0,0,0,0,0,0,0,0,0,0,0,0,0,0,0,0,0,0,0,0,1,0,0,0,0,0,0,1,1,0,0,0,0,0,0,0,0,0,1,0,0,0,0,0,0,0,1,0,0,0,0,0,0,0,0,0,0,0,0,0,0,0,0,0,0,0,0,0,0,0,0,0,0,0,0,0,0,0,0,0,0,0,0,0,0,0,0,0,0,0,0,0,0,0,0,0,0,0,0,0,0,0,0,0,0,0,0,0,0,0,0,0,0,0,0,0,0…
R	R	S	S	R	NA	S	S	NA	NA	0,0,1,0,1,0,1,0,1,0,0,1,0,0,1,1,1,0,0,0,1,0,1,0,0,0,0,0,1,0,0,0,0,0,0,0,0,0,0,0,0,0,1,0,1,0,0,1,0,0,0,0,0,0,0,0,0,0,0,0,0,0,0,0,0,0,0,0,0,0,0,0,0,0,0,0,0,0,0,0,0,0,0,0,1,1,0,0,0,0,0,0,0,0,0,0,0,0,0,0,0,0,0,0,0,0,0,0,0,0,0,0,0,1,0,0,0,0,0,0,0,0,0,0,0,0,0,0,0,0,0,0,0,0,0,0,0,0,0,0,0,1,0,0,0,0,0,0,0,0,0,0,0,0,0,0,0,0,0,0,0,0,0,0,0,0,0,0,0,0,0,0,0,0,0,0,0,0,0,0,0,0,0,0,0,0,0,0,0,0,0,0,0,0,0,0,0,0,0,0…
NA	NA	NA	NA	NA	NA	S	S	NA	NA	1,0,0,0,0,0,0,1,1,1,1,0,1,1,1,1,1,0,0,0,1,0,0,1,0,0,0,0,0,0,1,1,0,0,0,1,0,0,1,0,0,1,1,0,0,1,0,1,0,0,0,1,0,0,0,0,0,1,0,0,0,1,0,1,0,0,0,0,0,0,0,0,0,0,0,0,0,0,0,1,1,0,0,0,1,1,0,0,0,0,0,0,0,0,0,0,0,1,0,0,0,0,0,1,0,0,0,1,1,0,0,0,1,0,0,0,0,0,0,0,0,0,1,0,0,0,0,0,0,0,0,1,0,0,0,0,0,0,0,1,0,0,0,0,0,0,0,0,0,0,0,0,0,0,0,0,0,0,0,0,0,0,0,0,0,0,0,0,0,0,0,0,0,0,1,0,0,0,0,0,0,0,0,0,0,1,0,0,0,0,0,0,0,0,0,0,0,0,0,0…
R	R	R	R	R	NA	S	S	NA	NA	0,0,1,1,0,0,1,0,1,1,0,0,1,0,0,1,1,1,1,1,1,0,0,0,0,1,1,1,0,0,0,0,0,0,0,0,0,1,0,1,0,0,1,0,0,1,0,0,0,0,0,1,0,0,0,0,0,1,0,1,0,0,0,0,0,0,0,0,0,0,0,0,0,1,0,0,0,0,0,1,1,1,0,0,0,0,0,0,0,1,0,0,0,0,0,0,0,0,0,1,0,0,0,1,0,0,0,0,1,0,0,0,0,0,0,0,0,0,0,0,0,0,0,0,0,0,0,0,0,0,0,0,0,1,0,0,0,0,0,0,0,0,0,0,0,0,0,0,0,0,0,0,0,0,0,0,0,0,0,0,0,0,0,0,0,0,0,0,0,0,0,0,1,1,0,0,0,0,0,0,0,0,0,0,0,0,0,0,0,0,0,0,0,0,0,0,0,0,0,0…
R	R	R	R	R	NA	NA	NA	NA	NA	1,1,1,1,1,1,1,0,1,1,0,1,1,1,1,1,1,1,1,0,1,1,1,1,1,0,0,1,1,0,1,1,1,1,1,0,1,1,1,0,1,0,0,1,1,1,0,1,1,1,1,1,0,0,0,0,1,0,0,0,0,0,0,0,0,1,0,0,0,0,0,0,0,0,0,0,0,0,1,0,0,0,0,0,0,0,0,0,0,0,0,0,0,0,0,0,0,1,0,0,0,1,0,0,0,0,0,0,0,0,1,0,0,0,0,0,0,1,0,0,1,1,0,0,0,0,0,0,0,1,0,0,0,1,0,0,0,1,0,0,0,0,0,0,0,0,0,0,0,0,0,0,0,0,0,0,0,0,0,0,0,0,0,0,0,0,0,0,0,0,1,0,0,0,0,0,0,0,0,0,0,0,0,0,0,0,0,0,0,0,0,0,0,0,0,0,0,0,0,0…
R	R	R	R	R	R	S	S	S	S	0,0,0,0,0,1,0,1,1,0,1,0,0,1,0,1,1,0,0,0,0,0,0,1,0,0,0,0,1,0,0,0,0,0,1,0,0,1,1,0,0,1,0,0,1,0,0,0,0,0,0,0,0,0,0,1,0,0,0,0,0,1,0,1,1,0,0,1,0,0,0,0,0,0,1,0,0,0,0,0,0,0,0,0,0,0,0,0,0,0,0,0,0,1,0,0,1,0,0,0,0,0,0,0,0,0,0,0,0,0,0,1,0,0,0,1,0,1,0,0,0,0,0,0,0,0,0,0,0,0,0,1,0,0,0,0,0,0,0,0,0,0,0,0,0,0,0,0,0,0,0,0,1,0,0,0,0,0,0,0,0,0,0,0,0,1,0,0,0,0,0,0,0,0,0,0,0,0,0,0,0,0,0,0,0,0,0,0,0,0,0,0,0,0,0,0,0,0,0,0…
[truncated: 685 more rows]
[truncated: 1,745 more columns]
