# Supplementary material for: A Computational Approach for the Prediction of HIV Resistance Based on Amino Acid and Nucleotide Descriptors
Source: Molecules. 2018 Oct 24;23(11):2751. doi: 10.3390/molecules23112751 (PMC6278491; doi:10.3390/molecules23112751)
Supplement: Supplementary file 1 [file molecules-23-02751-s001.zip › PR-sequence-treatment-overlap-all-nucl-acids.txt]

SeqID	PtID	SubType	Method	RefID	Type	IsolateName	FPV Fold	FPV FoldMatch	ATV Fold	ATV FoldMatch	IDV Fold	IDV FoldMatch	LPV Fold	LPV FoldMatch	NFV Fold	NFV FoldMatch	SQV Fold	SQV FoldMatch	TPV Fold	TPV FoldMatch	DRV Fold	DRV FoldMatch	CompMutList	PIMajorDRMs	PIMinorDRMs							P1	P2	P3	P4	P5	P6	P7	P8	P9	P10	P11	P12	P13	P14	P15	P16	P17	P18
2996	1158	B	PhenoSense	756	Clinical	CA2634	2.5	=	NA	NA	16.3	=	NA	NA	38.6	=	16.1	=	NA	NA	NA	NA	L10I, E35D, M36V, F53FL, I54V, R57K, D60E, I62V, L63P, A71V, V82A, L90M, I93L	I54V, V82A, L90M	F53FL 870	1158	CA2634	U.S.	1997	B	IDV,NFV,SQV	P	Q	I	T	L	W	Q	R	P	I	V	T	I	K	I	G	G	Q
4432	1422	B	PhenoSense	756	Clinical	CA3809	1.5	=	NA	NA	1	=	NA	NA	2.2	=	1.1	=	NA	NA	NA	NA	I13V, L63P		756	1422	CA3809	U.S.	1998	B	NFV,SQV	P	Q	I	T	L	W	Q	R	P	L	V	T	V	K	I	G	G	Q
4482	1433	B	PhenoSense	756	Clinical	CA3833	3.9	=	NA	NA	20.2	=	NA	NA	21.6	=	9.2	=	NA	NA	NA	NA	L10V, E35ED, M36I, M46L, I54V, R57K, L63P, A71V, V82A, L90M, I93L	M46L, I54V, V82A, L90M	756	1433	CA3833	U.S.	1998	B	IDV,RTV,SQV	P	Q	I	T	L	W	Q	R	P	V	V	T	I	K	I	G	G	Q
4486	1417	B	PhenoSense	1790	Clinical	CA3799	9.5	=	20	=	8.2	=	11	=	72	=	46	=	NA	NA	NA	NA	L10F, D30N, L63P, I72IV, I84V, N88D	D30N, I84V	L10F, N88D 870	1417	CA3799	U.S.	1998	B	NFV,RTV,SQV	P	Q	I	T	L	W	Q	R	P	F	V	T	I	K	I	G	G	Q
4538	1486	B	PhenoSense	1790	Clinical	CA4257	NA	NA	NA	NA	21	=	7.5	=	55	=	85	=	NA	NA	NA	NA	L10I, L23LV, E35D, M36I, N37D, I62V, L63P, A71V, G73S, I84V, L90M	I84V, L90M	G73S 870	1486	CA4257	U.S.	1998	B	NFV,RTV,SQV	P	Q	I	T	L	W	Q	R	P	I	V	T	I	K	I	G	G	Q
4664	1274	B	PhenoSense	756	Clinical	CA4371	3.1	=	NA	NA	8.7	=	NA	NA	32	=	16.9	=	NA	NA	NA	NA	L10I, I15V, K20I, M36I, Q58E, I62V, L63P, G73S, L90M	L90M	Q58E, G73S 944	1274	CA4371	U.S.	1998	B	IDV,NFV,RTV,SQV	P	Q	I	T	L	W	Q	R	P	I	V	T	I	K	V	G	G	Q
4690	1523	B	PhenoSense	870	Clinical	CA4363	4.9	=	15	=	18	=	5.9	=	24	=	73	=	NA	NA	NA	NA	L10I, K20M, M36I, I62V, L63P, I64L, I66IV, A71V, G73S, I84V, L90M	I84V, L90M	G73S 870	1523	CA4363	U.S.	1998	B	IDV,NFV,SQV	P	Q	I	T	L	W	Q	R	P	I	V	T	I	K	I	G	G	Q
4698	1277	B	PhenoSense	756	Clinical	CA4390	1.2	=	NA	NA	0.7	=	NA	NA	3.6	=	1.3	=	NA	NA	NA	NA	K20KR, L23I, N37T, L63P, T74S, V77VI, V82I, I93L		L23I 756	1277	CA4390	U.S.	1998	B	IDV,NFV	P	Q	I	T	L	W	Q	R	P	L	V	T	I	K	I	G	G	Q
5221	1613	B	PhenoSense	1790	Clinical	CA4583	NA	NA	NA	NA	0.8	=	0.8	=	1.2	=	0.7	=	NA	NA	NA	NA	Q61E, I62V, L63P, H69Y		870	1613	CA4583	U.S.	1998	B	IDV,Unknown	P	Q	I	T	L	W	Q	R	P	L	V	T	I	K	I	G	G	Q
5279	1827	B	PhenoSense	1790	Clinical	CA4920	8.3	=	79	=	16	=	12	=	600	>	1000	>	NA	NA	NA	NA	I13V, K20R, D30N, E35D, M36I, N37S, R57K, Q58E, I62V, L63P, A71T, I84V, N88D, L90M	D30N, I84V, L90M	Q58E, N88D 870	1827	CA4920	U.S.	1998	B	NFV,RTV,SQV	P	Q	I	T	L	W	Q	R	P	L	V	T	V	K	I	G	G	Q
5462	2102	B	PhenoSense	1790	Clinical	CA7757	2.1	=	16	=	12	=	22	=	15	=	82	=	NA	NA	NA	NA	N37D, G48V, I54V, L63A, V77I, V82A	G48V, I54V, V82A	870	2102	CA7757	U.S.	1998	B	NFV,RTV,SQV	P	Q	I	T	L	W	Q	R	P	L	V	T	I	K	I	G	G	Q
5464	2103	B	PhenoSense	1790	Clinical	CA7759	2.1	NA	NA	NA	22.2	=	7.8	=	24.7	=	104.8	=	NA	NA	NA	NA	L10I, I15V, E35D, M36I, N37S, R41K, G48V, L63P, A71V, V82A, L90M, I93L	G48V, V82A, L90M	870	2103	CA7759	U.S.	1998	B	IDV,SQV	P	Q	I	T	L	W	Q	R	P	I	V	T	I	K	V	G	G	Q
5640	2197	B	PhenoSense	960	Clinical	CA7971	0.8	=	2.8	=	3.2	=	1.5	=	3.5	=	0.9	=	NA	NA	NA	NA	L10I, I15V, L19M, K20M, M36MI, L63P, H69Q, A71AV, V77I, V82A, N88D, I93L	V82A	N88D 960	2197	CA7971	U.S.	1998	B	IDV,RTV	P	Q	I	T	L	W	Q	R	P	I	V	T	I	K	V	G	G	Q
5681	2213	B	PhenoSense	1790	Clinical	CA8019	NA	NA	NA	NA	26	=	25	=	37	=	7.4	=	NA	NA	NA	NA	L10I, E35D, N37D, M46I, I54V, L63P, I64V, C67S, A71V, I72V, V82T, L90M, I93L	M46I, I54V, V82T, L90M	870	2213	CA8019	U.S.	1998	B	IDV,NFV	P	Q	I	T	L	W	Q	R	P	I	V	T	I	K	I	G	G	Q
5707	1145	B	PhenoSense	1790	Clinical	CA8047	6.1	=	10	=	28	=	11	=	41	=	65	=	NA	NA	NA	NA	L10I, T12P, I15V, L19I, K20I, M46I, L63P, I64V, A71I, G73T, P79AS, I84V, L90M, I93L	M46I, I84V, L90M	G73T 742	1145	CA8047	U.S.	1998	B	IDV,NFV,RTV,SQV	P	Q	I	T	L	W	Q	R	P	I	V	P	I	K	V	G	G	Q
6024	2318	B	PhenoSense	1790	Clinical	CA8414	NA	NA	NA	NA	8.3	=	3	=	22	=	3.4	=	NA	NA	NA	NA	L10I, M46I, I62V, L63P, I72T, G73S, V77I, L90M, I93L	M46I, L90M	G73S 870	2318	CA8414	U.S.	1999	B	IDV,NFV	P	Q	I	T	L	W	Q	R	P	I	V	T	I	K	I	G	G	Q
6882	632	B	PhenoSense	756	Clinical	CA9441	1	=	NA	NA	21.6	=	NA	NA	19	=	233.7	=	NA	NA	NA	NA	L10R, G16A, M46L, G48EV, F53FL, I54IV, L63P, A71V, I72IV, T74TS, V77I, V82T, L90M, I93L	M46L, G48EV, I54IV, V82T, L90M	F53FL 756	632	CA9441	U.S.	1998	B	IDV,RTV,SQV	P	Q	I	T	L	W	Q	R	P	R	V	T	I	K	I	A	G	Q
7038	4075	B	PhenoSense	1790	Clinical	CA9597	NA	NA	NA	NA	6	=	4	=	11	=	1.1	=	NA	NA	NA	NA	L10F, I15V, K20T, M36MI, M46I, L63P, A71T, N88T	M46I	L10F, N88T 870	4075	CA9597	U.S.	1999	B	IDV	P	Q	I	T	L	W	Q	R	P	F	V	T	I	K	V	G	G	Q
7103	3886	B	PhenoSense	1790	Clinical	CA9662	NA	NA	NA	NA	0.7	=	0.7	=	11	=	0.4	=	NA	NA	NA	NA	D30N, E35D, M36I, N37T, I62V, L63P	D30N	870	3886	CA9662	U.S.	1999	B	NFV	P	Q	I	T	L	W	Q	R	P	L	V	T	I	K	I	G	G	Q
7119	1596	B	PhenoSense	1790	Clinical	CA9678	1.4	=	0.9	=	1	=	0.8	=	1.6	=	0.8	=	NA	NA	NA	NA	E35D, N37T, L63P, I72V		1153	1596	CA9678	U.S.	1999	B	IDV,RTV,SQV	P	Q	I	T	L	W	Q	R	P	L	V	T	I	K	I	G	G	Q
7139	3923	B	PhenoSense	1790	Clinical	CA9698	15.5	NA	NA	NA	41.1	=	17	=	64	=	74.4	=	NA	NA	NA	NA	L10I, M46I, I54IL, R57K, I62V, L63P, A71T, I72R, G73A, V77T, I84V, L90M, I93L	M46I, I54IL, I84V, L90M	G73A 870	3923	CA9698	U.S.	1999	B	IDV,NFV,RTV,SQV,Unknown	P	Q	I	T	L	W	Q	R	P	I	V	T	I	K	I	G	G	Q
7235	4091	B	PhenoSense	1790	Clinical	CA9794	NA	NA	NA	NA	3.3	=	2.2	=	8.7	=	1.6	=	NA	NA	NA	NA	M46I, I64V, G73GA, V77VI, L90M	M46I, L90M	G73GA 870	4091	CA9794	U.S.	1999	B	IDV,NFV	P	Q	I	T	L	W	Q	R	P	L	V	T	I	K	I	G	G	Q
7260	4113	B	PhenoSense	1790	Clinical	CA9819	NA	NA	NA	NA	33	=	15	=	16	=	18	=	NA	NA	NA	NA	I3IT, L10F, I15V, L19I, K20V, M36I, M46I, I62V, L63A, A71V, V82T, I84V, I85V, L90M, I93L	M46I, V82T, I84V, L90M	L10F 870	4113	CA9819	U.S.	1999	B	IDV,NFV	P	Q	I	T	L	W	Q	R	P	F	V	T	I	K	V	G	G	Q
7393	4144	B	PhenoSense	1790	Clinical	CA9961	NA	NA	NA	NA	19	=	37	=	41	=	10	=	NA	NA	NA	NA	K20R, E35D, M36I, N37D, I54V, D60DE, L63P, A71V, V82A, L90M, I93IL	I54V, V82A, L90M	870	4144	CA9961	U.S.	1999	B	NFV,RTV	.	.	.	.	.	.	.	.	.	.	V	T	I	K	I	G	G	Q
7409	1145	B	PhenoSense	756	Clinical	CA9977	3.1	=	NA	NA	23.7	=	NA	NA	31.9	=	33.5	=	NA	NA	NA	NA	L10I, V11VI, T12A, I15V, L19I, K20I, M46I, L63P, I64IV, A71IV, G73T, I84IV, L90M, I93L	M46I, I84IV, L90M	V11VI, G73T 756	1145	CA9977	U.S.	1998	B	IDV,NFV,RTV,SQV	P	Q	I	T	L	W	Q	R	P	I	I	A	I	K	V	G	G	Q
7412	1173	B	PhenoSense	756	Clinical	CA9980	6.2	=	NA	NA	12	=	NA	NA	10.2	=	591.5	=	NA	NA	NA	NA	L10I, G48V, I54V, V77I, V82A, I84V	G48V, I54V, V82A, I84V	756	1173	CA9980	U.S.	1998	B	IDV,RTV,SQV	P	Q	I	T	L	W	Q	R	P	I	V	T	I	K	I	G	G	Q
7414	1271	B	PhenoSense	756	Clinical	CA9982	3.5	=	NA	NA	4.4	=	NA	NA	6.2	=	1.1	=	NA	NA	NA	NA	L10LI, K20R, V32I, E35D, M36I, N37E, R41K, M46I, I47V, L63P, K70KT, A71AV, G73S, V77I, L90M, I93L	V32I, M46I, I47V, L90M	G73S 756	1271	CA9982	U.S.	1998	B	IDV,RTV,SQV	P	Q	I	T	L	W	Q	R	P	I	V	T	I	K	I	G	G	Q
7415	1391	B	PhenoSense	756	Clinical	CA9983	2.2	=	NA	NA	6.5	=	NA	NA	9.5	=	19	=	NA	NA	NA	NA	R57K, L63P, A71V, G73GS, I84V, L90M	I84V, L90M	G73GS 756	1391	CA9983	U.S.	1998	B	IDV,RTV,SQV	P	Q	I	T	L	W	Q	R	P	L	V	T	I	K	I	G	G	Q
7426	637	B	PhenoSense	756	Clinical	CA9994	5.2	=	NA	NA	12.9	=	NA	NA	47	=	28.4	=	NA	NA	NA	NA	L10LF, K20X, E35D, M36I, N37E, M46MI, I62V, I64V, H69Y, I84V, L90M	M46MI, I84V, L90M	L10LF 756	637	CA9994	U.S.	1998	B	IDV,NFV,RTV,SQV	P	Q	I	T	L	W	Q	R	P	F	V	T	I	K	I	G	G	Q
7430	799	B	PhenoSense	756	Clinical	CA9998	2.8	=	NA	NA	48.9	=	NA	NA	80.7	=	42.1	=	NA	NA	NA	NA	L10I, I15V, K20M, E35D, M36I, I54V, R57K, I62V, L63P, A71V, G73S, V82A, L90M	I54V, V82A, L90M	G73S 756	799	CA9998	U.S.	1998	B	IDV,NFV,RTV,SQV	P	Q	I	T	L	W	Q	R	P	I	V	T	I	K	V	G	G	Q
7439	796	B	PhenoSense	756	Clinical	CA10007	4.3	=	NA	NA	20	=	NA	NA	46.1	=	47.4	=	NA	NA	NA	NA	L10I, L24LF, N37D, M46I, F53L, D60E, L63P, A71IV, G73S, V77I, L90M, I93L	M46I, L90M	F53L, G73S 944	796	CA10007	U.S.	1998	B	IDV,NFV,RTV,SQV	P	Q	I	T	L	W	Q	R	P	I	V	T	I	K	I	G	G	Q
7443	640	B	PhenoSense	756	Clinical	CA10011	2.3	=	NA	NA	12	=	NA	NA	11	=	574.2	=	NA	NA	NA	NA	L10I, G17E, N37D, K43T, G48V, I54V, L63P, C67S, A71V, V77I, V82A, I84V, I93L	G48V, I54V, V82A, I84V	K43T 756	640	CA10011	U.S.	1998	B	IDV,RTV,SQV	P	Q	I	T	L	W	Q	R	P	I	V	T	I	K	I	G	E	Q
7451	4172	B	PhenoSense	756	Clinical	CA10019	1.3	=	NA	NA	4.6	=	NA	NA	3.3	=	2.7	=	NA	NA	NA	NA	L10LI, I13V, K20IM, M36I, L63P, A71AV, I72V, G73GS, I84IV, L90LM	I84IV, L90LM	G73GS 756	4172	CA10019	U.S.	1998	B	IDV,NFV,RTV,SQV,Unknown	P	Q	I	T	L	W	Q	R	P	I	V	T	V	K	I	G	G	Q
8084	634	B	PhenoSense	756	Clinical	CA10670	8.3	=	NA	NA	100	>	NA	NA	161.1	=	100	>	NA	NA	NA	NA	L10I, K20R, L23F, E35D, M36I, N37D, M46I, G48V, I54T, I62V, L63P, A71V, I72X, V77I, V82A, I93L	M46I, G48V, I54T, V82A	756	634	CA10670	U.S.	1998	B	IDV,RTV,SQV	P	Q	I	T	L	W	Q	R	P	I	V	T	I	K	I	G	G	Q
8085	4014	B	PhenoSense	756	Clinical	CA10671	1.6	=	NA	NA	3.3	=	NA	NA	3.1	=	0.5	=	NA	NA	NA	NA	V32I, M46L, I64V, A71AV, V82A	V32I, M46L, V82A	756	4014	CA10671	U.S.	1997	B	IDV	P	Q	I	T	L	W	Q	R	P	L	V	T	I	K	I	G	G	Q
8090	622	B	PhenoSense	756	Clinical	CA10676	2.3	=	NA	NA	32.7	=	NA	NA	23.4	=	37.8	=	NA	NA	NA	NA	L10I, N37ND, R41K, K45KR, M46I, L63P, A71LV, G73S, V77I, V82T, I84V, I85V, L90M, I93L	M46I, V82T, I84V, L90M	G73S 756	622	CA10676	U.S.	1998	B	IDV,RTV,SQV	P	Q	I	T	L	W	Q	R	P	I	V	T	I	K	I	G	G	Q
8093	606	B	PhenoSense	756	Clinical	CA10679	2.3	=	NA	NA	22.8	=	NA	NA	37.7	=	56.4	=	NA	NA	NA	NA	L10I, K20I, D29DV, N37D, R41RK, M46MI, I62V, L63P, K70R, A71AT, I72IT, G73S, I84V, L90M	M46MI, I84V, L90M	G73S 756	606	CA10679	U.S.	1998	B	IDV,RTV,SQV	P	Q	I	T	L	W	Q	R	P	I	V	T	I	K	I	G	G	Q
8113	4307	B	PhenoSense	1790	Clinical	CA10699	NA	NA	NA	NA	5.6	=	10	=	4.9	=	26	=	NA	NA	NA	NA	Q7X, L10V, I15V, L19I, M36I, N37S, M46I, G48V, I54V, I64V, V82T	M46I, G48V, I54V, V82T	870	4307	CA10699	U.S.	1999	B	IDV,RTV,SQV	.	.	.	.	L	W	X	R	P	V	V	T	I	K	V	G	G	Q
8188	1823	B	PhenoSense	1790	Clinical	CA10774	4.7	=	29	=	25	=	34	=	28	=	147	=	NA	NA	NA	NA	L10I, I13V, I15V, K43T, G48V, I54V, Q61N, T74S, V82A	G48V, I54V, V82A	K43T 1153	1823	CA10774	U.S.	1999	B	IDV,NFV,RTV,SQV,Unknown	P	Q	I	T	L	W	Q	R	P	I	V	T	V	K	V	G	G	Q
8248	4417	B	PhenoSense	870	Clinical	CA10834	9.8	=	22	=	13	=	7.1	=	600	>	53	=	NA	NA	NA	NA	L10F, T12Q, I15V, D30N, L33F, E35D, M36I, N37ND, R41K, Q58E, I62V, L63P, I64V, N88D, L90M, I93L	D30N, L90M	L10F, L33F, Q58E, N88D 870	4417	CA10834	U.S.	1999	B	IDV,NFV,RTV	P	Q	I	T	L	W	Q	R	P	F	V	Q	I	K	V	G	G	Q
8253	4421	B	PhenoSense	1790	Clinical	CA10839	5.3	NA	NA	NA	8.8	=	5.3	=	16.4	=	23.8	=	NA	NA	NA	NA	L10I, R41RK, M46I, F53L, D60E, L63P, I64V, G73C, V77I, L90M	M46I, L90M	F53L, G73C 870	4421	CA10839	U.S.	1999	B	IDV,NFV,RTV,SQV	P	Q	I	T	L	W	Q	R	P	I	V	T	I	K	I	G	G	Q
8468	4486	B	PhenoSense	870	Clinical	CA11056	1.4	=	11	=	17	=	4.4	=	26	=	20	=	NA	NA	NA	NA	I15V, Q18H, K20I, E35D, M36I, P39S, I62V, L63P, A71V, I72L, G73S, L90M	L90M	G73S 870	4486	CA11056	U.S.	1999	B	IDV,NFV,SQV	P	Q	I	T	L	W	Q	R	P	L	V	T	I	K	V	G	G	H
8493	1439	B	PhenoSense	1790	Clinical	CA11081	0.1	=	NA	NA	1	=	0.5	=	2.9	=	0.6	=	NA	NA	NA	NA	N37NS, I62V, A71I, I72T, V77I, N88S, I93L	N88S	960	1439	CA11081	U.S.	1999	B	NFV,RTV,SQV	P	Q	I	T	L	W	Q	R	P	L	V	T	I	K	I	G	G	Q
8637	4578	B	PhenoSense	1790	Clinical	CA11229	NA	NA	NA	NA	3.4	=	0.8	=	11	=	1.1	=	NA	NA	NA	NA	L10I, M46X, I62V, L63S, V77I, N88S, I93IL	N88S	870	4578	CA11229	U.S.	1999	B	IDV	P	Q	I	T	L	W	Q	R	P	I	V	T	I	K	I	G	G	Q
8648	4588	B	PhenoSense	763	Clinical	SD-21	NA	NA	NA	NA	NA	NA	NA	NA	4	=	1	<	NA	NA	NA	NA	L10I, K14R, R41K, M46X, I54X, L63Q, I64V, V82A	V82A	763	4588	SD-21	U.S.	< 1995	B	IDV	P	Q	I	T	L	W	Q	R	P	I	V	T	I	R	I	G	G	Q
8650	4589	B	PhenoSense	763	Clinical	SD-20	NA	NA	NA	NA	NA	NA	NA	NA	8	=	2	=	NA	NA	NA	NA	L19I, M46L, I54IV, L63P, V82VA, L90LM, I93L, C95CF	M46L, I54IV, V82VA, L90LM	763	4589	SD-20	U.S.	< 1997	B	IDV	P	Q	I	T	L	W	Q	R	P	L	V	T	I	K	I	G	G	Q
8652	4590	B	PhenoSense	763	Clinical	SD-19	NA	NA	NA	NA	NA	NA	NA	NA	54	=	7	=	NA	NA	NA	NA	L10I, I15V, L24I, E35D, M46L, I54V, Q58E, L63P, A71V, V82A, Q92QK	M46L, I54V, V82A	L24I, Q58E 763	4590	SD-19	U.S.	< 1997	B	IDV	P	Q	I	T	L	W	Q	R	P	I	V	T	I	K	V	G	G	Q
8654	4591	B	PhenoSense	763	Clinical	SD-18	NA	NA	NA	NA	NA	NA	NA	NA	7	=	1	<	NA	NA	NA	NA	T12P, K14R, L24I, M46I, I54V, L63A, I64V, V82A	M46I, I54V, V82A	L24I 763	4591	SD-18	U.S.	< 1997	B	IDV	P	Q	I	T	L	W	Q	R	P	L	V	P	I	R	I	G	G	Q
8658	4593	B	PhenoSense	763	Clinical	SD-16	NA	NA	NA	NA	NA	NA	NA	NA	4	=	1	<	NA	NA	NA	NA	L10I, V11I, I13V, G16E, E35D, N37S, L63T, I64V, C67Y, V77I, V82F	V82F	V11I 763	4593	SD-16	U.S.	< 1997	B	RTV	P	Q	I	T	L	W	Q	R	P	I	I	T	V	K	I	E	G	Q
8660	4594	B	PhenoSense	763	Clinical	SD-14	NA	NA	NA	NA	NA	NA	NA	NA	37	=	5	=	NA	NA	NA	NA	L10I, N37S, R41K, M46I, I64V, G73T, V77I, L90M, I93L	M46I, L90M	G73T 763	4594	SD-14	U.S.	< 1997	B	IDV	P	Q	I	T	L	W	Q	R	P	I	V	T	I	K	I	G	G	Q
8662	4595	B	PhenoSense	763	Clinical	SD-13	NA	NA	NA	NA	NA	NA	NA	NA	3	=	1	<	NA	NA	NA	NA	L10LI, L19S, N37CS, K45KR, I54IV, L63P, V77I, V82VF, I93IL	I54IV, V82VF	763	4595	SD-13	U.S.	< 1997	B	IDV	P	Q	I	T	L	W	Q	R	P	I	V	T	I	K	I	G	G	Q
8666	4597	B	PhenoSense	763	Clinical	SD-10	NA	NA	NA	NA	NA	NA	NA	NA	2	=	1	=	NA	NA	NA	NA	K20I, L63P, V77I, I93L		763	4597	SD-10	U.S.	< 1997	B	IDV	P	Q	I	T	L	W	Q	R	P	L	V	T	I	K	I	G	G	Q
8668	4598	B	PhenoSense	763	Clinical	SD-7	NA	NA	NA	NA	NA	NA	NA	NA	31	=	4	=	NA	NA	NA	NA	L10I, L19LI, L24I, M46L, I54AV, L63P, A71LV, I72R, V82A, L90LM, I93L, C95CF	M46L, I54AV, V82A, L90LM	L24I 763	4598	SD-7	U.S.	< 1997	B	IDV	P	Q	I	T	L	W	Q	R	P	I	V	T	I	K	I	G	G	Q
8670	4599	B	PhenoSense	763	Clinical	SD-6	NA	NA	NA	NA	NA	NA	NA	NA	4	=	2	=	NA	NA	NA	NA	L10LI, E35D, N37D, M46I, I62V, L63P, A71V, I72E, L76V, L90M, I93L	M46I, L76V, L90M	763	4599	SD-6	U.S.	< 1997	B	IDV	P	Q	I	T	L	W	Q	R	P	I	V	T	I	K	I	G	G	Q
8672	4600	B	PhenoSense	763	Clinical	SD-5	NA	NA	NA	NA	NA	NA	NA	NA	1	<	1	<	NA	NA	NA	NA	M36MI, L63P		763	4600	SD-5	U.S.	< 1997	B	IDV	P	Q	I	T	L	W	Q	R	P	L	V	T	I	K	I	G	G	Q
8674	4601	B	PhenoSense	763	Clinical	SD-2	NA	NA	NA	NA	NA	NA	NA	NA	1	<	1	<	NA	NA	NA	NA	L63P		763	4601	SD-2	U.S.	< 1997	B	IDV	P	Q	I	T	L	W	Q	R	P	L	V	T	I	K	I	G	G	Q
9431	4725	B	PhenoSense	1790	Clinical	CA11748	NA	NA	NA	NA	2.8	=	0.8	=	12	=	0.9	=	NA	NA	NA	NA	T12R, L19I, N37D, M46I, I62V, V77I, N88S	M46I, N88S	870	4725	CA11748	U.S.	1999	B	IDV,NFV	P	Q	I	T	L	W	Q	R	P	L	V	R	I	K	I	G	G	Q
9490	4770	B	PhenoSense	1790	Clinical	CA11807	NA	NA	NA	NA	1.8	=	0.9	=	73	=	2.7	=	NA	NA	NA	NA	A22AV, D30N, L63P, A71V, I72V, V77I, I85IV, N88D	D30N	N88D 870	4770	CA11807	U.S.	1999	B	NFV	P	Q	I	T	L	W	Q	R	P	L	V	T	I	K	I	G	G	Q
9513	4787	B	PhenoSense	1790	Clinical	CA11830	NA	NA	NA	NA	1	=	0.5	=	34	=	0.6	=	NA	NA	NA	NA	K14R, I15V, D30N, E35D, M36MV, N37D, I62V, L63P, V77I, N88ND, I93L	D30N	N88ND 870	4787	CA11830	U.S.	1999	B	NFV,Unknown	P	Q	I	T	L	W	Q	R	P	L	V	T	I	R	V	G	G	Q
9556	1577	B	PhenoSense	1790	Clinical	CA11873	NA	NA	NA	NA	1.2	=	1.2	=	3	=	1	=	NA	NA	NA	NA	L19I, L63P, I72T, V77I, I93L		1153	1577	CA11873	U.S.	1999	B	IDV,NFV,RTV	P	Q	I	T	L	W	Q	R	P	L	V	T	I	K	I	G	G	Q
9557	3868	B	PhenoSense	1790	Clinical	CA11874	6	=	2.8	=	8.1	=	10	=	7.4	=	1.5	=	NA	NA	NA	NA	M46L, K55KR, L63P, V82A	M46L, V82A	944	3868	CA11874	U.S.	1999	B	APV,IDV	P	Q	I	T	L	W	Q	R	P	L	V	T	I	K	I	G	G	Q
9564	4822	B	PhenoSense	870	Clinical	CA11881	0.4	=	2.2	=	0.8	=	0.5	=	24	=	0.8	=	NA	NA	NA	NA	I15V, D30N, E35D, M36V, N37T, K45Q, M46V, I64V	D30N	M46V 870	4822	CA11881	U.S.	1999	B	NFV	P	Q	I	T	L	W	Q	R	P	L	V	T	I	K	V	G	G	Q
9706	4827	B	PhenoSense	1790	Clinical	CA12035	NA	NA	NA	NA	0.3	=	0.3	=	0.4	=	0.4	=	NA	NA	NA	NA	E35D, N37D		870	4827	CA12035	U.S.	1999	B	IDV,RTV	P	Q	I	T	L	W	Q	R	P	L	V	T	I	K	I	G	G	Q
9733	4873	B	PhenoSense	1790	Clinical	CA12062	5.1	=	NA	NA	22.8	=	33.5	=	34.7	=	8.9	=	NA	NA	NA	NA	L10V, T12N, N37D, M46L, I54V, L63P, A71V, V82A, L90M	M46L, I54V, V82A, L90M	870	4873	CA12062	U.S.	1999	B	IDV,Unknown	P	Q	I	T	L	W	Q	R	P	V	V	N	I	K	I	G	G	Q
9742	4876	B	PhenoSense	1790	Clinical	CA12071	NA	NA	NA	NA	0.4	=	0.4	=	14	=	0.3	=	NA	NA	NA	NA	T12P, K14R, Q18QL, D30N, Q61E, L63P, V77I, I93L	D30N	870	4876	CA12071	U.S.	1999	B	NFV	P	Q	I	T	L	W	Q	R	P	L	V	P	I	R	I	G	G	Q
10271	5048	B	PhenoSense	1790	Clinical	CA12609	NA	NA	NA	NA	1.4	=	1.4	=	59	=	2.5	=	NA	NA	NA	NA	K20R, D30N, E35D, M36I, R41K, L63P, A71AT, V77I, N88D	D30N	N88D 870	5048	CA12609	U.S.	1999	B	NFV	P	Q	I	T	L	W	Q	R	P	L	V	T	I	K	I	G	G	Q
10294	1836	B	PhenoSense	1790	Clinical	CA12632	2	=	NA	NA	24	=	20	=	72	=	27	=	NA	NA	NA	NA	L10I, K20R, E35D, M36I, I54V, I62V, L63P, A71V, T74S, V82A, L90M, I93IL	I54V, V82A, L90M	1153	1836	CA12632	U.S.	1999	B	IDV,NFV,RTV,SQV	P	Q	I	T	L	W	Q	R	P	I	V	T	I	K	I	G	G	Q
10380	5140	B	PhenoSense	1167	Clinical	CA12718	0.9	=	2.4	=	2.4	=	1.4	=	12	=	2.1	=	NA	NA	NA	NA	K20I, N37E, M46L, L63S, A71V, T74S, V77I, I93L	M46L	870	5140	CA12718	U.S.	1999	B	IDV,NFV	P	Q	I	T	L	W	Q	R	P	L	V	T	I	K	I	G	G	Q
10397	5168	B	PhenoSense	1790	Clinical	CA12735	12	=	12	=	21	=	11	=	21	=	4.6	=	NA	NA	NA	NA	L10F, V32I, L38LF, M46I, K55N, L63P, I64V, A71V, V77I, V82A, L90M, I93L	V32I, M46I, V82A, L90M	L10F 870	5168	CA12735	U.S.	1999	B	PI,Unknown	P	Q	I	T	L	W	Q	R	P	F	V	T	I	K	I	G	G	Q
10539	4092	B	PhenoSense	1790	Clinical	CA12878	0.4	=	NA	NA	0.6	=	0.6	=	0.7	=	0.8	=	NA	NA	NA	NA	I15V, M36I, N37D, I62V, L63P		1153	4092	CA12878	U.S.	1999	B	RTV,Unknown	P	Q	I	T	L	W	Q	R	P	L	V	T	I	K	V	G	G	Q
10558	5257	B	PhenoSense	1790	Clinical	CA12897	NA	NA	NA	NA	15	=	22	=	28	=	4.2	=	NA	NA	NA	NA	L10V, L24LI, E35D, M36MI, K43KT, M46L, I54V, L63P, I64V, T74S, V82A	M46L, I54V, V82A	L24LI, K43KT 870	5257	CA12897	U.S.	1999	B	APV,IDV,NFV,RTV	P	Q	I	T	L	W	Q	R	P	V	V	T	I	K	I	G	G	Q
10574	5239	B	PhenoSense	1790	Clinical	CA12913	NA	NA	NA	NA	1.3	=	0.3	=	5.4	=	1.2	=	NA	NA	NA	NA	W6WL, L19I, E35G, M36I, N37E, D60E, I62V, L63P, I64V, N83D, L90M, I93L	L90M	N83D 870	5239	CA12913	U.S.	1999	B	IDV,NFV	P	Q	I	T	L	L	Q	R	P	L	V	T	I	K	I	G	G	Q
10855	5340	B	PhenoSense	1790	Clinical	CA13194	NA	NA	NA	NA	3.5	=	0.9	=	8	=	1.7	=	NA	NA	NA	NA	L10H, T12I, I13V, M46I, R57K, Q61E, L63P, A71V, V77I, L90M, I93L	M46I, L90M	870	5340	CA13194	U.S.	1999	B	IDV,NFV,Unknown	P	Q	I	T	L	W	Q	R	P	H	V	I	V	K	I	G	G	Q
10864	5195	B	PhenoSense	960	Clinical	CA13203	13	=	7.4	=	30	=	46	=	47	=	1.5	=	NA	NA	NA	NA	L10I, I13V, I15IV, E35D, M36I, N37S, K43T, I54V, D60E, I62V, L63T, I64V, I72V, V77I, V82F	I54V, V82F	K43T 870	5195	CA13203	U.S.	1999	B	NFV,RTV,SQV	P	Q	I	T	L	W	Q	R	P	I	V	T	V	K	V	G	G	Q
10883	1492	B	PhenoSense	1790	Clinical	CA13222	4.4	=	NA	NA	5.2	=	NA	NA	8.6	=	3.4	=	NA	NA	NA	NA	R8RG, I15V, D25DV, A28AP, K43R, M46I, Q61E, I62V, L63P, I72V, T74P, L90M, I93L	M46I, L90M	T74P 960	1492	CA13222	U.S.	1999	B	IDV,NFV,SQV	P	Q	I	T	L	W	Q	R	P	L	V	T	I	K	V	G	G	Q
10928	1535	B	PhenoSense	960	Clinical	CA13267	10	=	0.7	=	1.1	=	4	=	2.3	=	1.5	=	NA	NA	NA	NA	L10I, I13V, I15V, I50V, I64V, A71AV	I50V	960	1535	CA13267	U.S.	1999	B	APV,NFV,RTV,SQV	P	Q	I	T	L	W	Q	R	P	I	V	T	V	K	V	G	G	Q
11224	5468	B	PhenoSense	1790	Clinical	CA13565	NA	NA	NA	NA	1.9	=	2.2	=	9.2	=	3.9	=	NA	NA	NA	NA	K43T, I54L, L63P, A71T, L90M	I54L, L90M	K43T 870	5468	CA13565	U.S.	1999	B	IDV,NFV	P	Q	I	T	L	W	Q	R	P	L	V	T	I	K	I	G	G	Q
11423	1420	B	PhenoSense	1790	Clinical	CA13764	31	=	NA	NA	59	=	NA	NA	156	=	1000	>	NA	NA	NA	NA	L10I, L33F, E35D, M36L, N37D, I54V, I62V, L63P, C67F, A71V, G73S, I84V, L90M	I54V, I84V, L90M	L33F, G73S 960	1420	CA13764	U.S.	1999	B	APV,IDV,NFV,RTV,SQV	P	Q	I	T	L	W	Q	R	P	I	V	T	I	K	I	G	G	Q
11958	4312	B	PhenoSense	1790	Clinical	CA14252	3.9	=	NA	NA	4.8	=	NA	NA	24	=	3.2	=	NA	NA	NA	NA	L10LI, I13IV, K20I, E35D, M46I, K55R, R57K, Q58QE, L63P, I64V, V82I, L90M, I93L	M46I, L90M	Q58QE 944	4312	CA14252	U.S.	2000	B	APV,IDV,RTV,SQV	P	Q	I	T	L	W	Q	R	P	I	V	T	V	K	I	G	G	Q
12156	5803	A	PhenoSense	1155	Clinical	HolgHC17	0.4	=	NA	NA	0.5	=	0.6	=	0.6	=	0.6	=	NA	NA	NA	NA	L10I, E35D, M36I, R41K, L63A, C67D, H69K, L89M		802	5803	HolgHC17	Spain	< 1999	A	None	P	Q	I	T	L	W	Q	R	P	I	V	T	I	K	I	G	G	Q
12158	5795	CRF02_AG	PhenoSense	1155	Clinical	HolgHC19	2.9	=	NA	NA	0.8	=	1.1	=	1.9	=	1.7	=	NA	NA	NA	NA	I13V, K14R, I15V, K20I, E35Q, M36I, R41K, R57K, I64M, C67E, H69K, V82I, I85M, L89M		802	5805	HolgHC19	Spain	< 1998	D	None	P	Q	I	T	L	W	Q	R	P	L	V	T	V	R	V	G	G	Q
12676	5964	B	PhenoSense	1790	Clinical	CA14877	4	=	NA	NA	16	=	NA	NA	34	=	5.9	=	NA	NA	NA	NA	L10I, Q18QH, K20I, K43T, M46I, L63P, A71T, G73A, L90M	M46I, L90M	K43T, G73A 870	5964	CA14877	U.S.	2000	B	APV,IDV,NFV,RTV,SQV	P	Q	I	T	L	W	Q	R	P	I	V	T	I	K	I	G	G	H
12714	6007	B	PhenoSense	1790	Clinical	CA14915	1.7	=	5.4	=	10	=	2.8	=	21	=	17	=	NA	NA	NA	NA	L10I, I13V, Q18QH, N37D, M46L, K55KR, L63P, I66F, A71V, V77I, N88D, L90M	M46L, L90M	N88D 870	6007	CA14915	U.S.	2000	B	IDV,NFV	P	Q	I	T	L	W	Q	R	P	I	V	T	V	K	I	G	G	H
14938	6426	B	PhenoSense	1790	Clinical	CA16201	5.2	=	30	=	53	=	21	=	62	=	88	=	NA	NA	NA	NA	I13V, K20I, M36I, M46I, I62V, L63P, A71V, G73S, I84V, L89T, L90M	M46I, I84V, L90M	G73S 870	6426	CA16201	U.S.	2000	B	IDV,NFV,RTV,SQV	.	.	.	.	.	.	.	.	.	.	.	T	V	K	I	G	G	Q
14982	6466	B	PhenoSense	870	Clinical	CA16245	8.7	=	21	=	24	=	12	=	34	=	57	=	NA	NA	NA	NA	L10I, T12S, I13IV, L19T, K20KR, E35D, M36I, M46I, I62V, L63P, I72V, G73C, I84V, L90M, I93L	M46I, I84V, L90M	G73C 870	6466	CA16245	U.S.	2000	B	IDV,RTV,SQV	P	Q	I	T	L	W	Q	R	P	I	V	S	V	K	I	G	G	Q
14989	6472	B	PhenoSense	1790	Clinical	CA16252	1.7	=	1.9	=	2.7	=	4.7	=	3.4	=	0.9	=	NA	NA	NA	NA	L10F, T12S, I13V, N37D, K45N, I64V, V77I, V82A	V82A	L10F 870	6472	CA16252	U.S.	2000	B	IDV	P	Q	I	T	L	W	Q	R	P	F	V	S	V	K	I	G	G	Q
15563	6782	G	PhenoSense	1155	Clinical	HolgHC8	0.4	=	NA	NA	0.5	=	0.7	=	0.7	=	0.7	=	NA	NA	NA	NA	I13V, L19P, K20I, M36I, N37S, R41K, H69K, L89M, N98I		827	6782	HolgHC8	Mali	< 1998	G	None	.	.	.	.	.	.	.	.	P	L	V	T	V	K	I	G	G	Q
15569	6788	CRF02_AG	PhenoSense	1155	Clinical	HolgHC12	0.6	=	NA	NA	0.9	=	1.1	=	1.4	=	1.2	=	NA	NA	NA	NA	I13A, K14R, K20I, E35A, M36I, R41K, L63P, H69K, L89M, N98I		827	6788	HolgHC12	Equatorial Guinea	< 1998	CRF02_AG	None	.	.	.	.	.	.	.	.	P	L	V	T	A	R	I	G	G	Q
15750	6839	B	PhenoSense	870	Clinical	CA17011	4.3	=	1.2	=	18	=	23	=	3.8	=	0.4	=	NA	NA	NA	NA	L10IV, N37D, K43R, M46I, R57K, I62V, L63P, A71V, L76V, V82A, I93L	M46I, L76V, V82A	870	6839	CA17011	U.S.	2000	B	IDV	P	Q	I	T	L	W	Q	R	P	I	V	T	I	K	I	G	G	Q
16329	4914	B	PhenoSense	1027	Clinical	CA17483	6.4	=	0.6	=	14	=	53	=	3.9	=	0.7	=	NA	NA	NA	NA	L10F, N37D, M46I, I54V, D60E, I62V, L63P, A71V, L76V, V77I, V82A, I93L	M46I, I54V, L76V, V82A	L10F 1027	4914	CA17483	U.S.	2000	B	APV,IDV,NFV,RTV,SQV	P	Q	I	T	L	W	Q	R	P	F	V	T	I	K	I	G	G	Q
16397	7085	B	PhenoSense	1790	Clinical	CA17551	NA	NA	NA	NA	0.9	=	0.8	=	1.8	=	0.8	=	NA	NA	NA	NA	R8RQ, N37S, L63P, V77I, I93L		1153	7085	CA17551	U.S.	2000	B	NFV	P	Q	I	T	L	W	Q	R	P	L	V	T	I	K	I	G	G	Q
16401	1802	B	PhenoSense	960	Clinical	CA17555	3.7	=	7.1	=	6.6	=	13	=	9.9	=	24	=	NA	NA	NA	NA	L10I, T12P, K14R, L24I, I54V, L63P, A71I, V77I, V82A, I84V	I54V, V82A, I84V	L24I 960	1802	CA17555	U.S.	2000	B	RTV,SQV	P	Q	I	T	L	W	Q	R	P	I	V	P	I	R	I	G	G	Q
26078	4602	B	PhenoSense	857	Clinical	SD-1_4	0.9	=	NA	NA	24	=	NA	NA	27.1	=	4.7	=	NA	NA	NA	NA	L10I, I13V, K20I, E35D, M36I, I54V, L63P, I66F, A71V, V82T	I54V, V82T	857	4602	SD-1_4	U.S.	< 1997	B	IDV,NFV,SQV	P	Q	I	T	L	W	Q	R	P	I	V	T	V	K	I	G	G	Q
26079	4602	B	PhenoSense	857	Clinical	SD-1_5	1	=	NA	NA	28.1	=	NA	NA	28.8	=	5.1	=	NA	NA	NA	NA	L10I, I13V, K20I, E35D, M36I, N37ND, I54V, L63P, I66F, A71V, V82T	I54V, V82T	857	4602	SD-1_5	U.S.	< 1997	B	IDV,NFV,SQV	P	Q	I	T	L	W	Q	R	P	I	V	T	V	K	I	G	G	Q
26080	4602	B	PhenoSense	857	Clinical	SD-1_11	1.2	=	NA	NA	22.9	=	NA	NA	30.8	=	6.5	=	NA	NA	NA	NA	L10I, I13V, K20I, E35D, M36I, N37D, I54V, Q58E, L63P, I66F, A71V, V82T	I54V, V82T	Q58E 857	4602	SD-1_11	U.S.	< 1997	B	IDV,NFV,SQV	P	Q	I	T	L	W	Q	R	P	I	V	T	V	K	I	G	G	Q
26081	4601	B	PhenoSense	857	Clinical	SD-2_10	1.1	=	NA	NA	2.2	=	NA	NA	1.7	=	1	=	NA	NA	NA	NA	L10LI, I15IV, I62V, L63P, I72E, G73C, L90M, I93L	L90M	G73C 857	4601	SD-2_10	U.S.	< 1997	B	IDV,NFV,SQV	P	Q	I	T	L	W	Q	R	P	I	V	T	I	K	V	G	G	Q
26082	4601	B	PhenoSense	857	Clinical	SD-2_18	1.1	=	NA	NA	3.7	=	NA	NA	3.4	=	1.5	=	NA	NA	NA	NA	L10LI, M46ML, I62V, L63P, I72E, G73C, L90M, I93L	M46ML, L90M	G73C 857	4601	SD-2_18	U.S.	< 1997	B	IDV,NFV,SQV	P	Q	I	T	L	W	Q	R	P	I	V	T	I	K	I	G	G	Q
26084	4599	B	PhenoSense	857	Clinical	SD-6_5	9.1	=	NA	NA	17.2	=	NA	NA	7.2	=	2.9	=	NA	NA	NA	NA	L10I, E35D, N37D, M46I, I62V, L63P, A71V, I72E, L76V, L90M, I93L	M46I, L76V, L90M	857	4599	SD-6_5	U.S.	< 1997	B	IDV,NFV,SQV	P	Q	I	T	L	W	Q	R	P	I	V	T	I	K	I	G	G	Q
26086	4599	B	PhenoSense	857	Clinical	SD-6_18	7.4	=	NA	NA	37.2	=	NA	NA	29.6	=	14.5	=	NA	NA	NA	NA	L10IV, I15IV, K20R, E35D, M36MI, N37D, M46X, G48GV, K55KR, R57RK, I62V, L63P, I64IM, A71V, I72E, L76LV, V82VA, L90M, I93L	G48GV, L76LV, V82VA, L90M	857	4599	SD-6_18	U.S.	< 1997	B	IDV,NFV,SQV	P	Q	I	T	L	W	Q	R	P	I	V	T	I	K	V	G	G	Q
26087	4598	B	PhenoSense	857	Clinical	SD-7_8	2.9	=	NA	NA	58.7	=	NA	NA	61.4	=	62.7	=	NA	NA	NA	NA	L10I, G48GV, I54V, L63P, A71V, I72R, V82A, L90M, I93L	G48GV, I54V, V82A, L90M	857	4598	SD-7_8	U.S.	< 1997	B	IDV,NFV,SQV	P	Q	I	T	L	W	Q	R	P	I	V	T	I	K	I	G	G	Q
26090	4597	B	PhenoSense	857	Clinical	SD-10_13	0.5	=	NA	NA	1.6	=	NA	NA	4	=	0.9	=	NA	NA	NA	NA	K20I, L63P, A71AT, G73GS, V77I, L90M, I93L	L90M	G73GS 857	4597	SD-10_13	U.S.	< 1997	B	IDV,NFV,SQV	P	Q	I	T	L	W	Q	R	P	L	V	T	I	K	I	G	G	Q
26092	4597	B	PhenoSense	857	Clinical	SD-10_26	0.9	=	NA	NA	3.1	=	NA	NA	7.6	=	2	=	NA	NA	NA	NA	K20I, L63P, A71X, G73GS, V77I, L90M, I93L	L90M	G73GS 857	4597	SD-10_26	U.S.	< 1997	B	IDV,NFV,SQV	P	Q	I	T	L	W	Q	R	P	L	V	T	I	K	I	G	G	Q
26094	4596	B	PhenoSense	857	Clinical	SD-12_36	7.6	=	NA	NA	35.9	=	NA	NA	34.3	=	3.6	=	NA	NA	NA	NA	L10I, L24I, K43T, M46I, I54V, K55R, L63P, I64V, V82A	M46I, I54V, V82A	L24I, K43T 857	4596	SD-12_36	U.S.	< 1997	B	IDV,NFV,SQV	P	Q	I	T	L	W	Q	R	P	I	V	T	I	K	I	G	G	Q
26096	4594	B	PhenoSense	857	Clinical	SD-14_4	2.5	=	NA	NA	9.4	=	NA	NA	20.8	=	4.3	=	NA	NA	NA	NA	L10I, N37S, R41K, M46I, D60DE, L63LP, I64V, G73ST, V77I, L90M, I93L	M46I, L90M	G73ST 857	4594	SD-14_4	U.S.	< 1997	B	IDV,NFV,SQV	P	Q	I	T	L	W	Q	R	P	I	V	T	I	K	I	G	G	Q
26099	4590	B	PhenoSense	857	Clinical	SD-19_2	6.9	=	NA	NA	44.3	=	NA	NA	58.2	=	11.1	=	NA	NA	NA	NA	L10I, I15V, L24I, E35D, M46L, I54V, Q58QE, L63P, A71V, V82A, I85IV, L90LM, Q92QK	M46L, I54V, V82A, L90LM	L24I, Q58QE 857	4590	SD-19_2	U.S.	< 1997	B	IDV,NFV,SQV	P	Q	I	T	L	W	Q	R	P	I	V	T	I	K	V	G	G	Q
26100	4590	B	PhenoSense	857	Clinical	SD-19_4	10.2	=	NA	NA	50.7	=	NA	NA	65.8	=	12.3	=	NA	NA	NA	NA	L10I, I15V, L24I, E35D, M46L, I54V, Q58E, L63P, A71V, V82A, Q92K	M46L, I54V, V82A	L24I, Q58E 857	4590	SD-19_4	U.S.	< 1997	B	IDV,NFV,SQV	P	Q	I	T	L	W	Q	R	P	I	V	T	I	K	V	G	G	Q
26103	4589	B	PhenoSense	857	Clinical	SD-20_12	1	=	NA	NA	3.3	=	NA	NA	4.4	=	0.8	=	NA	NA	NA	NA	L19I, M46L, I54V, L63P, V82A, L90LM, I93L	M46L, I54V, V82A, L90LM	857	4589	SD-20_12	U.S.	< 1997	B	IDV,NFV,SQV	P	Q	I	T	L	W	Q	R	P	L	V	T	I	K	I	G	G	Q
26105	4589	B	PhenoSense	857	Clinical	SD-20_24	3.2	=	NA	NA	7.5	=	NA	NA	9.3	=	2.6	=	NA	NA	NA	NA	Q18H, L19I, M46L, L63P, L90M, Q92R, I93L, C95F	M46L, L90M	857	4589	SD-20_24	U.S.	< 1997	B	IDV,NFV,SQV	P	Q	I	T	L	W	Q	R	P	L	V	T	I	K	I	G	G	H
26108	4588	B	PhenoSense	857	Clinical	SD-21_12	2.8	=	NA	NA	7.7	=	NA	NA	7.7	=	6.5	=	NA	NA	NA	NA	L10I, K14R, N37ND, R41K, G48V, L63Q, I64V, V82A	G48V, V82A	857	4588	SD-21_12	U.S.	< 1995	B	IDV,NFV,SQV	P	Q	I	T	L	W	Q	R	P	I	V	T	I	R	I	G	G	Q
26110	4588	B	PhenoSense	857	Clinical	SD-21_20	2.9	=	NA	NA	6.6	=	NA	NA	7.5	=	11	=	NA	NA	NA	NA	L10I, K14R, N37ND, R41K, G48V, L63Q, I64V, V82A	G48V, V82A	857	4588	SD-21_20	U.S.	< 1996	B	IDV,NFV,SQV	P	Q	I	T	L	W	Q	R	P	I	V	T	I	R	I	G	G	Q
26112	4600	B	PhenoSense	857	Clinical	SD-5_16	0.3	=	NA	NA	0.9	=	NA	NA	1	=	0.9	=	NA	NA	NA	NA	M36I, N37ND, L63P		857	4600	SD-5_16	U.S.	< 1997	B	IDV,NFV,SQV	P	Q	I	T	L	W	Q	R	P	L	V	T	I	K	I	G	G	Q
26113	4600	B	PhenoSense	857	Clinical	SD-5_44	1.5	=	NA	NA	1.1	=	NA	NA	1.6	=	1.1	=	NA	NA	NA	NA	L63P		857	4600	SD-5_44	U.S.	< 1997	B	IDV,NFV,SQV	P	Q	I	T	L	W	Q	R	P	L	V	T	I	K	I	G	G	Q
26117	4524	B	PhenoSense	857	Clinical	SD-15_1	4.4	=	NA	NA	12.5	=	NA	NA	3	=	0.6	=	NA	NA	NA	NA	L10V, M46I, I62V, L63P, I64V, L76V, V77I, I93L	M46I, L76V	857	4524	SD-15_1	U.S.	< 1996	B	IDV,NFV,SQV	P	Q	I	T	L	W	Q	R	P	V	V	T	I	K	I	G	G	Q
26121	4593	B	PhenoSense	857	Clinical	SD-16_4	3.4	=	NA	NA	2.7	=	NA	NA	4.3	=	0.3	=	NA	NA	NA	NA	L10I, V11I, I13V, G16E, E35D, N37S, L63T, I64V, C67Y, V77I, V82F	V82F	V11I 857	4593	SD-16_4	U.S.	< 1997	B	NFV,RTV,SQV	P	Q	I	T	L	W	Q	R	P	I	I	T	V	K	I	E	G	Q
26122	4592	B	PhenoSense	857	Clinical	SD-17_2	2.3	=	NA	NA	8.3	=	NA	NA	11.5	=	0.9	=	NA	NA	NA	NA	I15V, N37C, I54V, I62V, L63P, V82A, I93L	I54V, V82A	857	4592	SD-17_2	U.S.	< 1997	B	IDV,NFV,SQV	P	Q	I	T	L	W	Q	R	P	L	V	T	I	K	V	G	G	Q
26124	4591	B	PhenoSense	857	Clinical	SD-18_8	2.1	=	NA	NA	6.5	=	NA	NA	8.9	=	1	=	NA	NA	NA	NA	T12P, K14R, L24I, M46I, I54V, L63A, I64V, V82A	M46I, I54V, V82A	L24I 857	4591	SD-18_8	U.S.	< 1997	B	IDV,NFV,SQV	P	Q	I	T	L	W	Q	R	P	L	V	P	I	R	I	G	G	Q
26608	7880	B	PhenoSense	1790	Clinical	CA20319	0.8	=	0.6	=	0.5	=	0.6	=	0.7	=	0.9	=	NA	NA	NA	NA	L19Q, N37C, V82I		1153	7880	CA20319	U.S.	2000	B	None	P	Q	I	T	L	W	Q	R	P	L	V	T	I	K	I	G	G	Q
26899	789	B	PhenoSense	1790	Clinical	CA20610	0.5	=	NA	NA	0.5	=	0.5	=	0.6	=	0.7	=	NA	NA	NA	NA	L19IV, L33V, N37A, L63H, I64V, K70E, Q92K		1153	789	CA20610	U.S.	2001	B	None	P	Q	I	T	L	W	Q	R	P	L	V	T	I	K	I	G	G	Q
26903	8075	B	PhenoSense	1790	Clinical	CA20614	0.8	=	NA	NA	1	=	NA	NA	1.4	=	0.7	=	NA	NA	NA	NA	E35D, L63P, V77I, I93L		1153	8075	CA20614	U.S.	2001	B	None	P	Q	I	T	L	W	Q	R	P	L	V	T	I	K	I	G	G	Q
27086	8191	B	PhenoSense	864	Clinical	NP-W6	NA	NA	NA	NA	9.6	=	NA	NA	3.9	=	1.5	=	NA	NA	NA	NA	L10I, M46I, L63P, A71V, L90M	M46I, L90M	1153	8191	NP-W6	U.S.	< 2000	B	IDV,NFV,SQV,Unknown	P	Q	I	T	L	W	Q	R	P	I	V	T	I	K	I	G	G	Q
27087	8198	B	PhenoSense	864	Clinical	NP-A7	NA	NA	NA	NA	34.6	=	NA	NA	27.4	=	4.8	=	NA	NA	NA	NA	L10I, L24I, M46L, I54V, L63P, A71V, V82A, L90M	M46L, I54V, V82A, L90M	L24I 864	8198	NP-A7	U.S.	< 2000	B	IDV,NFV,SQV,Unknown	P	Q	I	T	L	W	Q	R	P	I	V	T	I	K	I	G	G	Q
27088	8200	B	PhenoSense	864	Clinical	NP-B14	NA	NA	NA	NA	15.8	=	NA	NA	37	=	4.4	=	NA	NA	NA	NA	L10I, M46I, G73T, V77I, L90M	M46I, L90M	G73T 864	8200	NP-B14	U.S.	< 2000	B	IDV,NFV,SQV,Unknown	P	Q	I	T	L	W	Q	R	P	I	V	T	I	K	I	G	G	Q
27089	8201	B	PhenoSense	864	Clinical	NP-C19	NA	NA	NA	NA	34.5	=	NA	NA	49.8	=	7.2	=	NA	NA	NA	NA	L10I, L24I, M46L, I54V, L63P, A71V, V82A	M46L, I54V, V82A	L24I 864	8201	NP-C19	U.S.	< 2000	B	IDV,NFV,SQV,Unknown	P	Q	I	T	L	W	Q	R	P	I	V	T	I	K	I	G	G	Q
27090	8192	B	PhenoSense	864	Clinical	NP-D16	NA	NA	NA	NA	2.4	=	NA	NA	4.1	=	0.3	=	NA	NA	NA	NA	L10I, L63T, V77I, V82F	V82F	864	8192	NP-D16	U.S.	< 2000	B	IDV,NFV,SQV,Unknown	P	Q	I	T	L	W	Q	R	P	I	V	T	I	K	I	G	G	Q
27091	8195	B	PhenoSense	864	Clinical	NP-D21	NA	NA	NA	NA	2.5	=	NA	NA	3.7	=	0.7	=	NA	NA	NA	NA	L10I, M46I, I54V, L63Q, V82A	M46I, I54V, V82A	1153	8195	NP-D21	U.S.	< 2000	B	IDV,NFV,SQV,Unknown	P	Q	I	T	L	W	Q	R	P	I	V	T	I	K	I	G	G	Q
27092	8197	B	PhenoSense	864	Clinical	NP-J1	NA	NA	NA	NA	25.2	=	NA	NA	23	=	4.8	=	NA	NA	NA	NA	L10I, K20I, M36I, I54V, L63P, A71V, V82T	I54V, V82T	864	8197	NP-J1	U.S.	< 2000	B	IDV,NFV,SQV,Unknown	P	Q	I	T	L	W	Q	R	P	I	V	T	I	K	I	G	G	Q
27093	8193	B	PhenoSense	864	Clinical	NP-L17	NA	NA	NA	NA	20	=	NA	NA	16.8	=	1.4	=	NA	NA	NA	NA	I54V, L63P, V82A	I54V, V82A	1153	8193	NP-L17	U.S.	< 2000	B	IDV,NFV,SQV,Unknown	P	Q	I	T	L	W	Q	R	P	L	V	T	I	K	I	G	G	Q
27094	8196	B	PhenoSense	864	Clinical	NP-M32	NA	NA	NA	NA	0.5	=	NA	NA	NA	NA	1.5	=	NA	NA	NA	NA	L10I, M36I, L63H, L90M	L90M	1153	8196	NP-M32	U.S.	< 2000	B	NFV,RTV,SQV,Unknown	P	Q	I	T	L	W	Q	R	P	I	V	T	I	K	I	G	G	Q
27095	8194	B	PhenoSense	864	Clinical	NP-P18	NA	NA	NA	NA	4.5	=	NA	NA	6.4	=	0.7	=	NA	NA	NA	NA	T12P, L24I, M46I, I54V, L63A, V82A	M46I, I54V, V82A	L24I 1153	8194	NP-P18	U.S.	< 2000	B	IDV,NFV,SQV,Unknown	P	Q	I	T	L	W	Q	R	P	L	V	P	I	K	I	G	G	Q
27096	8199	B	PhenoSense	864	Clinical	NP-W12	NA	NA	NA	NA	25.8	=	NA	NA	33.3	=	3.8	=	NA	NA	NA	NA	L10I, L24I, M46I, I54V, L63P, V82A	M46I, I54V, V82A	L24I 1153	8199	NP-W12	U.S.	< 2000	B	IDV,NFV,SQV,Unknown	P	Q	I	T	L	W	Q	R	P	I	V	T	I	K	I	G	G	Q
27465	8284	B	PhenoSense	865	Clinical	SB-PtA-BL	1.4	=	NA	NA	10.2	=	5.2	=	7.4	=	1.5	=	NA	NA	NA	NA	L10F, V32I, E35D, M36I, M46L, A71V, V82A	V32I, M46L, V82A	L10F 865	8284	SB-PtA-BL	U.S.	< 1998	B	IDV	P	Q	I	T	L	W	Q	R	P	F	V	T	I	K	I	G	G	Q
27466	8284	B	PhenoSense	865	Clinical	SB-PtA-w12	4.6	=	NA	NA	15.6	=	20.3	=	17.8	=	1.9	=	NA	NA	NA	NA	L10X, L24I, E35D, M36I, M46L, I54V, L63P, I64V, V82A	M46L, I54V, V82A	L24I 865	8284	SB-PtA-w12	U.S.	< 1998	B	IDV,LPV	P	Q	I	T	L	W	Q	R	P	X	V	T	I	K	I	G	G	Q
27467	8284	B	PhenoSense	865	Clinical	SB-PtA-w20	2.5	=	NA	NA	9.3	=	33.6	=	27.4	=	2.4	=	NA	NA	NA	NA	L10F, L24I, E35D, M36I, M46L, I54V, L63P, I64V, V82A	M46L, I54V, V82A	L10F, L24I 865	8284	SB-PtA-w20	U.S.	< 1999	B	IDV,LPV	P	Q	I	T	L	W	Q	R	P	F	V	T	I	K	I	G	G	Q
27468	8285	B	PhenoSense	865	Clinical	SB-PtB-BL	3.4	=	NA	NA	12.6	=	2.5	=	33.5	=	32.4	=	NA	NA	NA	NA	L10X, E35D, N37D, L63P, A71V, T74P, I84V, L90M, I93L	I84V, L90M	T74P 865	8285	SB-PtB-BL	U.S.	< 1997	B	SQV	P	Q	I	T	L	W	Q	R	P	X	V	T	I	K	I	G	G	Q
27469	8285	B	PhenoSense	865	Clinical	SB-PtB-w36	5.5	=	NA	NA	8.2	=	3.7	=	20.5	=	16.3	=	1.2	=	NA	NA	L10F, E35D, N37D, L63P, A71V, T74P, I84V, L90M, I93L	I84V, L90M	L10F, T74P 865	8285	SB-PtB-w36	U.S.	< 1998	B	LPV,SQV	P	Q	I	T	L	W	Q	R	P	F	V	T	I	K	I	G	G	Q
27470	8285	B	PhenoSense	865	Clinical	SB-PtB-w48	5.4	=	NA	NA	10.6	=	9.4	=	30.1	=	29.8	=	1.1	=	NA	NA	T4A, L10F, E35D, N37E, M46I, L63P, K70R, A71V, T74P, I84V, L90M, I93L	M46I, I84V, L90M	L10F, T74P 865	8285	SB-PtB-w48	U.S.	< 1999	B	LPV,SQV	P	Q	I	A	L	W	Q	R	P	F	V	T	I	K	I	G	G	Q
27471	8286	B	PhenoSense	865	Clinical	SB-PtC-BL	0.6	=	NA	NA	15.7	=	0.7	=	54.7	=	3.4	=	NA	NA	NA	NA	L10M, I13V, Q18H, N37D, M46I, K55R, Q61H, L63P, A71T, I72T, V77I, N88S, L90M, I93L	M46I, N88S, L90M	865	8286	SB-PtC-BL	U.S.	< 1996	B	NFV	P	Q	I	T	L	W	Q	R	P	M	V	T	V	K	I	G	G	H
27472	8286	B	PhenoSense	865	Clinical	SB-PtC-w48	2.9	=	NA	NA	8.7	=	46.3	=	1.6	=	0.6	=	0.8	=	NA	NA	L10I, I13V, G16A, Q18H, L33F, N37D, M46I, I54V, Q61H, L63P, A71L, I72T, L76V, V77I, N88G, L90M, I93L	M46I, I54V, L76V, L90M	L33F, N88G 865	8286	SB-PtC-w48	U.S.	< 1997	B	LPV,NFV	P	Q	I	T	L	W	Q	R	P	I	V	T	V	K	I	A	G	H
27473	8286	B	PhenoSense	865	Clinical	SB-PtC-w71	6.6	=	NA	NA	6.8	=	78.7	=	8.5	=	0.4	=	NA	NA	NA	NA	L10I, I13V, G16A, Q18H, N37D, M46I, I54V, Q61H, I62V, L63P, A71L, I72T, L76V, V77I, V82A, N88G, L90M, I93L	M46I, I54V, L76V, V82A, L90M	N88G 865	8286	SB-PtC-w71	U.S.	< 1999	B	LPV,NFV	P	Q	I	T	L	W	Q	R	P	I	V	T	V	K	I	A	G	H
27474	8287	B	PhenoSense	865	Clinical	SB-PtD-BL	NA	NA	NA	NA	7.1	=	2.3	=	7.2	=	0.9	=	NA	NA	NA	NA	L10I, E35D, I54V, L63A, A71V, V82A, I85V, I93L	I54V, V82A	865	8287	SB-PtD-BL	U.S.	< 1997	B	IDV	P	Q	I	T	L	W	Q	R	P	I	V	T	I	K	I	G	G	Q
27475	8287	B	PhenoSense	865	Clinical	SB-PtD-w79	1	=	NA	NA	6.8	=	24.6	=	17.2	=	0.8	=	NA	NA	NA	NA	L10I, M46I, I54V, A71V, V82A	M46I, I54V, V82A	865	8287	SB-PtD-w79	U.S.	< 1999	B	IDV,LPV	P	Q	I	T	L	W	Q	R	P	I	V	T	I	K	I	G	G	Q
27476	8288	B	PhenoSense	865	Clinical	SB-PtE-BL	1.3	=	NA	NA	1.8	=	2.8	=	2.3	=	1.8	=	NA	NA	NA	NA	L10I, I15V, G16E, K20R, E35D, M36I, R41K, I54V, R57K, Q61N, I62V, L63H, I64M, K70R, L89M, L90M, Q92K	I54V, L90M	865	8288	SB-PtE-BL	U.S.	< 1998	B	IDV,RTV,SQV	P	Q	I	T	L	W	Q	R	P	I	V	T	I	K	V	E	G	Q
27477	8288	B	PhenoSense	865	Clinical	SB-PtE-w16	8.5	=	NA	NA	156	=	99	=	205	=	52	=	NA	NA	NA	NA	L10I, I15V, G16E, K20R, E35D, M36I, R41K, I54V, R57K, Q61D, A71V, I72R, V82A, L89I, L90M, Q92K	I54V, V82A, L90M	865	8288	SB-PtE-w16	U.S.	< 1999	B	IDV,LPV,RTV,SQV	P	Q	I	T	L	W	Q	R	P	I	V	T	I	K	V	E	G	Q
28773	8776	G	PhenoSense	1155	Clinical	AH-2388	1.8	=	NA	NA	1.3	=	2.1	=	3.9	=	2.3	=	NA	NA	NA	NA	L10S, I13V, K14R, K20I, A22T, E35D, M36I, R41K, L63P, H69K, V82I, L89M		886	8776	AH-2388	Spain	< 1999	G	None	P	Q	I	T	L	W	Q	R	P	S	V	T	V	R	I	G	G	Q
38708	9150	B	PhenoSense	906	Clinical	DK-125	17	=	NA	NA	51	=	67	=	96	=	2.4	=	NA	NA	NA	NA	L10I, M46I, I54V, Q58E, D60DE, I62IV, L63LP, I64V, I72IM, V77I, V82F, L90M, I93L	M46I, I54V, V82F, L90M	Q58E 906	9150	DK-125	U.S.	< 1998	B	IDV,NFV	P	Q	I	T	L	W	Q	R	P	I	V	T	I	K	I	G	G	Q
38712	9152	B	PhenoSense	906	Clinical	DK-284	0.6	=	NA	NA	0.8	=	0.6	=	1.2	=	0.5	=	NA	NA	NA	NA	I13V, N37NS, I62IV, L63X, I64X, E65ED, V77I, L89LM		906	9152	DK-284	U.S.	< 1998	B	IDV,NFV	P	Q	I	T	L	W	Q	R	P	L	V	T	V	K	I	G	G	Q
38714	9153	B	PhenoSense	906	Clinical	DK-294	0.8	=	NA	NA	1.1	=	1.1	=	1.1	=	1.1	=	NA	NA	NA	NA	I15V, M36I, R41K, L63P, E65D, K70R		906	9153	DK-294	U.S.	< 1998	B	IDV,RTV,SQV	P	Q	I	T	L	W	Q	R	P	L	V	T	I	K	V	G	G	Q
38720	9156	B	PhenoSense	906	Clinical	DK-505	0.7	=	NA	NA	11	=	3.4	=	6.2	=	1.6	=	NA	NA	NA	NA	L10I, L24I, M36I, R41K, F53FL, I54V, D60E, I62V, L63P, I66F, K70R, A71V, V82T	I54V, V82T	L24I, F53FL 906	9156	DK-505	U.S.	< 1998	B	IDV,SQV	P	Q	I	T	L	W	Q	R	P	I	V	T	I	K	I	G	G	Q
38722	9157	B	PhenoSense	906	Clinical	DK-594	2.2	=	NA	NA	17	=	3.7	=	43	=	6.7	=	NA	NA	NA	NA	L10LI, K20X, M46I, I62IV, L63C, H69X, A71V, G73S, V77I, L90M, I93L	M46I, L90M	G73S 906	9157	DK-594	U.S.	< 1998	B	IDV,NFV,RTV,SQV	P	Q	I	T	L	W	Q	R	P	I	V	T	I	K	I	G	G	Q
38730	9161	B	PhenoSense	906	Clinical	DK-815	4	=	NA	NA	22	=	34	=	54	=	27	=	NA	NA	NA	NA	L10I, K20R, E35D, M36I, R41RK, K43T, F53L, I54V, I62V, L63P, A71V, V82A, L90M	I54V, V82A, L90M	K43T, F53L 906	9161	DK-815	U.S.	< 1998	B	IDV,RTV	P	Q	I	T	L	W	Q	R	P	I	V	T	I	K	I	G	G	Q
38738	9165	B	PhenoSense	906	Clinical	DK-974	0.5	=	NA	NA	0.9	=	0.7	=	1.1	=	0.6	=	NA	NA	NA	NA	L10LI, I15V, R41RK, M46ML, I62IV, L63LP, G73GS, L90LM, I93L	M46ML, L90LM	G73GS 906	9165	DK-974	U.S.	< 1998	B	IDV,RTV,SQV	P	Q	I	T	L	W	Q	R	P	I	V	T	I	K	V	G	G	Q
38742	9167	B	PhenoSense	906	Clinical	DK-1115	7	=	NA	NA	25	=	14	=	31	=	4	=	NA	NA	NA	NA	L10I, M46I, Q58E, Q61N, L63P, I64V, G73T, V82A, L90M, I93L	M46I, V82A, L90M	Q58E, G73T 906	9167	DK-1115	U.S.	< 1998	B	IDV,SQV	P	Q	I	T	L	W	Q	R	P	I	V	T	I	K	I	G	G	Q
38748	9170	B	PhenoSense	906	Clinical	DK-1584	0.6	=	NA	NA	1.3	=	0.7	=	21	=	0.4	=	NA	NA	NA	NA	D30N, R41K, M46MI, I62V, L63P, V75VI, V77I, I93L	D30N, M46MI	906	9170	DK-1584	U.S.	< 1998	B	IDV,NFV,RTV	P	Q	I	T	L	W	Q	R	P	L	V	T	I	K	I	G	G	Q
38752	9172	B	PhenoSense	906	Clinical	DK-1884	0.8	=	NA	NA	0.9	=	0.8	=	1.3	=	1.5	=	NA	NA	NA	NA	L10I, I13V, I15V, E35D, M36I, R41K, K45R, R57K, L63P, H69QK, L89M		906	9172	DK-1884	U.S.	< 1998	B	IDV,NFV,RTV,SQV	P	Q	I	T	L	W	Q	R	P	I	V	T	V	K	V	G	G	Q
38754	9173	B	PhenoSense	906	Clinical	DK-1894	6.5	=	NA	NA	43	=	28	=	74	=	57	=	NA	NA	NA	NA	L10I, I15V, K20M, E35ED, M36I, M46MI, I54IV, I62IV, L63P, A71AV, G73S, V82VA, I84IV, I85IV, L90M, I93IL	M46MI, I54IV, V82VA, I84IV, L90M	G73S 906	9173	DK-1894	U.S.	< 1998	B	IDV,NFV,RTV,SQV	P	Q	I	T	L	W	Q	R	P	I	V	T	I	K	V	G	G	Q
38756	9174	B	PhenoSense	906	Clinical	DK-2105	0.7	=	NA	NA	1.2	=	0.9	=	1.5	=	1	=	NA	NA	NA	NA	I13V, I15IV, G16A, I62V, L63P, H69N, V77VI		906	9174	DK-2105	U.S.	< 1998	B	IDV,NFV,RTV,SQV	P	Q	I	T	L	W	Q	R	P	L	V	T	V	K	V	A	G	Q
38758	9175	B	PhenoSense	906	Clinical	DK-2194	0.9	=	NA	NA	1.1	=	1.1	=	1.4	=	0.8	=	NA	NA	NA	NA	I13IV, K14KR, R57RK, V77VI		906	9175	DK-2194	U.S.	< 1998	B	IDV,NFV,SQV	P	Q	I	T	L	W	Q	R	P	L	V	T	V	R	I	G	G	Q
38762	9177	B	PhenoSense	1539	Clinical	DK-2314	NA	NA	NA	NA	NA	NA	NA	NA	NA	NA	NA	NA	1	=	1	=	L10IM, I13V, Q18H, N37D, M46I, K55KR, Q61QH, L63P, A71T, I72T, V77I, N88S, L90M, I93L	M46I, N88S, L90M	906	9177	DK-2314	U.S.	< 1998	B	NFV	P	Q	I	T	L	W	Q	R	P	I	V	T	V	K	I	G	G	H
38764	9178	B	PhenoSense	906	Clinical	DK-2405	1	=	NA	NA	2.3	=	1.5	=	2.9	=	1.1	=	NA	NA	NA	NA	M46ML, G68GE, H69X, A71V, V82VA, I93L	M46ML, V82VA	906	9178	DK-2405	U.S.	< 1998	B	IDV,SQV	P	Q	I	T	L	W	Q	R	P	L	V	T	I	K	I	G	G	Q
38766	9179	B	PhenoSense	906	Clinical	DK-2415	0.7	=	NA	NA	3.4	=	4.2	=	6.7	=	0.4	=	NA	NA	NA	NA	I13V, Q18H, K20I, E35G, M36I, N37S, R41K, K43R, M46I, I54V, L63P, H69K, A71T, P79PA, V82A, L89X, Q92QK	M46I, I54V, V82A	906	9179	DK-2415	U.S.	< 1998	B	IDV,RTV	P	Q	I	T	L	W	Q	R	P	L	V	T	V	K	I	G	G	H
38768	9180	B	PhenoSense	906	Clinical	DK-2715	2	=	NA	NA	20	=	22	=	53	=	7.6	=	NA	NA	NA	NA	L10I, I13V, L33F, M46ML, I54V, K55KR, Q58E, I62IV, L63P, A71V, G73TS, V77I, V82A, N88S, L90M	M46ML, I54V, V82A, N88S, L90M	L33F, Q58E, G73TS 906	9180	DK-2715	U.S.	< 1998	B	IDV,RTV	P	Q	I	T	L	W	Q	R	P	I	V	T	V	K	I	G	G	Q
38772	9182	B	PhenoSense	906	Clinical	DK-3015	2.8	=	NA	NA	11	=	16	=	23	=	4.7	=	NA	NA	NA	NA	L10LF, L33LI, E35D, M36I, I54V, L63P, A71V, V82A, L90M, I93L	I54V, V82A, L90M	L10LF, L33LI 906	9182	DK-3015	U.S.	< 1998	B	IDV,NFV,RTV,SQV	P	Q	I	T	L	W	Q	R	P	F	V	T	I	K	I	G	G	Q
38774	9183	B	PhenoSense	906	Clinical	DK-3025	3.1	=	NA	NA	14	=	18	=	39	=	5.9	=	NA	NA	NA	NA	L10V, K20R, E35D, M36I, K43T, I54V, I62V, L63P, I64V, V82A, L90M, I93L	I54V, V82A, L90M	K43T 906	9183	DK-3025	U.S.	< 1998	B	IDV,NFV,RTV	P	Q	I	T	L	W	Q	R	P	V	V	T	I	K	I	G	G	Q
38782	9187	B	PhenoSense	906	Clinical	DK-3184	12	=	NA	NA	40	=	41	=	31	=	5.9	=	NA	NA	NA	NA	L10I, I15V, L24I, N37D, K45V, I54V, L63P, V82A, L89M	I54V, V82A	L24I 906	9187	DK-3184	U.S.	< 1998	B	IDV,NFV,RTV	P	Q	I	T	L	W	Q	R	P	I	V	T	I	K	V	G	G	Q
38786	9189	B	PhenoSense	906	Clinical	DK-3484	0.6	=	NA	NA	0.9	=	0.5	=	1.5	=	0.5	=	NA	NA	NA	NA	L10I, I13IV, M36I, L63P, K70KQ, I93L		906	9189	DK-3484	U.S.	< 1998	B	NFV,RTV,SQV	P	Q	I	T	L	W	Q	R	P	I	V	T	V	K	I	G	G	Q
38788	9190	B	PhenoSense	906	Clinical	DK-3494	1.3	=	NA	NA	26	=	20	=	34	=	181	=	NA	NA	NA	NA	L10I, G48V, I54V, L63P, A71V, I72M, V77I, V82A, L90M, I93L	G48V, I54V, V82A, L90M	906	9190	DK-3494	U.S.	< 1998	B	RTV,SQV	P	Q	I	T	L	W	Q	R	P	I	V	T	I	K	I	G	G	Q
38792	9192	B	PhenoSense	906	Clinical	DK-3705	2.7	=	NA	NA	11	=	12	=	30	=	7.4	=	NA	NA	NA	NA	L10I, L19R, N37NY, R41K, I54V, D60E, L63P, A71V, V77I, V82T, L90M, I93L	I54V, V82T, L90M	906	9192	DK-3705	U.S.	< 1998	B	IDV,NFV,RTV,SQV	P	Q	I	T	L	W	Q	R	P	I	V	T	I	K	I	G	G	Q
38794	9193	B	PhenoSense	906	Clinical	DK-3794	3.5	=	NA	NA	7.7	=	13	=	7	=	14	=	NA	NA	NA	NA	L10I, I15V, I54V, L63P, A71V, V82A, I84V, I85V, L90M	I54V, V82A, I84V, L90M	906	9193	DK-3794	U.S.	< 1998	B	IDV,RTV,SQV	P	Q	I	T	L	W	Q	R	P	I	V	T	I	K	V	G	G	Q
38800	9196	B	PhenoSense	906	Clinical	DK-4094	8.2	=	NA	NA	41	=	64	=	53	=	9.1	=	NA	NA	NA	NA	L10VF, M46I, I54V, L63P, H69K, A71V, V82A, L90M, I93L	M46I, I54V, V82A, L90M	L10VF 906	9196	DK-4094	U.S.	< 1998	B	IDV,NFV,RTV,SQV	P	Q	I	T	L	W	Q	R	P	F	V	T	I	K	I	G	G	Q
38806	9199	B	PhenoSense	906	Clinical	DK-4305	1.6	=	NA	NA	19	=	17	=	19	=	1.8	=	NA	NA	NA	NA	L10I, K14R, L24I, M46I, I54V, L63P, H69Q, A71V, V77I, V82A, I93M	M46I, I54V, V82A	L24I 906	9199	DK-4305	U.S.	< 1998	B	IDV,NFV,RTV	P	Q	I	T	L	W	Q	R	P	I	V	T	I	R	I	G	G	Q
38808	9200	B	PhenoSense	906	Clinical	DK-4315	1.6	=	NA	NA	11	=	1.9	=	45	=	10	=	NA	NA	NA	NA	L10I, K20I, N37D, R57K, D60E, L63P, A71I, G73S, V77I, L90M, I93L	L90M	G73S 906	9200	DK-4315	U.S.	< 1998	B	IDV,NFV,RTV	P	Q	I	T	L	W	Q	R	P	I	V	T	I	K	I	G	G	Q
38812	9202	B	PhenoSense	906	Clinical	DK-4784	3.2	=	NA	NA	16	=	96	=	96	=	265	=	NA	NA	NA	NA	L10IF, K20R, L24I, L33I, E35D, M36I, N37D, R41K, M46L, G48S, F53L, I54V, K55R, R57K, L63P, I64V, V82A	M46L, G48S, I54V, V82A	L10IF, L24I, L33I, F53L 906	9202	DK-4784	U.S.	< 1998	B	IDV,RTV,SQV	P	Q	I	T	L	W	Q	R	P	I	V	T	I	K	I	G	G	Q
38818	9205	B	PhenoSense	906	Clinical	DK-5084	2.7	=	NA	NA	8.4	=	3.2	=	26	=	18	=	NA	NA	NA	NA	L10I, T12A, L19LI, K20X, E35D, N37P, M46I, K55KR, R57K, I62IV, L63P, I64IV, I66IV, A71V, G73GS, V77VI, I84V, L90M, I93IL	M46I, I84V, L90M	G73GS 906	9205	DK-5084	U.S.	< 1998	B	IDV,NFV,RTV,SQV	P	Q	I	T	L	W	Q	R	P	I	V	A	I	K	I	G	G	Q
38820	9206	B	PhenoSense	1539	Clinical	DK-5204	NA	NA	NA	NA	NA	NA	NA	NA	NA	NA	NA	NA	1.5	=	1.6	=	L10F, E35D, L63P, A71V, T74P, I84V, L90M, I93L	I84V, L90M	L10F, T74P 906	9206	DK-5204	U.S.	< 1998	B	SQV	P	Q	I	T	L	W	Q	R	P	F	V	T	I	K	I	G	G	Q
38822	9207	B	PhenoSense	906	Clinical	DK-5394	1.4	=	NA	NA	2.8	=	1.7	=	4.4	=	0.9	=	NA	NA	NA	NA	L10R, M46L, L63P, A71T, I72T, V77VI, I93IL	M46L	906	9207	DK-5394	U.S.	< 1998	B	IDV,NFV	P	Q	I	T	L	W	Q	R	P	R	V	T	I	K	I	G	G	Q
38826	9209	B	PhenoSense	906	Clinical	DK-5605	1.4	=	NA	NA	4.6	=	1.1	=	10	=	0.9	=	NA	NA	NA	NA	L10R, M46MI, L63P, I64V, V77I, L90M, I93L	M46MI, L90M	906	9209	DK-5605	U.S.	< 1998	B	IDV,NFV	P	Q	I	T	L	W	Q	R	P	R	V	T	I	K	I	G	G	Q
38828	9210	B	PhenoSense	906	Clinical	DK-5615	5.8	=	NA	NA	7.4	=	7	=	6.1	=	1.3	=	NA	NA	NA	NA	L10I, I15V, L19I, L24I, M46L, K55KR, I62V, L63PA, T74A, V82A, L89LM	M46L, V82A	L24I 906	9210	DK-5615	U.S.	< 1998	B	IDV,SQV	P	Q	I	T	L	W	Q	R	P	I	V	T	I	K	V	G	G	Q
38836	9214	B	PhenoSense	906	Clinical	DK-5915	3.5	=	NA	NA	11	=	6.4	=	35	=	31	=	NA	NA	NA	NA	L10I, I13V, L19I, L24LS, I62V, L63P, A71T, I72IT, G73S, V77I, I84V, L90M	I84V, L90M	G73S 906	9214	DK-5915	U.S.	< 1998	B	NFV,RTV,SQV	P	Q	I	T	L	W	Q	R	P	I	V	T	V	K	I	G	G	Q
38844	9218	B	PhenoSense	906	Clinical	DK-6215	1.8	=	NA	NA	3.7	=	2.3	=	15	=	6.2	=	NA	NA	NA	NA	K14R, L19T, K20M, E35EG, M36I, M46MI, F53L, I62V, L63P, A71T, T74P, L90M, Q92K	M46MI, L90M	F53L, T74P 906	9218	DK-6215	U.S.	< 1998	B	RTV,SQV	P	Q	I	T	L	W	Q	R	P	L	V	T	I	R	I	G	G	Q
38846	9219	B	PhenoSense	906	Clinical	DK-6225	2.8	=	NA	NA	15	=	16	=	27	=	8.8	=	NA	NA	NA	NA	L10I, T12TP, K14KR, I15IV, K20I, L33LV, M46L, I54V, L63P, A71V, G73GS, V82A, L90M	M46L, I54V, V82A, L90M	G73GS 906	9219	DK-6225	U.S.	< 1998	B	IDV,RTV,SQV	P	Q	I	T	L	W	Q	R	P	I	V	P	I	R	V	G	G	Q
38852	9222	B	PhenoSense	906	Clinical	DK-6384	1.2	=	NA	NA	6.4	=	1.8	=	7.9	=	4.5	=	NA	NA	NA	NA	L10VI, I15IV, N37ND, M46MI, I62IV, L63P, C67CY, A71AV, I72IR, G73GS, V77VI, I84IV, L90M, I93L	M46MI, I84IV, L90M	G73GS 906	9222	DK-6384	U.S.	< 1998	B	IDV,NFV,RTV,SQV	P	Q	I	T	L	W	Q	R	P	I	V	T	I	K	V	G	G	Q
38854	9223	B	PhenoSense	906	Clinical	DK-6684	2	=	NA	NA	9.8	=	3.6	=	19	=	8.2	=	NA	NA	NA	NA	L10I, M46MI, F53FL, D60DE, L63P, A71AV, I72IL, G73S, V77I, L90M	M46MI, L90M	F53FL, G73S 906	9223	DK-6684	U.S.	< 1998	B	NFV,SQV	P	Q	I	T	L	W	Q	R	P	I	V	T	I	K	I	G	G	Q
38856	9224	B	PhenoSense	906	Clinical	DK-6694	3.6	=	NA	NA	8.1	=	6.1	=	27	=	23	=	NA	NA	NA	NA	L10I, T12P, I13V, K14R, L63P, A71V, I72IL, G73S, I84V, L90M	I84V, L90M	G73S 906	9224	DK-6694	U.S.	< 1998	B	RTV,SQV	P	Q	I	T	L	W	Q	R	P	I	V	P	V	R	I	G	G	Q
38860	9226	B	PhenoSense	906	Clinical	DK-6905	3.6	=	NA	NA	18	=	44	=	21	=	6.2	=	NA	NA	NA	NA	L10I, T12D, K14R, I15V, K20R, L24I, E35D, M36I, R41K, M46VL, F53FL, I54V, L63P, H69K, K70R, A71V, V82A, N88NS	M46VL, I54V, V82A, N88NS	L24I, F53FL 906	9226	DK-6905	U.S.	< 1998	B	IDV,NFV,RTV,SQV	P	Q	I	T	L	W	Q	R	P	I	V	D	I	R	V	G	G	Q
38862	9227	B	PhenoSense	906	Clinical	DK-6994	0.8	=	NA	NA	1.1	=	0.8	=	1.9	=	1.1	=	NA	NA	NA	NA	R41K, L63LP, V77VI, I93L		906	9227	DK-6994	U.S.	< 1998	B	IDV,NFV,RTV,SQV	P	Q	I	T	L	W	Q	R	P	L	V	T	I	K	I	G	G	Q
38864	9228	B	PhenoSense	906	Clinical	DK-7205	5.2	=	NA	NA	73	=	39	=	58	=	155	=	NA	NA	NA	NA	L10I, T12P, K14R, Q18R, K20I, L24I, N37D, M46I, I54V, L63P, I66IV, A71V, G73S, V77I, I84V, I93L	M46I, I54V, I84V	L24I, G73S 906	9228	DK-7205	U.S.	< 1998	B	IDV,NFV,RTV,SQV	P	Q	I	T	L	W	Q	R	P	I	V	P	I	R	I	G	G	R
38866	9229	B	PhenoSense	906	Clinical	DK-7294	0.7	=	NA	NA	1	=	0.8	=	1.5	=	0.9	=	NA	NA	NA	NA	E35D, M36MI, R57K, D60E, Q61E, L63P		906	9229	DK-7294	U.S.	< 1998	B	IDV,NFV	P	Q	I	T	L	W	Q	R	P	L	V	T	I	K	I	G	G	Q
38872	9232	B	PhenoSense	906	Clinical	DK-7505	6	=	NA	NA	22	=	33	=	43	=	7.1	=	NA	NA	NA	NA	L10I, K20R, M36I, M46L, I54V, Q58E, I62V, L63P, A71V, V82A, L90M	M46L, I54V, V82A, L90M	Q58E 906	9232	DK-7505	U.S.	< 1998	B	NFV,RTV,SQV	P	Q	I	T	L	W	Q	R	P	I	V	T	I	K	I	G	G	Q
38874	9233	B	PhenoSense	906	Clinical	DK-7515	1.2	=	NA	NA	1.5	=	1.3	=	3.1	=	1.2	=	NA	NA	NA	NA	E35D, M36I, N37D, L63LQ, I64V		906	9233	DK-7515	U.S.	< 1998	B	IDV,RTV	P	Q	I	T	L	W	Q	R	P	L	V	T	I	K	I	G	G	Q
38878	9235	B	PhenoSense	906	Clinical	DK-7815	49	=	NA	NA	44	=	57	=	158	=	458	=	NA	NA	NA	NA	L10VI, I13V, K14KR, K20KR, L33F, E35D, M36I, R41K, F53L, I54V, D60E, Q61G, I62V, L63P, A71V, G73GS, V82VA, I84IV, L90M	I54V, V82VA, I84IV, L90M	L33F, F53L, G73GS 906	9235	DK-7815	U.S.	< 1998	B	IDV,NFV,RTV,SQV	P	Q	I	T	L	W	Q	R	P	I	V	T	V	R	I	G	G	Q
38882	9237	B	PhenoSense	906	Clinical	DK-7974	11	=	NA	NA	58	=	34	=	131	=	545.5	=	NA	NA	NA	NA	L10I, L19T, K20R, E35D, M36V, N37S, I54V, L63P, C67CF, A71V, G73T, V77I, I84V, L90M, I93L	I54V, I84V, L90M	G73T 906	9237	DK-7974	U.S.	< 1998	B	IDV,NFV,RTV,SQV	P	Q	I	T	L	W	Q	R	P	I	V	T	I	K	I	G	G	Q
38884	9238	B	PhenoSense	906	Clinical	DK-7984	29	=	NA	NA	6.6	=	4.2	=	23	=	24	=	NA	NA	NA	NA	L10LI, I13V, L19I, L33F, I54L, L63LP, H69Y, A71V, G73S, V77I, I84V, L90M, I93L	I54L, I84V, L90M	L33F, G73S 906	9238	DK-7984	U.S.	< 1998	B	IDV,RTV,SQV	P	Q	I	T	L	W	Q	R	P	I	V	T	V	K	I	G	G	Q
38886	9239	B	PhenoSense	906	Clinical	DK-8125	10	=	NA	NA	40	=	53	=	92	=	382	=	NA	NA	NA	NA	L10I, I15IV, L19V, K20M, M36I, K43KT, M46I, F53L, I54V, D60E, L63P, C67E, H69Y, A71V, I72T, V82VA, I84IV, L90M, I93L	M46I, I54V, V82VA, I84IV, L90M	K43KT, F53L 906	9239	DK-8125	U.S.	< 1998	B	IDV,NFV,RTV,SQV	P	Q	I	T	L	W	Q	R	P	I	V	T	I	K	V	G	G	Q
38888	9240	B	PhenoSense	906	Clinical	DK-8284	4.7	=	NA	NA	34	=	7.1	=	101	=	19	=	NA	NA	NA	NA	L10I, I13V, L19I, E35D, M36I, R41K, M46I, I62V, I64V, H69K, T74P, I84IV, N88Y, L89M, L90LM	M46I, I84IV, L90LM	T74P 906	9240	DK-8284	U.S.	< 1998	B	IDV,NFV,SQV	P	Q	I	T	L	W	Q	R	P	I	V	T	V	K	I	G	G	Q
38900	9246	B	PhenoSense	906	Clinical	DK-8805	6.8	=	NA	NA	171.4	=	63	=	121	=	461.5	=	NA	NA	NA	NA	L10I, R41K, M46L, G48V, I54T, L63P, A71L, I72IT, V77I, V82A, I93L	M46L, G48V, I54T, V82A	906	9246	DK-8805	U.S.	< 1998	B	IDV,RTV,SQV	P	Q	I	T	L	W	Q	R	P	I	V	T	I	K	I	G	G	Q
38906	9249	B	PhenoSense	1539	Clinical	DK-9014	NA	NA	NA	NA	NA	NA	NA	NA	NA	NA	NA	NA	2.2	=	2.7	=	L10IV, V32VI, M46I, I47V, L63P, V77I, Q92QKR, I93L, C95F	V32VI, M46I, I47V	906	9249	DK-9014	U.S.	< 1998	B	IDV	P	Q	I	T	L	W	Q	R	P	I	V	T	I	K	I	G	G	Q
38908	9250	B	PhenoSense	906	Clinical	DK-9105	0.7	=	NA	NA	1	=	0.7	=	1.7	=	0.7	=	NA	NA	NA	NA	L10LR, L19I, N37T, D60E, I62V, L63S, V77I		906	9250	DK-9105	U.S.	< 1998	B	IDV,RTV	P	Q	I	T	L	W	Q	R	P	L	V	T	I	K	I	G	G	Q
38910	9251	B	PhenoSense	906	Clinical	DK-9115	1.9	=	NA	NA	10	=	14	=	11	=	4.6	=	NA	NA	NA	NA	L10I, K14R, R41K, F53L, I54V, L63PA, A71V, G73GS, V82A	I54V, V82A	F53L, G73GS 906	9251	DK-9115	U.S.	< 1998	B	IDV,NFV,RTV,SQV	P	Q	I	T	L	W	Q	R	P	I	V	T	I	R	I	G	G	Q
38918	9255	B	PhenoSense	1539	Clinical	DK-9415	1.3	=	NA	NA	1.8	=	2.8	=	2.3	=	1.8	=	3.3	=	2	=	L10LI, I15V, G16GE, K20R, E35D, M36I, R41K, I54IV, R57K, Q61N, L63LH, I64IM, K70KR, L89M, L90LM	I54IV, L90LM	906	9255	DK-9415	U.S.	< 1998	B	IDV,RTV,SQV	P	Q	I	T	L	W	Q	R	P	I	V	T	I	K	V	E	G	Q
38926	9259	B	PhenoSense	906	Clinical	DK-9584	5	=	NA	NA	8.1	=	11	=	8.6	=	18	=	NA	NA	NA	NA	L10I, L24I, I54V, R57K, L63P, A71VL, V77I, V82A, I84V, I93L	I54V, V82A, I84V	L24I 906	9259	DK-9584	U.S.	< 1998	B	RTV,SQV	P	Q	I	T	L	W	Q	R	P	I	V	T	I	K	I	G	G	Q
38928	9260	B	PhenoSense	906	Clinical	DK-9884	9.8	=	NA	NA	11	=	4.3	=	18	=	20	=	NA	NA	NA	NA	L10I, M36MI, D60E, I62V, L63P, G68E, A71V, I84V, L90M, I93L	I84V, L90M	906	9260	DK-9884	U.S.	< 1998	B	IDV,RTV,SQV	P	Q	I	T	L	W	Q	R	P	I	V	T	I	K	I	G	G	Q
38930	9261	B	PhenoSense	906	Clinical	DK-9894	2.2	=	NA	NA	3.1	=	1.8	=	10	=	3	=	NA	NA	NA	NA	L10LI, L23LI, E35D, M36I, N37S, R57K, I62V, L63P, A71T, V82VI, L90M, I93L	L90M	L23LI 906	9261	DK-9894	U.S.	< 1998	B	IDV,RTV,SQV	P	Q	I	T	L	W	Q	R	P	I	V	T	I	K	I	G	G	Q
39551	9434	B	PhenoSense	913	Clinical	KZ-CID2	0.1	=	NA	NA	2.5	=	NA	NA	14.6	=	2.4	=	NA	NA	NA	NA	L10I, I64V, V77I, N88S	N88S	913	9434	KZ-CID2	U.S.	1999	B	IDV,NFV	P	Q	I	T	L	W	Q	R	P	I	V	T	I	K	I	G	G	Q
39954	7113	B	PhenoSense	1790	Clinical	CA23546	0.6	=	NA	NA	0.7	=	0.6	=	1.1	=	0.6	=	NA	NA	NA	NA	I13V, L19I, N37S, I64V, V77I		1153	7113	CA23546	U.S.	2001	B	IDV	P	Q	I	T	L	W	Q	R	P	L	V	T	V	K	I	G	G	Q
40018	624	B	PhenoSense	756	Clinical	CA9984	2.8	=	NA	NA	12	=	NA	NA	100	>	145.6	=	NA	NA	NA	NA	I13V, K20R, D30N, L33LI, E35D, M36I, I54V, L63P, A71AT, N88D, L90M	D30N, I54V, L90M	L33LI, N88D 944	624	CA9984	U.S.	1998	B	NFV,RTV,SQV	P	Q	I	T	L	W	Q	R	P	L	V	T	V	K	I	G	G	Q
40060	5002	B	PhenoSense	1790	Clinical	CA12534	6.8	=	4.5	=	10	=	8.7	=	11	=	0.8	=	NA	NA	NA	NA	L10F, I13V, V32I, P39S, M46I, L63P, A71V, V82A	V32I, M46I, V82A	L10F 870	5002	CA12534	U.S.	1999	B	IDV,NFV	P	Q	I	T	L	W	Q	R	P	F	V	T	V	K	I	G	G	Q
40181	3894	B	PhenoSense	1790	Clinical	CA9619	NA	NA	NA	NA	1.4	=	1.3	=	2.3	=	1.2	=	NA	NA	NA	NA	L10LF, E35D, M36I, R41RK, I54IV, I62V, L63P, I66IV, A71AV, V82VI, I84IV, L90LM, Q92QK, C95CF	I54IV, I84IV, L90LM	L10LF 870	3894	CA9619	U.S.	1999	B	PI	P	Q	I	T	L	W	Q	R	P	F	V	T	I	K	I	G	G	Q
40496	5371	B	PhenoSense	1790	Clinical	CA14831	NA	NA	NA	NA	0.7	=	0.4	=	1.3	=	0.5	=	NA	NA	NA	NA	K20R, L63P, V82X, I93L		960	5371	CA14831	U.S.	2000	B	IDV,NFV	P	Q	I	T	L	W	Q	R	P	L	V	T	I	K	I	G	G	Q
40595	4409	B	PhenoSense	1790	Clinical	CA10823	NA	NA	NA	NA	0.9	=	0.7	=	1.3	=	0.7	=	NA	NA	NA	NA	P9PS, L10LI, I13V, K14KR, I15V, I62V, I64V, I72V, V77I		870	4409	CA10823	U.S.	1999	B	APV,IDV,RTV,SQV	P	Q	I	T	L	W	Q	R	P	I	V	T	V	R	V	G	G	Q
40765	4164	B	PhenoSense	1790	Clinical	CA14934	NA	NA	NA	NA	1.5	=	0.9	=	47	=	2.3	=	NA	NA	NA	NA	I15V, D30N, E35D, M36I, N37D, L63P, N88D, I93L	D30N	N88D 1153	4164	CA14934	U.S.	2000	B	IDV,NFV	P	Q	I	T	L	W	Q	R	P	L	V	T	I	K	V	G	G	Q
40789	8022	B	PhenoSense	1790	Clinical	CA20534	1.3	NA	NA	NA	5	NA	NA	NA	34	NA	60	NA	NA	NA	NA	NA	L10I, I13V, L23I, M36MI, N37ND, I54V, L63P, A71V, I72V, T74S, N88D, L90M	I54V, L90M	L23I, N88D 960	8022	CA20534	U.S.	2000	B	SQV	P	Q	I	T	L	W	Q	R	P	I	V	T	V	K	I	G	G	Q
41012	3948	B	PhenoSense	1790	Clinical	CA9517	NA	NA	NA	NA	0.8	=	1	=	0.9	=	0.8	=	NA	NA	NA	NA	K14R, I15V, L63A		870	3948	CA9517	U.S.	1998	B	None	P	Q	I	T	L	W	Q	R	P	L	V	T	I	R	V	G	G	Q
41179	1446	B	PhenoSense	1790	Clinical	CA3862	NA	NA	NA	NA	155.8	=	73.7	=	67.7	=	208.7	=	NA	NA	NA	NA	L10I, I13IV, L24I, E35D, M36I, N37D, M46I, I54V, R57K, L63P, A71V, V82T, I84V, L89V, I93L	M46I, I54V, V82T, I84V	L24I, L89V 870	1446	CA3862	U.S.	1998	B	IDV,NFV,SQV	P	Q	I	T	L	W	Q	R	P	I	V	T	V	K	I	G	G	Q
41281	4743	B	PhenoSense	1790	Clinical	CA24346	15	=	27	=	32	=	13	=	29	=	4.5	=	NA	NA	NA	NA	L10I, L19I, V32I, N37NS, K43T, M46I, K55R, L63P, H69Q, A71V, V82A, L90M	V32I, M46I, V82A, L90M	K43T 1153	4743	CA24346	U.S.	2001	B	IDV,NFV,RTV	P	Q	I	T	L	W	Q	R	P	I	V	T	I	K	I	G	G	Q
41547	5147	B	PhenoSense	1790	Clinical	CA17593	0.5	=	NA	NA	0.3	=	NA	NA	0.6	=	0.2	=	NA	NA	NA	NA	I64V, I72M		960	5147	CA17593	U.S.	2000	B	IDV,NFV,SQV	P	Q	I	T	L	W	Q	R	P	L	V	T	I	K	I	G	G	Q
41692	794	B	PhenoSense	756	Clinical	CA10675	14.9	NA	NA	NA	22.3	NA	NA	NA	42.2	NA	41	NA	NA	NA	NA	NA	L10I, K20KI, M46L, I54V, D60E, I62V, L63P, A71V, V82A, I84V, L90M	M46L, I54V, V82A, I84V, L90M	756	794	CA10675	U.S.	1998	B	IDV,RTV,SQV	P	Q	I	T	L	W	Q	R	P	I	V	T	I	K	I	G	G	Q
41798	5052	B	PhenoSense	1027	Clinical	CA24634	1	=	2.3	=	5.3	=	6.3	=	7.2	=	1.6	=	NA	NA	NA	NA	K20R, M36I, R41K, I54V, D60E, I62V, L63P, A71V, V82A, I93L	I54V, V82A	1027	5052	CA24634	U.S.	2001	B	IDV,LPV,NFV,RTV	P	Q	I	T	L	W	Q	R	P	L	V	T	I	K	I	G	G	Q
41885	4791	B	PhenoSense	1790	Clinical	CA11836	NA	NA	NA	NA	0.9	=	0.3	=	2	=	0.8	=	NA	NA	NA	NA	I13V, I15V, E34D, M36I, L63P, K70T, L90M	L90M	870	4791	CA11836	U.S.	1999	B	NFV	P	Q	I	T	L	W	Q	R	P	L	V	T	V	K	V	G	G	Q
45057	11631	B	PhenoSense	952	Clinical	012-01511	0.9	NA	4.1	NA	2.4	NA	NA	NA	83	NA	2.4	NA	NA	NA	NA	NA	L10F, I13V, D30N, L33I, E35D, M36I, N37D, L63P, I64V, H69Y, A71V, V77I, N88D	D30N	L10F, L33I, N88D 952	11631	012-01511	U.S.	< 1999	B	NFV	P	Q	I	T	L	W	Q	R	P	F	V	T	V	K	I	G	G	Q
45058	11631	B	PhenoSense	952	Clinical	012-01521	3.9	NA	49	NA	8.2	NA	NA	NA	232	NA	33	NA	NA	NA	NA	NA	L10F, K20R, D30N, E35D, M36V, N37D, L63P, H69Y, K70E, A71V, V77I, I84V, N88D	D30N, I84V	L10F, N88D 952	11631	012-01521	U.S.	< 2000	B	ATV,NFV,SQV	P	Q	I	T	L	W	Q	R	P	F	V	T	I	K	I	G	G	Q
45059	11632	B	PhenoSense	952	Clinical	010-02011	0.7	NA	1.1	NA	1	NA	NA	NA	1.2	NA	0.7	NA	NA	NA	NA	NA	R57K, I62V, L63P, I64L, H69Q, V77I, I93L		952	11632	010-02011	U.S.	< 1999	B	None	P	Q	I	T	L	W	Q	R	P	L	V	T	I	K	I	G	G	Q
45060	11632	B	PhenoSense	952	Clinical	010-02021	0.6	NA	4.9	NA	0.3	NA	NA	NA	0.7	NA	0.3	NA	NA	NA	NA	NA	M46MI, I50L, L63P, H69Q, A71AV, V77I, I93L	M46MI, I50L	952	11632	010-02021	U.S.	< 2000	B	ATV	P	Q	I	T	L	W	Q	R	P	L	V	T	I	K	I	G	G	Q
45061	11633	B	PhenoSense	952	Clinical	023-12011	0.8	NA	0.9	NA	0.9	NA	NA	NA	1.1	NA	0.9	NA	NA	NA	NA	NA	Q2V, M36I, L63P		952	11633	023-12011	U.S.	< 1999	B	None	P	V	I	T	L	W	Q	R	P	L	V	T	I	K	I	G	G	Q
45062	11633	B	PhenoSense	952	Clinical	023-12021	0.5	NA	1.9	NA	1.1	NA	NA	NA	25	NA	0.5	NA	NA	NA	NA	NA	I13V, D30N, E35D, M36I, I62V, L63P, I64V, A71T, V75I	D30N	952	11633	023-12021	U.S.	< 2001	B	NFV	P	Q	I	T	L	W	Q	R	P	L	V	T	V	K	I	G	G	Q
45063	11634	B	PhenoSense	952	Clinical	061-18811	0.5	NA	0.5	NA	0.4	NA	NA	NA	0.5	NA	0.3	NA	NA	NA	NA	NA	G16E, E35D, I62V, L63S, K70R		952	11634	061-18811	U.S.	< 1999	B	None	P	Q	I	T	L	W	Q	R	P	L	V	T	I	K	I	E	G	Q
45064	11634	B	PhenoSense	952	Clinical	061-18821	0.8	NA	2.9	NA	1.3	NA	NA	NA	5.8	NA	0.8	NA	NA	NA	NA	NA	I15V, G16E, L19I, K20T, E35X, M36I, R57K, I62V, L63S, K70R, T74S, I93L		952	11634	061-18821	U.S.	< 2001	B	NFV	P	Q	I	T	L	W	Q	R	P	L	V	T	I	K	V	E	G	Q
45065	11635	B	PhenoSense	952	Clinical	012-04711	0.2	NA	6	NA	4.2	NA	NA	NA	7.7	NA	1.3	NA	NA	NA	NA	NA	L10F, I13V, N37D, L63P, V77I, N88S, I93L	N88S	L10F 952	11635	012-04711	U.S.	< 1999	B	NFV	P	Q	I	T	L	W	Q	R	P	F	V	T	V	K	I	G	G	Q
45066	11635	B	PhenoSense	952	Clinical	012-04721	1.6	NA	141	NA	27	NA	NA	NA	86	NA	111	NA	NA	NA	NA	NA	L10F, I13V, N37D, M46I, I54L, I62V, L63P, A71X, V77G, I84V, N88S, I93L	M46I, I54L, I84V, N88S	L10F 952	11635	012-04721	U.S.	< 2001	B	ATV,NFV,SQV	P	Q	I	T	L	W	Q	R	P	F	V	T	V	K	I	G	G	Q
45067	11636	B	PhenoSense	952	Clinical	040-45011	0.8	NA	0.8	NA	1	NA	NA	NA	1.2	NA	0.7	NA	NA	NA	NA	NA	L19I, R41K, L63X, I64V, H69Y		952	11636	040-45011	Argentina	< 1999	B	None	P	Q	I	T	L	W	Q	R	P	L	V	T	I	K	I	G	G	Q
45069	11636	B	PhenoSense	952	Clinical	040-45021	0.4	NA	7.9	NA	0.4	NA	NA	NA	0.8	NA	0.5	NA	NA	NA	NA	NA	L19I, R41K, I50L, A71V, T74S	I50L	952	11636	040-45021	Argentina	< 2000	B	ATV	P	Q	I	T	L	W	Q	R	P	L	V	T	I	K	I	G	G	Q
45071	11637	B	PhenoSense	952	Clinical	014-02311	1.6	NA	2.7	NA	1.8	NA	NA	NA	7.4	NA	1	NA	NA	NA	NA	NA	L10I, I13V, D30N, E35D, N37Y, R41K, M46I, L63Q, I64V, I72V, V77I, I85V, N88S	D30N, M46I, N88S	952	11637	014-02311	U.S.	< 1999	B	NFV	P	Q	I	T	L	W	Q	R	P	I	V	T	V	K	I	G	G	Q
45072	11637	B	PhenoSense	952	Clinical	014-02321	0.3	NA	31	NA	12	NA	NA	NA	66	NA	12	NA	NA	NA	NA	NA	L10I, I13V, L23I, E35D, N37Y, R41K, M46I, L63X, A71T, V77I, I84V, N88S, L89M	M46I, I84V, N88S	L23I 952	11637	014-02321	U.S.	< 2001	B	ATV,NFV,SQV	P	Q	I	T	L	W	Q	R	P	I	V	T	V	K	I	G	G	Q
45073	11638	B	PhenoSense	952	Clinical	020-51721	4.3	NA	3.8	NA	2.6	NA	NA	NA	15	NA	3.5	NA	NA	NA	NA	NA	I13V, K14R, K20I, E35D, M36I, R41K, M46I, H69K, V82I, L89M, L90M	M46I, L90M	952	11638	020-51721	U.S.	< 2000	B	NFV	P	Q	I	T	L	W	Q	R	P	L	V	T	V	R	I	G	G	Q
45074	11639	B	PhenoSense	952	Clinical	045-29611	0.5	NA	0.6	NA	0.8	NA	NA	NA	1.1	NA	0.5	NA	NA	NA	NA	NA	L63P, V77I, I93L		952	11639	045-29611	South Africa	< 1999	B	None	P	Q	I	T	L	W	Q	R	P	L	V	T	I	K	I	G	G	Q
45076	11639	B	PhenoSense	952	Clinical	045-29621	0.3	NA	9.9	NA	0.5	NA	NA	NA	1	NA	0.3	NA	NA	NA	NA	NA	K45R, I50L, L63P, A71V, G73S, V77I, I93L	I50L	G73S 952	11639	045-29621	South Africa	< 2001	B	ATV	P	Q	I	T	L	W	Q	R	P	L	V	T	I	K	I	G	G	Q
45078	11640	B	PhenoSense	952	Clinical	008-08911	0.6	NA	1.5	NA	1.2	NA	NA	NA	31	NA	1.1	NA	NA	NA	NA	NA	R8Q, L10F, T12A, I13V, D30N, E35D, M36I, M46V, I62V, L63P, I64L, A71T, V77I, N88D	D30N	L10F, M46V, N88D 952	11640	008-08911	U.S.	< 1999	B	NFV	P	Q	I	T	L	W	Q	Q	P	F	V	A	V	K	I	G	G	Q
45079	11640	B	PhenoSense	952	Clinical	008-08921	1.1	NA	12	NA	2.8	NA	NA	NA	72	NA	6.9	NA	NA	NA	NA	NA	L10F, T12A, I13V, D30N, L33I, E35D, M36I, F53L, I54L, D60E, I62V, L63P, I66V, A71T, I84V, I85V, N88D, I93L	D30N, I54L, I84V	L10F, L33I, F53L, N88D 952	11640	008-08921	U.S.	< 2000	B	ATV,NFV,SQV	P	Q	I	T	L	W	Q	R	P	F	V	A	V	K	I	G	G	Q
45080	11641	B	PhenoSense	952	Clinical	020-34711	0.9	NA	0.8	NA	0.8	NA	NA	NA	1.3	NA	0.8	NA	NA	NA	NA	NA	I13V, E35D, I62V, L63P		952	11641	020-34711	Portugal	< 1999	B	None	P	Q	I	T	L	W	Q	R	P	L	V	T	V	K	I	G	G	Q
45082	11641	B	PhenoSense	952	Clinical	020-34721	0.4	NA	11	NA	0.4	NA	NA	NA	0.9	NA	0.5	NA	NA	NA	NA	NA	I13V, E35D, M36I, K45KR, M46ML, I50L, L63P, A71V, G73GS, V82VA	M46ML, I50L, V82VA	G73GS 952	11641	020-34721	Portugal	< 2001	B	ATV	P	Q	I	T	L	W	Q	R	P	L	V	T	V	K	I	G	G	Q
45084	11642	B	PhenoSense	952	Clinical	020-39811	0.4	NA	0.7	NA	0.8	NA	NA	NA	1.5	NA	0.7	NA	NA	NA	NA	NA	E35D, M36I, N37S, R41K, R57K, I62V, L63P, V77I, I93L		952	11642	020-39811	Portugal	< 1999	B	None	P	Q	I	T	L	W	Q	R	P	L	V	T	I	K	I	G	G	Q
45086	11642	B	PhenoSense	952	Clinical	020-39821	0.8	NA	8.8	NA	0.4	NA	NA	NA	0.9	NA	0.3	NA	NA	NA	NA	NA	E35D, M36I, N37S, R41K, I50L, R57K, I62V, L63P, I93L	I50L	952	11642	020-39821	Portugal	< 2001	B	ATV	P	Q	I	T	L	W	Q	R	P	L	V	T	I	K	I	G	G	Q
45088	11643	B	PhenoSense	952	Clinical	24D11	1.4	NA	7.6	NA	2.3	NA	NA	NA	142	NA	NA	NA	NA	NA	NA	NA	L10F, I13V, L23I, D30N, N37S, R41K, I62V, L63P, K70R, A71T, N88D, I93L	D30N	L10F, L23I, N88D 952	11643	24D11	U.S.	< 1999	B	NFV	P	Q	I	T	L	W	Q	R	P	F	V	T	V	K	I	G	G	Q
45089	11643	B	PhenoSense	952	Clinical	24D21	0.1	NA	22	NA	0.1	NA	NA	NA	6	NA	NA	NA	NA	NA	NA	NA	L10F, I13V, D30N, N37S, R41K, I50L, I62V, L63P, K70R, A71T, N88D, I93L	D30N, I50L	L10F, N88D 952	11643	24D21	U.S.	< 2000	B	ATV,NFV,SQV	P	Q	I	T	L	W	Q	R	P	F	V	T	V	K	I	G	G	Q
45090	11644	B	PhenoSense	952	Clinical	007-06411	0.5	NA	0.7	NA	0.4	NA	NA	NA	12	NA	0.6	NA	NA	NA	NA	NA	K14R, I15V, D30N, L33F, R41K, D60E, Q61N, L63T, N88D	D30N	L33F, N88D 952	11644	007-06411	U.S.	< 1999	B	NFV	P	Q	I	T	L	W	Q	R	P	L	V	T	I	R	V	G	G	Q
45091	11644	B	PhenoSense	952	Clinical	007-06421	4.3	NA	22	NA	24	NA	NA	NA	56	NA	24	NA	NA	NA	NA	NA	L10X, I13V, K14R, I15V, G16A, L23I, L24F, E35D, N37X, M46I, F53L, I62V, L63P, I64V, I72X, G73T, V77I, I84V, L90M, I93L, C95F	M46I, I84V, L90M	L23I, F53L, G73T 952	11644	007-06421	U.S.	< 2001	B	ATV,NFV,SQV	P	Q	I	T	L	W	Q	R	P	X	V	T	V	R	V	A	G	Q
45092	11645	B	PhenoSense	952	Clinical	031-37211	0.6	NA	0.7	NA	0.7	NA	NA	NA	0.8	NA	0.7	NA	NA	NA	NA	NA	L10I, L63A, I93L		952	11645	031-37211	Italy	< 1999	B	None	P	Q	I	T	L	W	Q	R	P	I	V	T	I	K	I	G	G	Q
45094	11645	B	PhenoSense	952	Clinical	031-37221	0.2	NA	13	NA	0.5	NA	NA	NA	1.6	NA	NA	NA	NA	NA	NA	NA	L10I, K45KR, I50L, L63P, G73GS, I93L	I50L	G73GS 952	11645	031-37221	Italy	< 2000	B	ATV	P	Q	I	T	L	W	Q	R	P	I	V	T	I	K	I	G	G	Q
45095	11646	B	PhenoSense	952	Clinical	039-23011	0.6	NA	0.7	NA	0.7	NA	NA	NA	0.8	NA	0.6	NA	NA	NA	NA	NA	T12S, L19Q, K20R, M36I, L63P, I72M, V77I		952	11646	039-23011	U.S.	< 1999	B	None	P	Q	I	T	L	W	Q	R	P	L	V	S	I	K	I	G	G	Q
45096	11646	B	PhenoSense	952	Clinical	039-23021	1	NA	2.3	NA	1.9	NA	NA	NA	46	NA	2	NA	NA	NA	NA	NA	L10F, T12S, L19Q, K20R, D30N, L63P, V77I, N88D, L89I	D30N	L10F, N88D 952	11646	039-23021	U.S.	< 2001	B	NFV	P	Q	I	T	L	W	Q	R	P	F	V	S	I	K	I	G	G	Q
45097	11647	B	PhenoSense	952	Clinical	089-77211	0.5	NA	0.6	NA	0.6	NA	NA	NA	1	NA	0.4	NA	NA	NA	NA	NA	K45L, L63P, I64L, I72V, V77I, I93L		952	11647	089-77211	U.S.	< 1999	B	None	P	Q	I	T	L	W	Q	R	P	L	V	T	I	K	I	G	G	Q
45098	11647	B	PhenoSense	952	Clinical	089-77221	0.5	NA	5.2	NA	0.3	NA	NA	NA	0.3	NA	0.1	NA	NA	NA	NA	NA	K45R, I50L, L63P, I64L, V77I, I93L	I50L	952	11647	089-77221	U.S.	< 2000	B	ATV	P	Q	I	T	L	W	Q	R	P	L	V	T	I	K	I	G	G	Q
45099	11648	B	PhenoSense	952	Clinical	017-07811	1.3	NA	4	NA	3.4	NA	NA	NA	91	NA	5.6	NA	NA	NA	NA	NA	D30N, E35D, M36I, N37D, L63P, H69Q, A71V, N88D, L90M, I93L	D30N, L90M	N88D 952	11648	017-07811	U.S.	< 1999	B	NFV	P	Q	I	T	L	W	Q	R	P	L	V	T	I	K	I	G	G	Q
45100	11648	B	PhenoSense	952	Clinical	017-07821	2.7	NA	14	NA	5.2	NA	NA	NA	140	NA	21	NA	NA	NA	NA	NA	L10R, D30N, E35D, M36I, N37D, K45R, I54L, L63P, H69Q, A71V, N88D, L90M, I93L	D30N, I54L, L90M	N88D 952	11648	017-07821	U.S.	< 2000	B	ATV,NFV,SQV	P	Q	I	T	L	W	Q	R	P	R	V	T	I	K	I	G	G	Q
45101	11649	B	PhenoSense	952	Clinical	019-06511	3.2	NA	2.1	NA	4.6	NA	NA	NA	23	NA	2.1	NA	NA	NA	NA	NA	I13V, M46I, D60E, L63P, I64V, V77I, L90M, I93L	M46I, L90M	952	11649	019-06511	U.S.	< 1999	B	NFV	P	Q	I	T	L	W	Q	R	P	L	V	T	V	K	I	G	G	Q
45102	11649	B	PhenoSense	952	Clinical	019-06521	2.1	NA	6.9	NA	7.8	NA	NA	NA	35	NA	5.8	NA	NA	NA	NA	NA	I13V, L19I, K20X, M46I, K55R, D60E, A71V	M46I	952	11649	019-06521	U.S.	< 2001	B	ATV,NFV,SQV	P	Q	I	T	L	W	Q	R	P	L	V	T	V	K	I	G	G	Q
45103	11650	B	PhenoSense	952	Clinical	003-30611	0.4	NA	0.7	NA	0.5	NA	NA	NA	0.6	NA	0.5	NA	NA	NA	NA	NA	T12S, K14X, L19V, L33V, N37S, I64V		952	11650	003-30611	U.S.	< 1999	B	None	P	Q	I	T	L	W	Q	R	P	L	V	S	I	X	I	G	G	Q
45104	11650	B	PhenoSense	952	Clinical	003-30621	0.3	NA	0.8	NA	0.4	NA	NA	NA	13	NA	0.3	NA	NA	NA	NA	NA	T12S, I13V, K14T, L19V, D30N, L33V, M36I, N37S, K45Q, I64V	D30N	952	11650	003-30621	U.S.	< 2001	B	NFV	P	Q	I	T	L	W	Q	R	P	L	V	S	V	T	I	G	G	Q
45105	11651	B	PhenoSense	952	Clinical	017-00511	0.8	NA	1.5	NA	1.4	NA	NA	NA	45	NA	1.1	NA	NA	NA	NA	NA	L10F, I13V, I15R, D30N, L33I, E35D, M36I, R41K, L63P, I64V, N88D	D30N	L10F, L33I, N88D 952	11651	017-00511	U.S.	< 1999	B	NFV	P	Q	I	T	L	W	Q	R	P	F	V	T	V	K	R	G	G	Q
45106	11651	B	PhenoSense	952	Clinical	017-00521	1.2	NA	7.4	NA	2.6	NA	NA	NA	82	NA	2.7	NA	NA	NA	NA	NA	L10F, I13V, K14R, D30N, L33I, E35D, M36I, R41K, I64V, N88D	D30N	L10F, L33I, N88D 952	11651	017-00521	U.S.	< 2000	B	ATV,NFV,SQV	P	Q	I	T	L	W	Q	R	P	F	V	T	V	R	I	G	G	Q
45107	11652	B	PhenoSense	952	Clinical	027-44421	0.5	NA	1.8	NA	0.9	NA	NA	NA	14	NA	0.5	NA	NA	NA	NA	NA	V11I, I15V, G16A, D30N, K43R, L63P, H69K, I93L	D30N	V11I 952	11652	027-44421	U.S.	< 1999	B	NFV	P	Q	I	T	L	W	Q	R	P	L	I	T	I	K	V	A	G	Q
45108	11653	B	PhenoSense	952	Clinical	020-43221	6.2	NA	3.4	NA	1.3	NA	NA	NA	59	NA	18	NA	NA	NA	NA	NA	I13V, K14R, K20I, E35D, R41K, H69K, V82I, I84C, L89M	I84C	952	11653	020-43221	U.S.	< 2000	B	NFV	P	Q	I	T	L	W	Q	R	P	L	V	T	V	R	I	G	G	Q
45109	11654	B	PhenoSense	952	Clinical	012-41911	0.9	NA	1.4	NA	0.9	NA	NA	NA	4.6	NA	0.8	NA	NA	NA	NA	NA	I13V, I15V, D30N, E35D, M36I, N37S, K45Q, R57K, L63P, E65D, I72T	D30N	952	11654	012-41911	U.S.	< 2000	B	NFV	P	Q	I	T	L	W	Q	R	P	L	V	T	V	K	V	G	G	Q
45110	11654	B	PhenoSense	952	Clinical	012-41921	0.6	NA	2.4	NA	1	NA	NA	NA	34	NA	1	NA	NA	NA	NA	NA	I13V, I15V, D30N, E35D, M36I, N37S, K45Q, R57K, L63P	D30N	952	11654	012-41921	U.S.	< 2000	B	NFV	P	Q	I	T	L	W	Q	R	P	L	V	T	V	K	V	G	G	Q
45111	11655	C	PhenoSense	952	Clinical	060-07621	0.6	NA	9.5	NA	0.4	NA	NA	NA	0.4	NA	0.3	NA	NA	NA	NA	NA	T12S, I15V, L19I, K20R, E35D, M36I, R41K, I50L, H69K, L89M, I93L	I50L	952	11655	060-07621	South Africa	< 2000	C	ATV	P	Q	I	T	L	W	Q	R	P	L	V	S	I	K	V	G	G	Q
45112	11656	B	PhenoSense	952	Clinical	050-10011	1.5	NA	1.5	NA	1.6	NA	NA	NA	2.1	NA	1.3	NA	NA	NA	NA	NA	L63P, K70R, G73GS, N88NS	N88NS	G73GS 952	11656	050-10011	U.S.	< 1999	B	None	P	Q	I	T	L	W	Q	R	P	L	V	T	I	K	I	G	G	Q
45121	11630	B	PhenoSense	952	Lab	9	1	NA	1	NA	1	NA	NA	NA	1	NA	NA	NA	NA	NA	NA	NA	L10I, I13V, R41K		134	9	ANT70C	Cameroon	< 1987	O	None	P	Q	I	T	L	W	Q	R	P	I	V	T	V	K	I	G	G	Q
46172	12134	G	PhenoSense	1155	Clinical	AH_19156	0.4	=	NA	NA	0.7	=	0.5	=	0.8	=	0.6	=	NA	NA	NA	NA	L10V, I13V, K14R, L19P, K20I, E35D, M36I, R41K, H69K, K70R, L89M		964	12134	AH_19156	Spain	< 2002	G	None	P	Q	I	T	L	W	Q	R	P	V	V	T	V	R	I	G	G	Q
46177	12139	G	PhenoSense	1155	Clinical	AH_R3620	0.2	=	NA	NA	0.4	=	0.4	=	0.5	=	0.6	=	NA	NA	NA	NA	I13V, K14R, K20I, M36I, R41K, L63S, H69K, P79S, T80P, L89M		964	12139	AH_R3620	Spain	< 2002	G	None	P	Q	I	T	L	W	Q	R	P	L	V	T	V	R	I	G	G	Q
46180	12142	G	PhenoSense	1155	Clinical	AH_14460	0.6	=	NA	NA	0.4	=	0.6	=	0.7	=	0.8	=	NA	NA	NA	NA	I13V, I15V, K20I, M36I, N37S, R41K, R57K, C67S, H69K, V82I, L89M		964	12142	AH_14460	Spain	< 1999	G	None	P	Q	I	T	L	W	Q	R	P	L	V	T	V	K	V	G	G	Q
46182	12144	G	PhenoSense	1155	Clinical	AH_13374	0.6	=	NA	NA	0.5	=	0.7	=	1.1	=	0.8	=	NA	NA	NA	NA	I13V, K14R, K20I, E35D, M36I, R41K, H69K, V82I, L89M		964	12144	AH_13374	Spain	< 2002	G	None	P	Q	I	T	L	W	Q	R	P	L	V	T	V	R	I	G	G	Q
46184	12146	CRF02_AG	PhenoSense	1155	Clinical	AH_G8740	0.3	=	NA	NA	0.5	=	0.5	=	0.5	=	0.6	=	NA	NA	NA	NA	I13V, K20I, M36I, N37S, R41K, H69K, L89M		964	12146	AH_G8740	Spain	< 2002	CRF02_AG	None	P	Q	I	T	L	W	Q	R	P	L	V	T	V	K	I	G	G	Q
46188	12150	G	PhenoSense	1155	Clinical	AH_G5905	0.5	=	NA	NA	0.5	=	0.5	=	0.6	=	0.7	=	NA	NA	NA	NA	I13V, I15N, K20I, M36I, R41K, H69K, L89M		964	12150	AH_G5905	Spain	< 2002	G	None	P	Q	I	T	L	W	Q	R	P	L	V	T	V	K	N	G	G	Q
46190	12152	G	PhenoSense	1155	Clinical	AH_G4383	0.8	=	NA	NA	1	=	1.3	=	2.1	=	1.5	=	NA	NA	NA	NA	I13V, K20I, E35D, M36I, R41K, H69K, T74S, L89M		964	12152	AH_G4383	Spain	1996	G	None	P	Q	I	T	L	W	Q	R	P	L	V	T	V	K	I	G	G	Q
46193	12155	G	PhenoSense	1155	Clinical	AH_11269	0.4	=	NA	NA	0.4	=	0.5	=	0.5	=	0.6	=	NA	NA	NA	NA	I13V, K14R, K20I, M36I, R41K, I64L, H69K, L89M, I93M, N98I		964	12155	AH_11269	Spain	< 1999	G	None	P	Q	I	T	L	W	Q	R	P	L	V	T	V	R	I	G	G	Q
46206	12168	CRF02_AG	PhenoSense	1155	Clinical	AH_19770	0.7	=	NA	NA	0.6	=	0.8	=	0.6	=	0.7	=	NA	NA	NA	NA	I13V, K14R, I15V, K20I, E35D, M36I, R41K, L63P, H69K, I72M, L89M		964	12168	AH_19770	Spain	< 2002	CRF02_AG	None	P	Q	I	T	L	W	Q	R	P	L	V	T	V	R	V	G	G	Q
46208	12170	CRF02_AG	PhenoSense	1155	Clinical	AH_20263	0.2	=	NA	NA	0.4	=	0.4	=	0.3	=	0.5	=	NA	NA	NA	NA	T12S, I13V, K14R, I15V, G16E, K20I, E21K, M36I, P39L, R41K, H69K, L89M		964	12170	AH_20263	Spain	< 2002	CRF02_AG	None	.	.	I	T	L	W	Q	R	P	L	V	S	V	R	V	E	G	Q
46209	12171	CRF06_cpx	PhenoSense	1155	Clinical	AH_19804	0.6	=	NA	NA	0.8	=	1	=	1.2	=	1	=	NA	NA	NA	NA	I13V, K14R, K20I, E35D, M36I, R41K, K43R, I64M, H69K, L89M		964	12171	AH_19804	Spain	< 2002	CRF06_cpx	None	P	Q	I	T	L	W	Q	R	P	L	V	T	V	R	I	G	G	Q
46213	12175	G	PhenoSense	1155	Clinical	AH_G2721	1.4	=	NA	NA	1.8	=	1	=	1.8	=	1	=	NA	NA	NA	NA	L10I, I13V, K20I, E35D, M36I, R41K, H69K, V82I, L89M		964	12175	AH_G2721	Spain	< 2002	G	None	P	Q	I	T	L	W	Q	R	P	I	V	T	V	K	I	G	G	Q
46215	12177	G	PhenoSense	1155	Clinical	AH_M2444	1.8	=	NA	NA	0.7	=	0.7	=	0.6	=	0.8	=	NA	NA	NA	NA	L10S, T12M, I13V, K14R, G17E, K20I, E34K, M36I, Q61N, I62M, L63S, C67E, H69K, V77I, L89M		964	12177	AH_M2444	Spain	< 1999	G	None	P	Q	I	T	L	W	Q	R	P	S	V	M	V	R	I	G	E	Q
46216	12178	CRF02_AG	PhenoSense	1155	Clinical	AH_M1911	0.6	=	NA	NA	0.6	=	0.7	=	0.6	=	0.6	=	NA	NA	NA	NA	L10I, I13A, K14R, K20I, A22T, E35G, M36I, R41K, C67H, H69K, V77I, L89M, I93L		964	12178	AH_M1911	Spain	< 1999	CRF02_AG	None	P	Q	I	T	L	W	Q	R	P	I	V	T	A	R	I	G	G	Q
46217	12179	D	PhenoSense	1155	Clinical	AH_M1296	0.8	=	NA	NA	0.8	=	0.7	=	1	=	0.6	=	NA	NA	NA	NA	L19I, M36I, R41K, R57K, L63S		964	12179	AH_M1296	Spain	< 1999	D	None	P	Q	I	T	L	W	Q	R	P	L	V	T	I	K	I	G	G	Q
46679	12422	B	PhenoSense	967	Clinical	ALD-pt1	3.4	=	NA	NA	9.1	=	NA	NA	30.3	=	30.3	=	NA	NA	NA	NA	L10I, I15V, E35D, N37E, M46I, L63P, I64V, I66IV, A71V, G73T, V77T, I84V, L90M, I93L	M46I, I84V, L90M	G73T 967	12422	ALD-pt1	Australia	< 1999	B	PI	P	Q	I	T	L	W	Q	R	P	I	V	T	I	K	V	G	G	Q
46681	12423	B	PhenoSense	967	Clinical	ALD-pt2	0.9	=	NA	NA	1.3	=	NA	NA	2.5	=	1	=	NA	NA	NA	NA	L10I, E35D, M36MI, I62IV, L63P, I93L		967	12423	ALD-pt2	Australia	< 1999	B	PI	P	Q	I	T	L	W	Q	R	P	I	V	T	I	K	I	G	G	Q
46683	12424	B	PhenoSense	967	Clinical	ALD-pt3	0.7	=	NA	NA	0.4	=	NA	NA	1.1	=	0.9	=	NA	NA	NA	NA	E35ED, R41K, L63Q, I64V, V82I, L90LM	L90LM	967	12424	ALD-pt3	Australia	< 1999	B	PI	P	Q	I	T	L	W	Q	R	P	L	V	T	I	K	I	G	G	Q
46685	12425	B	PhenoSense	967	Clinical	ALD-pt5	0.6	=	NA	NA	0.7	=	NA	NA	1.1	=	0.6	=	NA	NA	NA	NA	I62V, L63P, Q92E		967	12425	ALD-pt5	Australia	< 1999	B	PI	P	Q	I	T	L	W	Q	R	P	L	V	T	I	K	I	G	G	Q
46687	12426	B	PhenoSense	967	Clinical	ALD-pt11	0.7	=	NA	NA	1	=	NA	NA	47	=	1.5	=	NA	NA	NA	NA	I13V, D30N, E35D, M36L, I62V, L63Q, I64V, T74S, N88D	D30N	N88D 967	12426	ALD-pt11	Australia	< 1999	B	PI	P	Q	I	T	L	W	Q	R	P	L	V	T	V	K	I	G	G	Q
46689	12427	B	PhenoSense	967	Clinical	ALD-pt6	2.7	=	NA	NA	20.2	=	NA	NA	26.9	=	27.5	=	NA	NA	NA	NA	L10I, I13V, M46L, I54IV, L63P, I66F, A71V, V77VI, V82VA, I84V, N88ND	M46L, I54IV, V82VA, I84V	N88ND 967	12427	ALD-pt6	Australia	< 1999	B	PI	P	Q	I	T	L	W	Q	R	P	I	V	T	V	K	I	G	G	Q
46691	12428	B	PhenoSense	967	Clinical	ALD-pt12	1.1	=	NA	NA	1.1	=	NA	NA	1.5	=	0.9	=	NA	NA	NA	NA	L63P, C67E, I72IV		967	12428	ALD-pt12	Australia	< 1999	B	PI	P	Q	I	T	L	W	Q	R	P	L	V	T	I	K	I	G	G	Q
46693	12429	B	PhenoSense	967	Clinical	ALD-pt7	0.8	=	NA	NA	1	=	NA	NA	1.4	=	1.1	=	NA	NA	NA	NA	T12TA, I13IV, L19I, N37NHPT, R41K, I62IV, L63P		967	12429	ALD-pt7	Australia	< 1999	B	PI	P	Q	I	T	L	W	Q	R	P	L	V	T	V	K	I	G	G	Q
46695	12430	B	PhenoSense	967	Clinical	ALD-pt13	0.6	=	NA	NA	1.6	=	NA	NA	38.9	=	0.9	=	NA	NA	NA	NA	I15V, D30N, E35D, M36MI, N37E, K45KQ, I62IV, L63P, I72IM, I93L	D30N	967	12430	ALD-pt13	Australia	< 1999	B	PI	P	Q	I	T	L	W	Q	R	P	L	V	T	I	K	V	G	G	Q
46697	12431	B	PhenoSense	967	Clinical	ALD-pt8	1.2	=	NA	NA	17.1	=	NA	NA	21	=	3.8	=	NA	NA	NA	NA	L10I, I15V, K20KR, L24I, E35D, M36I, M46I, G51A, I62V, L63S, I64V, V82T	M46I, V82T	L24I 967	12431	ALD-pt8	Australia	< 1999	B	PI	P	Q	I	T	L	W	Q	R	P	I	V	T	I	K	V	G	G	Q
46699	12432	B	PhenoSense	967	Clinical	ALD-pt14	3	=	NA	NA	4.3	=	NA	NA	4.5	=	0.7	=	NA	NA	NA	NA	L10I, I15V, V32I, N37S, P39S, R41K, M46L, L63P, K70R, A71V, V82A	V32I, M46L, V82A	967	12432	ALD-pt14	Australia	< 1999	B	PI	P	Q	I	T	L	W	Q	R	P	I	V	T	I	K	V	G	G	Q
46701	12433	B	PhenoSense	967	Clinical	ALD-pt9	22.3	=	NA	NA	186.9	=	NA	NA	165.4	=	249.8	=	NA	NA	NA	NA	L10I, I13IV, M46MI, K55KR, I62IV, L63P, C67CF, K70Q, A71V, I72K, G73T, I84V, L90M, I93IL	M46MI, I84V, L90M	G73T 967	12433	ALD-pt9	Australia	< 1999	B	PI	P	Q	I	T	L	W	Q	R	P	I	V	T	V	K	I	G	G	Q
46703	12434	B	PhenoSense	967	Clinical	ALD-pt15	0.8	=	NA	NA	1.3	=	NA	NA	1.8	=	1.2	=	NA	NA	NA	NA	E35D, L63AP, A71T		967	12434	ALD-pt15	Australia	< 1999	B	PI	P	Q	I	T	L	W	Q	R	P	L	V	T	I	K	I	G	G	Q
46705	12435	B	PhenoSense	967	Clinical	ALD-pt10	0.5	=	NA	NA	0.7	=	NA	NA	1.3	=	1	=	NA	NA	NA	NA	L10I, M36I, R41K, I64V, I93L		967	12435	ALD-pt10	Australia	< 1999	B	PI	P	Q	I	T	L	W	Q	R	P	I	V	T	I	K	I	G	G	Q
46707	12436	B	PhenoSense	967	Clinical	ALD-pt16	2.2	=	NA	NA	9.2	=	NA	NA	27.3	=	30	=	NA	NA	NA	NA	L10LI, I13IV, K20R, E35D, M36I, F53FL, I54IV, I62IV, L63P, A71V, G73S, L90M	I54IV, L90M	F53FL, G73S 967	12436	ALD-pt16	Australia	< 1999	B	PI	P	Q	I	T	L	W	Q	R	P	I	V	T	V	K	I	G	G	Q
46709	12437	B	PhenoSense	967	Clinical	ALD-pt17	1.7	=	NA	NA	9.6	=	NA	NA	25	=	4.7	=	NA	NA	NA	NA	L10I, K20IM, E35D, M36I, M46I, I62IV, L63P, A71AV, G73GS, L90M, I93IL	M46I, L90M	G73GS 967	12437	ALD-pt17	Australia	< 1999	B	PI	P	Q	I	T	L	W	Q	R	P	I	V	T	I	K	I	G	G	Q
46711	12438	B	PhenoSense	967	Clinical	ALD-pt18	6	=	NA	NA	10.5	=	NA	NA	18.4	=	18	=	NA	NA	NA	NA	L10F, M46L, R57K, L63P, A71V, G73S, I84V, L90M	M46L, I84V, L90M	L10F, G73S 967	12438	ALD-pt18	Australia	< 1999	B	PI	P	Q	I	T	L	W	Q	R	P	F	V	T	I	K	I	G	G	Q
50615	14155	B	PhenoSense	1790	Clinical	CA33252	0.6	=	0.8	=	1	=	0.7	=	0.8	=	0.6	=	NA	NA	NA	NA	L89M, I93L		1153	14155	CA33252	U.S.	2001	B	None	P	Q	I	T	L	W	Q	R	P	L	V	T	I	K	I	G	G	Q
50667	14192	B	PhenoSense	1790	Clinical	CA33304	1	=	NA	NA	7.2	=	1.3	=	21	=	8.4	=	NA	NA	NA	NA	L10I, K14R, K20V, L63P, A71IV, G73S, V77I, L90M, I93L	L90M	G73S 1153	14192	CA33304	U.S.	2002	B	IDV,NFV,RTV,SQV	P	Q	I	T	L	W	Q	R	P	I	V	T	I	R	I	G	G	Q
50807	9700	B	PhenoSense	1790	Clinical	CA33444	1.4	=	NA	NA	1.3	=	1.3	=	2.3	=	1.2	=	NA	NA	NA	NA	E35D, N37E, L63P		1153	9700	CA33444	U.S.	2002	B	IDV,LPV,NFV	P	Q	I	T	L	W	Q	R	P	L	V	T	I	K	I	G	G	Q
51006	1813	B	PhenoSense	1790	Clinical	CA33643	0.9	=	NA	NA	1	=	1	=	1.4	=	0.9	=	NA	NA	NA	NA	I13IV, I15V, E35D, R57K, L63P		1153	1813	CA33643	U.S.	2002	B	APV,IDV,LPV,RTV,SQV,Unknown	P	Q	I	T	L	W	Q	R	P	L	V	T	V	K	V	G	G	Q
51100	9752	B	PhenoSense	1790	Clinical	CA33737	0.3	=	NA	NA	0.4	=	0.4	=	1	=	0.4	=	NA	NA	NA	NA	K14R, E35D, R41K, L63P, V77I, I93L		1153	9752	CA33737	U.S.	2002	B	NFV	P	Q	I	T	L	W	Q	R	P	L	V	T	I	R	I	G	G	Q
51449	7992	B	PhenoSense	1790	Clinical	CA34086	1.5	=	1.4	=	1.5	=	1.4	=	1.8	=	1.1	=	NA	NA	NA	NA	R57K, L63P		1153	7992	CA34086	U.S.	2002	B	None	P	Q	I	T	L	W	Q	R	P	L	V	T	I	K	I	G	G	Q
51552	14470	B	PhenoSense	1790	Clinical	CA34189	4.8	=	NA	NA	53	=	56	=	59	=	6.2	=	NA	NA	NA	NA	Q7R, L10I, K20R, L33I, M36I, K43T, M46I, I54V, K55R, I62V, L63X, I64V, T74TP, V82A, I85V, L89M	M46I, I54V, V82A	L33I, K43T, T74TP 1153	14470	CA34189	U.S.	2002	B	IDV,RTV,Unknown	P	Q	I	T	L	W	R	R	P	I	V	T	I	K	I	G	G	Q
52891	4899	B	PhenoSense	870	Clinical	CA35528	3.2	=	NA	NA	22.7	=	2.7	=	87.2	=	11.8	=	NA	NA	NA	NA	L10I, K20I, M46I, L63Q, I64V, I72T, G73C, T74S, V77I, L90M, I93L	M46I, L90M	G73C 960	4899	CA35528	U.S.	1999	B	IDV,SQV	P	Q	I	T	L	W	Q	R	P	I	V	T	I	K	I	G	G	Q
52895	5769	B	PhenoSense	870	Clinical	CA35532	2.1	=	NA	NA	7.3	=	9.9	=	6.9	=	0.9	=	NA	NA	NA	NA	L10FI, R41K, K43R, M46MI, I54IV, L63P, V82AT, I93L	M46MI, I54IV, V82AT	L10FI 870	5769	CA35532	U.S.	1999	B	IDV	P	Q	I	T	L	W	Q	R	P	I	V	T	I	K	I	G	G	Q
52897	1317	B	PhenoSense	870	Clinical	CA35534	1	=	NA	NA	87	=	16	=	297	>	71	=	NA	NA	NA	NA	L10F, I15V, K20AT, E35D, M36I, R41K, R57K, I62V, L63P, C67Y, N88S, L90M, I93L	N88S, L90M	L10F 960	1317	CA35534	U.S.	1999	B	IDV,SQV	P	Q	I	T	L	W	Q	R	P	F	V	T	I	K	V	G	G	Q
52905	798	B	PhenoSense	870	Clinical	CA35544	7.7	=	NA	NA	69.6	=	39	=	110.8	=	11.6	=	NA	NA	NA	NA	L10I, I15V, K20I, E35D, M36I, I54V, R57K, Q61N, I62IV, L63C, G73C, T74S, V82F, L90M	I54V, V82F, L90M	G73C 960	798	CA35544	U.S.	1998	B	IDV,SQV	P	Q	I	T	L	W	Q	R	P	I	V	T	I	K	V	G	G	Q
52909	1148	B	PhenoSense	870	Clinical	CA35548	4.2	=	NA	NA	25.2	=	25.2	=	53.2	=	33.2	=	NA	NA	NA	NA	L10I, V32I, L33M, E34Q, N37H, F53L, I54V, Q61E, L63E, I64V, E65D, A71V, V82S, L90M	V32I, I54V, V82S, L90M	F53L 960	1148	CA35548	U.S.	1999	B	IDV,RTV,SQV	P	Q	I	T	L	W	Q	R	P	I	V	T	I	K	I	G	G	Q
52913	1124	B	PhenoSense	960	Clinical	CA35552	0.8	=	NA	NA	1.7	=	0.9	=	2.8	=	1.1	=	NA	NA	NA	NA	L10I, D60E, Q61E, I62V, L63P, V77I, V82VA, L90M, I93L	V82VA, L90M	960	1124	CA35552	U.S.	1997	B	IDV,NFV,RTV,SQV	P	Q	I	T	L	W	Q	R	P	I	V	T	I	K	I	G	G	Q
54162	15623	B	PhenoSense	1035	Clinical	HM_C1	1.7	=	NA	NA	1.2	=	0.4	=	15.3	=	6.1	=	NA	NA	NA	NA	I84C	I84C	1035	15623	HM_C1	U.S.	< 2002	B	RTV,SQV	P	Q	I	T	L	W	Q	R	P	L	V	T	I	K	I	G	G	Q
54163	15624	B	PhenoSense	1035	Clinical	HM_C2	5.4	=	NA	NA	1.3	=	NA	NA	58.7	=	14.1	=	NA	NA	NA	NA	K20I, M36I, V82I, I84C	I84C	1035	15624	HM_C2	U.S.	< 2002	B	RTV,SQV	P	Q	I	T	L	W	Q	R	P	L	V	T	I	K	I	G	G	Q
54165	15626	B	PhenoSense	1035	Clinical	HM_C4	10.4	=	NA	NA	10.7	=	3.1	=	395.3	=	92	=	NA	NA	NA	NA	L10F, L19LV, L24I, M46L, L63P, I84C	M46L, I84C	L10F, L24I 1035	15626	HM_C4	U.S.	< 2002	B	RTV,SQV	P	Q	I	T	L	W	Q	R	P	F	V	T	I	K	I	G	G	Q
54166	15627	B	PhenoSense	1035	Clinical	HM_C5	19.8	=	NA	NA	3.8	=	3.1	=	50.7	=	40.8	=	NA	NA	NA	NA	L10LI, K20R, M36I, M46L, L63P, V82VI, I84C	M46L, I84C	1035	15627	HM_C5	U.S.	< 2002	B	RTV,SQV	P	Q	I	T	L	W	Q	R	P	I	V	T	I	K	I	G	G	Q
54167	15628	B	PhenoSense	1035	Clinical	HM_C6	64.1	=	NA	NA	62.9	=	46.8	=	143.8	=	24.4	=	NA	NA	NA	NA	L10I, G16A, M46I, L63P, L76V, I84C	M46I, L76V, I84C	1035	15628	HM_C6	U.S.	< 2002	B	RTV,SQV	P	Q	I	T	L	W	Q	R	P	I	V	T	I	K	I	A	G	Q
54168	15629	B	PhenoSense	1035	Clinical	HM_C7	23	=	NA	NA	42.3	=	7.2	=	600	=	1000	=	NA	NA	NA	NA	L10I, L24I, M46L, L63P, A71T, G73S, V77I, I84C	M46L, I84C	L24I, G73S 1035	15629	HM_C7	U.S.	< 2002	B	RTV,SQV	P	Q	I	T	L	W	Q	R	P	I	V	T	I	K	I	G	G	Q
54170	15631	B	PhenoSense	1035	Clinical	HM_A2	31.1	=	NA	NA	26.8	=	NA	NA	600	=	140.6	=	NA	NA	NA	NA	L33F, M46I, L63P, I84A	M46I, I84A	L33F 1035	15631	HM_A2	U.S.	< 2002	B	RTV,SQV	P	Q	I	T	L	W	Q	R	P	L	V	T	I	K	I	G	G	Q
54171	15632	B	PhenoSense	1035	Clinical	HM_A3	42.5	=	NA	NA	78.3	=	11.4	=	600	=	364.6	=	NA	NA	NA	NA	L10I, M46L, L63T, A71V, I84A	M46L, I84A	1035	15632	HM_A3	U.S.	< 2002	B	RTV,SQV	P	Q	I	T	L	W	Q	R	P	I	V	T	I	K	I	G	G	Q
54172	15633	B	PhenoSense	1035	Clinical	HM_A4	32	=	NA	NA	57.8	=	13.8	=	600	=	241.1	=	NA	NA	NA	NA	L10F, M46I, L63P, A71V, I84A	M46I, I84A	L10F 1035	15633	HM_A4	U.S.	< 2002	B	RTV,SQV	P	Q	I	T	L	W	Q	R	P	F	V	T	I	K	I	G	G	Q
54173	15634	B	PhenoSense	1035	Clinical	HM_A5	28.1	=	NA	NA	52.6	=	9	=	600	=	256.2	=	NA	NA	NA	NA	L10V, M46I, L63AP, A71V, I84A	M46I, I84A	1035	15634	HM_A5	U.S.	< 2002	B	RTV,SQV	P	Q	I	T	L	W	Q	R	P	V	V	T	I	K	I	G	G	Q
54174	15635	B	PhenoSense	1035	Clinical	HM_A1	32	=	38	=	73	=	10	=	600	=	1000	=	NA	NA	NA	NA	L10I, M46I, L63H, A71V, V77I, I84A	M46I, I84A	1035	15635	HM_A1	U.S.	< 2002	B	RTV,SQV	P	Q	I	T	L	W	Q	R	P	I	V	T	I	K	I	G	G	Q
54176	15637	B	PhenoSense	1035	Clinical	HM_A7	74	=	NA	NA	92.1	=	123.5	=	600	=	1000	=	NA	NA	NA	NA	L10F, L19I, M46I, I47V, I54V, L63P, A71V, I84A	M46I, I47V, I54V, I84A	L10F 1035	15637	HM_A7	U.S.	< 2002	B	RTV,SQV	P	Q	I	T	L	W	Q	R	P	F	V	T	I	K	I	G	G	Q
54177	15638	B	PhenoSense	1035	Clinical	HM_A8	252.2	=	NA	NA	400	=	94.4	=	600	=	265.5	=	NA	NA	NA	NA	L10V, K20I, M36I, M46I, A71V, G73S, L76V, I84A	M46I, L76V, I84A	G73S 1035	15638	HM_A8	U.S.	< 2002	B	RTV,SQV	P	Q	I	T	L	W	Q	R	P	V	V	T	I	K	I	G	G	Q
54178	15639	B	PhenoSense	1035	Clinical	HM_V1	1.6	=	NA	NA	1.3	=	1.9	=	3	=	3.9	=	NA	NA	NA	NA	L63P, G73S, I84V	I84V	G73S 1035	15639	HM_V1	U.S.	< 2002	B	RTV,SQV	P	Q	I	T	L	W	Q	R	P	L	V	T	I	K	I	G	G	Q
54179	15640	B	PhenoSense	1035	Clinical	HM_V2	24.8	=	NA	NA	8.6	=	37.5	=	3	=	2	=	NA	NA	NA	NA	L10I, M46I, L76V, I84V	M46I, L76V, I84V	1035	15640	HM_V2	U.S.	< 2002	B	RTV,SQV	P	Q	I	T	L	W	Q	R	P	I	V	T	I	K	I	G	G	Q
54180	15641	B	PhenoSense	1035	Clinical	HM_V3	2.3	=	NA	NA	1.9	=	1.4	=	1.8	=	2.8	=	NA	NA	NA	NA	L10I, L63P, A71T, I84V, I85V	I84V	1035	15641	HM_V3	U.S.	< 2002	B	RTV,SQV	P	Q	I	T	L	W	Q	R	P	I	V	T	I	K	I	G	G	Q
54181	15642	B	PhenoSense	1035	Clinical	HM_V4	1.6	=	NA	NA	3.2	=	1.9	=	4.3	=	1.8	=	NA	NA	NA	NA	L10I, M46L, L63C, V77I, P79AS, I84V	M46L, I84V	1035	15642	HM_V4	U.S.	< 2002	B	RTV,SQV	P	Q	I	T	L	W	Q	R	P	I	V	T	I	K	I	G	G	Q
54182	15643	B	PhenoSense	1035	Clinical	HM_V5	2.2	=	NA	NA	1.4	=	2	=	2.3	=	1.9	=	NA	NA	NA	NA	L10I, G16GE, K20KT, M36MI, L63LH, I84V	I84V	1035	15643	HM_V5	U.S.	< 2002	B	RTV,SQV	P	Q	I	T	L	W	Q	R	P	I	V	T	I	K	I	E	G	Q
54183	15644	B	PhenoSense	1035	Clinical	HM_V6	12.5	=	NA	NA	33.9	=	28.9	=	8.5	=	3.5	=	NA	NA	NA	NA	L10V, K20I, M36I, M46I, L63P, A71V, L76V, I84V	M46I, L76V, I84V	1035	15644	HM_V6	U.S.	< 2002	B	RTV,SQV	P	Q	I	T	L	W	Q	R	P	V	V	T	I	K	I	G	G	Q
54184	15645	B	PhenoSense	1035	Clinical	HM_V7	42.6	=	NA	NA	33.6	=	80.2	=	30.8	=	30.4	=	NA	NA	NA	NA	L10I, M46I, I47V, I54V, L63P, A71T, I84V	M46I, I47V, I54V, I84V	1035	15645	HM_V7	U.S.	< 2002	B	RTV,SQV	P	Q	I	T	L	W	Q	R	P	I	V	T	I	K	I	G	G	Q
54185	15646	B	PhenoSense	1035	Clinical	HM_V8	40	=	NA	NA	16.7	=	79	=	14	=	14.3	=	NA	NA	NA	NA	L10F, M46I, I47V, I54V, L63P, A71T, P79N, I84V	M46I, I47V, I54V, I84V	L10F 1035	15646	HM_V8	U.S.	< 2002	B	RTV,SQV	P	Q	I	T	L	W	Q	R	P	F	V	T	I	K	I	G	G	Q
54186	15647	B	PhenoSense	1035	Clinical	HM_V9	13.2	=	NA	NA	5.6	=	43.4	=	1.8	=	1.6	=	NA	NA	NA	NA	L10I, L33F, M46MI, I54V, L63P, A71T, L76V, I84V	M46MI, I54V, L76V, I84V	L33F 1035	15647	HM_V9	U.S.	< 2002	B	RTV,SQV	P	Q	I	T	L	W	Q	R	P	I	V	T	I	K	I	G	G	Q
54187	15648	B	PhenoSense	1035	Clinical	HM_V10	4.6	=	NA	NA	6.3	=	9.5	=	8.4	=	4.5	=	NA	NA	NA	NA	L10LI, K20I, M46I, I54V, L63P, A71AT, V77I, I84V, I85V	M46I, I54V, I84V	1035	15648	HM_V10	U.S.	< 2002	B	RTV,SQV	P	Q	I	T	L	W	Q	R	P	I	V	T	I	K	I	G	G	Q
54188	15649	B	PhenoSense	1035	Clinical	HM_V11	39.5	=	NA	NA	79.2	=	99.3	=	101.9	=	43.1	=	NA	NA	NA	NA	L10I, K20T, M46I, I54V, L63A, A71T, V77I, I84V	M46I, I54V, I84V	1035	15649	HM_V11	U.S.	< 2002	B	RTV,SQV	P	Q	I	T	L	W	Q	R	P	I	V	T	I	K	I	G	G	Q
54189	15650	B	PhenoSense	1035	Clinical	HM_V12	52.7	=	NA	NA	41.5	=	102.7	=	136.6	=	162.3	=	NA	NA	NA	NA	L10I, K20R, L24I, L33F, M36I, M46I, I54V, L63P, A71T, G73S, V82I, I84V	M46I, I54V, I84V	L24I, L33F, G73S 1035	15650	HM_V12	U.S.	< 2002	B	RTV,SQV	P	Q	I	T	L	W	Q	R	P	I	V	T	I	K	I	G	G	Q
54393	11630	B	PhenoSense	1053	Lab	4596	3.2	=	NA	NA	5.1	=	5.3	=	4.1	=	1.3	=	NA	NA	NA	NA	L10R, M46I, L63P, V82T, I84V	M46I, V82T, I84V	763	4596	SD-12	U.S.	< 1997	B	IDV	P	Q	I	T	L	W	Q	R	P	R	V	T	I	K	I	G	G	Q
56022	9663	B	PhenoSense	1790	Clinical	CA37948	0.8	=	0.9	=	0.8	=	0.9	=	0.8	=	0.8	=	NA	NA	NA	NA	T12I, R41K, I62V, K70R		1153	9663	CA37948	U.S.	2003	B	APV,LPV,RTV	P	Q	I	T	L	W	Q	R	P	L	V	I	I	K	I	G	G	Q
56142	4487	B	PhenoSense	1790	Clinical	CA38068	1.1	=	1.1	=	1	=	1	=	1.3	=	1.2	=	NA	NA	NA	NA	L63S, V77VI		1153	4487	CA38068	U.S.	2003	B	IDV,NFV	P	Q	I	T	L	W	Q	R	P	L	V	T	I	K	I	G	G	Q
56144	1494	B	PhenoSense	1790	Clinical	CA38070	2.6	=	NA	NA	46	=	30	=	59	=	322	=	NA	NA	NA	NA	L10I, G48V, I54V, R57K, L63P, A71V, T74S, V77I, V82A, L90M, I93L	G48V, I54V, V82A, L90M	1153	1494	CA38070	U.S.	2003	B	APV,IDV,NFV,RTV,SQV	P	Q	I	T	L	W	Q	R	P	I	V	T	I	K	I	G	G	Q
56220	1280	B	PhenoSense	1790	Clinical	CA38146	0.9	=	1	=	1.2	=	0.8	=	2.3	=	1	=	NA	NA	NA	NA	I13V, L19I, L63P, A71T, V77I, I93L		1153	1280	CA38146	U.S.	2003	B	NFV,RTV,Unknown	P	Q	I	T	L	W	Q	R	P	L	V	T	V	K	I	G	G	Q
56248	14752	B	PhenoSense	1790	Clinical	CA38174	0.4	=	0.9	=	0.9	=	0.8	=	0.7	=	1	=	NA	NA	NA	NA	G16E, M36I, N37D, R57RK, I62V, L63T, A71V, I72T, I93L		1153	14752	CA38174	U.S.	2003	B	LPV,Unknown	P	Q	I	T	L	W	Q	R	P	L	V	T	I	K	I	E	G	Q
56344	14542	B	PhenoSense	1790	Clinical	CA38270	0.4	=	NA	NA	0.4	=	0.4	=	0.5	=	0.6	=	NA	NA	NA	NA	N37S, I64V		1153	14542	CA38270	U.S.	2003	B	IDV,RTV	P	Q	I	T	L	W	Q	R	P	L	V	T	I	K	I	G	G	Q
56498	4042	B	PhenoSense	1790	Clinical	CA38424	1.2	=	NA	NA	2	=	1.1	=	3.7	=	1.2	=	NA	NA	NA	NA	N37S, I62V, L63P, V77I, I93L		1153	4042	CA38424	U.S.	2003	B	APV,IDV,RTV,SQV	P	Q	I	T	L	W	Q	R	P	L	V	T	I	K	I	G	G	Q
56974	16373	B	PhenoSense	1790	Clinical	CA38900	1	=	1.2	=	1.6	=	1.1	=	2.3	=	1	=	NA	NA	NA	NA	K43KR, L63P, Q92QK, I93L		1153	16373	CA38900	U.S.	2003	B	None	P	Q	I	T	L	W	Q	R	P	L	V	T	I	K	I	G	G	Q
58892	1317	B	PhenoSense	1790	Clinical	CA1317-5/3	31	=	360	=	200	>	316	=	200	>	290	=	NA	NA	NA	NA	L10F, I13L, I15V, K20T, E35N, M36I, R41K, M46I, I54V, R57K, I62V, L63P, C67Y, A71I, N88G, L90M, I93L	M46I, I54V, L90M	L10F, N88G 1027	1317	CA1317-5/3	U.S.	2003	B	IDV,LPV,RTV,SQV,Unknown	P	Q	I	T	L	W	Q	R	P	F	V	T	L	K	V	G	G	Q
59354	9752	B	PhenoSense	1790	Clinical	CA41282	1.8	=	1.9	=	0.9	=	1	=	7	=	1.4	=	NA	NA	NA	NA	L23I, E35D, R41K, Q58QE, L63P, V77I, V82I, I93L		L23I, Q58QE 1153	9752	CA41282	U.S.	2003	B	NFV	P	Q	I	T	L	W	Q	R	P	L	V	T	I	K	I	G	G	Q
60465	18256	C	PhenoSense	1127	Clinical	IL49	0.5	=	NA	NA	1.7	=	1.1	=	6.7	=	1.4	=	NA	NA	NA	NA	Q7QK, L10LI, I15V, G16E, K20RT, E35D, M36I, L38LM, R41RK, R57K, L63T, H69K, T74TS, N88NS, L89M, L90LM, I93L	N88NS, L90LM	1127	18256	IL49	Israel	2001	C	NFV	.	.	.	T	L	W	Q	R	P	I	V	T	I	K	V	E	G	Q
60467	18257	C	PhenoSense	1127	Clinical	IL77b	0.4	=	NA	NA	0.8	=	0.6	=	0.8	=	0.7	=	NA	NA	NA	NA	G16X, K20R, M36I, N37D, R41K, M46MI, H69K, L89M, I93L	M46MI	1127	18257	IL77b	Israel	2000	C	NFV	.	.	.	T	L	W	Q	R	P	L	V	T	I	K	I	X	G	Q
60491	18266	C	PhenoSense	1127	Clinical	IL160	0.7	=	NA	NA	1.5	=	0.8	=	41.7	=	1.5	=	NA	NA	NA	NA	T12S, I15V, L19I, K20I, D30N, M36I, P39PS, R41K, K45R, L63T, H69K, A71IV, N88D, I93L	D30N	N88D 1127	18266	IL160	Israel	2001	C	NFV,SQV	.	.	.	T	L	W	Q	R	P	L	V	S	I	K	V	G	G	Q
60546	18279	C	PhenoSense	1127	Clinical	IL255	1.2	=	NA	NA	1.2	=	0.8	=	61.1	=	1.3	=	NA	NA	NA	NA	T12S, I15V, L19IT, D30DN, E35ED, M36I, R41RK, P44PL, R57RK, L63P, H69K, T74TS, N88ND, L89M, I93L, F99FI	D30DN	N88ND 1127	18279	IL255	Israel	2001	C	NFV,SQV	.	.	.	T	L	W	Q	R	P	L	V	S	I	K	V	G	G	Q
60552	18282	C	PhenoSense	1127	Clinical	IL266	2.3	=	NA	NA	9.2	=	3.5	=	19.4	=	23.6	=	NA	NA	NA	NA	R8RG, L10I, I15V, K20KI, E35EG, M36I, R41RK, I54IL, L63P, H69K, A71V, T74TP, I84V, L89M, L90M, Q92QR, I93L	I54IL, I84V, L90M	T74TP 1127	18282	IL266	Israel	2001	C	IDV,NFV,RTV,SQV	.	.	.	T	L	W	Q	R	P	I	V	T	I	K	V	G	G	Q
60554	18283	C	PhenoSense	1127	Clinical	IL267	2.2	=	NA	NA	6.9	=	8.3	=	8.8	=	3.6	=	NA	NA	NA	NA	I13IV, K14R, I15V, G16GE, K20T, E35D, M36I, R41K, H69K, A71AV, T74S, L89I, L90M, I93L	L90M	1127	18283	IL267	Israel	2001	C	IDV,NFV,RTV,SQV	.	.	.	T	L	W	Q	R	P	L	V	T	V	R	V	E	G	Q
60558	18284	C	PhenoSense	1127	Clinical	IL280b	1.5	=	NA	NA	3.2	=	2	=	5.6	=	9.7	=	NA	NA	NA	NA	T12S, I15V, Q18L, D29DG, M36I, R41RK, M46MI, L63P, H69KR, A71V, T74S, I84V, R87RT, L89M, L90M, I93L	M46MI, I84V, L90M	1127	18284	IL280b	Israel	2000	C	IDV,SQV	.	.	.	T	L	W	Q	R	P	L	V	S	I	K	V	G	G	L
60562	18286	C	PhenoSense	1127	Clinical	IL287	4.2	=	NA	NA	3.4	=	1.3	=	15.2	=	23	=	NA	NA	NA	NA	L5LI, L10I, T12S, I15V, L19I, E35D, M36I, R41K, L63T, H69K, A71V, T74S, I84V, L90M, I93L	I84V, L90M	1127	18286	IL287	Israel	2001	C	IDV,NFV,RTV,SQV	.	.	.	T	I	W	Q	R	P	I	V	S	I	K	V	G	G	Q
60587	18296	C	PhenoSense	1127	Clinical	IL384a	2.2	=	NA	NA	21.8	=	36.7	=	63	=	12.2	=	NA	NA	NA	NA	W6WL, L10V, I15V, K20KI, M36I, N37D, R41K, M46I, I54V, L63P, H69K, A71V, T74P, V82A, L89M, L90M, I93L	M46I, I54V, V82A, L90M	T74P 1127	18296	IL384a	Israel	2000	C	IDV,NFV,RTV,SQV	.	.	.	T	L	L	Q	R	P	V	V	T	I	K	V	G	G	Q
61437	18721	B	PhenoSense	952	Clinical	038-6061	NA	NA	1.5	=	NA	NA	0.2	=	NA	NA	NA	NA	NA	NA	NA	NA	N37NH, I50L, I54IL, Q61E, I62V, L63P, I64IM, A71AITV, V77I, P79A, I93L	I50L, I54IL	952	18721	038-6061	Peru	< 2000	B	ATV	P	Q	I	T	L	W	Q	R	P	L	V	T	I	K	I	G	G	Q
61438	18722	B	PhenoSense	952	Clinical	040-4861	NA	NA	5.8	=	NA	NA	0.2	=	NA	NA	NA	NA	NA	NA	NA	NA	L10V, K14R, M36I, I50L, A71AV, L89M	I50L	952	18722	040-4861	Peru	< 2000	B	ATV	P	Q	I	T	L	W	Q	R	P	V	V	T	I	R	I	G	G	Q
61439	18723	B	PhenoSense	952	Clinical	043-2261	NA	NA	3.5	=	NA	NA	0.2	=	NA	NA	NA	NA	NA	NA	NA	NA	G16E, E35D, I50L, A71AV, I72V, V77I	I50L	952	18723	043-2261	Chile	< 2000	B	ATV	P	Q	I	T	L	W	Q	R	P	L	V	T	I	K	I	E	G	Q
61440	18724	C	PhenoSense	952	Clinical	067-5621	NA	NA	29	=	NA	NA	0.4	=	NA	NA	NA	NA	NA	NA	NA	NA	K14R, I15V, L19I, K20T, E34EK, E35D, M36I, N37D, R41K, I50L, K55KN, D60E, I64IV, H69K, A71V, L89MT, I93L	I50L	952	18724	067-5621	South Africa	< 2000	C	ATV	P	Q	I	T	L	W	Q	R	P	L	V	T	I	R	V	G	G	Q
61441	18725	C	PhenoSense	952	Clinical	076-5861	NA	NA	8.6	=	NA	NA	0.3	=	NA	NA	NA	NA	NA	NA	NA	NA	T12S, I15V, L19I, M36I, R41K, K45N, I50L, L63P, H69K, L89M, I93L	I50L	952	18725	076-5861	South Africa	< 2000	C	ATV	P	Q	I	T	L	W	Q	R	P	L	V	S	I	K	V	G	G	Q
64467	20246	B	PhenoSense	1123	Clinical	A0006	0.6	=	NA	NA	0.4	=	NA	NA	1	=	0.3	=	NA	NA	NA	NA	I13V, N37T, L63P		1123	20246	A0006	U.S.	< 1997	B	None	.	.	.	T	L	W	Q	R	P	L	V	T	V	K	I	G	G	Q
64487	20251	B	PhenoSense	1123	Clinical	A0016	0.4	=	NA	NA	0.4	=	NA	NA	0.7	=	0.3	=	NA	NA	NA	NA	I13V, Q18L, L19I, R41K, Q61E, L63P		1123	20251	A0016	U.S.	1997	B	None	.	.	.	T	L	W	Q	R	P	L	V	T	V	K	I	G	G	L
64497	20252	B	PhenoSense	1123	Clinical	A0021	0.5	=	NA	NA	0.7	=	NA	NA	0.9	=	0.7	=	NA	NA	NA	NA	I13V, K14KR, N37E, K55R, L63P, I64V		1123	20252	A0021	U.S.	1997	B	None	.	.	.	T	L	W	Q	R	P	L	V	T	V	R	I	G	G	Q
64519	20255	B	PhenoSense	1123	Clinical	A0032	0.4	=	NA	NA	0.4	=	NA	NA	0.8	=	0.5	=	NA	NA	NA	NA	T12S, L19I, E35D, L63P, I72L		1123	20255	A0032	U.S.	1997	B	None	.	.	.	T	L	W	Q	R	P	L	V	S	I	K	I	G	G	Q
64539	20258	B	PhenoSense	1123	Clinical	A0042	0.5	=	NA	NA	0.4	=	NA	NA	0.7	=	0.6	=	NA	NA	NA	NA	E35D, R41RK, L63P		1123	20258	A0042	U.S.	1997	B	None	.	.	.	T	L	W	Q	R	P	L	V	T	I	K	I	G	G	Q
64575	20266	B	PhenoSense	1123	Clinical	A0060	0.2	=	NA	NA	0.3	=	NA	NA	0.3	=	0.3	=	NA	NA	NA	NA	N37X, R41K, I93L		1123	20266	A0060	U.S.	1997	B	None	.	.	.	T	L	W	Q	R	P	L	V	T	I	K	I	G	G	Q
64585	20267	B	PhenoSense	1123	Clinical	A0065	1	=	NA	NA	0.6	=	NA	NA	1.1	=	0.8	=	NA	NA	NA	NA	L63P		1123	20267	A0065	U.S.	1997	B	None	.	.	.	T	L	W	Q	R	P	L	V	T	I	K	I	G	G	Q
64605	20270	B	PhenoSense	1123	Clinical	A0075	0.5	=	NA	NA	0.4	=	NA	NA	0.5	=	0.4	=	NA	NA	NA	NA	T12N, E35D, L63P		1123	20270	A0075	U.S.	1997	B	None	.	.	.	T	L	W	Q	R	P	L	V	N	I	K	I	G	G	Q
64613	20272	B	PhenoSense	1123	Clinical	A0079	0.7	=	NA	NA	1	=	NA	NA	1.8	=	1.4	=	NA	NA	NA	NA	E35D, M36I, L63P		1123	20272	A0079	U.S.	1997	B	None	.	.	.	T	L	W	Q	R	P	L	V	T	I	K	I	G	G	Q
64629	20274	B	PhenoSense	1123	Clinical	A0087	0.5	=	NA	NA	0.8	=	NA	NA	0.9	=	0.7	=	NA	NA	NA	NA	T12TS, I13IV, K14KR, I15IV, N37C, R41K, I62IV, L63P, V77VI		1123	20274	A0087	U.S.	1997	B	None	.	.	.	T	L	W	Q	R	P	L	V	S	V	R	V	G	G	Q
64635	20275	B	PhenoSense	1123	Clinical	A0090	0.4	=	NA	NA	0.4	=	NA	NA	0.5	=	0.5	=	NA	NA	NA	NA	W6WL, L19Q, E35D, I62V, L63P		1123	20275	A0090	U.S.	1997	B	None	.	.	.	T	L	L	Q	R	P	L	V	T	I	K	I	G	G	Q
64657	20279	B	PhenoSense	1123	Clinical	A0101	0.2	=	NA	NA	0.2	=	NA	NA	0.3	=	0.2	=	NA	NA	NA	NA	N37C, L63LAPV, I64IL, I72IV, V77I		1123	20279	A0101	U.S.	1997	B	None	.	.	.	T	L	W	Q	R	P	L	V	T	I	K	I	G	G	Q
64667	20280	B	PhenoSense	1123	Clinical	A0106	0.4	=	NA	NA	0.3	=	NA	NA	0.5	=	0.4	=	NA	NA	NA	NA	T12P, K14R, E35ED, N37NS, L63C, I93L		1123	20280	A0106	U.S.	1997	B	None	.	.	.	T	L	W	Q	R	P	L	V	P	I	R	I	G	G	Q
64675	20281	B	PhenoSense	1123	Clinical	A0110	1.1	=	NA	NA	1	=	NA	NA	2.1	=	0.9	=	NA	NA	NA	NA	T12P, I13V, E35D, N37T, L63P, I64L		1123	20281	A0110	U.S.	1997	B	None	.	.	.	T	L	W	Q	R	P	L	V	P	V	K	I	G	G	Q
64685	20282	B	PhenoSense	1123	Clinical	A0115	0.7	=	NA	NA	0.8	=	NA	NA	1.5	=	0.7	=	NA	NA	NA	NA	I62V, L63P, V77I, I93L		1123	20282	A0115	U.S.	1997	B	None	.	.	.	T	L	W	Q	R	P	L	V	T	I	K	I	G	G	Q
64691	20283	B	PhenoSense	1123	Clinical	A0118	0.8	=	NA	NA	0.8	=	NA	NA	1.4	=	0.7	=	NA	NA	NA	NA	I13V, M36I, N37D, D60E, Q61E, I62V, L63P, K70KR, I72K		1123	20283	A0118	U.S.	1997	B	None	.	.	.	T	L	W	Q	R	P	L	V	T	V	K	I	G	G	Q
64707	20285	B	PhenoSense	1123	Clinical	A0126	0.5	=	NA	NA	0.2	=	NA	NA	0.4	=	0.3	=	NA	NA	NA	NA	L63S, V77I		1123	20285	A0126	U.S.	1997	B	None	.	.	.	T	L	W	Q	R	P	L	V	T	I	K	I	G	G	Q
64717	20287	B	PhenoSense	1123	Clinical	A0131	0.5	=	NA	NA	0.9	=	NA	NA	1.6	=	0.6	=	NA	NA	NA	NA	E35D, N37S, R41K, R57RK, Q61E, I62V, L63P, V77I, I93L		1123	20287	A0131	U.S.	1997	B	None	.	.	.	T	L	W	Q	R	P	L	V	T	I	K	I	G	G	Q
64733	20290	B	PhenoSense	1123	Clinical	A0139	0.4	=	NA	NA	0.3	=	NA	NA	0.3	=	0.4	=	NA	NA	NA	NA	I13IV, K20KR, M36I, L63T		1123	20290	A0139	U.S.	1997	B	None	.	.	.	T	L	W	Q	R	P	L	V	T	V	K	I	G	G	Q
64745	20292	B	PhenoSense	1123	Clinical	A0145	0.3	=	NA	NA	0.8	=	NA	NA	0.7	=	0.7	=	NA	NA	NA	NA	K14R, N37S, M46ML, I62V, L63P, I64V, I93L	M46ML	1123	20292	A0145	U.S.	1997	B	None	.	.	.	T	L	W	Q	R	P	L	V	T	I	R	I	G	G	Q
64749	20293	B	PhenoSense	1123	Clinical	A0147	0.3	=	NA	NA	0.2	=	NA	NA	0.4	=	0.2	=	NA	NA	NA	NA	P9X, N37S, R41K		1123	20293	A0147	U.S.	1997	B	None	.	.	.	T	L	W	Q	R	X	L	V	T	I	K	I	G	G	Q
64759	20294	B	PhenoSense	1123	Clinical	A0152	0.6	=	NA	NA	0.7	=	NA	NA	0.9	=	0.7	=	NA	NA	NA	NA	M36I, N37D, D60DE, L63P, H69Q, A71AT		1123	20294	A0152	U.S.	1997	B	None	.	.	.	T	L	W	Q	R	P	L	V	T	I	K	I	G	G	Q
64769	20296	B	PhenoSense	1123	Clinical	A0158	0.7	=	NA	NA	0.6	=	NA	NA	0.7	=	0.5	=	NA	NA	NA	NA	I13V, K14R, G16E, E35D, L63LF, I64V		1123	20296	A0158	U.S.	1997	B	None	.	.	.	T	L	W	Q	R	P	L	V	T	V	R	I	E	G	Q
64779	20297	B	PhenoSense	1123	Clinical	A0163	0.7	=	NA	NA	0.8	=	NA	NA	1.6	=	0.6	=	NA	NA	NA	NA	M36L, N37S, I62V, L63P, I93L		1123	20297	A0163	U.S.	1997	B	None	.	.	.	.	.	.	Q	R	P	L	V	T	I	K	I	G	G	Q
64785	20298	B	PhenoSense	1123	Clinical	A0166	0.8	=	NA	NA	1	=	NA	NA	1.7	=	0.8	=	NA	NA	NA	NA	M36L, N37S, I62V, L63P, I93L		1123	20298	A0166	U.S.	1997	B	None	.	.	.	T	L	W	Q	R	P	L	V	T	I	K	I	G	G	Q
64799	20300	B	PhenoSense	1123	Clinical	A0173	0.5	=	NA	NA	0.6	=	NA	NA	1	=	0.5	=	NA	NA	NA	NA	I64V		1123	20300	A0173	U.S.	1997	B	None	.	.	.	T	L	W	Q	R	P	L	V	T	I	K	I	G	G	Q
64819	20303	B	PhenoSense	1123	Clinical	A0183	0.5	=	NA	NA	0.6	=	NA	NA	1.1	=	0.7	=	NA	NA	NA	NA	M36I, N37D, I62V, L63P, I66IN, I85IKN, I93L		1123	20303	A0183	U.S.	1997	B	None	.	.	.	T	L	W	Q	R	P	L	V	T	I	K	I	G	G	Q
64833	20305	B	PhenoSense	1123	Clinical	A0190	0.3	=	NA	NA	0.4	=	NA	NA	0.8	=	0.2	=	NA	NA	NA	NA	T12P, K14R, E35D, N37E, Y59YF, L63P, V77I, I93L		1123	20305	A0190	U.S.	< 1997	B	None	.	.	.	T	L	W	Q	R	P	L	V	P	I	R	I	G	G	Q
64841	20306	B	PhenoSense	1123	Clinical	A0194	0.7	=	NA	NA	0.8	=	NA	NA	1.8	=	0.8	=	NA	NA	NA	NA	I13V, E35D, L63P, A71V, V77I, I93L		1123	20306	A0194	U.S.	1997	B	None	.	.	.	T	L	W	Q	R	P	L	V	T	V	K	I	G	G	Q
64853	20308	B	PhenoSense	1123	Clinical	A0200	0.3	=	NA	NA	0.3	=	NA	NA	0.4	=	0.3	=	NA	NA	NA	NA	E35ED, L38LIM, P39PS, L63P		1123	20308	A0200	U.S.	1997	B	None	.	.	.	T	L	W	Q	R	P	L	V	T	I	K	I	G	G	Q
64877	20312	B	PhenoSense	1123	Clinical	A0212	0.6	=	NA	NA	0.5	=	NA	NA	1.1	=	0.7	=	NA	NA	NA	NA	L10I, Q18L, R57K, D60E, L63P, V77I, I93L		1123	20312	A0212	U.S.	1997	B	None	.	.	.	T	L	W	Q	R	P	I	V	T	I	K	I	G	G	L
64887	20314	B	PhenoSense	1123	Clinical	A0217	0.6	=	NA	NA	0.4	=	NA	NA	0.6	=	0.5	=	NA	NA	NA	NA	I15V, R41K, K55KR, Q61H, H69Q		1123	20314	A0217	U.S.	1997	B	None	.	.	.	T	L	W	Q	R	P	L	V	T	I	K	V	G	G	Q
64897	20315	B	PhenoSense	1123	Clinical	A0222	0.7	=	NA	NA	0.8	=	NA	NA	0.8	=	0.6	=	NA	NA	NA	NA	R41K, R57K, D60E, I64V		1123	20315	A0222	U.S.	1997	B	None	.	.	.	T	L	W	Q	R	P	L	V	T	I	K	I	G	G	Q
64913	20317	B	PhenoSense	1123	Clinical	A0230	0.4	=	NA	NA	0.4	=	NA	NA	0.6	=	0.5	=	NA	NA	NA	NA	E35D, N37ST, L63P, V77I		1123	20317	A0230	U.S.	1997	B	None	.	.	.	T	L	W	Q	R	P	L	V	T	I	K	I	G	G	Q
64923	20318	B	PhenoSense	1123	Clinical	A0235	0.8	=	NA	NA	0.6	=	NA	NA	0.8	=	0.4	=	NA	NA	NA	NA	Q7E, R57RK, L63P		1123	20318	A0235	U.S.	1998	B	None	.	.	.	T	L	W	E	R	P	L	V	T	I	K	I	G	G	Q
64929	20319	B	PhenoSense	1123	Clinical	A0238	0.7	=	NA	NA	0.5	=	NA	NA	0.6	=	0.4	=	NA	NA	NA	NA	L10I, K20KR, E35D, M36MI, N37S, R57RK, I62V, L63PS, I64LV, G73GS		G73GS 1123	20319	A0238	U.S.	1997	B	None	.	.	.	T	L	W	Q	R	P	I	V	T	I	K	I	G	G	Q
64939	20320	B	PhenoSense	1123	Clinical	A0243	0.4	=	NA	NA	0.5	=	NA	NA	0.8	=	0.6	=	NA	NA	NA	NA	E35D, M36I, I62V, L63P		1123	20320	A0243	U.S.	1997	B	None	.	.	.	T	L	W	Q	R	P	L	V	T	I	K	I	G	G	Q
64947	20321	B	PhenoSense	1123	Clinical	A0247	1.1	=	NA	NA	0.6	=	NA	NA	0.6	=	0.6	=	NA	NA	NA	NA	T12P, I13V, K14KR, G16E, L63H		1123	20321	A0247	U.S.	1997	B	None	.	.	.	T	L	W	Q	R	P	L	V	P	V	R	I	E	G	Q
64957	20322	B	PhenoSense	1123	Clinical	A0252	0.4	=	NA	NA	0.6	=	NA	NA	0.9	=	0.2	=	NA	NA	NA	NA	K14KR, I62V, I64IV, I93L		1123	20322	A0252	U.S.	1997	B	None	.	.	.	T	L	W	Q	R	P	L	V	T	I	R	I	G	G	Q
64967	20323	B	PhenoSense	1123	Clinical	A0257	0.7	=	NA	NA	0.7	=	NA	NA	0.9	=	0.5	=	NA	NA	NA	NA	N37S, R41K, I64V, H69Y		1123	20323	A0257	U.S.	1998	B	None	.	.	.	.	.	W	Q	R	P	L	V	T	I	K	I	G	G	Q
64995	20327	B	PhenoSense	1123	Clinical	A0271	1.1	=	NA	NA	1.3	=	NA	NA	1.2	=	0.8	=	NA	NA	NA	NA	K14KR, I15V, R41K, L63LAPV, I93L		1123	20327	A0271	U.S.	1997	B	None	.	.	.	T	L	W	Q	R	P	L	V	T	I	R	V	G	G	Q
65007	20329	B	PhenoSense	1123	Clinical	A0277	0.5	=	NA	NA	0.5	=	NA	NA	0.7	=	0.4	=	NA	NA	NA	NA	E35ED, N37NS, I62IV, L63LAPV, I93ILM		1123	20329	A0277	U.S.	1997	B	None	.	.	.	T	L	W	Q	R	P	L	V	T	I	K	I	G	G	Q
65021	20331	B	PhenoSense	1123	Clinical	A0284	0.2	=	NA	NA	0.2	=	NA	NA	0.5	=	0.3	=	NA	NA	NA	NA	L63P, I72V, V77I, I93L		1123	20331	A0284	U.S.	1997	B	None	.	.	.	T	L	W	Q	R	P	L	V	T	I	K	I	G	G	Q
65035	20333	B	PhenoSense	1123	Clinical	A0291	0.5	=	NA	NA	0.6	=	NA	NA	1	=	0.7	=	NA	NA	NA	NA	I13V, N37S, I62IV, L63AST, I64LV, V77I		1123	20333	A0291	U.S.	1997	B	None	.	.	.	T	L	W	Q	R	P	L	V	T	V	K	I	G	G	Q
65055	20336	B	PhenoSense	1123	Clinical	A0301	0.4	=	NA	NA	0.5	=	NA	NA	0.8	=	0.7	=	NA	NA	NA	NA	T12S, I13V, L19I, K20R, L33V, M36I, R41K, I64V		1123	20336	A0301	U.S.	1997	B	None	.	.	.	T	L	W	Q	R	P	L	V	S	V	K	I	G	G	Q
65073	20339	B	PhenoSense	1123	Clinical	A0311	0.3	=	NA	NA	0.3	=	NA	NA	0.8	=	0.3	=	NA	NA	NA	NA	I13V, I64V, V77VI		1123	20339	A0311	U.S.	1997	B	None	.	.	.	T	L	W	Q	R	P	L	V	T	V	K	I	G	G	Q
65091	20341	B	PhenoSense	1123	Clinical	A0320	0.4	=	NA	NA	0.3	=	NA	NA	0.6	=	0.3	=	NA	NA	NA	NA	I13IV, L33V, I62V, L63P		1123	20341	A0320	U.S.	1997	B	None	.	.	.	T	L	W	Q	R	P	L	V	T	V	K	I	G	G	Q
65105	20343	B	PhenoSense	1123	Clinical	A0327	0.3	=	NA	NA	0.4	=	NA	NA	0.5	=	0.4	=	NA	NA	NA	NA	G16E, L33I, I62IV, L63AP, I93IL		L33I 1123	20343	A0327	U.S.	1997	B	None	.	.	.	T	L	W	Q	R	P	L	V	T	I	K	I	E	G	Q
65115	20344	B	PhenoSense	1123	Clinical	A0332	0.5	=	NA	NA	0.5	=	NA	NA	0.9	=	0.3	=	NA	NA	NA	NA	I13V, L63P, I64IL, V77I		1123	20344	A0332	U.S.	1997	B	None	.	.	.	T	L	W	Q	R	P	L	V	T	V	K	I	G	G	Q
65125	20345	B	PhenoSense	1123	Clinical	A0337	0.7	=	NA	NA	0.8	=	NA	NA	0.8	=	1	=	NA	NA	NA	NA	I13V, I62IV, L63P		1123	20345	A0337	U.S.	1997	B	None	.	.	.	T	L	W	Q	R	P	L	V	T	V	K	I	G	G	Q
65137	20347	B	PhenoSense	1123	Clinical	A0343	0.3	=	NA	NA	0.6	=	NA	NA	1.3	=	0.5	=	NA	NA	NA	NA	T12TA, N37S, K43KR, L63P, I72IV, V77I, I93L		1123	20347	A0343	U.S.	1997	B	None	.	.	.	T	L	W	Q	R	P	L	V	T	I	K	I	G	G	Q
65177	20354	B	PhenoSense	1123	Clinical	A0364	0.4	=	NA	NA	0.4	=	NA	NA	0.4	=	0.3	=	NA	NA	NA	NA	I15V, E35D, N37DEG, L63LP		1123	20354	A0364	U.S.	1997	B	None	.	.	.	T	L	W	Q	R	P	L	V	T	I	K	V	G	G	Q
65185	20355	B	PhenoSense	1123	Clinical	A0368	0.7	=	NA	NA	0.4	=	NA	NA	0.8	=	0.4	=	NA	NA	NA	NA	T12A, I13IV, L33LV, N37NS, R41K, I62V, L63H, I64IV, V82I		1123	20355	A0368	U.S.	1997	B	None	.	.	.	T	L	W	Q	R	P	L	V	A	V	K	I	G	G	Q
65193	20356	B	PhenoSense	1123	Clinical	A0373	0.6	=	NA	NA	0.6	=	NA	NA	0.8	=	0.5	=	NA	NA	NA	NA	T12S, I15IV, L63Q, I64V		1123	20356	A0373	U.S.	1997	B	None	.	.	.	T	L	W	Q	R	P	L	V	S	I	K	V	G	G	Q
65201	20357	B	PhenoSense	1123	Clinical	A0377	0.5	=	NA	NA	0.6	=	NA	NA	0.9	=	0.5	=	NA	NA	NA	NA	L10I, E35D, I62V, L63P, I93L		1123	20357	A0377	U.S.	1997	B	None	.	.	.	T	L	W	Q	R	P	I	V	T	I	K	I	G	G	Q
65215	20359	B	PhenoSense	1123	Clinical	A0384	0.4	=	NA	NA	0.5	=	NA	NA	0.8	=	0.5	=	NA	NA	NA	NA	M36I, I62V, I64IV		1123	20359	A0384	U.S.	1997	B	None	.	.	.	T	L	W	Q	R	P	L	V	T	I	K	I	G	G	Q
65239	20363	B	PhenoSense	1123	Clinical	A0396	0.6	=	NA	NA	0.6	=	NA	NA	1.1	=	0.6	=	NA	NA	NA	NA	I15V, I62V, L63S, I72LM, V77I		1123	20363	A0396	U.S.	1997	B	None	.	.	.	T	L	W	Q	R	P	L	V	T	I	K	V	G	G	Q
65249	20364	B	PhenoSense	1123	Clinical	A0401	0.5	=	NA	NA	0.7	=	NA	NA	0.9	=	0.5	=	NA	NA	NA	NA	N37ND, P39PQ, R41RK, L63LP, A71AT		1123	20364	A0401	U.S.	1997	B	None	.	.	.	T	L	W	Q	R	P	L	V	T	I	K	I	G	G	Q
66640	21118	B	PhenoSense	1130	Clinical	MLpat1_a	1.1	=	0.9	=	NA	NA	0.9	=	1.7	=	0.8	=	NA	NA	NA	NA	L10I, I13V, K14R, L19I, E35D, N37Q, R57K, L63P, V77I		1130	21118	MLpat1_a	Germany	< 2000	B	PI	P	Q	I	T	L	W	Q	R	P	I	V	T	V	R	I	G	G	Q
66641	21118	B	PhenoSense	1130	Clinical	MLpat1_b	5.4	=	10	=	NA	NA	2.5	=	14	=	3.1	=	NA	NA	NA	NA	L10I, I13V, K14R, L19I, V32I, E35D, N37Q, M46I, F53L, I54M, R57K, L63P, A71V, G73S, V77I, L89V, L90M	V32I, M46I, I54M, L90M	F53L, G73S, L89V 1130	21118	MLpat1_b	Germany	< 2001	B	PI	P	Q	I	T	L	W	Q	R	P	I	V	T	V	R	I	G	G	Q
66642	21118	B	PhenoSense	1130	Clinical	MLpat1_c	27	=	52	=	NA	NA	13	=	55	=	19	=	NA	NA	NA	NA	L10I, I13V, K14R, L19I, V32I, E35D, M36L, N37Q, M46I, F53L, I54M, R57K, L63P, A71V, G73S, L76V, V77I, L89V, L90M	V32I, M46I, I54M, L76V, L90M	F53L, G73S, L89V 1130	21118	MLpat1_c	Germany	< 2001	B	PI	P	Q	I	T	L	W	Q	R	P	I	V	T	V	R	I	G	G	Q
66643	21118	B	PhenoSense	1130	Clinical	MLpat1_d	54	=	108	=	NA	NA	24	=	76	=	59	=	NA	NA	NA	NA	L10I, I13V, K14R, L19I, K20R, V32I, E35D, M36I, N37Q, K43P, M46I, F53L, I54M, R57K, L63P, A71V, G73S, V77I, I85V, L89V, L90M	V32I, M46I, I54M, L90M	F53L, G73S, L89V 1130	21118	MLpat1_d	Germany	< 2002	B	PI	P	Q	I	T	L	W	Q	R	P	I	V	T	V	R	I	G	G	Q
66644	21119	B	PhenoSense	1130	Clinical	MLpat2_a	21	=	2.8	=	NA	NA	219	=	50	=	7.6	=	NA	NA	NA	NA	L10I, I15V, K20R, M36I, R41K, M46I, I54V, K55R, R57K, Q58E, I62V, L63P, A71V, T74KR, L76V, V82A, L89M, L90M, I93M	M46I, I54V, L76V, V82A, L90M	Q58E 1130	21119	MLpat2_a	Germany	< 2000	B	PI	P	Q	I	T	L	W	Q	R	P	I	V	T	I	K	V	G	G	Q
66645	21119	B	PhenoSense	1130	Clinical	MLpat2_b	8	=	87	=	NA	NA	73	=	82	=	93	=	NA	NA	NA	NA	L10I, I15V, L19I, K20R, M36I, R41K, M46I, I54V, K55R, Q58E, I62V, L63T, I64V, I72V, T74K, V82T, I84V, L89M, L90M, I93LM	M46I, I54V, V82T, I84V, L90M	Q58E 1130	21119	MLpat2_b	Germany	< 2001	B	PI	P	Q	I	T	L	W	Q	R	P	I	V	T	I	K	V	G	G	Q
66646	21119	B	PhenoSense	1130	Clinical	MLpat2_c	10	=	80	=	NA	NA	77	=	86	=	161	=	NA	NA	NA	NA	L10I, I15V, L19I, K20R, M36I, R41K, M46I, I54V, K55R, Q58E, I62V, L63T, I64V, I72V, T74K, V82T, I84V, L89M, L90M, I93LM	M46I, I54V, V82T, I84V, L90M	Q58E 1130	21119	MLpat2_c	Germany	< 2001	B	PI	P	Q	I	T	L	W	Q	R	P	I	V	T	I	K	V	G	G	Q
66648	21120	B	PhenoSense	1130	Clinical	MLpat3_c	34	=	5.8	=	NA	NA	83	=	6.5	=	2.8	=	NA	NA	NA	NA	L10V, I13V, L33F, N37ND, K43T, M46I, I54V, L63P, L76V, V82A, I84V, L89M	M46I, I54V, L76V, V82A, I84V	L33F, K43T 1130	21120	MLpat3_c	Germany	< 2001	B	PI	P	Q	I	T	L	W	Q	R	P	V	V	T	V	K	I	G	G	Q
66649	21121	B	PhenoSense	1130	Clinical	MLpat4_a	23	=	0.9	=	NA	NA	7.8	=	5.6	=	1.9	=	NA	NA	NA	NA	I13V, E35D, M36I, M46I, I50V, L63P, V82I	M46I, I50V	1130	21121	MLpat4_a	Germany	< 2000	B	PI	P	Q	I	T	L	W	Q	R	P	L	V	T	V	K	I	G	G	Q
66650	21121	B	PhenoSense	1130	Clinical	MLpat4_b	34	=	1.6	=	NA	NA	40	=	4.9	=	0.9	=	NA	NA	NA	NA	I13V, E35D, M36I, M46I, I50V, I62V, L63P, A71V, L76V, V82I	M46I, I50V, L76V	1130	21121	MLpat4_b	Germany	< 2001	B	PI	P	Q	I	T	L	W	Q	R	P	L	V	T	V	K	I	G	G	Q
66651	21121	B	PhenoSense	1130	Clinical	MLpat4_c	49	=	1.8	=	NA	NA	72	=	6.9	=	5.3	=	NA	NA	NA	NA	L10I, I13V, K20R, E35D, M36I, M46I, I50V, I62V, L63P, A71V, L76V, V82I	M46I, I50V, L76V	1130	21121	MLpat4_c	Germany	< 2002	B	PI	P	Q	I	T	L	W	Q	R	P	I	V	T	V	K	I	G	G	Q
66652	21122	B	PhenoSense	1130	Clinical	MLpat5_a	4.2	=	0.4	=	NA	NA	3.4	=	1.3	=	0.3	=	NA	NA	NA	NA	T4S, M46I, I50V, L63P, H69Q, L76V	M46I, I50V, L76V	1130	21122	MLpat5_a	Germany	< 2000	B	PI	P	Q	I	S	L	W	Q	R	P	L	V	T	I	K	I	G	G	Q
66653	21122	B	PhenoSense	1130	Clinical	MLpat5_b	6	=	0.5	=	NA	NA	10	=	0.8	=	0.4	=	NA	NA	NA	NA	T4S, L10F, M46I, I50V, L63P, H69Q, A71V, L76V, T91A	M46I, I50V, L76V	L10F 1130	21122	MLpat5_b	Germany	< 2001	B	PI	P	Q	I	S	L	W	Q	R	P	F	V	T	I	K	I	G	G	Q
66654	21122	B	PhenoSense	1130	Clinical	MLpat5_c	19	=	0.9	=	NA	NA	59	=	2	=	1.1	=	NA	NA	NA	NA	T4S, L10F, M46IT, I50V, I54V, L63P, H69Q, A71V, L76V, L89I	M46IT, I50V, I54V, L76V	L10F 1130	21122	MLpat5_c	Germany	< 2001	B	PI	P	Q	I	S	L	W	Q	R	P	F	V	T	I	K	I	G	G	Q
66655	21123	B	PhenoSense	1130	Clinical	MLpat6_a	0.8	=	1	=	NA	NA	5	=	3.9	=	0.4	=	NA	NA	NA	NA	L10I, I15V, M36I, N37D, R41K, M46I, I54V, I62V, I64V, V82A, I93L	M46I, I54V, V82A	1130	21123	MLpat6_a	Germany	< 2000	B	PI	P	Q	I	T	L	W	Q	R	P	I	V	T	I	K	V	G	G	Q
66656	21123	B	PhenoSense	1130	Clinical	MLpat6_b	3.1	=	0.5	=	NA	NA	68	=	4.2	=	0.8	=	NA	NA	NA	NA	L10I, I15V, K20R, M36I, N37D, R41K, M46I, I54V, I62V, I64V, L76V, V82A, I93L	M46I, I54V, L76V, V82A	1130	21123	MLpat6_b	Germany	< 2001	B	PI	P	Q	I	T	L	W	Q	R	P	I	V	T	I	K	V	G	G	Q
66657	21123	B	PhenoSense	1130	Clinical	MLpat6_c	11	=	0.8	=	NA	NA	86	=	10	=	1.3	=	NA	NA	NA	NA	L10I, I15V, K20R, M36I, N37D, R41K, M46I, I54V, I62V, L63P, I64V, I72V, L76V, V82A, I93L	M46I, I54V, L76V, V82A	1130	21123	MLpat6_c	Germany	< 2001	B	PI	P	Q	I	T	L	W	Q	R	P	I	V	T	I	K	V	G	G	Q
66658	21124	B	PhenoSense	1130	Clinical	MLpat7_a	0.9	=	2	=	NA	NA	6.4	=	5.3	=	1.3	=	NA	NA	NA	NA	L10I, I15V, E35D, M36I, R41K, I54V, K70E, A71V, V82A, I93L	I54V, V82A	1130	21124	MLpat7_a	Germany	< 2000	B	PI	P	Q	I	T	L	W	Q	R	P	I	V	T	I	K	V	G	G	Q
66659	21124	B	PhenoSense	1130	Clinical	MLpat7_b	1.4	=	2.9	=	NA	NA	20	=	10	=	2.2	=	NA	NA	NA	NA	L10I, I15V, K20R, E35D, M36I, R41K, I54V, L63P, K70E, A71V, L76V, V82A, I93L	I54V, L76V, V82A	1130	21124	MLpat7_b	Germany	< 2001	B	PI	P	Q	I	T	L	W	Q	R	P	I	V	T	I	K	V	G	G	Q
66660	21124	B	PhenoSense	1130	Clinical	MLpat7_c	6.1	=	1.6	=	NA	NA	78	=	12	=	1.7	=	NA	NA	NA	NA	L10I, I15V, K20R, E35D, M36I, R41K, M46I, I54V, I62V, L63P, K70E, A71V, L76V, V82A, I93L	M46I, I54V, L76V, V82A	1130	21124	MLpat7_c	Germany	< 2002	B	PI	P	Q	I	T	L	W	Q	R	P	I	V	T	I	K	V	G	G	Q
66661	21125	B	PhenoSense	1130	Clinical	MLpat8_a	0.7	=	0.7	=	NA	NA	0.7	=	0.9	=	0.8	=	NA	NA	NA	NA	T12Q, L19I, I64V		1130	21125	MLpat8_a	Germany	< 2000	B	PI	P	Q	I	T	L	W	Q	R	P	L	V	Q	I	K	I	G	G	Q
66662	21125	B	PhenoSense	1130	Clinical	MLpat8_b	6.7	=	2.3	=	NA	NA	47	=	13	=	1.8	=	NA	NA	NA	NA	L10I, T12Q, L19I, L24I, K43T, M46I, I54V, Q61R, L63P, A71V, L76V, V82A, I93L	M46I, I54V, L76V, V82A	L24I, K43T 1130	21125	MLpat8_b	Germany	< 2001	B	PI	P	Q	I	T	L	W	Q	R	P	I	V	Q	I	K	I	G	G	Q
66663	21125	B	PhenoSense	1130	Clinical	MLpat8_c	21	=	5.2	=	NA	NA	104	=	18	=	2.6	=	NA	NA	NA	NA	L10I, T12Q, L19I, L24I, K43T, M46I, I54V, Q61R, I62V, L63P, A71V, L76V, V82A, I93L	M46I, I54V, L76V, V82A	L24I, K43T 1130	21125	MLpat8_c	Germany	< 2001	B	PI	P	Q	I	T	L	W	Q	R	P	I	V	Q	I	K	I	G	G	Q
66666	21126	B	PhenoSense	1130	Clinical	MLpat9_c	142	=	51	=	NA	NA	233	=	15	=	18	=	NA	NA	NA	NA	L10V, T12P, I13V, K14R, I15V, G16E, K20R, V32I, L33F, E35D, M36I, N37C, I47V, I54L, Q58E, I62V, L63H, I64V, A71V, L76V, V77I, P79S, V82A, I84V, T91S	V32I, I47V, I54L, L76V, V82A, I84V	L33F, Q58E 1130	21126	MLpat9_c	Germany	< 2002	B	PI	P	Q	I	T	L	W	Q	R	P	V	V	P	V	R	V	E	G	Q
68066	21627	B	PhenoSense	1148	Clinical	MDM19prev	1.1	=	NA	NA	5.6	=	NA	NA	15	=	3.4	=	NA	NA	NA	NA	T12S, K20I, E35D, M46L, I62V, L63P, A71V, I72L, L90M, Q92X	M46L, L90M	1148	21627	MDM19prev	U.S.	< 2001	B	IDV,NFV	P	Q	I	T	L	W	Q	R	P	L	V	S	I	K	I	G	G	Q
68067	21627	B	PhenoSense	1148	Clinical	MDM19post	9.9	=	NA	NA	8.3	=	NA	NA	32	=	3.7	=	NA	NA	NA	NA	T12S, K20I, E35D, M36I, M46L, I54M, I62V, L63P, A71AV, I72L, L90M	M46L, I54M, L90M	1148	21627	MDM19post	U.S.	< 2002	B	APV,IDV,NFV	P	Q	I	T	L	W	Q	R	P	L	V	S	I	K	I	G	G	Q
68068	21628	B	PhenoSense	1148	Clinical	MDM20prev	4.8	=	NA	NA	11	=	NA	NA	11	=	1.1	=	NA	NA	NA	NA	V32I, M36I, N37D, M46I, L63P, A71V, V82A	V32I, M46I, V82A	1148	21628	MDM20prev	U.S.	< 2001	B	IDV,NFV,RTV,SQV	.	.	.	.	L	W	Q	R	P	L	V	T	I	K	I	G	G	Q
68069	21628	B	PhenoSense	1148	Clinical	MDM20post	31	=	NA	NA	20	=	NA	NA	29	=	1.8	=	NA	NA	NA	NA	L10LF, V32I, M36I, K43T, M46I, I54M, L63P, A71V, V82A	V32I, M46I, I54M, V82A	L10LF, K43T 1148	21628	MDM20post	U.S.	< 2002	B	APV,IDV,NFV,RTV,SQV	P	Q	I	T	L	W	Q	R	P	F	V	T	I	K	I	G	G	Q
68070	21629	B	PhenoSense	1148	Clinical	MDM22prev	5	=	NA	NA	38	=	NA	NA	68	=	89	=	NA	NA	NA	NA	L10I, K20I, E35D, M36I, R41K, M46I, I62V, L63P, A71I, I72T, G73S, I84V, L90M, I93L	M46I, I84V, L90M	G73S 1148	21629	MDM22prev	U.S.	< 2001	B	IDV,NFV,RTV	P	Q	I	T	L	W	Q	R	P	I	V	T	I	K	I	G	G	Q
68071	21629	B	PhenoSense	1148	Clinical	MDM22post	48	=	NA	NA	22	=	NA	NA	38	=	29	=	NA	NA	NA	NA	L10F, V11I, K20I, E35D, M36I, R41K, M46I, I54M, I62V, L63P, A71I, I84V, I85V, L90M, I93L	M46I, I54M, I84V, L90M	L10F, V11I 1148	21629	MDM22post	U.S.	< 2002	B	APV,IDV,NFV,RTV	P	Q	I	T	L	W	Q	R	P	F	I	T	I	K	I	G	G	Q
68072	21630	B	PhenoSense	1148	Clinical	MDM23prev	3.1	=	NA	NA	8.4	=	NA	NA	6.9	=	1.8	=	NA	NA	NA	NA	L10LI, K14KR, R41RK, M46I, I62V, L63P, I66L, G73T, V77I, I84V, L90M, I93L	M46I, I84V, L90M	G73T 1148	21630	MDM23prev	U.S.	< 2001	B	IDV,NFV,RTV,SQV	P	Q	I	T	L	W	Q	R	P	I	V	T	I	R	I	G	G	Q
68073	21630	B	PhenoSense	1148	Clinical	MDM23post	27	=	NA	NA	36	=	NA	NA	66	=	69	=	NA	NA	NA	NA	L10I, I13V, K14R, L33F, R41K, M46I, I54M, I62V, L63P, I66IL, C67CF, G73T, V77I, I84V, L90M, I93L	M46I, I54M, I84V, L90M	L33F, G73T 1148	21630	MDM23post	U.S.	< 2002	B	APV,IDV,NFV,RTV,SQV	P	Q	I	T	L	W	Q	R	P	I	V	T	V	R	I	G	G	Q
68210	21685	B	PhenoSense	1151	Clinical	PNT_pat1	1.3	=	0.7	=	3	=	38	=	2.5	=	0.2	=	NA	NA	NA	NA	T12S, I13V, I15V, L19I, V32I, M46MI, I47A, Q61N	V32I, M46MI, I47A	1151	21685	PNT_pat1	U.S.	< 2002	B	None	P	Q	I	T	L	W	Q	R	P	L	V	S	V	K	V	G	G	Q
68334	21751	C	PhenoSense	1155	Clinical	IN81071400	0.3	=	NA	NA	0.7	=	0.7	=	0.6	=	0.8	=	NA	NA	NA	NA	T12S, I15V, L19I, T26TI, M36I, P39L, R41K, L63P, H69K, L89M, I93L		1155	21751	IN81071400	India	< 2001	C	None	P	Q	I	T	L	W	Q	R	P	L	V	S	I	K	V	G	G	Q
68335	21752	C	PhenoSense	1155	Clinical	IN81071311	0.3	=	NA	NA	0.5	=	0.4	=	0.6	=	0.5	=	NA	NA	NA	NA	T12S, I15V, L19I, M36I, R41K, L63P, H69K, L89M, I93L		1155	21752	IN81071311	India	< 2001	C	None	P	Q	I	T	L	W	Q	R	P	L	V	S	I	K	V	G	G	Q
68336	21753	C	PhenoSense	1155	Clinical	IN0010	0.4	=	NA	NA	0.3	=	0.4	=	0.4	=	0.4	=	NA	NA	NA	NA	T12S, K14KR, I15V, L19I, M36I, R41K, L63A, H69K, I93L		1155	21753	IN0010	India	< 2001	C	None	P	Q	I	T	L	W	Q	R	P	L	V	S	I	R	V	G	G	Q
68337	21754	C	PhenoSense	1155	Clinical	IN81071261	0.6	=	NA	NA	0.8	=	0.4	=	1.3	=	0.6	=	NA	NA	NA	NA	T12S, I15V, G16E, L19I, M36L, L63T, H69K, L89M, I93L		1155	21754	IN81071261	India	< 2001	C	None	P	Q	I	T	L	W	Q	R	P	L	V	S	I	K	V	E	G	Q
68338	21755	C	PhenoSense	1155	Clinical	IN81071334	0.8	=	NA	NA	1.6	=	0.1	<	1.6	=	1.5	=	NA	NA	NA	NA	T12S, K14R, I15V, L19T, M36V, R41K, L63P, H69K, L89M, I93L		1155	21755	IN81071334	India	< 2001	C	None	P	Q	I	T	L	W	Q	R	P	L	V	S	I	R	V	G	G	Q
68339	21756	C	PhenoSense	1155	Clinical	IN81071407	0.2	=	NA	NA	0.5	=	0.5	=	0.4	=	0.7	=	NA	NA	NA	NA	T12PS, K14R, I15V, L19I, M36I, R41K, L63P, H69K, L89M, I93L		1155	21756	IN81071407	India	< 2001	C	None	P	Q	I	T	L	W	Q	R	P	L	V	S	I	R	V	G	G	Q
68340	21757	C	PhenoSense	1155	Clinical	IN0012	1.2	=	NA	NA	1.1	=	0.9	=	1.8	=	1.4	=	NA	NA	NA	NA	T12S, K14R, I15V, L19I, M36I, R41K, D60E, L63PT, H69K, V82VI, L89M, I93L		1155	21757	IN0012	India	< 2001	C	None	P	Q	I	T	L	W	Q	R	P	L	V	S	I	R	V	G	G	Q
68341	21758	C	PhenoSense	1155	Clinical	IN0014	0.5	=	NA	NA	0.8	=	0.4	=	0.9	=	0.4	=	NA	NA	NA	NA	T12S, K14R, L19I, M36V, R41K, L63P, H69K, K70R, R87RG, L89M, I93L		1155	21758	IN0014	India	< 2001	C	None	P	Q	I	T	L	W	Q	R	P	L	V	S	I	R	I	G	G	Q
68342	21759	C	PhenoSense	1155	Clinical	IN81071353	0.2	=	NA	NA	0.4	=	0.3	=	0.4	=	0.6	=	NA	NA	NA	NA	T12S, I15V, L19I, M36V, R41K, L63P, H69K, L89M, I93L		1155	21759	IN81071353	India	< 2001	C	None	P	Q	I	T	L	W	Q	R	P	L	V	S	I	K	V	G	G	Q
68343	21760	C	PhenoSense	1155	Clinical	IN0015	0.8	=	NA	NA	1.4	=	0.9	=	1.5	=	1	=	NA	NA	NA	NA	T12S, K14R, I15V, L19I, M36V, R41K, L63P, H69K, K70R, L89M, I93L		1155	21760	IN0015	India	< 2001	C	None	P	Q	I	T	L	W	Q	R	P	L	V	S	I	R	V	G	G	Q
68344	21761	C	PhenoSense	1155	Clinical	IN0106	0.7	=	NA	NA	0.8	=	0.7	=	1.3	=	1	=	NA	NA	NA	NA	T12S, I15V, L19I, E35D, M36I, R41K, D60E, Q61E, L63P, H69K, V82VI, L89M, I93L		1155	21761	IN0106	India	< 2001	C	None	P	Q	I	T	L	W	Q	R	P	L	V	S	I	K	V	G	G	Q
68345	21762	C	PhenoSense	1155	Clinical	IN0132	0.2	=	NA	NA	0.2	=	0.3	=	0.3	=	0.4	=	NA	NA	NA	NA	T12S, K14R, I15V, L19I, M36I, R41K, L63S, H69K, V82I, L89M, I93L		1155	21762	IN0132	India	< 2001	C	None	P	Q	I	T	L	W	Q	R	P	L	V	S	I	R	V	G	G	Q
68346	21763	C	PhenoSense	1155	Clinical	IN0125	0.4	=	NA	NA	0.6	=	0.5	=	0.5	=	0.6	=	NA	NA	NA	NA	T12S, K14R, I15V, L19I, M36I, R41K, Q58QP, Q61QE, L63P, I64IM, H69K, K70Q, L89LM, I93L		1155	21763	IN0125	India	< 2001	C	None	P	Q	I	T	L	W	Q	R	P	L	V	S	I	R	V	G	G	Q
68347	21764	C	PhenoSense	1155	Clinical	IN81071458	0.4	=	NA	NA	0.6	=	0.5	=	0.8	=	0.6	=	NA	NA	NA	NA	T12S, K14KR, I15V, G16GE, L19I, M36V, R41K, L63T, H69K, L89M, I93L		1155	21764	IN81071458	India	< 2001	C	None	P	Q	I	T	L	W	Q	R	P	L	V	S	I	R	V	E	G	Q
68348	21765	C	PhenoSense	1155	Clinical	IN0081	0.6	=	NA	NA	0.9	=	1.2	=	0.8	=	0.7	=	NA	NA	NA	NA	T12S, K14KR, I15V, L19I, M36I, R41K, L63P, H69K, K70KR, L90V, I93L		1155	21765	IN0081	India	< 2001	C	None	P	Q	I	T	L	W	Q	R	P	L	V	S	I	R	V	G	G	Q
68349	21766	C	PhenoSense	1155	Clinical	IN0090	0.4	=	NA	NA	0.6	=	0.5	=	0.6	=	0.6	=	NA	NA	NA	NA	T12S, K14R, I15V, L19I, M36I, R41K, L63S, H69K, T74S, L89M, I93L		1155	21766	IN0090	India	< 2001	C	None	P	Q	I	T	L	W	Q	R	P	L	V	S	I	R	V	G	G	Q
68350	21767	C	PhenoSense	1155	Clinical	IN0075	0.5	=	NA	NA	0.7	=	0.6	=	0.8	=	0.6	=	NA	NA	NA	NA	T12S, K14R, I15V, L19T, M36V, R41K, L63P, H69K, K70KR, L89M, I93L		1155	21767	IN0075	India	< 2001	C	None	P	Q	I	T	L	W	Q	R	P	L	V	S	I	R	V	G	G	Q
68351	21768	C	PhenoSense	1155	Clinical	IN0076	0.6	=	NA	NA	1	=	1.1	=	0.9	=	0.8	=	NA	NA	NA	NA	T12PS, K14KR, I15IV, L19I, M36IV, R41K, Q58QP, D60DE, L63P, H69K, K70KQ, I72IV, L89M, I93L		1155	21768	IN0076	India	< 2001	C	None	P	Q	I	T	L	W	Q	R	P	L	V	S	I	R	V	G	G	Q
68352	21769	C	PhenoSense	1155	Clinical	IN0077	0.4	=	NA	NA	0.6	=	0.6	=	0.4	=	0.4	=	NA	NA	NA	NA	T12S, K14R, I15V, L19I, E35ED, N37NS, R41RK, L63P, I64IM, H69K, K70Q, I72V, L89LM, I93L		1155	21769	IN0077	India	< 2001	C	None	P	Q	I	T	L	W	Q	R	P	L	V	S	I	R	V	G	G	Q
68353	21770	C	PhenoSense	1155	Clinical	IN0086	0.5	=	NA	NA	0.9	=	0.7	=	0.7	=	0.7	=	NA	NA	NA	NA	T12S, I15V, L19I, M36I, R41K, H69K, L89M, I93L		1155	21770	IN0086	India	< 2001	C	None	P	Q	I	T	L	W	Q	R	P	L	V	S	I	K	V	G	G	Q
73699	23991	D	PhenoSense	1127	Clinical	17745Pr115	0.6	=	NA	NA	0.8	=	0.9	=	1.1	=	1	=	NA	NA	NA	NA	G16E, K20R, M36I, P39S, R41K, D60E, I62V, L63P		1127	23991	17745Pr115	Israel	< 2001	D	None	.	.	.	T	L	W	Q	R	P	L	V	T	I	K	I	E	G	Q
73700	23992	C	PhenoSense	1127	Clinical	16790Pr66	0.3	=	NA	NA	0.6	=	0.7	=	0.7	=	0.9	=	NA	NA	NA	NA	I15V, G16E, K20R, E21ED, M36I, R41K, H69K, L89M, I93L		1127	23992	16790Pr66	Israel	< 2001	C	None	.	.	.	T	L	W	Q	R	P	L	V	T	I	K	V	E	G	Q
73705	23997	C	PhenoSense	1127	Clinical	17747Pr116	0.4	=	NA	NA	0.8	=	0.5	=	0.8	=	0.6	=	NA	NA	NA	NA	L19I, M36I, R41K, L63V, H69K, L89M, I93L		1127	23997	17747Pr116	Israel	< 2001	C	None	.	.	.	.	L	W	Q	R	P	L	V	T	I	K	I	G	G	Q
74884	9170	B	PhenoSense	1210	Clinical	6325_d342	0.3	=	NA	NA	0.5	=	0.5	=	0.7	=	0.6	=	NA	NA	NA	NA	R41K, I62V, L63P, V77VI, I93L		906	9170	6325_d342	U.S.	< 1998	B	IDV,LPV,NFV,RTV	P	Q	I	T	L	W	Q	R	P	L	V	T	I	K	I	G	G	Q
74886	9170	B	PhenoSense	1210	Clinical	6325_d430	0.5	=	NA	NA	0.7	=	0.5	=	0.7	=	0.7	=	NA	NA	NA	NA	R41K, I62V, L63P, V77VI, I93L		906	9170	6325_d430	U.S.	< 1999	B	IDV,LPV,NFV,RTV	P	Q	I	T	L	W	Q	R	P	L	V	T	I	K	I	G	G	Q
74888	9202	B	PhenoSense	1210	Clinical	6329_d153	3.1	=	NA	NA	18	=	108	=	78	=	153	=	NA	NA	NA	NA	L10I, K20R, L24I, L33I, E35D, M36I, N37D, R41K, M46L, G48S, F53L, I54V, K55R, R57K, L63P, I64V, V82A	M46L, G48S, I54V, V82A	L24I, L33I, F53L 906	9202	6329_d153	U.S.	< 1998	B	IDV,LPV,RTV,SQV	P	Q	I	T	L	W	Q	R	P	I	V	T	I	K	I	G	G	Q
74890	9196	B	PhenoSense	1210	Clinical	6333_d114	8.5	=	NA	NA	29	=	51	=	40	=	7.4	=	NA	NA	NA	NA	L10F, M46I, I54V, L63P, H69K, A71V, V82A, L90M, I93L	M46I, I54V, V82A, L90M	L10F 906	9196	6333_d114	U.S.	< 1998	B	IDV,LPV,NFV,RTV,SQV	P	Q	I	T	L	W	Q	R	P	F	V	T	I	K	I	G	G	Q
74892	9196	B	PhenoSense	1210	Clinical	6333_d283	2.4	=	NA	NA	9	=	22	=	18	=	2.7	=	NA	NA	NA	NA	L10F, M46I, I54V, L63P, H69K, A71V, V82A, L90M, I93L	M46I, I54V, V82A, L90M	L10F 906	9196	6333_d283	U.S.	< 1998	B	IDV,LPV,NFV,RTV,SQV	P	Q	I	T	L	W	Q	R	P	F	V	T	I	K	I	G	G	Q
74894	9153	B	PhenoSense	1210	Clinical	6335_d629	0.6	=	NA	NA	0.6	=	0.6	=	0.8	=	0.6	=	NA	NA	NA	NA	I15V, M36I, R41K, L63P, E65D, K70R		906	9153	6335_d629	U.S.	< 1999	B	IDV,LPV,RTV,SQV	P	Q	I	T	L	W	Q	R	P	L	V	T	I	K	V	G	G	Q
74896	9190	B	PhenoSense	1210	Clinical	6338_d113	2.1	=	NA	NA	24	=	21	=	23	=	143	=	NA	NA	NA	NA	L10I, G48V, I54V, L63P, A71V, I72M, V77I, V82A, L90M, I93L	G48V, I54V, V82A, L90M	906	9190	6338_d113	U.S.	< 1998	B	LPV,RTV,SQV	P	Q	I	T	L	W	Q	R	P	I	V	T	I	K	I	G	G	Q
74898	9190	B	PhenoSense	1210	Clinical	6338_d225	1.4	=	NA	NA	19	=	16	=	27	=	92	=	NA	NA	NA	NA	L10I, G48V, I54V, L63P, A71V, I72M, V77I, V82A, L90M, I93L	G48V, I54V, V82A, L90M	906	9190	6338_d225	U.S.	< 1998	B	LPV,RTV,SQV	P	Q	I	T	L	W	Q	R	P	I	V	T	I	K	I	G	G	Q
74900	9190	B	PhenoSense	1210	Clinical	6338_d336	2.4	=	NA	NA	62	=	43	=	68	=	200	=	NA	NA	NA	NA	L10I, M46ML, G48V, I54V, L63P, A71V, I72M, V77I, V82A, L90M, I93L	M46ML, G48V, I54V, V82A, L90M	906	9190	6338_d336	U.S.	< 1998	B	LPV,RTV,SQV	P	Q	I	T	L	W	Q	R	P	I	V	T	I	K	I	G	G	Q
74902	9199	B	PhenoSense	1210	Clinical	6351_d140	1.3	=	NA	NA	5	=	8.8	=	14	=	1.1	=	NA	NA	NA	NA	L10I, K14R, L24I, M46I, I54V, L63P, H69Q, A71V, I72IV, V77I, V82A, I93M	M46I, I54V, V82A	L24I 906	9199	6351_d140	U.S.	< 1998	B	IDV,LPV,NFV,RTV	P	Q	I	T	L	W	Q	R	P	I	V	T	I	R	I	G	G	Q
74904	9199	B	PhenoSense	1210	Clinical	6351_d287	1.3	=	NA	NA	8	=	15	=	10	=	1.8	=	NA	NA	NA	NA	L10I, K14R, L24I, M46I, I54V, L63P, H69Q, A71V, I72IV, V77I, V82A, I93M	M46I, I54V, V82A	L24I 906	9199	6351_d287	U.S.	< 1998	B	IDV,LPV,NFV,RTV	P	Q	I	T	L	W	Q	R	P	I	V	T	I	R	I	G	G	Q
74906	9199	B	PhenoSense	1210	Clinical	6351_d434	3	=	NA	NA	18	=	30	=	18	=	2.2	=	NA	NA	NA	NA	L10I, K14KR, L24I, L33LF, M46I, I54V, L63P, H69Q, A71V, I72IV, V77I, V82A, I93M	M46I, I54V, V82A	L24I, L33LF 906	9199	6351_d434	U.S.	< 1999	B	IDV,LPV,NFV,RTV	P	Q	I	T	L	W	Q	R	P	I	V	T	I	R	I	G	G	Q
74908	9199	B	PhenoSense	1210	Clinical	6351_d679	2.8	=	NA	NA	16	=	34	=	21	=	1.4	=	NA	NA	NA	NA	L10I, K14KR, L24I, L33F, M46I, I54V, I62IV, L63P, H69Q, A71V, I72V, V77I, V82AS, I93M	M46I, I54V, V82AS	L24I, L33F 906	9199	6351_d679	U.S.	< 1999	B	IDV,LPV,NFV,RTV	P	Q	I	T	L	W	Q	R	P	I	V	T	I	R	I	G	G	Q
74910	9192	B	PhenoSense	1210	Clinical	6357_d140	1.8	=	NA	NA	11	=	8.1	=	12	=	4.5	=	NA	NA	NA	NA	L10FI, L19R, K20KM, R41RK, I54V, D60E, I62IV, L63P, H69HQ, A71V, V77I, V82T, L90M, I93L	I54V, V82T, L90M	L10FI 906	9192	6357_d140	U.S.	< 1998	B	IDV,LPV,NFV,RTV,SQV	P	Q	I	T	L	W	Q	R	P	I	V	T	I	K	I	G	G	Q
74912	9192	B	PhenoSense	1210	Clinical	6357_d276	2.2	=	NA	NA	14	=	23	=	19	=	4.1	=	NA	NA	NA	NA	L10F, L19R, K20M, E34EK, M36MI, R41RK, M46MI, I54V, D60E, I62IV, L63P, A71V, V77I, V82ST, L90M, I93L	M46MI, I54V, V82ST, L90M	L10F 906	9192	6357_d276	U.S.	< 1998	B	IDV,LPV,NFV,RTV,SQV	P	Q	I	T	L	W	Q	R	P	F	V	T	I	K	I	G	G	Q
74914	9192	B	PhenoSense	1210	Clinical	6357_d422	2.8	=	NA	NA	16	=	53	=	20	=	9.4	=	NA	NA	NA	NA	L10F, L19R, K20M, E34K, M36I, R41K, I54V, D60E, I62V, L63P, A71V, V77I, V82S, L90M, I93L	I54V, V82S, L90M	L10F 906	9192	6357_d422	U.S.	< 1999	B	IDV,LPV,NFV,RTV,SQV	P	Q	I	T	L	W	Q	R	P	F	V	T	I	K	I	G	G	Q
74916	9192	B	PhenoSense	1210	Clinical	6357_d506	3	=	NA	NA	33	=	51	=	68	=	9	=	NA	NA	NA	NA	L10F, L19R, K20IMV, E34K, M36I, R41K, I54V, D60E, I62V, L63P, H69HQ, A71V, V77I, V82S, L90M, I93L	I54V, V82S, L90M	L10F 906	9192	6357_d506	U.S.	< 1999	B	IDV,LPV,NFV,RTV,SQV	P	Q	I	T	L	W	Q	R	P	F	V	T	I	K	I	G	G	Q
74918	9246	B	PhenoSense	1210	Clinical	6359_d93	8.7	=	NA	NA	187.5	=	66	=	139	=	473	=	NA	NA	NA	NA	L10I, R41K, M46L, G48V, I54T, L63P, H69HY, A71L, V77I, V82A, I93L	M46L, G48V, I54T, V82A	906	9246	6359_d93	U.S.	< 1998	B	IDV,LPV,RTV,SQV	P	Q	I	T	L	W	Q	R	P	I	V	T	I	K	I	G	G	Q
74920	9226	B	PhenoSense	1210	Clinical	6360_d142	3.2	=	NA	NA	20	=	43	=	23	=	8.5	=	NA	NA	NA	NA	L10I, T12D, K14R, I15V, K20R, L24I, E35D, M36I, R41K, M46LV, F53FL, I54V, L63P, H69K, K70R, A71V, V82A	M46LV, I54V, V82A	L24I, F53FL 906	9226	6360_d142	U.S.	< 1998	B	IDV,LPV,NFV,RTV,SQV	P	Q	I	T	L	W	Q	R	P	I	V	D	I	R	V	G	G	Q
74922	9226	B	PhenoSense	1210	Clinical	6360_d248	2.9	=	NA	NA	13	=	43	=	13	=	5.8	=	NA	NA	NA	NA	L10I, T12D, K14R, I15V, K20R, L24I, E35D, M36I, R41K, M46LV, F53FL, I54V, L63P, H69K, K70R, A71V, V82A	M46LV, I54V, V82A	L24I, F53FL 906	9226	6360_d248	U.S.	< 1998	B	IDV,LPV,NFV,RTV,SQV	P	Q	I	T	L	W	Q	R	P	I	V	D	I	R	V	G	G	Q
74924	9255	B	PhenoSense	1210	Clinical	6367_d112	8.5	=	NA	NA	156	=	99	=	205	=	52	=	NA	NA	NA	NA	L10LI, I15V, G16E, K20R, E35D, M36I, R41K, I54AV, R57K, Q61D, A71V, I72R, V82A, L89I, L90M, Q92K	I54AV, V82A, L90M	906	9255	6367_d112	U.S.	< 1998	B	IDV,LPV,RTV,SQV	P	Q	I	T	L	W	Q	R	P	I	V	T	I	K	V	E	G	Q
74926	9255	B	PhenoSense	1210	Clinical	6367_d140	8	=	NA	NA	139	=	108	=	136	=	66	=	NA	NA	NA	NA	L10I, I15V, G16E, K20R, E35D, M36I, R41K, I54A, R57K, Q61D, A71V, I72R, V82A, L89I, L90M, Q92K	I54A, V82A, L90M	906	9255	6367_d140	U.S.	< 1998	B	IDV,LPV,RTV,SQV	P	Q	I	T	L	W	Q	R	P	I	V	T	I	K	V	E	G	Q
74928	9255	B	PhenoSense	1210	Clinical	6367_d168	9.3	=	NA	NA	143	=	97	=	129	=	62	=	NA	NA	NA	NA	L10I, I15V, G16E, K20R, E35D, M36I, R41K, I54A, R57K, Q61D, A71V, I72R, V82A, L89I, L90M, Q92K	I54A, V82A, L90M	906	9255	6367_d168	U.S.	< 1998	B	IDV,LPV,RTV,SQV	P	Q	I	T	L	W	Q	R	P	I	V	T	I	K	V	E	G	Q
74930	9255	B	PhenoSense	1210	Clinical	6367_d224	12	=	NA	NA	45	=	136	=	54	=	22	=	NA	NA	NA	NA	L10LI, I15V, G16E, K20R, V32VI, E35D, M36I, R41K, M46MI, I47IV, I50IV, I54AV, K55KR, R57K, Q61DN, A71V, I72R, G73GS, V82A, L89LFIM, L90M, Q92QK	V32VI, M46MI, I47IV, I50IV, I54AV, V82A, L90M	G73GS 906	9255	6367_d224	U.S.	< 1998	B	IDV,LPV,RTV,SQV	P	Q	I	T	L	W	Q	R	P	I	V	T	I	K	V	E	G	Q
74932	9255	B	PhenoSense	1210	Clinical	6367_d280	19	=	NA	NA	18	=	149	=	39	=	12	=	NA	NA	NA	NA	L10LI, I15V, G16E, K20R, V32VI, E35D, M36I, R41K, M46I, I47IV, I50IV, I54V, K55R, R57K, Q61DN, A71V, I72R, G73GS, V82A, L89LFIM, L90M, Q92QK	V32VI, M46I, I47IV, I50IV, I54V, V82A, L90M	G73GS 906	9255	6367_d280	U.S.	< 1998	B	IDV,LPV,RTV,SQV	P	Q	I	T	L	W	Q	R	P	I	V	T	I	K	V	E	G	Q
74934	9255	B	PhenoSense	1539	Clinical	6367_d427	37	=	NA	NA	20	=	252	=	35	=	25	=	1.2	=	15	=	L10V, I15V, G16E, K20R, E35D, M36I, R41K, M46I, I50V, I54V, K55R, R57K, Q61N, I64IL, A71V, I72R, V82A, L89I, L90M, Q92K	M46I, I50V, I54V, V82A, L90M	906	9255	6367_d427	U.S.	< 1999	B	IDV,LPV,RTV,SQV	P	Q	I	T	L	W	Q	R	P	V	V	T	I	K	V	E	G	Q
74936	9161	B	PhenoSense	1210	Clinical	6372_d83	5.9	=	NA	NA	39	=	60	=	70	=	59	=	NA	NA	NA	NA	L10I, K20R, E35D, M36I, N37NT, R41RK, K43T, F53L, I54V, I62V, L63P, A71V, V82A, L90M	I54V, V82A, L90M	K43T, F53L 906	9161	6372_d83	U.S.	< 1998	B	IDV,LPV,RTV	P	Q	I	T	L	W	Q	R	P	I	V	T	I	K	I	G	G	Q
74938	9235	B	PhenoSense	1210	Clinical	6373_d111	22	=	NA	NA	55	=	121	=	186	=	226	=	NA	NA	NA	NA	L10I, I13V, K14R, K20R, L33F, E35D, M36I, R41K, F53L, I54V, D60E, Q61G, I62V, L63P, A71V, G73S, V82A, L90M	I54V, V82A, L90M	L33F, F53L, G73S 906	9235	6373_d111	U.S.	< 1998	B	IDV,LPV,NFV,RTV,SQV	P	Q	I	T	L	W	Q	R	P	I	V	T	V	R	I	G	G	Q
74940	9235	B	PhenoSense	1210	Clinical	6373_d223	20	=	NA	NA	59	=	144	=	153	=	208	=	NA	NA	NA	NA	L10I, I13V, K14R, K20R, L33F, E35D, M36I, R41K, F53L, I54V, D60E, Q61G, I62V, L63P, A71V, G73S, V82A, L90M	I54V, V82A, L90M	L33F, F53L, G73S 906	9235	6373_d223	U.S.	< 1998	B	IDV,LPV,NFV,RTV,SQV	P	Q	I	T	L	W	Q	R	P	I	V	T	V	R	I	G	G	Q
74942	9235	B	PhenoSense	1210	Clinical	6373_d421	29	=	NA	NA	53	=	185	=	106	=	165	=	NA	NA	NA	NA	T4TP, L10IV, I13V, K14R, K20R, L33F, E34EV, E35D, M36I, R41K, F53L, I54V, K55KR, D60E, Q61G, I62V, L63P, A71V, G73S, V82A, L90M	I54V, V82A, L90M	L33F, F53L, G73S 906	9235	6373_d421	U.S.	< 1999	B	IDV,LPV,NFV,RTV,SQV	P	Q	I	P	L	W	Q	R	P	I	V	T	V	R	I	G	G	Q
74944	9235	B	PhenoSense	1210	Clinical	6373_d493	27	=	NA	NA	36	=	177	=	141	=	177	=	NA	NA	NA	NA	T4TP, L10IV, I13V, K14R, K20R, L33F, E34EV, E35D, M36I, R41K, M46MI, I47IV, F53L, I54V, K55KR, D60E, Q61G, I62V, L63P, A71V, G73S, V82A, L90M	M46MI, I47IV, I54V, V82A, L90M	L33F, F53L, G73S 906	9235	6373_d493	U.S.	< 1999	B	IDV,LPV,NFV,RTV,SQV	P	Q	I	P	L	W	Q	R	P	I	V	T	V	R	I	G	G	Q
74950	9234	B	PhenoSense	1210	Clinical	8242_d660	2.3	=	NA	NA	11	=	24	=	13	=	2	=	NA	NA	NA	NA	L10IV, K20KT, E35D, M36MI, M46MIL, I54V, L63A, A71V, V82A, I93L	M46MIL, I54V, V82A	906	9234	8242_d660	U.S.	< 1999	B	IDV,LPV	P	Q	I	T	L	W	Q	R	P	I	V	T	I	K	I	G	G	Q
74962	9162	B	PhenoSense	1210	Clinical	8313_d848	0.4	=	NA	NA	0.3	=	0.3	=	0.5	=	0.4	=	NA	NA	NA	NA	E35D, L63P, I64L		906	9162	8313_d848	U.S.	< 2000	B	LPV,NFV	P	Q	I	T	L	W	Q	R	P	L	V	T	I	K	I	G	G	Q
74968	9215	B	PhenoSense	1210	Clinical	8315_d867	4.2	=	NA	NA	24	=	59	=	36	=	6.7	=	NA	NA	NA	NA	L10F, L24I, E35D, M36V, N37S, R41K, M46I, F53FL, I54V, R57RK, D60E, Q61E, I62V, L63P, I64IV, V82A	M46I, I54V, V82A	L10F, L24I, F53FL 906	9215	8315_d867	U.S.	< 2000	B	IDV,LPV	P	Q	I	T	L	W	Q	R	P	F	V	T	I	K	I	G	G	Q
74970	9215	B	PhenoSense	1210	Clinical	8315_d985	5.4	=	NA	NA	18	=	51	=	48	=	6.5	=	NA	NA	NA	NA	L10F, L24I, E35D, M36V, N37S, R41K, M46I, F53FL, I54V, R57RK, D60E, Q61E, I62V, L63P, I64IV, I72IV, V82A	M46I, I54V, V82A	L10F, L24I, F53FL 906	9215	8315_d985	U.S.	< 2000	B	IDV,LPV	P	Q	I	T	L	W	Q	R	P	F	V	T	I	K	I	G	G	Q
74976	9206	B	PhenoSense	1210	Clinical	8347_d763	11	=	NA	NA	20	=	37	=	91	=	81	=	NA	NA	NA	NA	L10FI, L33LF, E35D, M36MI, N37D, M46I, I54V, L63P, A71V, T74P, I84V, L90M, I93L	M46I, I54V, I84V, L90M	L10FI, L33LF, T74P 906	9206	8347_d763	U.S.	< 2000	B	LPV,SQV	P	Q	I	T	L	W	Q	R	P	I	V	T	I	K	I	G	G	Q
74978	9206	B	PhenoSense	1210	Clinical	8347_d922	41	=	NA	NA	29	=	67	=	101	=	96	=	NA	NA	NA	NA	L10F, L33F, N37D, M46I, I54V, L63P, A71V, T74P, I84V, L90M, I93L	M46I, I54V, I84V, L90M	L10F, L33F, T74P 906	9206	8347_d922	U.S.	< 2000	B	LPV,SQV	P	Q	I	T	L	W	Q	R	P	F	V	T	I	K	I	G	G	Q
74980	9206	B	PhenoSense	1539	Clinical	8347_d1170	21	=	NA	NA	18	=	46	=	40	=	36	=	6.2	=	16	=	L10I, L33F, M46I, I54V, L63P, A71V, T74P, I84V, L90M, I93L	M46I, I54V, I84V, L90M	L33F, T74P 906	9206	8347_d1170	U.S.	< 2001	B	LPV,SQV	P	Q	I	T	L	W	Q	R	P	I	V	T	I	K	I	G	G	Q
74982	9225	B	PhenoSense	1210	Clinical	8356_d846	0.4	=	NA	NA	1	=	0.7	=	2.3	=	0.9	=	NA	NA	NA	NA	L10I, I13IV, E35D, M36I, N37NS, R41RK, I54IV, R57RK, Q61QE, I62V, L63APT, C67CDGY, A71AV, V77VI, L90LM, I93L	I54IV, L90LM	906	9225	8356_d846	U.S.	< 2000	B	LPV,NFV	P	Q	I	T	L	W	Q	R	P	I	V	T	V	K	I	G	G	Q
74984	9225	B	PhenoSense	1210	Clinical	8356_d925	0.5	=	NA	NA	2	=	1.1	=	4.8	=	2	=	NA	NA	NA	NA	L10I, I13IV, E35D, M36I, I54IV, I62V, L63AT, C67CDGY, A71V, V82VA, L90M, I93L	I54IV, V82VA, L90M	906	9225	8356_d925	U.S.	< 2000	B	LPV,NFV	P	Q	I	T	L	W	Q	R	P	I	V	T	V	K	I	G	G	Q
74986	9225	B	PhenoSense	1210	Clinical	8356_d1017	0.4	=	NA	NA	1	=	0.8	=	2.8	=	1.2	=	NA	NA	NA	NA	L10LI, K14KR, E35D, M36MI, N37NS, I54IV, Q61QE, I62V, L63PT, I64IM, E65ED, A71AV, L90M, I93L	I54IV, L90M	906	9225	8356_d1017	U.S.	< 2000	B	LPV,NFV	P	Q	I	T	L	W	Q	R	P	I	V	T	I	R	I	G	G	Q
74990	9249	B	PhenoSense	1539	Clinical	8359_d1091	29	=	NA	NA	35	=	209	=	54	=	0.7	=	1.7	=	9.3	=	L10I, V32I, M46I, I47A, I62V, L63P, V77I, V82I, Q92K, I93L, C95F	V32I, M46I, I47A	906	9249	8359_d1091	U.S.	< 2000	B	IDV,LPV	P	Q	I	T	L	W	Q	R	P	I	V	T	I	K	I	G	G	Q
74996	9197	B	PhenoSense	1210	Clinical	8361_d259	2.1	=	NA	NA	0.7	=	0.8	=	1.3	=	0.5	=	NA	NA	NA	NA	M46L, Q58E, L63LP, V82L	M46L, V82L	Q58E 906	9197	8361_d259	U.S.	< 1998	B	LPV,RTV	P	Q	I	T	L	W	Q	R	P	L	V	T	I	K	I	G	G	Q
75004	9177	B	PhenoSense	1539	Clinical	8362_d501	NA	NA	NA	NA	NA	NA	NA	NA	NA	NA	NA	NA	1.1	=	3	=	L10I, I13V, G16A, Q18H, L33F, N37D, M46I, I54V, Q61H, I62IV, L63P, A71L, I72T, L76V, V77I, V82VA, N88G, L90M, I93L	M46I, I54V, L76V, V82VA, L90M	L33F, N88G 906	9177	8362_d501	U.S.	< 1999	B	LPV,NFV	P	Q	I	T	L	W	Q	R	P	I	V	T	V	K	I	A	G	H
98595	35702	B	PhenoSense	1035	Clinical	HM_A6	21	=	NA	NA	38	=	14	=	64	=	24	=	NA	NA	NA	NA	L10I, M46I, L63P, A71V, L76V, I84A	M46I, L76V, I84A	1035	35702	HM_A6	U.S.	< 2002	B	RTV,SQV	P	Q	I	T	L	W	Q	R	P	I	V	T	I	K	I	G	G	Q
98596	35703	B	PhenoSense	1035	Clinical	HM_C8	12	=	NA	NA	6.4	=	2.9	=	86	=	68	=	NA	NA	NA	NA	L10I, L19I, K20KR, L24LI, M46I, K55KR, L63P, I84C	M46I, I84C	L24LI 1035	35703	HM_C8	U.S.	< 2002	B	RTV,SQV	P	Q	I	T	L	W	Q	R	P	I	V	T	I	K	I	G	G	Q
98597	35704	B	PhenoSense	1035	Clinical	HM_C9	30	=	9.1	=	5.5	=	2.3	=	70	=	115	=	NA	NA	NA	NA	L10V, L24LI, M46L, I54L, L63P, I84C	M46L, I54L, I84C	L24LI 1035	35704	HM_C9	U.S.	< 2002	B	RTV,SQV	P	Q	I	T	L	W	Q	R	P	V	V	T	I	K	I	G	G	Q
98598	35705	B	PhenoSense	1035	Clinical	HM_C10	53	=	19	=	5.5	=	5.1	=	286	=	242	=	NA	NA	NA	NA	L10I, K20T, Q58E, V82I, I84C	I84C	Q58E 1035	35705	HM_C10	U.S.	< 2002	B	RTV,SQV	P	Q	I	T	L	W	Q	R	P	I	V	T	I	K	I	G	G	Q
98599	35706	B	PhenoSense	1035	Clinical	HM_C11	18	=	5	=	5.7	=	2.8	=	91	=	121	=	NA	NA	NA	NA	L10I, L24I, L63H, I84C	I84C	L24I 1035	35706	HM_C11	U.S.	< 2002	B	RTV,SQV	P	Q	I	T	L	W	Q	R	P	I	V	T	I	K	I	G	G	Q
98600	35707	B	PhenoSense	1035	Clinical	HM_A9	33	=	52	=	138	=	16	=	600	=	1000	=	NA	NA	NA	NA	L10I, M46I, L63P, A71V, V77I, I84A	M46I, I84A	1035	35707	HM_A9	U.S.	< 2002	B	RTV,SQV	P	Q	I	T	L	W	Q	R	P	I	V	T	I	K	I	G	G	Q
98601	35708	B	PhenoSense	1035	Clinical	HM_A10	400	=	700	=	400	=	59	=	600	=	1000	=	NA	NA	NA	NA	L10F, K20I, M46I, I54M, L63P, A71V, G73T, V77I, I84A	M46I, I54M, I84A	L10F, G73T 1035	35708	HM_A10	U.S.	< 2002	B	RTV,SQV	P	Q	I	T	L	W	Q	R	P	F	V	T	I	K	I	G	G	Q
98602	35709	B	PhenoSense	1035	Clinical	HM_A11	47	=	63	=	73	=	14	=	600	=	1000	=	NA	NA	NA	NA	L10F, M46I, L63P, A71AV, V77VI, I84A	M46I, I84A	L10F 1035	35709	HM_A11	U.S.	< 2002	B	RTV,SQV	P	Q	I	T	L	W	Q	R	P	F	V	T	I	K	I	G	G	Q
98603	35710	B	PhenoSense	1035	Clinical	HM_A12	400	=	25	=	400	=	210	=	600	=	1000	=	NA	NA	NA	NA	L10I, L33F, M46I, I54V, L63P, A71V, L76V, I84A	M46I, I54V, L76V, I84A	L33F 1035	35710	HM_A12	U.S.	< 2002	B	RTV,SQV	P	Q	I	T	L	W	Q	R	P	I	V	T	I	K	I	G	G	Q
98604	35711	B	PhenoSense	1035	Clinical	HM_A13	43	=	700	=	178	=	50	=	196	=	1000	=	NA	NA	NA	NA	L10F, K20I, M36MI, M46I, I54V, L63P, A71V, G73S, I84A	M46I, I54V, I84A	L10F, G73S 1035	35711	HM_A13	U.S.	< 2002	B	RTV,SQV	P	Q	I	T	L	W	Q	R	P	F	V	T	I	K	I	G	G	Q
98605	35712	B	PhenoSense	1035	Clinical	HM_A14	141	=	21	=	152	=	104	=	210	=	69	=	NA	NA	NA	NA	L10I, M46I, I47V, L63P, A71V, L76V, I84A	M46I, I47V, L76V, I84A	1035	35712	HM_A14	U.S.	< 2002	B	RTV,SQV	P	Q	I	T	L	W	Q	R	P	I	V	T	I	K	I	G	G	Q
98606	35713	B	PhenoSense	1035	Clinical	HM_A15	30	=	253	=	118	=	75	=	600	=	1000	=	NA	NA	NA	NA	L10I, K20R, M36I, M46I, I54V, Q58E, L63AT, A71V, V82VI, I84A	M46I, I54V, I84A	Q58E 1035	35713	HM_A15	U.S.	< 2002	B	RTV,SQV	P	Q	I	T	L	W	Q	R	P	I	V	T	I	K	I	G	G	Q
98607	35714	B	PhenoSense	1035	Clinical	HM_C3	8.6	=	NA	NA	4.1	=	1.6	=	74	=	56	=	NA	NA	NA	NA	L10I, L19LI, L24I, L63H, I84C	I84C	L24I 1035	35714	HM_C3	U.S.	< 2002	B	RTV,SQV	P	Q	I	T	L	W	Q	R	P	I	V	T	I	K	I	G	G	Q
122863	45462	CRF02_AG	PhenoSense	1620	Clinical	13	NA	NA	NA	NA	NA	NA	NA	NA	NA	NA	NA	NA	1	=	1.1	=	L10V, I13V, K14R, L19P, K20I, M36I, R41K, L63P, H69K, K70R, I72M, L89M		17	13	C2220	Ethiopia	< 1986	C	None	P	Q	I	T	L	W	Q	R	P	V	V	T	V	R	I	G	G	Q
122864	45463	CRF02_AG	PhenoSense	1620	Clinical	14	NA	NA	NA	NA	NA	NA	NA	NA	NA	NA	NA	NA	0.8	=	0.9	=	I13V, K14R, K20IV, M36I, N37ND, R41K, L63S, H69K, L89M		14	54	IBNG	Nigeria	< 1991	CRF02_AG	None	P	Q	I	T	L	W	Q	R	P	L	V	T	V	R	I	G	G	Q
122866	45465	F	PhenoSense	1620	Clinical	16	NA	NA	NA	NA	NA	NA	NA	NA	NA	NA	NA	NA	1.6	=	1	=	T12V, E35D, M36I, R41K, R57K, Q61N		16	42	90CR402	CAR	< 1990	A	None	P	Q	I	T	L	W	Q	R	P	L	V	V	I	K	I	G	G	Q
122871	45470	F	PhenoSense	1620	Clinical	21	NA	NA	NA	NA	NA	NA	NA	NA	NA	NA	NA	NA	2.1	=	1.6	=	I15V, G17D, K20R, E35D, M36I, R41K, R57K, Q61N, E65D, I72T		11	21	CM240	Thailand	< 1990	CRF01_AE	None	P	Q	I	T	L	W	Q	R	P	L	V	T	I	K	V	G	D	Q
122883	45482	C	PhenoSense	1620	Clinical	4	NA	NA	NA	NA	NA	NA	NA	NA	NA	NA	NA	NA	1.4	=	0.9	=	T12S, I15V, L19I, M36I, R41K, L63V, H69K, K70R, P79PT, L89M		168	612	4	U.S.	1996	B	RTV,SQV	P	Q	I	T	L	W	Q	R	P	L	V	S	I	K	V	G	G	Q
122888	45487	CRF02_AG	PhenoSense	1620	Clinical	9	NA	NA	NA	NA	NA	NA	NA	NA	NA	NA	NA	NA	0.6	=	0.6	=	L10I, I13V, K14R, K20I, M36I, N37S, R41K, I64L, H69K, K70R, L89M		134	9	ANT70C	Cameroon	< 1987	O	None	P	Q	I	T	L	W	Q	R	P	I	V	T	V	R	I	G	G	Q
5444	1455	B	PhenoSense	1167	Clinical	CA7737	2.7	=	21	=	24	=	6.1	=	42	=	132	=	NA	NA	NA	NA	L10I, I15V, L19P, K20I, E35D, M36I, R41K, I62V, L63P, A71V, G73S, I84V, L90M	I84V, L90M	G73S 1167	1455	CA7737	U.S.	1998	B	NFV,RTV,SQV	P	Q	I	T	L	W	Q	R	P	I	V	T	I	K	V	G	G	Q
10436	3933	B	PhenoSense	1790	Clinical	CA12774	NA	NA	NA	NA	48	=	24	=	100	=	58	=	NA	NA	NA	NA	L10I, V32I, E35D, M36I, M46I, L63P, I64V, A71V, G73S, I84V, L90M	V32I, M46I, I84V, L90M	G73S 1167	3933	CA12774	U.S.	1999	B	IDV,RTV	P	Q	I	T	L	W	Q	R	P	I	V	T	I	K	I	G	G	Q
10560	4011	B	PhenoSense	1285	Clinical	CA12899	NA	NA	NA	NA	1.4	=	1.2	=	2.6	=	1.2	=	NA	NA	NA	NA	I15V, L63P, V82L, L90M	V82L, L90M	1285	4011	CA12899	U.S.	1999	B	IDV,RTV	P	Q	I	T	L	W	Q	R	P	L	V	T	I	K	V	G	G	Q
11954	4373	B	PhenoSense	1790	Clinical	CA14248	6.1	=	NA	NA	9.3	=	NA	NA	19	=	3.8	=	NA	NA	NA	NA	I13IV, M46I, K55R, L63P, G73T, V77I, L89LV, L90M	M46I, L90M	G73T, L89LV 1167	4373	CA14248	U.S.	2000	B	APV,IDV,NFV,SQV	.	.	.	.	.	.	.	.	.	.	V	T	V	K	I	G	G	Q
15742	628	B	PhenoSense	1167	Clinical	CA17003	6.5	=	9.2	=	2.1	=	5.3	=	5	=	13	=	NA	NA	NA	NA	L10I, L23I, M46L, Q58E, D60E, Q61EK, L63P, A71T, I72T, V82A, I84V, L90M	M46L, V82A, I84V, L90M	L23I, Q58E 1167	628	CA17003	U.S.	2000	B	APV,IDV,RTV,SQV,Unknown	P	Q	I	T	L	W	Q	R	P	I	V	T	I	K	I	G	G	Q
16379	7074	B	PhenoSense	1790	Clinical	CA17533	1	=	1.2	=	1.3	=	1.2	=	1.4	=	1.2	=	NA	NA	NA	NA	K14KR, I15IV, E35D, L63P		1167	7074	CA17533	U.S.	2000	B	None	P	Q	I	T	L	W	Q	R	P	L	V	T	I	R	V	G	G	Q
26600	7877	B	PhenoSense	1285	Clinical	CA20311	5.6	=	3.8	=	32	=	25	=	34	=	3	=	NA	NA	NA	NA	L10I, I15V, L19I, I54V, R57K, L63A, I66L, A71V, V82F, L90M, I93L	I54V, V82F, L90M	1285	7877	CA20311	U.S.	2000	B	IDV,NFV	P	Q	I	T	L	W	Q	R	P	I	V	T	I	K	V	G	G	Q
26624	1461	B	PhenoSense	1790	Clinical	CA20335	39	=	NA	NA	18	=	NA	NA	48	=	130	=	NA	NA	NA	NA	L10F, G16A, L33F, M46I, F53L, I62V, L63P, A71V, T74P, V77I, I84V, L90M, I93L	M46I, I84V, L90M	L10F, L33F, F53L, T74P 1167	1461	CA20335	U.S.	2000	B	IDV,NFV,RTV,SQV	P	Q	I	T	L	W	Q	R	P	F	V	T	I	K	I	A	G	Q
26634	5718	B	PhenoSense	1790	Clinical	CA20345	4.5	=	14	=	16	=	6.4	=	22	=	4.9	=	NA	NA	NA	NA	L10F, I15L, L19I, K20R, V32I, E35D, M36I, M46L, L63P, I64V, A71V, V82A, L90M, I93IL	V32I, M46L, V82A, L90M	L10F 1167	5718	CA20345	U.S.	2000	B	APV,IDV,NFV,Unknown	P	Q	I	T	L	W	Q	R	P	F	V	T	I	K	L	G	G	Q
26857	4782	B	PhenoSense	1167	Clinical	CA20568	2.8	=	3.1	=	7.4	=	13	=	8.7	=	2.1	=	NA	NA	NA	NA	L10I, L19LI, N37D, M46I, I54V, L63P, V82A, L90M, I93L	M46I, I54V, V82A, L90M	1167	4782	CA20568	U.S.	2000	B	IDV,NFV	P	Q	I	T	L	W	Q	R	P	I	V	T	I	K	I	G	G	Q
26865	8050	B	PhenoSense	1167	Clinical	CA20576	1.1	=	2.3	=	5	=	1.6	=	13	=	1.7	=	NA	NA	NA	NA	K20I, M36V, M46I, I62V, L63LP, I64V, L90M, I93L	M46I, L90M	1167	8050	CA20576	U.S.	2000	B	IDV,NFV	P	Q	I	T	L	W	Q	R	P	L	V	T	I	K	I	G	G	Q
26926	8092	B	PhenoSense	1285	Clinical	CA20637	0.7	=	0.6	=	0.6	=	0.6	=	0.7	=	0.5	=	NA	NA	NA	NA	I15V, L19T, K43R, H69Y		1285	8092	CA20637	U.S.	2001	B	None	P	Q	I	T	L	W	Q	R	P	L	V	T	I	K	V	G	G	Q
27835	8358	B	PhenoSense	1167	Clinical	CA21286	0.9	=	1.1	=	1.1	=	1	=	1.4	=	1.1	=	NA	NA	NA	NA	Q18E, E35D, N37S, I62V, L63P, I64V		1167	8358	CA21286	U.S.	2001	B	None	.	.	.	.	.	.	.	.	.	.	.	.	.	K	I	G	G	E
27863	8369	B	PhenoSense	1285	Clinical	CA21314	1.7	=	5.5	=	9	=	2.6	=	6.4	=	1.7	=	NA	NA	NA	NA	L10I, T12P, L19V, K45R, I62V, L63P, C67L, H69Q, G73T, V82A, L90M	V82A, L90M	G73T 1285	8369	CA21314	U.S.	2001	B	IDV	P	Q	I	T	L	W	Q	R	P	I	V	P	I	K	I	G	G	Q
27880	8384	B	PhenoSense	1285	Clinical	CA21331	0.7	=	67	=	17	=	4.4	=	97	=	34	=	NA	NA	NA	NA	L10I, I15V, K20T, E35D, M36I, Q58E, I62V, L63P, A71T, I85IV, N88S, L90M	N88S, L90M	Q58E 1285	8384	CA21331	U.S.	2001	B	IDV,RTV	P	Q	I	T	L	W	Q	R	P	I	V	T	I	K	V	G	G	Q
27940	8422	B	PhenoSense	1285	Clinical	CA21391	7.9	=	NA	NA	58	=	NA	NA	95	=	134	=	NA	NA	NA	NA	L10I, T12D, Q18QH, L19I, K20I, R41K, M46I, I54V, K55R, L63P, I64V, I66F, C67L, K70R, A71V, I72L, I84V, L90M, Q92K	M46I, I54V, I84V, L90M	1285	8422	CA21391	U.S.	2001	B	LPV,Unknown	P	Q	I	T	L	W	Q	R	P	I	V	D	I	K	I	G	G	H
27960	8437	B	PhenoSense	1790	Clinical	CA21411	2.5	=	3.2	=	2	=	3.9	=	4.4	=	0.8	=	8.4	=	1.1	=	L33F, M36L, P39Q, R41K, K43R, I54V, I62V, L63P, A71V, V82L, I93L	I54V, V82L	L33F 1167	8437	CA21411	U.S.	2001	B	RTV	P	Q	I	T	L	W	Q	R	P	L	V	T	I	K	I	G	G	Q
27966	6832	B	PhenoSense	1167	Clinical	CA21417	11	=	5.9	=	2	=	2.9	=	52	=	20	=	NA	NA	NA	NA	L10F, I13IV, D30N, L33F, K45R, I54L, Q61E, L63P, V77I, N88D, L90M, I93L	D30N, I54L, L90M	L10F, L33F, N88D 1167	6832	CA21417	U.S.	2001	B	APV,NFV	P	Q	I	T	L	W	Q	R	P	F	V	T	V	K	I	G	G	Q
39960	7932	B	PhenoSense	1790	Clinical	CA20392	3.4	=	19	=	20	=	35	=	27	=	7.6	=	NA	NA	NA	NA	L10I, K14R, L24I, E35D, M36MI, N37E, R41RK, M46L, I54V, L63P, A71V, V82A	M46L, I54V, V82A	L24I 1167	7932	CA20392	U.S.	2000	B	IDV,NFV	P	Q	I	T	L	W	Q	R	P	I	V	T	I	R	I	G	G	Q
40136	5242	B	PhenoSense	1027	Clinical	CA16542	3.7	=	2.3	=	9.6	=	30	=	12	=	2.1	=	NA	NA	NA	NA	L10F, I13V, I54V, I62V, L63P, A71V, V82A	I54V, V82A	L10F 1167	5242	CA16542	U.S.	2000	B	IDV,NFV	P	Q	I	T	L	W	Q	R	P	F	V	T	V	K	I	G	G	Q
40448	2255	B	PhenoSense	1790	Clinical	CA23845	7.5	=	NA	NA	21	=	6.3	=	62	=	33	=	NA	NA	NA	NA	K20I, M46I, I64V, T74S, V77I, I84V, I85V, L90M	M46I, I84V, L90M	1167	2255	CA23845	U.S.	2001	B	IDV,NFV,SQV	P	Q	I	T	L	W	Q	R	P	L	V	T	I	K	I	G	G	Q
40767	4164	B	PhenoSense	1167	Clinical	CA24045	0.8	=	3.1	=	2.6	=	1.2	=	14	=	2	=	NA	NA	NA	NA	I15V, D30DN, E35D, M36I, N37D, I62V, L63P, I72IV, N88D, I93L	D30DN	N88D 1167	4164	CA24045	U.S.	2001	B	IDV,NFV,RTV	P	Q	I	T	L	W	Q	R	P	L	V	T	I	K	V	G	G	Q
41032	5319	B	PhenoSense	870	Clinical	CA24203	1.7	=	1.4	=	1.7	=	1.4	=	3	=	1.1	=	NA	NA	NA	NA	I3V, L10I, I13V, L63P, V77I		1167	5319	CA24203	U.S.	2001	B	None	P	Q	V	T	L	W	Q	R	P	I	V	T	V	K	I	G	G	Q
41212	5173	B	PhenoSense	1790	Clinical	CA16984	1.8	=	34	=	14	=	7.9	=	600	>	87	=	NA	NA	NA	NA	I13V, T26TP, D30N, L33IM, E35D, M36I, N37NI, L38LF, K43KN, M46L, I54V, R57K, L63P, A71T, N88D, L90M, I93L	D30N, M46L, I54V, L90M	L33IM, N88D 1167	5173	CA16984	U.S.	2000	B	APV,IDV,NFV,RTV,SQV	P	Q	I	T	L	W	Q	R	P	L	V	T	V	K	I	G	G	Q
41467	2098	B	PhenoSense	1790	Clinical	CA24458	11	=	NA	NA	42	=	44	=	71	=	2.7	=	NA	NA	NA	NA	I13V, E35ED, M46I, I54V, L63P, A71V, I72V, V82F, L90M, I93L	M46I, I54V, V82F, L90M	1167	2098	CA24458	U.S.	2001	B	IDV	.	.	.	.	.	.	.	.	.	.	V	T	V	K	I	G	G	Q
41678	7978	B	PhenoSense	1167	Clinical	CA24574	13	=	14	=	16	=	11	=	12	=	10	=	NA	NA	NA	NA	L10I, N37ND, R41RK, M46L, I54L, I62V, L63P, A71V, G73S, V82T, I85V, L89V, L90M, I93L, T96TS	M46L, I54L, V82T, L90M	G73S, L89V 1167	7978	CA24574	U.S.	2001	B	APV,IDV,RTV,SQV	P	Q	I	T	L	W	Q	R	P	I	V	T	I	K	I	G	G	Q
42159	1128	B	PhenoSense	1790	Clinical	CA24801	8.8	=	NA	NA	9.4	=	35	=	16	=	33	=	NA	NA	NA	NA	L10I, L24I, M46L, I54V, D60E, L63P, I64V, A71V, V82A, I84V	M46L, I54V, V82A, I84V	L24I 1167	1128	CA24801	U.S.	2001	B	IDV,NFV,RTV,SQV	P	Q	I	T	L	W	Q	R	P	I	V	T	I	K	I	G	G	Q
50648	4078	B	PhenoSense	1167	Clinical	CA33285	9.5	=	1	=	46	=	112	=	16	=	0.9	=	NA	NA	NA	NA	L10I, K20R, E35D, M36I, N37D, M46I, F53L, I54V, D60E, I62V, L63P, H69QR, A71V, L76V, V82F, I93L	M46I, I54V, L76V, V82F	F53L 1167	4078	CA33285	U.S.	2001	B	IDV,LPV,NFV,RTV,SQV	P	Q	I	T	L	W	Q	R	P	I	V	T	I	K	I	G	G	Q
50858	14306	B	PhenoSense	1790	Clinical	CA33495	1	=	NA	NA	1	=	0.9	=	1	=	0.6	=	NA	NA	NA	NA	L19IT		1167	14306	CA33495	U.S.	2002	B	None	P	Q	I	T	L	W	Q	R	P	L	V	T	I	K	I	G	G	Q
50921	8033	B	PhenoSense	1790	Clinical	CA33558	47	=	9.6	=	124	=	500	>	24	=	1	=	4	=	11	=	L10I, G16A, L19Q, V32I, N37S, R41K, K45R, M46I, I47A, L63P, A71V, I72V, V82A, L90M, Q92K, I93L	V32I, M46I, I47A, V82A, L90M	1167	8033	CA33558	U.S.	2002	B	IDV,LPV,RTV,SQV,Unknown	P	Q	I	T	L	W	Q	R	P	I	V	T	I	K	I	A	G	Q
50925	2204	B	PhenoSense	1790	Clinical	CA33562	61	=	NA	NA	38	=	65	=	66	=	41	=	NA	NA	NA	NA	L10F, I15V, L33F, R41K, M46I, I62V, L63P, I66L, V77I, I84V, N88D, L90M, I93L, C95F	M46I, I84V, L90M	L10F, L33F, N88D 1167	2204	CA33562	U.S.	2002	B	APV,IDV,NFV,RTV	P	Q	I	T	L	W	Q	R	P	F	V	T	I	K	V	G	G	Q
51019	4439	B	PhenoSense	960	Clinical	CA33656	12	=	3.4	=	2	=	2.9	=	4.7	=	1.9	=	NA	NA	NA	NA	I54M, Q58E, L63P	I54M	Q58E 1167	4439	CA33656	U.S.	2002	B	APV,IDV,NFV,RTV,SQV	P	Q	I	T	L	W	Q	R	P	L	V	T	I	K	I	G	G	Q
51079	4828	B	PhenoSense	1167	Clinical	CA33716	2.7	=	7.3	=	8.1	=	8.4	=	21	=	11	=	NA	NA	NA	NA	L10F, K20KM, E35D, M36IV, I54V, D60DE, I62IV, L63P, I72T, I85IV, L89LM, I93L	I54V	L10F 1167	4828	CA33716	U.S.	2002	B	IDV	P	Q	I	T	L	W	Q	R	P	F	V	T	I	K	I	G	G	Q
51225	14523	B	PhenoSense	1790	Clinical	CA33862	1.9	=	1.5	=	1.5	=	1.5	=	2.4	=	1.2	=	NA	NA	NA	NA	L10I, I13V, M36I, L63P		1167	14523	CA33862	U.S.	2002	B	RTV	P	Q	I	T	L	W	Q	R	P	I	V	T	V	K	I	G	G	Q
51258	14544	B	PhenoSense	1790	Clinical	CA33895	1.1	=	0.9	=	0.7	=	0.9	=	1	=	0.8	=	NA	NA	NA	NA	T4P, R57K, L63P, I72V, V75I, V82I		1167	14544	CA33895	U.S.	2002	B	None	P	Q	I	P	L	W	Q	R	P	L	V	T	I	K	I	G	G	Q
51548	4127	B	PhenoSense	1790	Clinical	CA34185	45	=	NA	NA	15	=	23	=	61	=	42	=	NA	NA	NA	NA	L10I, V11I, I13V, I15V, K20I, M46I, F53FL, I54M, K55R, Q58QE, L63P, A71I, I84V, L90M, Q92QR	M46I, I54M, I84V, L90M	V11I, F53FL, Q58QE 1167	4127	CA34185	U.S.	2002	B	APV,IDV,LPV,NFV,RTV,SQV	P	Q	I	T	L	W	Q	R	P	I	I	T	V	K	V	G	G	Q
51549	4873	B	PhenoSense	1790	Clinical	CA34186	21	=	NA	NA	101	=	173	=	126	=	38	=	NA	NA	NA	NA	L10IV, V11I, T12N, L19I, L33F, M36L, N37D, M46L, I54V, K55R, I62V, L63P, C67F, A71V, I72L, G73S, V82A, L90M	M46L, I54V, V82A, L90M	V11I, L33F, G73S 1167	4873	CA34186	U.S.	2002	B	IDV,LPV,RTV,Unknown	P	Q	I	T	L	W	Q	R	P	I	I	N	I	K	I	G	G	Q
51575	5981	B	PhenoSense	1790	Clinical	CA34212	100	>	NA	NA	13	=	43	=	55	=	41	=	NA	NA	NA	NA	L10I, I13V, K20R, L33F, E35D, M36I, N37S, R41K, M46L, I54M, I62V, L63P, A71V, P79A, I84V, L89LV, L90M	M46L, I54M, I84V, L90M	L33F, L89LV 1167	5981	CA34212	U.S.	2002	B	APV,NFV,RTV,SQV	P	Q	I	T	L	W	Q	R	P	I	V	T	V	K	I	G	G	Q
51599	4805	B	PhenoSense	1790	Clinical	CA34236	1.2	=	NA	NA	5.1	=	9.1	=	7.7	=	1.6	=	NA	NA	NA	NA	L10LF, N37D, M46X, I54IV, R57K, I62V, L63P, C67S, A71AV, I72IV, V77I, V82A, L90M, I93L	I54IV, V82A, L90M	L10LF 1167	4805	CA34236	U.S.	2002	B	APV,IDV,LPV,NFV	P	Q	I	T	L	W	Q	R	P	F	V	T	I	K	I	G	G	Q
51607	4378	B	PhenoSense	1790	Clinical	CA34244	69	=	NA	NA	126	=	400	>	267	=	92	=	NA	NA	NA	NA	L10F, I13V, I15V, G16A, V32I, N37D, K43T, M46I, I47V, F53L, I54V, K55R, L63P, A71V, G73S, V82A, L90M	V32I, M46I, I47V, I54V, V82A, L90M	L10F, K43T, F53L, G73S 1167	4378	CA34244	U.S.	2002	B	APV,IDV,LPV,NFV,RTV,SQV	P	Q	I	T	L	W	Q	R	P	F	V	T	V	K	V	A	G	Q
52893	1601	B	PhenoSense	951	Clinical	CA35530	1.1	=	NA	NA	3	=	1.3	=	5.9	=	1.1	=	NA	NA	NA	NA	L10LI, L19X, K20N, N37D, M46I, I62V, L63P, A71T, I72K, G73S, V77I, L90M	M46I, L90M	G73S 1167	1601	CA35530	U.S.	1999	B	IDV,SQV	P	Q	I	T	L	W	Q	R	P	I	V	T	I	K	I	G	G	Q
55760	2256	B	PhenoSense	1790	Clinical	CA37686	9.7	=	62	=	49	=	32	=	63	=	57	=	NA	NA	NA	NA	L10I, I15V, K20R, V32I, M36I, N37D, I54V, L63P, A71V, G73S, V82T, I85V, L90M	V32I, I54V, V82T, L90M	G73S 1167	2256	CA37686	U.S.	2003	B	IDV,RTV,SQV,Unknown	P	Q	I	T	L	W	Q	R	P	I	V	T	I	K	V	G	G	Q
55835	5951	B	PhenoSense	1790	Clinical	CA37761	14	=	1.3	=	3.9	=	23	=	3	=	0.2	=	1.3	=	1.9	=	L10LI, T12PS, L19I, V32I, E35D, M36I, R41RK, M46ML, I47A, Q61QH, L63P, I64V, A71AV, I93L	V32I, M46ML, I47A	1167	5951	CA37761	U.S.	2003	B	IDV,LPV	P	Q	I	T	L	W	Q	R	P	I	V	S	I	K	I	G	G	Q
55837	4900	B	PhenoSense	1285	Clinical	CA37763	25	=	4.2	=	5	=	11	=	7.7	=	1.9	=	NA	NA	NA	NA	L10F, L33V, R41RK, I54M, L63P, V82A	I54M, V82A	L10F 1285	4900	CA37763	U.S.	2002	B	APV,IDV	P	Q	I	T	L	W	Q	R	P	F	V	T	I	K	I	G	G	Q
55845	8086	B	PhenoSense	1790	Clinical	CA37771	13	=	13	=	8.8	=	20	=	17	=	79	=	NA	NA	NA	NA	L10I, I13V, G16A, L24I, M46L, I54V, I62V, L63P, A71IV, I72V, V77I, P79D, V82A, I84V	M46L, I54V, V82A, I84V	L24I 1167	8086	CA37771	U.S.	2003	B	IDV,NFV,RTV,SQV	P	Q	I	T	L	W	Q	R	P	I	V	T	V	K	I	A	G	Q
55847	1410	B	PhenoSense	1167	Clinical	CA37773	1.7	=	1.8	=	3.3	=	1.1	=	5.2	=	3.8	=	NA	NA	NA	NA	L10I, I62V, L63P, I72L, V77I, L90M, I93L	L90M	1167	1410	CA37773	U.S.	2003	B	APV,IDV,NFV,RTV	P	Q	I	T	L	W	Q	R	P	I	V	T	I	K	I	G	G	Q
55889	4315	B	PhenoSense	1790	Clinical	CA37815	8.4	=	19	=	15	=	28	=	24	=	133	=	NA	NA	NA	NA	L10I, K20I, L24I, E35D, M36I, R41K, M46L, I54V, D60E, L63P, I64V, A71V, V82A, I84V	M46L, I54V, V82A, I84V	L24I 1167	4315	CA37815	U.S.	2003	B	IDV,RTV,SQV	P	Q	I	T	L	W	Q	R	P	I	V	T	I	K	I	G	G	Q
55928	1459	B	PhenoSense	1790	Clinical	CA37854	15	=	38	=	25	=	85	=	50	=	9.4	=	NA	NA	NA	NA	L10I, I13V, L19I, V32I, L33F, M46I, I47V, I54M, I64V, I66IT, A71V, G73C, V77I, I84V, L90M, C95L	V32I, M46I, I47V, I54M, I84V, L90M	L33F, G73C 1167	1459	CA37854	U.S.	2003	B	APV,IDV,LPV,NFV,RTV,SQV	P	Q	I	T	L	W	Q	R	P	I	V	T	V	K	I	G	G	Q
55948	1855	B	PhenoSense	1790	Clinical	CA37874	1.5	=	6.3	=	8.3	=	11	=	12	=	2.2	=	NA	NA	NA	NA	L10I, I54V, I62V, L63P, A71V, G73S, V77I, V82A, I93L	I54V, V82A	G73S 1167	1855	CA37874	U.S.	2003	B	APV,LPV,NFV,RTV,SQV,Unknown	P	Q	I	T	L	W	Q	R	P	I	V	T	I	K	I	G	G	Q
55954	622	B	PhenoSense	1790	Clinical	CA37880	76	=	NA	NA	131	=	200	>	50	=	156	=	NA	NA	NA	NA	L10F, V11L, G16A, L19I, L33F, R41K, M46I, I54V, L63P, A71V, G73S, V82T, I84V, L89V, L90M, T91S, I93L	M46I, I54V, V82T, I84V, L90M	L10F, L33F, G73S, L89V 1167	622	CA37880	U.S.	2003	B	IDV,LPV,RTV,SQV	P	Q	I	T	L	W	Q	R	P	F	L	T	I	K	I	A	G	Q
56090	8360	B	PhenoSense	1790	Clinical	CA38016	1.8	=	NA	NA	12	=	18	=	15	=	5.2	=	NA	NA	NA	NA	L10I, T12S, I13V, I15IV, L19Q, K20I, M36I, I54V, I62IV, L63P, A71T, I72IL, G73GS, V82A, L89LV, L90M	I54V, V82A, L90M	G73GS, L89LV 1167	8360	CA38016	U.S.	2003	B	LPV,NFV,SQV,Unknown	P	Q	I	T	L	W	Q	R	P	I	V	S	V	K	V	G	G	Q
56096	634	B	PhenoSense	1167	Clinical	CA38022	58	=	90	=	186	=	500	>	95	=	1000	>	NA	NA	NA	NA	L10I, K20R, L33F, E34T, E35D, M36I, N37D, K43T, M46I, G48V, I50V, I54S, I62V, L63P, A71V, I72V, V77I, V82A, I85V, I93L	M46I, G48V, I50V, I54S, V82A	L33F, K43T 1167	634	CA38022	U.S.	2003	B	APV,IDV,LPV,RTV,SQV,Unknown	P	Q	I	T	L	W	Q	R	P	I	V	T	I	K	I	G	G	Q
56110	5990	B	PhenoSense	1790	Clinical	CA38036	56	=	2.5	=	9.1	=	39	=	19	=	21	=	NA	NA	NA	NA	L10F, I13V, K20V, M36I, M46I, I50V, I62V, L63P, I64V, G73A, T74S, L89LV, L90M	M46I, I50V, L90M	L10F, G73A, L89LV 1167	5990	CA38036	U.S.	2003	B	APV,NFV,RTV,SQV	P	Q	I	T	L	W	Q	R	P	F	V	T	V	K	I	G	G	Q
56150	5177	B	PhenoSense	1790	Clinical	CA38076	110	=	141	>	400	>	400	>	600	>	1000	>	NA	NA	NA	NA	Q7R, L10V, I15V, K20T, L33F, E35D, M36I, K43T, G48M, F53L, I54V, R57RK, I62V, L63P, I66F, H69HR, A71V, I72L, G73S, V82A, L90M	G48M, I54V, V82A, L90M	L33F, K43T, F53L, G73S 1167	5177	CA38076	U.S.	2003	B	APV,IDV,LPV,NFV,RTV,SQV	P	Q	I	T	L	W	R	R	P	V	V	T	I	K	V	G	G	Q
56156	4873	B	PhenoSense	1790	Clinical	CA38082	14	=	54	=	49	=	112	=	81	=	48	=	NA	NA	NA	NA	L10IV, V11I, T12TN, L19I, L33F, M36L, N37D, M46L, I54V, K55R, I62V, L63P, C67F, A71V, I72L, G73S, V82A, L90M	M46L, I54V, V82A, L90M	V11I, L33F, G73S 1167	4873	CA38082	U.S.	2003	B	IDV,LPV,RTV,Unknown	P	Q	I	T	L	W	Q	R	P	I	I	T	I	K	I	G	G	Q
56172	3902	B	PhenoSense	1790	Clinical	CA38098	0.4	=	0.9	=	0.8	=	0.5	=	1.2	=	1	=	NA	NA	NA	NA	I13V, I15V, M46MV, L63A, V77I, L90M	L90M	M46MV 1167	3902	CA38098	U.S.	2003	B	APV,LPV,NFV,SQV	P	Q	I	T	L	W	Q	R	P	L	V	T	V	K	V	G	G	Q
56204	6501	B	PhenoSense	1167	Clinical	CA38130	4.6	=	4.8	=	3.5	=	2.6	=	98	=	16	=	NA	NA	NA	NA	I13V, I15V, Q18I, L19I, D30N, L33F, D60E, L63P, V77I, N88D, L90M, I93L	D30N, L90M	L33F, N88D 1167	6501	CA38130	U.S.	2003	B	NFV	P	Q	I	T	L	W	Q	R	P	L	V	T	V	K	V	G	G	I
56214	790	B	PhenoSense	1790	Clinical	CA38140	1.6	=	1.1	=	1.3	=	1.4	=	1.7	=	0.8	=	NA	NA	NA	NA	L10F, I13V, L19LI, L24I, L33LF, M46I, I54IV, L63P, I66V, I72MV, G73S, P79AD, I84IV, I93L	M46I, I54IV, I84IV	L10F, L24I, L33LF, G73S 1167	790	CA38140	U.S.	2003	B	IDV,RTV,SQV,Unknown	P	Q	I	T	L	W	Q	R	P	F	V	T	V	K	I	G	G	Q
56282	14280	B	PhenoSense	1790	Clinical	CA38208	0.9	=	0.8	=	0.7	=	0.8	=	1.2	=	0.7	=	NA	NA	NA	NA	I13V, R41K, D60DE, L63LAPV, H69R		1167	14280	CA38208	U.S.	2003	B	None	P	Q	I	T	L	W	Q	R	P	L	V	T	V	K	I	G	G	Q
56432	16115	B	PhenoSense	1790	Clinical	CA38358	0.8	=	0.7	=	0.8	=	0.7	=	0.9	=	0.6	=	NA	NA	NA	NA	N37S, I62V, L63P		1167	16115	CA38358	U.S.	2003	B	IDV,RTV	P	Q	I	T	L	W	Q	R	P	L	V	T	I	K	I	G	G	Q
56512	1144	B	PhenoSense	1790	Clinical	CA38438	6.3	=	104	=	137	=	74	=	99	=	200	>	NA	NA	NA	NA	L10V, T12TK, L19I, M46L, G48V, F53Y, I54A, Q58E, Q61E, I62V, L63P, A71V, I72V, T74S, V77I, V82AT, L90M, I93L	M46L, G48V, I54A, V82AT, L90M	Q58E 1167	1144	CA38438	U.S.	2003	B	IDV,NFV,RTV,SQV	P	Q	I	T	L	W	Q	R	P	V	V	T	I	K	I	G	G	Q
56746	5913	B	PhenoSense	1790	Clinical	CA38672	1.2	=	1.5	=	1	=	0.8	=	1.2	=	0.7	=	1.6	=	1.2	=	T12A, I15V, L19I, R41K, L63P, V77I, V82L, I93L	V82L	1167	5913	CA38672	U.S.	2003	B	IDV,RTV	P	Q	I	T	L	W	Q	R	P	L	V	A	I	K	V	G	G	Q
57000	16384	B	PhenoSense	1167	Clinical	CA38926	0.4	=	0.9	=	1	=	0.7	=	1.4	=	0.7	=	NA	NA	NA	NA	K43R, R57K, I62V, L63P, A71T, I72V, V77I, I93L		1167	16384	CA38926	U.S.	2003	B	None	P	Q	I	T	L	W	Q	R	P	L	V	T	I	K	I	G	G	Q
57112	1329	B	PhenoSense	1790	Clinical	CA39038	42	=	96	=	21	=	27	=	200	>	200	>	NA	NA	NA	NA	L10F, I15V, D30N, L33F, E35D, M36L, N37E, K43T, D60E, I62V, L63P, I84V, N88D, L90M	D30N, I84V, L90M	L10F, L33F, K43T, N88D 1167	1329	CA39038	U.S.	2003	B	IDV,NFV,RTV,SQV,Unknown	P	Q	I	T	L	W	Q	R	P	F	V	T	I	K	V	G	G	Q
57267	16503	B	PhenoSense	1285	Clinical	CA39193	7.8	=	43	=	41	=	45	=	67	=	22	=	NA	NA	NA	NA	K20I, L24I, L33I, E35D, M36I, N37S, M46I, Q58E, L63P, I64V, H69Q, I72IV, V82A	M46I, V82A	L24I, L33I, Q58E 1285	16503	CA39193	U.S.	2003	B	PI,Unknown	P	Q	I	T	L	W	Q	R	P	L	V	T	I	K	I	G	G	Q
58814	17335	B	PhenoSense	1790	Clinical	SHNY-13	18	=	41	=	89	=	108	=	63	=	219	=	NA	NA	NA	NA	L10I, I13IV, L33F, M46L, G48M, I54S, L63P, A71V, V82A, I93L	M46L, G48M, I54S, V82A	L33F 1167	17335	SHNY-13	U.S.	< 2003	B	PI	P	Q	I	T	L	W	Q	R	P	I	V	T	V	K	I	G	G	Q
58894	4125	B	PhenoSense	1790	Clinical	CA40820	14	=	9.1	=	21	=	75	=	30	=	22	=	NA	NA	NA	NA	L10F, N37D, M46I, F53L, I54V, L63C, T74S, V82A, L89M	M46I, I54V, V82A	L10F, F53L 1167	4125	CA40820	U.S.	2003	B	APV,IDV,NFV,RTV,SQV	P	Q	I	T	L	W	Q	R	P	F	V	T	I	K	I	G	G	Q
59312	4899	B	PhenoSense	1790	Clinical	CA41240	0.7	=	0.7	=	0.8	=	0.7	=	0.9	=	0.7	=	NA	NA	NA	NA	L63Q, I64V, I72T		1167	4899	CA41240	U.S.	2003	B	IDV,RTV,SQV,Unknown	P	Q	I	T	L	W	Q	R	P	L	V	T	I	K	I	G	G	Q
59344	1147	B	PhenoSense	1167	Clinical	CA41272	14	=	9.5	=	41	=	40	=	43	=	2.2	=	NA	NA	NA	NA	L10I, L19I, M46I, I62V, L63P, I72M, G73S, V77I, V82F, L90M, I93L	M46I, V82F, L90M	G73S 1167	1147	CA41272	U.S.	2003	B	IDV,LPV,RTV,SQV	P	Q	I	T	L	W	Q	R	P	I	V	T	I	K	I	G	G	Q
60096	18018	B	PhenoSense	1790	Clinical	KSC-6	136	=	NA	NA	14	=	223	=	45	=	3.7	=	NA	NA	NA	NA	L10F, V32I, L33F, E34Q, N37H, R41K, M46I, I47V, F53FL, I54L, K55R, R57K, Q58E, D60E, L63P, A71V, V82A, L90M	V32I, M46I, I47V, I54L, V82A, L90M	L10F, L33F, F53FL, Q58E 1167	18018	KSC-6	U.S.	< 2002	B	PI	P	Q	I	T	L	W	Q	R	P	F	V	T	I	K	I	G	G	Q
60100	18020	B	PhenoSense	1790	Clinical	KSC-8	39	=	NA	NA	36	=	84	=	87	=	24	=	NA	NA	NA	NA	L10V, I13V, I15V, V32I, L33F, N37D, K43T, M46L, I47V, I54VPS, L63P, A71V, T74PS, V82A, L90M, I93L	V32I, M46L, I47V, I54VPS, V82A, L90M	L33F, K43T, T74PS 1167	18020	KSC-8	U.S.	< 2003	B	PI	P	Q	I	T	L	W	Q	R	P	V	V	T	V	K	V	G	G	Q
60717	8437	B	PhenoSense	1790	Clinical	CA42645	8.1	=	6.5	=	2.7	=	16	=	6.9	=	0.9	=	12	=	2.8	=	L33F, M36L, P39Q, R41K, K43R, M46I, I47V, F53L, I54V, I62V, L63P, A71V, V82L, I93L	M46I, I47V, I54V, V82L	L33F, F53L 1167	8437	CA42645	U.S.	2004	B	LPV,RTV	P	Q	I	T	L	W	Q	R	P	L	V	T	I	K	I	G	G	Q
60755	634	B	PhenoSense	1167	Clinical	CA42683	82	=	75	=	400	>	400	>	91	=	800	>	NA	NA	NA	NA	L10I, K20R, L33F, E34T, E35D, M36I, N37D, K43T, M46I, G48V, I50V, I54S, I62V, L63P, A71V, I72V, V77I, V82A, I85V, I93L	M46I, G48V, I50V, I54S, V82A	L33F, K43T 1167	634	CA42683	U.S.	2004	B	APV,IDV,LPV,RTV,SQV,Unknown	P	Q	I	T	L	W	Q	R	P	I	V	T	I	K	I	G	G	Q
60857	17599	B	PhenoSense	1167	Clinical	CA42785	1.8	=	1.3	=	1.6	=	1.1	=	1.5	=	1.2	=	NA	NA	NA	NA	L10I, I15V, L63V, I93L		1167	17599	CA42785	U.S.	2004	B	IDV,LPV,RTV	P	Q	I	T	L	W	Q	R	P	I	V	T	I	K	V	G	G	Q
61139	18460	B	PhenoSense	1285	Clinical	SR196077	25	=	NA	NA	45	=	97	=	84	=	157	=	NA	NA	NA	NA	T4P, L10F, V11I, I13V, K20I, A22AV, E35D, M36I, N37H, R41K, M46I, I54V, D60E, I62V, L63P, A71V, I72IL, P79AD, I84V, L90M, T91S, Q92K	M46I, I54V, I84V, L90M	L10F, V11I 1285	18460	SR196077	U.S.	< 2003	B	PI	P	Q	I	P	L	W	Q	R	P	F	I	T	V	K	I	G	G	Q
66150	1130	B	PhenoSense	1167	Clinical	CA48079	24	=	22	=	4.6	=	8	=	12	=	64	=	NA	NA	NA	NA	L10I, T12S, I13V, L33F, R41RK, I54L, L63P, A71V, G73T, V77I, I84V, L90LM, I93L	I54L, I84V, L90LM	L33F, G73T 1167	1130	CA48079	U.S.	2004	B	RTV,SQV,Unknown	P	Q	I	T	L	W	Q	R	P	I	V	S	V	K	I	G	G	Q
66242	1144	B	PhenoSense	1167	Clinical	CA48171	9.5	=	165	=	184	=	104	=	115	=	800	>	NA	NA	NA	NA	L10V, T12TK, Q18Q*HY, L19I, M46L, G48V, F53Y, I54A, Q58E, D60DE, Q61E, I62V, L63P, A71V, I72V, T74S, V77I, V82AT, L90M, I93L	M46L, G48V, I54A, V82AT, L90M	Q58E 1167	1144	CA48171	U.S.	2004	B	IDV,NFV,RTV,SQV	P	Q	I	T	L	W	Q	R	P	V	V	T	I	K	I	G	G	Q*HY
66266	1289	B	PhenoSense	1167	Clinical	CA48195	11	=	37	=	20	=	15	=	51	=	340	=	NA	NA	NA	NA	L10I, V11I, I15V, L19P, K20I, M36MI, N37D, K43T, I54L, R57RK, I62V, L63P, A71V, G73S, P79S, I84V, L90M	I54L, I84V, L90M	V11I, K43T, G73S 1167	1289	CA48195	U.S.	2004	B	LPV,NFV,RTV,SQV,Unknown	P	Q	I	T	L	W	Q	R	P	I	I	T	I	K	V	G	G	Q
68978	4303	B	PhenoSense	1285	Clinical	CA50892	15	=	1.7	=	35	=	120	=	11	=	2	=	NA	NA	NA	NA	L10I, I15V, G16A, K20R, E35D, M36I, N37D, M46L, I54V, K55R, R57K, I62V, L63P, A71V, L76V, V82A, I93L	M46L, I54V, L76V, V82A	1285	4303	CA50892	U.S.	2004	B	IDV,LPV	P	Q	I	T	L	W	Q	R	P	I	V	T	I	K	V	A	G	Q
68992	8331	B	PhenoSense	1285	Clinical	CA50906	2.6	=	10	=	17	=	17	=	12	=	15	=	NA	NA	NA	NA	L10I, K14R, I15V, K20I, R41I, M46I, I54V, D60N, I62V, L63P, I64V, A71V, V82T, I84V, I85V	M46I, I54V, V82T, I84V	1285	8331	CA50906	U.S.	2004	B	ATV,LPV,RTV	P	Q	I	T	L	W	Q	R	P	I	V	T	I	R	V	G	G	Q
69028	14258	B	PhenoSense	1285	Clinical	CA50942	1	=	2.6	=	2.1	=	1	=	53	=	2.6	=	NA	NA	NA	NA	I13V, D30N, L63P, A71AT, V77I, N88D	D30N	N88D 1285	14258	CA50942	U.S.	2004	B	NFV,Unknown	P	Q	I	T	L	W	Q	R	P	L	V	T	V	K	I	G	G	Q
73177	5426	B	PhenoSense	1285	Clinical	CA55091	0.7	=	1.2	=	1.2	=	0.7	=	1.5	=	0.8	=	NA	NA	NA	NA	I13V, E35D, L63P, A71V, V77I, I93L		1285	5426	CA55091	U.S.	2004	B	RTV,SQV,Unknown	P	Q	I	T	L	W	Q	R	P	L	V	T	V	K	I	G	G	Q
73199	790	B	PhenoSense	1285	Clinical	CA55113	33	=	38	=	19	=	90	=	9.3	=	74	=	NA	NA	NA	NA	L10F, I13V, G16A, L19LI, L24I, L33F, M46I, I54V, L63P, I66V, I72V, G73T, P79D, I84V, I93L	M46I, I54V, I84V	L10F, L24I, L33F, G73T 1285	790	CA55113	U.S.	2004	B	IDV,RTV,SQV,Unknown	P	Q	I	T	L	W	Q	R	P	F	V	T	V	K	I	A	G	Q
74014	24202	U	PhenoSense	1202	Clinical	EC_pt1	0.3	=	56	=	13	=	4.3	=	68	=	4.2	=	NA	NA	NA	NA	K20T, M36IV, L63P, A71T, N88S	N88S	1202	24202	EC_pt1	U.S.	< 2003	U	ATV,RTV	P	Q	I	T	L	W	Q	R	P	L	V	T	I	K	I	G	G	Q
74946	9150	B	PhenoSense	1210	Clinical	6376_d427	17	=	NA	NA	79	=	66	=	74	=	5.7	=	NA	NA	NA	NA	L10I, M46I, G52GS, I54V, Q58E, D60DE, L63P, I64IV, G73C, V77I, V82F, L90M, I93L	M46I, I54V, V82F, L90M	Q58E, G73C 1210	9150	6376_d427	U.S.	< 1999	B	IDV,LPV,NFV	P	Q	I	T	L	W	Q	R	P	I	V	T	I	K	I	G	G	Q
74948	9150	B	PhenoSense	1210	Clinical	6376_d508	24	=	NA	NA	104	=	85	=	143	=	7.4	=	NA	NA	NA	NA	L10I, M46I, I54V, Q58E, D60DE, L63P, I64IV, H69HR, G73C, V77I, V82F, L90M, I93L	M46I, I54V, V82F, L90M	Q58E, G73C 1210	9150	6376_d508	U.S.	< 1999	B	IDV,LPV,NFV	P	Q	I	T	L	W	Q	R	P	I	V	T	I	K	I	G	G	Q
75020	24351	B	PhenoSense	1210	Clinical	8256_d1	0.8	=	NA	NA	0.8	=	0.7	=	1	=	0.6	=	NA	NA	NA	NA	I13IV, R41RK		1210	24351	8256_d1	U.S.	< 1998	B	PI	P	Q	I	T	L	W	Q	R	P	L	V	T	V	K	I	G	G	Q
75028	24351	B	PhenoSense	1210	Clinical	8256_d841	0.8	=	NA	NA	0.7	=	0.9	=	0.7	=	0.5	=	NA	NA	NA	NA	R41RK		1210	24351	8256_d841	U.S.	< 2000	B	LPV,PI	P	Q	I	T	L	W	Q	R	P	L	V	T	I	K	I	G	G	Q
75030	24351	B	PhenoSense	1210	Clinical	8256_d1097	1.2	=	NA	NA	1	=	1.1	=	1.2	=	0.7	=	NA	NA	NA	NA	R41RK, L63LP		1210	24351	8256_d1097	U.S.	< 2001	B	LPV,PI	P	Q	I	T	L	W	Q	R	P	L	V	T	I	K	I	G	G	Q
75032	24337	B	PhenoSense	1210	Clinical	8265_d1	0.7	=	NA	NA	0.7	=	0.7	=	0.7	=	0.6	=	NA	NA	NA	NA	I15V, E35D, N37E, L63P, E65ED, K70R, V82VA	V82VA	1210	24337	8265_d1	U.S.	< 1998	B	PI	P	Q	I	T	L	W	Q	R	P	L	V	T	I	K	V	G	G	Q
75034	24337	B	PhenoSense	1210	Clinical	8265_d776	0.6	=	NA	NA	0.6	=	0.5	=	0.6	=	0.5	=	NA	NA	NA	NA	I15V, K20KR, E35D, N37E, L63LP, K70R		1210	24337	8265_d776	U.S.	< 2000	B	LPV,PI	P	Q	I	T	L	W	Q	R	P	L	V	T	I	K	V	G	G	Q
75036	24337	B	PhenoSense	1210	Clinical	8265_d1104	0.5	=	NA	NA	0.5	=	0.6	=	0.5	=	0.5	=	NA	NA	NA	NA	I15V, K20KR, E35D, N37E, L63LP, K70R		1210	24337	8265_d1104	U.S.	< 2001	B	LPV,PI	P	Q	I	T	L	W	Q	R	P	L	V	T	I	K	V	G	G	Q
75040	24331	B	PhenoSense	1210	Clinical	8985_d1	5.5	=	NA	NA	12	=	6.2	=	35	=	26	=	NA	NA	NA	NA	L10IV, E35D, M36I, M46I, I62V, L63P, A71V, I84V, L90M, I93L	M46I, I84V, L90M	1210	24331	8985_d1	U.S.	< 1998	B	PI	P	Q	I	T	L	W	Q	R	P	I	V	T	I	K	I	G	G	Q
75042	24331	B	PhenoSense	1210	Clinical	8985_d330	6.3	=	NA	NA	44	=	30	=	73	=	164	=	NA	NA	NA	NA	L10I, K20KR, E35D, M36I, M46I, I54V, I62V, L63P, A71V, G73S, I84V, L90M, I93L	M46I, I54V, I84V, L90M	G73S 1210	24331	8985_d330	U.S.	< 1998	B	LPV,PI	P	Q	I	T	L	W	Q	R	P	I	V	T	I	K	I	G	G	Q
75046	24328	B	PhenoSense	1210	Clinical	9004_d337	0.7	=	NA	NA	0.4	=	0.5	=	0.5	=	0.5	=	NA	NA	NA	NA	L63A		1210	24328	9004_d337	U.S.	< 1998	B	LPV,PI	P	Q	I	T	L	W	Q	R	P	L	V	T	I	K	I	G	G	Q
75048	24343	B	PhenoSense	1210	Clinical	9014_d1	1.5	=	NA	NA	14	=	9.8	=	17	=	2.4	=	NA	NA	NA	NA	L10I, I13V, L19MT, K20R, M36MI, R41K, M46L, I54V, I62V, L63P, I64V, I66F, V82AT	M46L, I54V, V82AT	1210	24343	9014_d1	U.S.	< 1998	B	PI	P	Q	I	T	L	W	Q	R	P	I	V	T	V	K	I	G	G	Q
75050	24343	B	PhenoSense	1210	Clinical	9014_d315	2	=	NA	NA	17	=	17	=	23	=	2.6	=	NA	NA	NA	NA	L10I, I13V, L19MT, K20R, L23LI, M36MI, R41K, M46L, I54V, I62V, L63P, I64V, I66F, V82AT	M46L, I54V, V82AT	L23LI 1210	24343	9014_d315	U.S.	< 1998	B	LPV,PI	P	Q	I	T	L	W	Q	R	P	I	V	T	V	K	I	G	G	Q
75054	24345	B	PhenoSense	1210	Clinical	9019_d349	0.5	=	NA	NA	0.4	=	0.3	=	0.4	=	0.5	=	NA	NA	NA	NA	L10LI, M36MI, L63T, E65ED, I72IT		1210	24345	9019_d349	U.S.	< 1998	B	LPV,PI	P	Q	I	T	L	W	Q	R	P	I	V	T	I	K	I	G	G	Q
75056	24346	B	PhenoSense	1210	Clinical	9035_d334	13	=	NA	NA	43	=	108	=	17	=	2.5	=	NA	NA	NA	NA	T12I, I13V, K20KR, L33F, E35D, M36I, K43T, M46L, I54V, R57RK, Q61E, I62V, L63P, I64V, A71V, L76V, V82A, I93L	M46L, I54V, L76V, V82A	L33F, K43T 1210	24346	9035_d334	U.S.	< 1998	B	LPV,PI	P	Q	I	T	L	W	Q	R	P	L	V	I	V	K	I	G	G	Q
75058	24335	B	PhenoSense	1210	Clinical	9049_d221	0.4	=	NA	NA	0.9	=	0.6	=	1.1	=	1	=	NA	NA	NA	NA	L38V, R57K, D60E, Q61E, L63P, A71V, I72V, V77I, I93L		1210	24335	9049_d221	U.S.	< 1998	B	LPV,PI	P	Q	I	T	L	W	Q	R	P	L	V	T	I	K	I	G	G	Q
75060	24349	B	PhenoSense	1210	Clinical	9053_d1	0.8	=	NA	NA	2.7	=	6.3	=	4.1	=	0.5	=	NA	NA	NA	NA	M46L, I54V, I62V, I64V, V82A	M46L, I54V, V82A	1210	24349	9053_d1	U.S.	< 1998	B	PI	P	Q	I	T	L	W	Q	R	P	L	V	T	I	K	I	G	G	Q
75062	24349	B	PhenoSense	1210	Clinical	9053_d233	0.9	=	NA	NA	2.8	=	4.9	=	2.5	=	0.4	=	NA	NA	NA	NA	L19LF, M46L, I54V, I62V, I64V, V82A	M46L, I54V, V82A	1210	24349	9053_d233	U.S.	< 1998	B	LPV,PI	P	Q	I	T	L	W	Q	R	P	L	V	T	I	K	I	G	G	Q
75066	24326	B	PhenoSense	1210	Clinical	9079_d344	0.7	=	NA	NA	0.8	=	1	=	1.3	=	0.6	=	NA	NA	NA	NA	T12S, L63P, H69Q		1210	24326	9079_d344	U.S.	< 1998	B	LPV,PI	P	Q	I	T	L	W	Q	R	P	L	V	S	I	K	I	G	G	Q
75068	24339	B	PhenoSense	1210	Clinical	9085_d1	1.5	=	NA	NA	7.3	=	5.6	=	4.1	=	1.8	=	NA	NA	NA	NA	N37S, M46MI, I54IV, Q61E, L63P, A71V, V82T, I84IV, I85IV, L90LM, I93IL	M46MI, I54IV, V82T, I84IV, L90LM	1210	24339	9085_d1	U.S.	< 1998	B	PI	P	Q	I	T	L	W	Q	R	P	L	V	T	I	K	I	G	G	Q
75070	24339	B	PhenoSense	1210	Clinical	9085_d316	1.5	=	NA	NA	4.8	=	5.8	=	1.1	=	1.2	=	NA	NA	NA	NA	L10LI, N37S, M46I, Q61E, L63P, A71V, L76LV, V82T, I84V, I93L	M46I, L76LV, V82T, I84V	1210	24339	9085_d316	U.S.	< 1998	B	LPV,PI	P	Q	I	T	L	W	Q	R	P	I	V	T	I	K	I	G	G	Q
75072	24340	B	PhenoSense	1210	Clinical	9086_d356	0.5	=	NA	NA	0.8	=	0.5	=	1	=	0.7	=	NA	NA	NA	NA	E35D, N37E, L63P, V77VI, I93L		1210	24340	9086_d356	U.S.	< 1998	B	LPV,PI	P	Q	I	T	L	W	Q	R	P	L	V	T	I	K	I	G	G	Q
75074	24325	B	PhenoSense	1210	Clinical	9095_d1	0.8	=	NA	NA	2.1	=	7.4	=	4.5	=	0.7	=	NA	NA	NA	NA	L10I, T12P, K14R, G16E, K20KT, L24LI, M36MI, P39S, M46MI, I54V, K55KR, I62V, L63T, I64IL, G68D, A71V, V82A, I93L	M46MI, I54V, V82A	L24LI 1210	24325	9095_d1	U.S.	< 1998	B	PI	P	Q	I	T	L	W	Q	R	P	I	V	P	I	R	I	E	G	Q
75076	24325	B	PhenoSense	1210	Clinical	9095_d337	0.7	=	NA	NA	2.1	=	6.5	=	3.4	=	0.6	=	NA	NA	NA	NA	L10I, T12P, K14R, G16E, K20T, M36I, P39S, I54V, I62V, L63T, G68D, A71V, V82A, I93L	I54V, V82A	1210	24325	9095_d337	U.S.	< 1998	B	LPV,PI	P	Q	I	T	L	W	Q	R	P	I	V	P	I	R	I	E	G	Q
75078	24330	B	PhenoSense	1539	Clinical	9113_d1	1.6	=	NA	NA	11	=	13	=	15	=	3	=	0.8	=	0.4	=	L10LI, L24I, R41K, M46L, I54V, I62V, L63P, A71V, T74A, V77I, V82A, I93L	M46L, I54V, V82A	L24I 1210	24330	9113_d1	U.S.	< 1998	B	PI	P	Q	I	T	L	W	Q	R	P	I	V	T	I	K	I	G	G	Q
75080	24330	B	PhenoSense	1539	Clinical	9113_d339	2.4	=	NA	NA	13	=	26	=	24	=	3.9	=	0.9	=	1	=	L10FVI, L24I, R41K, M46L, I54V, I62V, L63P, A71V, T74A, V77VI, V82A, I93L	M46L, I54V, V82A	L10FVI, L24I 1210	24330	9113_d339	U.S.	< 1998	B	LPV,PI	P	Q	I	T	L	W	Q	R	P	I	V	T	I	K	I	G	G	Q
75082	24344	B	PhenoSense	1539	Clinical	9124_d1	6.1	=	NA	NA	164	=	87	=	228	=	376	=	1.5	=	1.4	=	L10I, E34Q, G48V, I54S, I62V, L63P, A71V, T74S, V77I, V82A, I93L	G48V, I54S, V82A	1210	24344	9124_d1	U.S.	< 1998	B	PI	P	Q	I	T	L	W	Q	R	P	I	V	T	I	K	I	G	G	Q
75088	24344	B	PhenoSense	1539	Clinical	9124_d339	15	=	NA	NA	137	=	218	=	97	=	461.5	=	0.4	=	5.8	=	L10I, L33LF, E34Q, M46MIV, G48V, I50V, I54S, I62V, L63P, A71V, I72V, T74S, V77I, V82A, I93L	M46MIV, G48V, I50V, I54S, V82A	L33LF 1210	24344	9124_d339	U.S.	< 1998	B	LPV,PI	P	Q	I	T	L	W	Q	R	P	I	V	T	I	K	I	G	G	Q
75090	24348	B	PhenoSense	1210	Clinical	9126_d299	0.4	=	NA	NA	0.4	=	0.4	=	0.5	=	0.4	=	NA	NA	NA	NA	L63LP, I93IL		1210	24348	9126_d299	U.S.	< 1998	B	LPV,PI	P	Q	I	T	L	W	Q	R	P	L	V	T	I	K	I	G	G	Q
75092	24334	B	PhenoSense	1210	Clinical	9154_d1	1.3	=	NA	NA	2.1	=	1.6	=	1.7	=	0.4	=	NA	NA	NA	NA	I15V, V32VI, R41K, L63P, L76LV, V82VA, I93L	V32VI, L76LV, V82VA	1210	24334	9154_d1	U.S.	< 1998	B	PI	P	Q	I	T	L	W	Q	R	P	L	V	T	I	K	V	G	G	Q
75094	24334	B	PhenoSense	1210	Clinical	9154_d168	1.4	=	NA	NA	3.4	=	5.6	=	2.7	=	0.7	=	NA	NA	NA	NA	I15V, R41K, M46ML, I47IV, I54IV, L63P, L76LV, V82VA, I93L	M46ML, I47IV, I54IV, L76LV, V82VA	1210	24334	9154_d168	U.S.	< 1998	B	LPV,PI	P	Q	I	T	L	W	Q	R	P	L	V	T	I	K	V	G	G	Q
75096	24350	B	PhenoSense	1539	Clinical	9163_d1	2.1	=	NA	NA	3.3	=	2.7	=	2.1	=	0.2	=	0.4	=	0.5	=	V32I, I47V, Q61E, L63P, V82A, I93L	V32I, I47V, V82A	1210	24350	9163_d1	U.S.	< 1998	B	PI	P	Q	I	T	L	W	Q	R	P	L	V	T	I	K	I	G	G	Q
75098	24350	B	PhenoSense	1539	Clinical	9163_d358	14	=	NA	NA	7	=	37	=	5.8	=	0.3	=	1	=	5.1	=	L10F, V32I, L33F, M46I, I47V, Q61E, L63P, V82A, I93L	V32I, M46I, I47V, V82A	L10F, L33F 1210	24350	9163_d358	U.S.	< 1998	B	LPV,PI	P	Q	I	T	L	W	Q	R	P	F	V	T	I	K	I	G	G	Q
75100	24336	B	PhenoSense	1210	Clinical	9172_d1	3.2	=	NA	NA	13	=	3.3	=	42	=	4.2	=	NA	NA	NA	NA	L10V, I13V, I15V, G16A, K20T, M46L, K55R, I62V, L63P, I66F, A71T, I72LM, V77I, L90M	M46L, L90M	1210	24336	9172_d1	U.S.	< 1998	B	PI	P	Q	I	T	L	W	Q	R	P	V	V	T	V	K	V	A	G	Q
75102	24336	B	PhenoSense	1210	Clinical	9172_d330	1.4	=	NA	NA	6	=	1.6	=	15	=	2.7	=	NA	NA	NA	NA	L10LV, I13V, I15V, G16A, K20T, M46L, K55R, I62V, L63P, I66F, A71T, I72LM, V77I, L90M	M46L, L90M	1210	24336	9172_d330	U.S.	< 1998	B	LPV,PI	P	Q	I	T	L	W	Q	R	P	V	V	T	V	K	V	A	G	Q
75104	24354	B	PhenoSense	1539	Clinical	9182_d1	5.9	=	NA	NA	80	=	43	=	110	=	23	=	3.2	=	2	=	L10I, T12TK, E35D, M36MI, M46I, I54V, I62V, L63P, I64IV, G73GC, T74S, V82A, L90M, I93L, C95F	M46I, I54V, V82A, L90M	G73GC 1210	24354	9182_d1	U.S.	< 1998	B	PI	P	Q	I	T	L	W	Q	R	P	I	V	T	I	K	I	G	G	Q
75106	24354	B	PhenoSense	1539	Clinical	9182_d359	24	=	NA	NA	89	=	211	=	268	=	63	=	15	=	20	=	L10I, T12K, I13V, K20KR, L33F, E35D, M36I, K43T, M46I, I54V, I62V, L63P, I66IV, G73GC, T74S, V82A, L90M	M46I, I54V, V82A, L90M	L33F, K43T, G73GC 1210	24354	9182_d359	U.S.	< 1998	B	LPV,PI	P	Q	I	T	L	W	Q	R	P	I	V	K	V	K	I	G	G	Q
75108	24327	B	PhenoSense	1210	Clinical	9189_d1	3.3	=	NA	NA	34	=	46	=	59	=	13	=	NA	NA	NA	NA	L10F, K20KR, E35D, M36I, N37DE, K43KT, I54V, R57K, I62V, L63P, A71V, V82A, L90M, I93L, C95CF	I54V, V82A, L90M	L10F, K43KT 1210	24327	9189_d1	U.S.	< 1998	B	PI	P	Q	I	T	L	W	Q	R	P	F	V	T	I	K	I	G	G	Q
75110	24327	B	PhenoSense	1210	Clinical	9189_d175	2.2	=	NA	NA	14	=	27	=	27	=	6.9	=	NA	NA	NA	NA	L10F, K20R, E35D, M36I, N37D, K43KT, I54V, R57K, I62V, L63P, A71V, V82A, L90M, I93L, C95CF	I54V, V82A, L90M	L10F, K43KT 1210	24327	9189_d175	U.S.	< 1998	B	LPV,PI	P	Q	I	T	L	W	Q	R	P	F	V	T	I	K	I	G	G	Q
75112	24329	B	PhenoSense	1210	Clinical	9200_d340	0.6	=	NA	NA	0.6	=	0.6	=	0.5	=	0.7	=	NA	NA	NA	NA	R41K		1210	24329	9200_d340	U.S.	< 1998	B	LPV,PI	P	Q	I	T	L	W	Q	R	P	L	V	T	I	K	I	G	G	Q
75114	24332	B	PhenoSense	1210	Clinical	9208_d362	0.4	=	NA	NA	0.3	=	0.3	=	0.4	=	0.6	=	NA	NA	NA	NA	E35D, N37D, L63S, V82I		1210	24332	9208_d362	U.S.	< 1998	B	LPV,PI	P	Q	I	T	L	W	Q	R	P	L	V	T	I	K	I	G	G	Q
75118	24333	B	PhenoSense	1210	Clinical	9226_d167	0.9	=	NA	NA	0.8	=	0.8	=	1.2	=	0.6	=	NA	NA	NA	NA	L10I, I13V, N37T, L63S, I64V, V77VI		1210	24333	9226_d167	U.S.	< 1998	B	LPV,PI	P	Q	I	T	L	W	Q	R	P	I	V	T	V	K	I	G	G	Q
75120	24347	B	PhenoSense	1210	Clinical	9231_d1	2.7	=	NA	NA	8.1	=	13	=	12	=	2	=	NA	NA	NA	NA	L10LI, L19I, K20R, M36I, R41K, I54IV, Q58QE, Q61DEKN, L63P, H69K, T74S, V82A, L89M, I93L	I54IV, V82A	Q58QE 1210	24347	9231_d1	U.S.	< 1998	B	PI	P	Q	I	T	L	W	Q	R	P	I	V	T	I	K	I	G	G	Q
75122	24347	B	PhenoSense	1210	Clinical	9231_d268	4.2	=	NA	NA	12	=	27	=	14	=	1.4	=	NA	NA	NA	NA	L10I, L19I, K20R, M36I, R41RK, M46I, I54V, Q58QE, Q61DEKN, L63P, H69K, T74S, L76LV, V82A, L89M, I93L	M46I, I54V, L76LV, V82A	Q58QE 1210	24347	9231_d268	U.S.	< 1998	B	LPV,PI	P	Q	I	T	L	W	Q	R	P	I	V	T	I	K	I	G	G	Q
75126	24338	B	PhenoSense	1210	Clinical	9246_d344	0.4	=	NA	NA	0.5	=	0.4	=	0.5	=	0.4	=	NA	NA	NA	NA	I13V, K14R, R41K, I64V, I72IV		1210	24338	9246_d344	U.S.	< 1998	B	LPV,PI	P	Q	I	T	L	W	Q	R	P	L	V	T	V	R	I	G	G	Q
75128	24353	B	PhenoSense	1210	Clinical	9255_d1	0.4	=	NA	NA	0.4	=	0.4	=	0.5	=	0.6	=	NA	NA	NA	NA	T12N, L19LI, N37S, L63LP, I64IV, V77VI		1210	24353	9255_d1	U.S.	< 1998	B	PI	P	Q	I	T	L	W	Q	R	P	L	V	N	I	K	I	G	G	Q
75130	24353	B	PhenoSense	1210	Clinical	9255_d279	0.3	=	NA	NA	0.3	=	0.3	=	0.4	=	0.2	=	NA	NA	NA	NA	T12N, N37S		1210	24353	9255_d279	U.S.	< 1998	B	LPV,PI	P	Q	I	T	L	W	Q	R	P	L	V	N	I	K	I	G	G	Q
75132	24341	B	PhenoSense	1210	Clinical	9287_d1	2.8	=	NA	NA	9.9	=	22	=	20	=	3.3	=	NA	NA	NA	NA	L10I, I15V, M36MI, R41K, I54V, D60E, I62IV, L63P, A71AT, V82A	I54V, V82A	1210	24341	9287_d1	U.S.	< 1998	B	PI	P	Q	I	T	L	W	Q	R	P	I	V	T	I	K	V	G	G	Q
75134	24341	B	PhenoSense	1210	Clinical	9287_d337	1.9	=	NA	NA	7.7	=	12	=	9.4	=	2.3	=	NA	NA	NA	NA	L10I, I15V, M36I, R41K, I54V, D60E, I62IV, L63P, A71T, V82A	I54V, V82A	1210	24341	9287_d337	U.S.	< 1998	B	LPV,PI	P	Q	I	T	L	W	Q	R	P	I	V	T	I	K	V	G	G	Q
75738	1169	B	PhenoSense	1285	Clinical	CA57651	9.6	=	37	=	18	=	37	=	14	=	34	=	NA	NA	NA	NA	L10IV, K20R, E35D, M36I, N37ND, K43T, M46I, I54V, Q61QR, I62V, L63P, A71V, I72EK, G73S, V82A, L90M, I93L, C95F	M46I, I54V, V82A, L90M	K43T, G73S 1285	1169	CA57651	U.S.	2005	B	IDV,NFV,RTV,SQV,Unknown	P	Q	I	T	L	W	Q	R	P	I	V	T	I	K	I	G	G	Q
77417	18404	B	PhenoSense	1285	Clinical	CA59332	0.7	=	0.6	=	0.7	=	0.7	=	0.9	=	0.8	=	0.9	=	NA	NA	I13V, K14R, I62V, L63P, I72IM		1285	18404	CA59332	U.S.	2005	B	NFV,SQV,Unknown	P	Q	I	T	L	W	Q	R	P	L	V	T	V	R	I	G	G	Q
79040	26252	B	PhenoSense	1285	Clinical	CA60957	0.7	=	0.9	=	1.2	=	0.7	=	1.7	=	0.9	=	0.9	=	NA	NA	E35D, N37T, I62V, L63P, I93L		1285	26252	CA60957	U.S.	2005	B	None	P	Q	I	T	L	W	Q	R	P	L	V	T	I	K	I	G	G	Q
79458	6361	B	PhenoSense	1285	Clinical	CA59608	NA	NA	2.6	=	49	=	36	=	55	=	92	=	2.8	=	NA	NA	L10I, V11I, I15V, Q18H, L19I, K20I, M36I, N37D, M46I, K55R, K70R, A71V, I72M, P79D, I84V, N88T, L90M	M46I, I84V, L90M	V11I, N88T 1285	6361	CA59608	U.S.	2005	B	IDV,RTV,SQV	P	Q	I	T	L	W	Q	R	P	I	I	T	I	K	V	G	G	H
81873	9985	B	PhenoSense	1285	Clinical	CA63791	0.8	=	1.1	=	1.1	=	1.1	=	1.5	=	1.6	=	NA	NA	NA	NA	I13V, M36I, N37NS, R57RK, I62IV, L63P, I64IV		1285	9985	CA63791	U.S.	2005	B	APV,LPV,NFV	P	Q	I	T	L	W	Q	R	P	L	V	T	V	K	I	G	G	Q
81877	4323	B	PhenoSense	1285	Clinical	CA63795	300	=	260	=	18	=	51	=	67	=	25	=	5.5	=	NA	NA	L10F, V11I, I13V, I15IV, K20T, V32I, L33F, E35D, M36I, R41K, I54L, Q58E, D60E, I62V, L63P, A71V, V77VI, P79H, I84V, L89V, L90M	V32I, I54L, I84V, L90M	L10F, V11I, L33F, Q58E, L89V 1285	4323	CA63795	U.S.	2005	B	APV,IDV,RTV,SQV	P	Q	I	T	L	W	Q	R	P	F	I	T	V	K	V	G	G	Q
81879	25578	B	PhenoSense	1285	Clinical	CA63797	0.6	=	0.8	=	1	=	0.6	=	1.4	=	0.9	=	0.9	=	NA	NA	K14R, R41K, L63P, A71T, I72E, V77I, I93L		1285	25578	CA63797	U.S.	2005	B	ATV,RTV,SQV	P	Q	I	T	L	W	Q	R	P	L	V	T	I	R	I	G	G	Q
81881	6799	B	PhenoSense	1285	Clinical	CA63799	5.5	=	2.7	=	6.3	=	4.7	=	9.1	=	2.5	=	NA	NA	NA	NA	L10LI, E35D, N37ND, R41RK, L63P, I93L		1285	6799	CA63799	U.S.	2005	B	IDV	P	Q	I	T	L	W	Q	R	P	I	V	T	I	K	I	G	G	Q
81885	23784	B	PhenoSense	1285	Clinical	CA63803	0.6	=	0.6	=	0.8	=	0.6	=	1.4	=	0.7	=	0.9	=	NA	NA	I13V, K20KM, E35D, M36I, R57RK, I64V		1285	23784	CA63803	U.S.	2005	B	None	P	Q	I	T	L	W	Q	R	P	L	V	T	V	K	I	G	G	Q
81887	8042	B	PhenoSense	1285	Clinical	CA63805	6	=	10	=	7.9	=	11	=	13	=	3.9	=	0.7	=	NA	NA	L10I, L33F, E35D, N37D, R41K, M46L, I54L, I62V, L63P, A71IT, V75VI, V82A, L90M, I93L	M46L, I54L, V82A, L90M	L33F 1285	8042	CA63805	U.S.	2005	B	APV,IDV,RTV	P	Q	I	T	L	W	Q	R	P	I	V	T	I	K	I	G	G	Q
81889	17605	B	PhenoSense	1285	Clinical	CA63807	1	=	1.2	=	1.5	=	0.8	=	1.6	=	0.8	=	0.8	=	NA	NA	I62IV, L63P, V77I, I93L		1285	17605	CA63807	U.S.	2005	B	None	P	Q	I	T	L	W	Q	R	P	L	V	T	I	K	I	G	G	Q
81893	1834	B	PhenoSense	1285	Clinical	CA63811	58	=	5.6	=	42	=	500	=	23	=	6.4	=	2.1	=	NA	NA	L10F, I13V, L23I, L33F, I54V, R57K, Q58E, D60E, L63P, A71V, L76V, V82A, I93L	I54V, L76V, V82A	L10F, L23I, L33F, Q58E 1285	1834	CA63811	U.S.	2005	B	APV,ATV,IDV,LPV,NFV,RTV	P	Q	I	T	L	W	Q	R	P	F	V	T	V	K	I	G	G	Q
81895	1850	B	PhenoSense	1285	Clinical	CA63813	57	=	69	=	21	=	33	=	47	=	3.5	=	4.4	=	NA	NA	L10I, V32I, L33F, K43T, M46I, I54M, D60E, L63P, I64M, A71V, V82A, L89M, L90M, I93L	V32I, M46I, I54M, V82A, L90M	L33F, K43T 1285	1850	CA63813	U.S.	2005	B	APV,IDV,RTV	P	Q	I	T	L	W	Q	R	P	I	V	T	I	K	I	G	G	Q
81897	17654	B	PhenoSense	1285	Clinical	CA63815	3.8	=	61	=	33	=	44	=	62	=	39	=	3.4	=	NA	NA	L10I, V11I, K14R, I15V, L19LP, K20I, E35N, M36I, I54V, R57K, Q58E, I62V, L63P, A71V, I72IL, G73S, V82A, L90M	I54V, V82A, L90M	V11I, Q58E, G73S 1285	17654	CA63815	U.S.	2006	B	IDV,LPV,NFV,Unknown	P	Q	I	T	L	W	Q	R	P	I	I	T	I	R	V	G	G	Q
81899	14395	B	PhenoSense	1285	Clinical	CA63817	5.6	=	65	=	150	=	75	=	89	=	59	=	NA	NA	NA	NA	L10I, I13V, L19LV, K20I, L33I, E35D, M36I, N37ND, M46I, I54A, L63P, C67L, H69K, A71IV, I72IM, V82A, L89V, L90M	M46I, I54A, V82A, L90M	L33I, L89V 1285	14395	CA63817	U.S.	2005	B	IDV,RTV,Unknown	P	Q	I	T	L	W	Q	R	P	I	V	T	V	K	I	G	G	Q
81901	23793	B	PhenoSense	1285	Clinical	CA63819	5.2	=	110	=	9.8	=	13	=	6.4	=	2.6	=	0.9	=	NA	NA	L10I, T12K, L33F, R41K, K43T, M46I, I50L, I54V, K55R, I62V, L63P, A71V, I72L, G73T, V77I, V82A, L90M, I93L, C95F	M46I, I50L, I54V, V82A, L90M	L33F, K43T, G73T 1285	23793	CA63819	U.S.	2005	B	APV,IDV,LPV,NFV,RTV,SQV	P	Q	I	T	L	W	Q	R	P	I	V	K	I	K	I	G	G	Q
81909	4518	B	PhenoSense	1285	Clinical	CA63827	17	=	26	=	21	=	14	=	26	=	13	=	0.4	=	NA	NA	K20I, V32I, M36I, I54L, L63P, A71V, V82T, L89IM, L90M	V32I, I54L, V82T, L90M	1285	4518	CA63827	U.S.	2005	B	APV,IDV,NFV,RTV	P	Q	I	T	L	W	Q	R	P	L	V	T	I	K	I	G	G	Q
81911	5617	B	PhenoSense	1285	Clinical	CA63829	24	=	2.2	=	500	=	240	=	56	=	2	=	0.8	=	NA	NA	L10I, T12TP, I13V, I15IV, L19Q, K20I, E35D, M36I, M46I, I54V, R57RK, I62V, L63P, I64V, A71V, I72V, L76V, V82F, L90M	M46I, I54V, L76V, V82F, L90M	1285	5617	CA63829	U.S.	2005	B	APV,IDV,LPV	P	Q	I	T	L	W	Q	R	P	I	V	P	V	K	V	G	G	Q
81917	5481	B	PhenoSense	1285	Clinical	CA63835	9	=	170	=	500	=	72	=	130	=	500	=	NA	NA	NA	NA	L10I, K43T, G48V, I54T, I62IV, I64V, A71V, T74S, V77I, V82A	G48V, I54T, V82A	K43T 1285	5481	CA63835	U.S.	2005	B	ATV,IDV,NFV,RTV,SQV	P	Q	I	T	L	W	Q	R	P	I	V	T	I	K	I	G	G	Q
81919	6569	B	PhenoSense	1285	Clinical	CA63837	0.6	=	0.7	=	0.8	=	0.9	=	1	=	1	=	NA	NA	NA	NA	M36L, N37S, I62V, L63LP, I64V		1285	6569	CA63837	U.S.	2005	B	LPV,RTV,TPV,Unknown	P	Q	I	T	L	W	Q	R	P	L	V	T	I	K	I	G	G	Q
81921	4303	B	PhenoSense	1285	Clinical	CA63839	0.8	=	0.8	=	0.6	=	0.7	=	0.4	=	0.9	=	1.2	=	NA	NA	T12AP, K14KR, I15IV, G16E, V77VI		1285	4303	CA63839	U.S.	2005	B	IDV,LPV,RTV,TPV	P	Q	I	T	L	W	Q	R	P	L	V	P	I	R	V	E	G	Q
81923	14394	B	PhenoSense	1285	Clinical	CA63841	0.8	=	1.1	=	1	=	1	=	2	=	0.8	=	NA	NA	NA	NA	E35ED, M36MI, N37NI, R41K, I64V, K70R		1285	14394	CA63841	U.S.	2005	B	IDV	P	Q	I	T	L	W	Q	R	P	L	V	T	I	K	I	G	G	Q
81925	1468	B	PhenoSense	1285	Clinical	CA63843	61	=	90	=	39	=	500	=	51	=	184	=	NA	NA	NA	NA	L10F, I13V, G16A, L19IV, L33F, E34Q, N37D, M46L, I54V, I62V, I66F, A71T, I72T, G73C, P79PA, I84V, L90M, T91S, I93L	M46L, I54V, I84V, L90M	L10F, L33F, G73C 1285	1468	CA63843	U.S.	2005	B	APV,LPV,RTV,SQV,Unknown	P	Q	I	T	L	W	Q	R	P	F	V	T	V	K	I	A	G	Q
90034	1556	B	PhenoSense	1167	Clinical	CA71564	108	=	172	=	27	=	62	=	83	=	41	=	9.8	=	134	=	L10F, V11I, T12P, I13V, I15V, L19P, K20T, V32I, L33F, E35G, M36I, I54IV, I62V, L63P, K70T, A71I, G73S, P79A, I84V, L89V, L90M	V32I, I54IV, I84V, L90M	L10F, V11I, L33F, G73S, L89V 1167	1556	CA71564	U.S.	2006	B	APV,ATV,IDV,LPV,NFV,RTV,SQV,TPV	P	Q	I	T	L	W	Q	R	P	F	I	P	V	K	V	G	G	Q
122863	45462	CRF02_AG	PhenoSense	1620	Clinical	13	NA	NA	NA	NA	NA	NA	NA	NA	NA	NA	NA	NA	1	=	1.1	=	L10V, I13V, K14R, L19P, K20I, M36I, R41K, L63P, H69K, K70R, I72M, L89M		1174	23488	13	U.S.	1996	B	None	P	Q	I	T	L	W	Q	R	P	V	V	T	V	R	I	G	G	Q
122867	45466	U	PhenoSense	1620	Clinical	17	NA	NA	NA	NA	NA	NA	NA	NA	NA	NA	NA	NA	0.6	=	1	=	I13V, K14R, K20I, M36I, R41K, I64M, H69K, K70R, V82I, L89M		1171	22305	17	U.S.	1997	B	None	P	Q	I	T	L	W	Q	R	P	L	V	T	V	R	I	G	G	Q
122869	45468	U	PhenoSense	1620	Clinical	19	NA	NA	NA	NA	NA	NA	NA	NA	NA	NA	NA	NA	0.7	=	0.8	=	I13V, K14R, K20I, E35D, M36I, R41K, H69K, V82I, L89M		1174	23543	19	U.S.	1996	B	None	P	Q	I	T	L	W	Q	R	P	L	V	T	V	R	I	G	G	Q
122875	45474	G	PhenoSense	1620	Clinical	24	NA	NA	NA	NA	NA	NA	NA	NA	NA	NA	NA	NA	0.8	=	1	=	I13V, K14R, K20I, E35D, M36I, R41K, H69K, V82I, L89M		1174	23564	24	U.S.	1996	B	None	P	Q	I	T	L	W	Q	R	P	L	V	T	V	R	I	G	G	Q
122880	45479	G	PhenoSense	1620	Clinical	29	NA	NA	NA	NA	NA	NA	NA	NA	NA	NA	NA	NA	1.3	=	1.4	=	L10I, I13V, K14R, I15V, K20I, E35Q, M36I, R41K, R57K, C67E, H69K, V82I, L89M		1174	23629	29	U.S.	1996	B	None	P	Q	I	T	L	W	Q	R	P	I	V	T	V	R	V	G	G	Q
122881	45480	A	PhenoSense	1620	Clinical	1	NA	NA	NA	NA	NA	NA	NA	NA	NA	NA	NA	NA	0.8	=	0.8	=	I13IV, K14KR, E35D, M36I, N37ND, R41K, D60DE, Q61QE, I62IV, L63LFPS, I64ILM, C67CY, H69K, L89M, I93IL		1171	22277	1	U.S.	1997	B	None	P	Q	I	T	L	W	Q	R	P	L	V	T	V	R	I	G	G	Q
122883	45482	C	PhenoSense	1620	Clinical	4	NA	NA	NA	NA	NA	NA	NA	NA	NA	NA	NA	NA	1.4	=	0.9	=	T12S, I15V, L19I, M36I, R41K, L63V, H69K, K70R, P79PT, L89M		1171	22364	4	U.S.	1997	B	None	P	Q	I	T	L	W	Q	R	P	L	V	S	I	K	V	G	G	Q
122887	45486	CRF02_AG	PhenoSense	1620	Clinical	8	NA	NA	NA	NA	NA	NA	NA	NA	NA	NA	NA	NA	0.8	=	0.7	=	I13V, K14R, K20I, V32VA, M36I, R41K, H69K, L89M		V32VA 1171	22431	8	U.S.	1997	B	None	P	Q	I	T	L	W	Q	R	P	L	V	T	V	R	I	G	G	Q
47985	12991	CRF02_AG	PhenoSense	1155	Clinical	SP_LP16	0.5	=	NA	NA	0.7	=	0.5	=	0.6	=	0.5	=	NA	NA	NA	NA	T12P, I13V, K14G, K20I, M36I, R41K, K43R, H69K, K70R, L89M		1511	12991	SP_LP16	Spain	< 1999	CRF02_AG	None	.	.	.	.	.	.	.	.	P	L	V	P	V	G	I	G	G	Q
47989	12993	CRF02_AG	PhenoSense	1155	Clinical	SP_LP18	0.7	=	NA	NA	0.7	=	0.8	=	1.1	=	0.7	=	NA	NA	NA	NA	I13V, K14R, I15V, K20I, M36I, R41K, I64M, H69K, L89M		1511	12993	SP_LP18	Spain	2001	CRF02_AG	None	P	Q	I	T	L	W	Q	R	P	L	V	T	V	R	V	G	G	Q
47999	12998	CRF02_AG	PhenoSense	1155	Clinical	SP_LP22	0.6	=	NA	NA	0.6	=	0.8	=	1.1	=	0.8	=	NA	NA	NA	NA	I3V, L10I, T12P, I13V, I15V, K20I, E35N, M36I, R41K, I64M, H69K, L89M		1511	12998	SP_LP22	Spain	2000	CRF02_AG	None	P	Q	V	T	L	W	Q	R	P	I	V	P	V	K	V	G	G	Q
48003	13000	A	PhenoSense	1155	Clinical	SP_LP24	1	=	NA	NA	0.9	=	1.2	=	1.6	=	1.3	=	NA	NA	NA	NA	L10V, I13V, L19P, K20I, E35D, M36I, R41K, H69K, L89M		1511	13000	SP_LP24	Spain	2001	A	None	P	Q	I	T	L	W	Q	R	P	V	V	T	V	K	I	G	G	Q
48035	13017	CRF02_AG	PhenoSense	1155	Clinical	SP_LP9	0.3	=	NA	NA	0.5	=	0.6	=	0.6	=	0.6	=	NA	NA	NA	NA	I13A, K14R, K20I, M36I, R41K, L63P, H69K, L89M		1511	13017	SP_LP9	Spain	2001	CRF02_AG	None	P	Q	I	T	L	W	Q	R	P	L	V	T	A	R	I	G	G	Q
86642	3914	B	PhenoSense	1790	Clinical	CA68560	5.9	=	32	=	7.4	=	3.2	=	15	=	2.9	=	0.9	=	2.6	=	L10LI, V32VI, L33M, R41K, K43KR, M46I, I62V, L63P, C67CF, A71IT, I72V, G73GC, T74P, V77I, L90M, I93L	V32VI, M46I, L90M	G73GC, T74P 1683	3914	CA68560	U.S.	2006	B	APV,ATV,LPV,NFV,RTV	P	Q	I	T	L	W	Q	R	P	I	V	T	I	K	I	G	G	Q
102765	37755	C	PhenoSense	1513	Clinical	DMG_1	0.7	=	0.7	=	0.8	=	0.6	=	1	=	0.9	=	NA	NA	NA	NA	T12S, I15V, L19I, M36I, R41K, L63PS, H69K, I93L		1513	37755	DMG_1	U.S.	2004	C	None	P	Q	I	T	L	W	Q	R	P	L	V	S	I	K	V	G	G	Q
102766	37755	C	PhenoSense	1513	Clinical	DMG_1a	0.7	=	0.4	=	0.5	=	0.4	=	0.6	=	0.5	=	NA	NA	NA	NA	T12S, I15V, L19I, M36I, R41K, L63PS, H69K, N83ND, I93L		N83ND 1513	37755	DMG_1a	U.S.	< 2005	C	ATV,RTV	P	Q	I	T	L	W	Q	R	P	L	V	S	I	K	V	G	G	Q
102767	37756	B	PhenoSense	1513	Clinical	DMG_10	0.4	=	0.6	=	0.5	=	0.4	=	0.5	=	0.6	=	NA	NA	NA	NA	L10LI, I13IV, L33V, N37X, R41RK, I62V, L63APS, I64V, C67CY, H69HQ		1513	37756	DMG_10	U.S.	2004	B	None	P	Q	I	T	L	W	Q	R	P	I	V	T	V	K	I	G	G	Q
102768	37756	B	PhenoSense	1513	Clinical	DMG_10a	0.2	=	0.5	=	0.4	=	0.3	=	0.5	=	0.5	=	NA	NA	NA	NA	L10LI, I13IV, L33V, N37X, R41RK, I62V, L63APS, I64V, C67CY, H69HQ		1513	37756	DMG_10a	U.S.	< 2005	B	ATV	P	Q	I	T	L	W	Q	R	P	I	V	T	V	K	I	G	G	Q
102769	37757	C	PhenoSense	1513	Clinical	DMG_2	0.4	=	1.2	=	1	=	0.8	=	1.3	=	0.8	=	NA	NA	NA	NA	T12S, I15V, L19I, K20R, E35D, M36I, R41K, H69K, L89M, I93L		1513	37757	DMG_2	U.S.	2004	C	None	P	Q	I	T	L	W	Q	R	P	L	V	S	I	K	V	G	G	Q
102770	37757	C	PhenoSense	1513	Clinical	DMG_2a	0.5	=	0.8	=	0.7	=	0.6	=	0.8	=	0.6	=	NA	NA	NA	NA	T12S, I15V, L19I, K20R, E35D, M36I, R41K, H69K, L89M, I93L		1513	37757	DMG_2a	U.S.	< 2005	C	ATV,RTV	P	Q	I	T	L	W	Q	R	P	L	V	S	I	K	V	G	G	Q
102771	37758	B	PhenoSense	1513	Clinical	DMG_3	1	=	1.9	=	1.7	=	2	=	3.2	=	1.1	=	NA	NA	NA	NA	E35D, M36I, R57K, I62V, L63P, I64IL, A71AV, I72IV, V77VI, P79PAS, I93IL		1513	37758	DMG_3	U.S.	2004	B	None	P	Q	I	T	L	W	Q	R	P	L	V	T	I	K	I	G	G	Q
102772	37758	B	PhenoSense	1513	Clinical	DMG_3a	0.9	=	1.4	=	1.4	=	1.7	=	2.1	=	1.2	=	NA	NA	NA	NA	E35D, M36I, R57K, I62V, L63P, I64IL, A71AV, I72IV, V77VI, P79PAS, I93IL		1513	37758	DMG_3a	U.S.	< 2005	B	ATV	P	Q	I	T	L	W	Q	R	P	L	V	T	I	K	I	G	G	Q
102773	37759	B	PhenoSense	1513	Clinical	DMG_4	0.5	=	0.7	=	0.9	=	0.7	=	1	=	0.6	=	NA	NA	NA	NA	L10LI, P39PS, L63P, V77I, I93L		1513	37759	DMG_4	U.S.	2004	B	None	P	Q	I	T	L	W	Q	R	P	I	V	T	I	K	I	G	G	Q
102774	37759	B	PhenoSense	1513	Clinical	DMG_4a	0.3	=	1.1	=	0.4	=	0.3	=	0.4	=	0.3	=	NA	NA	NA	NA	L10LI, E34EQ, P39PS, I50IL, L63P, V77I, I93L	I50IL	1513	37759	DMG_4a	U.S.	< 2005	B	ATV	P	Q	I	T	L	W	Q	R	P	I	V	T	I	K	I	G	G	Q
102775	37760	B	PhenoSense	1513	Clinical	DMG_5	1	=	0.9	=	1.1	=	0.8	=	1.4	=	0.9	=	NA	NA	NA	NA	L10I, T12TK, I13IV, N37X, L63P, I64IV, I93L		1513	37760	DMG_5	U.S.	2004	B	None	P	Q	I	T	L	W	Q	R	P	I	V	T	V	K	I	G	G	Q
102776	37760	B	PhenoSense	1513	Clinical	DMG_5a	0.7	=	1.5	=	0.7	=	0.3	=	1.1	=	0.3	=	NA	NA	NA	NA	L10I, T12TK, I13IV, N37X, I50IL, L63P, I64IV, A71AV, G73GS, T74TA, I93L	I50IL	G73GS 1513	37760	DMG_5a	U.S.	< 2005	B	ATV	P	Q	I	T	L	W	Q	R	P	I	V	T	V	K	I	G	G	Q
102777	37761	C	PhenoSense	1513	Clinical	DMG_6	0.6	=	1.1	=	0.9	=	0.9	=	1.2	=	0.9	=	NA	NA	NA	NA	T12S, I15V, L19I, M36IT, R41K, K43KR, L63P, H69K, L89LM, I93L		1513	37761	DMG_6	U.S.	2004	C	None	P	Q	I	T	L	W	Q	R	P	L	V	S	I	K	V	G	G	Q
102778	37761	C	PhenoSense	1513	Clinical	DMG_6a	0.7	=	0.8	=	1	=	1.1	=	1.5	=	0.8	=	NA	NA	NA	NA	T12S, I15V, L19I, M36IT, R41K, K43KR, L63P, H69K, L89LM, I93L		1513	37761	DMG_6a	U.S.	< 2005	C	ATV	P	Q	I	T	L	W	Q	R	P	L	V	S	I	K	V	G	G	Q
102779	37762	C	PhenoSense	1513	Clinical	DMG_7	0.6	=	1	=	1.1	=	0.9	=	1.1	=	1	=	NA	NA	NA	NA	L10I, I13V, G16GE, L19T, K20R, M36I, R41K, L63AITV, I64IM, E65D, H69K, L89M, I93L		1513	37762	DMG_7	U.S.	2004	C	None	P	Q	I	T	L	W	Q	R	P	I	V	T	V	K	I	E	G	Q
102780	37762	C	PhenoSense	1513	Clinical	DMG_7a	0.4	=	0.8	=	0.8	=	0.5	=	1.1	=	0.8	=	NA	NA	NA	NA	L10I, I13V, G16GE, L19T, K20R, M36I, R41K, L63AITV, I64IM, E65D, H69K, T74TA, L89M, I93L		1513	37762	DMG_7a	U.S.	< 2005	C	ATV	P	Q	I	T	L	W	Q	R	P	I	V	T	V	K	I	E	G	Q
102781	37763	B	PhenoSense	1513	Clinical	DMG_8	0.9	=	0.9	=	0.8	=	1	=	0.9	=	0.7	=	NA	NA	NA	NA	L10I, I15V, G16E, E35D, L63H, V77VI, L89M		1513	37763	DMG_8	U.S.	2004	B	None	P	Q	I	T	L	W	Q	R	P	I	V	T	I	K	V	E	G	Q
102782	37763	B	PhenoSense	1513	Clinical	DMG_8a	0.1	<	26	=	0.3	=	0.3	=	1.2	=	0.3	=	NA	NA	NA	NA	L10I, I15V, G16E, K20KIT, L23LP, L33LF, E35D, M36MV, I50L, L63H, A71AV, V77VI, N88NS, L89M	I50L, N88NS	L33LF 1513	37763	DMG_8a	U.S.	< 2005	B	ATV	P	Q	I	T	L	W	Q	R	P	I	V	T	I	K	V	E	G	Q
102783	37764	B	PhenoSense	1513	Clinical	DMG_9	0.2	=	0.4	=	0.4	=	0.3	=	0.9	=	0.4	=	NA	NA	NA	NA	L10I, V11IT, E35D, Q61E, I62V, L63P, I64L, A71V, I72T, V77I, P79AS, I93L		V11IT 1513	37764	DMG_9	U.S.	2004	B	None	P	Q	I	T	L	W	Q	R	P	I	I	T	I	K	I	G	G	Q
102784	37764	B	PhenoSense	1513	Clinical	DMG_9a	0.2	=	0.2	=	0.3	=	0.2	=	0.5	=	0.2	=	NA	NA	NA	NA	L10I, V11IT, E35D, Q61E, I62V, L63P, I64L, A71V, I72T, V77I, P79AS, I93L		V11IT 1513	37764	DMG_9a	U.S.	< 2005	B	ATV	P	Q	I	T	L	W	Q	R	P	I	I	T	I	K	I	G	G	Q
102792	37772	B	PhenoSense	1514	Clinical	AZ_1	0.7	=	4.3	=	0.4	=	NA	NA	0.4	=	0.3	=	NA	NA	NA	NA	L10I, E34EQ, I50L, L63P, V77I, N88NS, I93L	I50L, N88NS	1514	37772	AZ_1	Unknown	< 2005	B	ATV	P	Q	I	T	L	W	Q	R	P	I	V	T	I	K	I	G	G	Q
102793	37773	B	PhenoSense	1514	Clinical	AZ_2	2.8	=	9.7	=	0.2	=	NA	NA	0.6	=	0.3	=	NA	NA	NA	NA	L33F, E35D, M36I, N37D, K45I, I50L, L63T, G78GR	I50L	L33F 1514	37773	AZ_2	Unknown	< 2005	B	ATV,RTV	P	Q	I	T	L	W	Q	R	P	L	V	T	I	K	I	G	G	Q
102794	37774	B	PhenoSense	1514	Clinical	AZ_3	0.1	=	5.4	=	1.7	=	NA	NA	6.8	=	0.7	=	NA	NA	NA	NA	T12K, L19V, K20KT, E34EQ, E35D, M36MV, N37X, R41K, K45R, R57K, L63P, I64L, A71T, V77I, N88S, I93L	N88S	1514	37774	AZ_3	Unknown	< 2005	B	ATV	P	Q	I	T	L	W	Q	R	P	L	V	K	I	K	I	G	G	Q
102795	37775	B	PhenoSense	1514	Clinical	AZ_4	0.4	=	0.5	=	0.5	=	NA	NA	0.6	=	0.4	=	NA	NA	NA	NA	L10V, I15V, G16E, I50IL, A71AT, I72R, N88NT	I50IL	N88NT 1514	37775	AZ_4	Unknown	< 2005	B	ATV,RTV	P	Q	I	T	L	W	Q	R	P	V	V	T	I	K	V	E	G	Q
102796	37776	B	PhenoSense	1514	Clinical	AZ_5	0.2	=	0.5	=	0.2	=	NA	NA	0.2	=	0.3	=	NA	NA	NA	NA	E34EK, M36I, N37D, R41K, I50L, I64V	I50L	1514	37776	AZ_5	Unknown	< 2005	B	ATV,RTV	P	Q	I	T	L	W	Q	R	P	L	V	T	I	K	I	G	G	Q
102797	37777	B	PhenoSense	1514	Clinical	AZ_6	0.7	=	1.4	=	1.7	=	NA	NA	1.7	=	1.2	=	NA	NA	NA	NA	N37DE, I50ILM, L63S, A71V, I72Q, V77I, I93L	I50ILM	1514	37777	AZ_6	Unknown	< 2005	B	ATV,RTV	P	Q	I	T	L	W	Q	R	P	L	V	T	I	K	I	G	G	Q
102798	37778	B	PhenoSense	1514	Clinical	AZ_7	9.4	=	121	=	24	=	NA	NA	58	=	83	=	NA	NA	NA	NA	L10I, I15IV, K20R, L23LI, V32I, L33I, E35D, M36I, N37S, R41K, I54V, Q61H, L63P, A71V, I72V, G73S, I85V, L90M	V32I, I54V, L90M	L23LI, L33I, G73S 1514	37778	AZ_7	Unknown	< 2005	B	ATV,RTV	P	Q	I	T	L	W	Q	R	P	I	V	T	I	K	V	G	G	Q
122865	45464	CRF02_AG	PhenoSense	1620	Clinical	15	NA	NA	NA	NA	NA	NA	NA	NA	NA	NA	NA	NA	0.6	=	0.4	=	M36I, R41K, I93L		1673	58341	15	Japan	< 1997	B	None	P	Q	I	T	L	W	Q	R	P	L	V	T	I	K	I	G	G	Q
122868	45467	U	PhenoSense	1620	Clinical	18	NA	NA	NA	NA	NA	NA	NA	NA	NA	NA	NA	NA	1.2	=	1.3	=	I13V, K14KR, I15IV, K20I, M36I, R41K, I64M, H69K, K70R, V82I, L89M		1673	58342	18	Japan	< 1997	CRF01_AE	None	P	Q	I	T	L	W	Q	R	P	L	V	T	V	R	V	G	G	Q
122869	45468	U	PhenoSense	1620	Clinical	19	NA	NA	NA	NA	NA	NA	NA	NA	NA	NA	NA	NA	0.7	=	0.8	=	I13V, K14R, K20I, E35D, M36I, R41K, H69K, V82I, L89M		1673	58343	19	Japan	< 1997	C	None	P	Q	I	T	L	W	Q	R	P	L	V	T	V	R	I	G	G	Q
122877	45476	G	PhenoSense	1620	Clinical	26	NA	NA	NA	NA	NA	NA	NA	NA	NA	NA	NA	NA	0.8	=	1.1	=	L10I, I13V, K20I, E35Q, M36I, N37D, R41K, K43R, R57K, C67E, H69K, V82I, L89M		1673	58344	26	Japan	< 1997	B	None	P	Q	I	T	L	W	Q	R	P	I	V	T	V	K	I	G	G	Q
122880	45479	G	PhenoSense	1620	Clinical	29	NA	NA	NA	NA	NA	NA	NA	NA	NA	NA	NA	NA	1.3	=	1.4	=	L10I, I13V, K14R, I15V, K20I, E35Q, M36I, R41K, R57K, C67E, H69K, V82I, L89M		1673	58345	29	Japan	< 1998	C	None	P	Q	I	T	L	W	Q	R	P	I	V	T	V	R	V	G	G	Q
122885	45484	CRF01_AE	PhenoSense	1620	Clinical	6	NA	NA	NA	NA	NA	NA	NA	NA	NA	NA	NA	NA	0.8	=	0.7	=	I13V, K14KR, G16E, K20R, E35D, M36I, N37NADT, R41K, L63LIV, H69K, L89M		1613	44481	6	Argentina	< 2003	B	None	P	Q	I	T	L	W	Q	R	P	L	V	T	V	R	I	E	G	Q
122887	45486	CRF02_AG	PhenoSense	1620	Clinical	8	NA	NA	NA	NA	NA	NA	NA	NA	NA	NA	NA	NA	0.8	=	0.7	=	I13V, K14R, K20I, V32VA, M36I, R41K, H69K, L89M		V32VA 1673	58340	8	Japan	< 1997	B	None	P	Q	I	T	L	W	Q	R	P	L	V	T	V	R	I	G	G	Q
149192	58256	D	PhenoSense	1672	Clinical	07-156936	1.4	=	1.4	=	1.8	=	0.9	=	1.3	=	2.2	=	1.6	=	1.7	=	I13IV, I15V, R41K, F53FL, I64V, H69Y		F53FL 1672	58256	07-156936	Uganda	< 2000	D	None	P	Q	I	T	L	W	Q	R	P	L	V	T	V	K	V	G	G	Q
149198	58259	A	PhenoSense	1672	Clinical	07-156948	1.4	=	1.3	=	1.1	=	0.7	=	1.3	=	1.4	=	2.2	=	1.4	=	I13V, K14R, E35D, M36I, R41K, R57K, H69K, L89M		1672	58259	07-156948	Uganda	< 2000	A	None	P	Q	I	T	L	W	Q	R	P	L	V	T	V	R	I	G	G	Q
149208	58264	A	PhenoSense	1672	Clinical	07-156961	4.1	=	1.6	=	1	=	2	=	1.2	=	1.2	=	2.7	=	1.7	=	T4TN, I13V, L33F, M36I, R41K, R57K, E65D, H69K, L89M		L33F 1672	58264	07-156961	Uganda	< 2000	A	None	P	Q	I	T	L	W	Q	R	P	L	V	T	V	K	I	G	G	Q
122861	45460	C	PhenoSense	1620	Clinical	2	NA	NA	NA	NA	NA	NA	NA	NA	NA	NA	NA	NA	1.1	=	0.9	=	I15V, M36I, N37S, R41K, L63P, H69K, L89M, I93L									P	Q	I	T	L	W	Q	R	P	L	V	T	I	K	V	G	G	Q
122867	45466	U	PhenoSense	1620	Clinical	17	NA	NA	NA	NA	NA	NA	NA	NA	NA	NA	NA	NA	0.6	=	1	=	I13V, K14R, K20I, M36I, R41K, I64M, H69K, K70R, V82I, L89M									P	Q	I	T	L	W	Q	R	P	L	V	T	V	R	I	G	G	Q
122872	45471	C	PhenoSense	1620	Clinical	3	NA	NA	NA	NA	NA	NA	NA	NA	NA	NA	NA	NA	0.8	=	0.9	=	T12S, L19I, M36I, R41K, L63V, H69K, T74S, V77I, L89M, I93L									P	Q	I	T	L	W	Q	R	P	L	V	S	I	K	I	G	G	Q
122884	45483	CRF01_AE	PhenoSense	1620	Clinical	5	NA	NA	NA	NA	NA	NA	NA	NA	NA	NA	NA	NA	0.7	=	0.7	=	I13V, K14R, G16E, K20R, E35D, M36I, P39PS, R41K, H69K, L89M, I93L									P	Q	I	T	L	W	Q	R	P	L	V	T	V	R	I	E	G	Q
56494	14151	B	PhenoSense	1790	Clinical	CA38420	0.4	=	NA	NA	0.6	=	0.5	=	0.8	=	0.6	=	NA	NA	NA	NA	M36I, I62V, L63LP, I64IV, L90LM	L90LM	1790	14151	CA38420	U.S.	2003	B	NFV	P	Q	I	T	L	W	Q	R	P	L	V	T	I	K	I	G	G	Q
61153	18467	B	PhenoSense	1790	Clinical	SR149695	22	=	NA	NA	39	=	61	=	79	=	105	=	NA	NA	NA	NA	T4P, L10F, V11I, I13V, K20I, E35D, M36I, N37H, R41K, M46I, F53FY, I54V, D60DE, I62V, L63P, K70N, A71V, P79A, I84V, L90M, T91S, Q92K, N98I	M46I, I54V, I84V, L90M	L10F, V11I 1790	18467	SR149695	U.S.	< 2002	B	PI	P	Q	I	P	L	W	Q	R	P	F	I	T	V	K	I	G	G	Q
66194	6585	B	PhenoSense	1790	Clinical	CA48123	300	=	150	=	78	=	310	=	91	=	63	=	NA	NA	NA	NA	L10V, T12D, I13V, I15V, K20M, V32I, L33F, E35ED, M36ML, K43T, M46MI, I47V, I54M, D60E, Q61DN, I62V, L63P, C67Y, H69K, A71I, I72L, G73S, V77I, V82A, L89V, L90M	V32I, M46MI, I47V, I54M, V82A, L90M	L33F, K43T, G73S, L89V 1790	6585	CA48123	U.S.	2004	B	APV,IDV,LPV,NFV,RTV,SQV	P	Q	I	T	L	W	Q	R	P	V	V	D	V	K	V	G	G	Q
66312	16120	B	PhenoSense	1790	Clinical	CA48241	7.1	=	31	=	19	=	8.3	=	25	=	123	=	NA	NA	NA	NA	L10I, K20R, E35D, M36I, N37D, R57K, L63P, A71V, G73S, I84V, L90M, I93L	I84V, L90M	G73S 1790	16120	CA48241	U.S.	2004	B	RTV,SQV,Unknown	P	Q	I	T	L	W	Q	R	P	I	V	T	I	K	I	G	G	Q
68988	2204	B	PhenoSense	1790	Clinical	CA50902	13	=	6.2	=	14	=	12	=	18	=	6.4	=	NA	NA	NA	NA	L10LF, R41K, M46MI, I54IL, I62V, L63LP, V77VI, I84IV, L90LM, I93L	M46MI, I54IL, I84IV, L90LM	L10LF 1790	2204	CA50902	U.S.	2004	B	APV,IDV,NFV,RTV	P	Q	I	T	L	W	Q	R	P	F	V	T	I	K	I	G	G	Q
69302	22152	B	PhenoSense	1790	Clinical	CA51216	0.6	=	1	=	0.5	=	0.4	=	0.8	=	0.6	=	1.1	=	1.1	=	I15V, E35D, L63P, A71AV, I72IT, V82L, I93L	V82L	1790	22152	CA51216	U.S.	2004	B	None	P	Q	I	T	L	W	Q	R	P	L	V	T	I	K	V	G	G	Q
73147	7916	B	PhenoSense	1790	Clinical	CA55061	0.8	=	7	=	3.1	=	2.6	=	71	=	4	=	NA	NA	NA	NA	L10V, D30N, E35D, M36V, L63P, A71V, N88D, I93L	D30N	N88D 1790	7916	CA55061	U.S.	2004	B	IDV,NFV	P	Q	I	T	L	W	Q	R	P	V	V	T	I	K	I	G	G	Q
73249	1329	B	PhenoSense	1790	Clinical	CA55163	37	=	128	=	27	=	30	=	600	>	400	=	NA	NA	NA	NA	L10F, I15V, D30N, L33F, E35D, M36L, N37E, K43T, D60E, I62V, L63P, I84V, N88D, L90M, I93L	D30N, I84V, L90M	L10F, L33F, K43T, N88D 1790	1329	CA55163	U.S.	2005	B	IDV,NFV,RTV,SQV,Unknown	P	Q	I	T	L	W	Q	R	P	F	V	T	I	K	V	G	G	Q
75716	4900	B	PhenoSense	1790	Clinical	CA57629	22	=	4	=	5.4	=	14	=	8.6	=	2	=	NA	NA	NA	NA	L10F, L33V, R41K, I54M, Q61QH, L63P, V82A	I54M, V82A	L10F 1790	4900	CA57629	U.S.	2005	B	APV,IDV	P	Q	I	T	L	W	Q	R	P	F	V	T	I	K	I	G	G	Q
75788	5471	B	PhenoSense	1790	Clinical	CA57701	31	=	1.2	=	37	=	170	=	8.3	=	1.6	=	NA	NA	NA	NA	L10F, I13V, L19I, L24I, L33F, M46I, I54V, K55R, L63P, A71V, L76V, V82A, I93L, L97I	M46I, I54V, L76V, V82A	L10F, L24I, L33F 1790	5471	CA57701	U.S.	2005	B	APV,IDV,LPV,RTV,SQV,Unknown	P	Q	I	T	L	W	Q	R	P	F	V	T	V	K	I	G	G	Q
75790	5949	B	PhenoSense	1790	Clinical	CA57703	4.3	=	3.2	=	4.3	=	3.2	=	8.3	=	9.7	=	NA	NA	NA	NA	L10I, T26TA, T31TA, I62IV, L63AV, A71V, I72V, V77I, I84V, L90M, I93L	I84V, L90M	1790	5949	CA57703	U.S.	2005	B	APV,RTV,SQV	P	Q	I	T	L	W	Q	R	P	I	V	T	I	K	I	G	G	Q
77321	1456	B	PhenoSense	1790	Clinical	CA59236	120	=	98	=	24	=	140	=	65	=	58	=	3.3	=	NA	NA	L10IV, V32I, L33F, E35D, M36MI, N37S, M46I, I47V, F53FL, I54L, K55R, R57RK, L63P, I64V, I66V, A71IV, G73T, P79PA, I84V, L90M, I93IL	V32I, M46I, I47V, I54L, I84V, L90M	L33F, F53FL, G73T 1790	1456	CA59236	U.S.	2005	B	APV,IDV,LPV,NFV,RTV,SQV,TPV	P	Q	I	T	L	W	Q	R	P	I	V	T	I	K	I	G	G	Q
77331	4307	B	PhenoSense	1790	Clinical	CA59246	55	=	47	=	16	=	76	=	33	=	6.5	=	NA	NA	NA	NA	L10V, I13V, I15V, L19I, K20T, V32I, M36I, M46I, I47V, Q58E, L63P, I64V, I84V, Q92K	V32I, M46I, I47V, I84V	Q58E 1790	4307	CA59246	U.S.	2005	B	APV,IDV,LPV,RTV,SQV,TPV	P	Q	I	T	L	W	Q	R	P	V	V	T	V	K	V	G	G	Q
77371	1443	B	PhenoSense	1790	Clinical	CA59286	88	=	280	=	27	=	73	=	60	=	16	=	7.7	=	NA	NA	L10I, I13V, I15IV, L19LV, L24I, V32I, L33F, K43E, M46L, I54LV, D60E, L63P, A71V, I72V, V82A, I84V	V32I, M46L, I54LV, V82A, I84V	L24I, L33F 1790	1443	CA59286	U.S.	2005	B	APV,ATV,IDV,LPV,NFV,RTV,SQV	P	Q	I	T	L	W	Q	R	P	I	V	T	V	K	V	G	G	Q
77379	1834	B	PhenoSense	1790	Clinical	CA59294	50	=	21	=	46	=	280	=	75	=	7.2	=	NA	NA	NA	NA	L10F, I13V, L23I, L33F, I54V, R57K, Q58E, D60E, L63P, A71V, L76V, V82A, I93L	I54V, L76V, V82A	L10F, L23I, L33F, Q58E 1790	1834	CA59294	U.S.	2005	B	APV,ATV,IDV,LPV,NFV,RTV	P	Q	I	T	L	W	Q	R	P	F	V	T	V	K	I	G	G	Q
77711	25675	B	PhenoSense	1790	Clinical	CA59626	13	=	47	=	21	=	27	=	36	=	55	=	3.5	=	NA	NA	L10I, L33F, M46L, I54V, L63P, A71V, G73S, V77I, I84V, L90M, I93L	M46L, I54V, I84V, L90M	L33F, G73S 1790	25675	CA59626	U.S.	2005	B	IDV,LPV,RTV	P	Q	I	T	L	W	Q	R	P	I	V	T	I	K	I	G	G	Q
78924	1144	B	PhenoSense	1790	Clinical	CA60841	5.6	=	195	=	500	>	79	=	168	=	1000	>	8.6	=	NA	NA	L10V, T12TK, L19I, M46L, G48V, F53Y, I54A, Q58E, D60DE, Q61E, I62V, L63P, A71V, I72V, T74S, V77I, V82AT, L90M, I93L	M46L, G48V, I54A, V82AT, L90M	Q58E 1790	1144	CA60841	U.S.	2005	B	IDV,NFV,RTV,SQV	P	Q	I	T	L	W	Q	R	P	V	V	T	I	K	I	G	G	Q
81875	8437	B	PhenoSense	1790	Clinical	CA63793	29	=	4.5	=	26	=	160	=	44	=	1.6	=	NA	NA	NA	NA	L10IV, L33F, M36L, P39Q, R41K, M46MI, I47V, F53FL, I54V, I62V, L63P, A71V, V82F, I93L	M46MI, I47V, I54V, V82F	L33F, F53FL 1790	8437	CA63793	U.S.	2005	B	LPV,RTV	P	Q	I	T	L	W	Q	R	P	I	V	T	I	K	I	G	G	Q
81891	5321	B	PhenoSense	1790	Clinical	CA63809	14	=	14	=	11	=	25	=	16	=	28	=	NA	NA	NA	NA	L10F, K20R, M36I, K43T, I54IL, Q61E, I62V, L63P, A71V, I72K, V82A, I84V, L90M, Q92QK	I54IL, V82A, I84V, L90M	L10F, K43T 1790	5321	CA63809	U.S.	2005	B	APV,RTV	P	Q	I	T	L	W	Q	R	P	F	V	T	I	K	I	G	G	Q
81903	8334	B	PhenoSense	1790	Clinical	CA63821	56	=	45	=	9.3	=	29	=	62	=	160	=	0.3	=	NA	NA	L10F, I15V, K20I, M36I, K43T, M46I, I50V, F53L, I54IL, D60E, I62V, L63P, A71V, T74P, L90M	M46I, I50V, I54IL, L90M	L10F, K43T, F53L, T74P 1790	8334	CA63821	U.S.	2005	B	APV,ATV,RTV,SQV	P	Q	I	T	L	W	Q	R	P	F	V	T	I	K	V	G	G	Q
81913	14383	B	PhenoSense	1790	Clinical	CA63831	12	=	53	=	42	=	23	=	110	=	500	=	NA	NA	NA	NA	L10LI, I13L, L23I, N37D, M46I, I54IV, L63P, I66IV, C67CF, A71V, I72V, G73S, V77I, I84V, L90M, I93L	M46I, I54IV, I84V, L90M	L23I, G73S 1790	14383	CA63831	U.S.	2005	B	ATV,IDV,RTV,SQV	P	Q	I	T	L	W	Q	R	P	I	V	T	L	K	I	G	G	Q
81927	4153	B	PhenoSense	1790	Clinical	CA63845	6.2	=	14	=	8.1	=	5.6	=	19	=	26	=	2.7	=	NA	NA	L10I, K20KR, E35D, M36I, R41K, M46MI, L63P, H69Y, A71T, I72T, I84V, L90M, Q92K	M46MI, I84V, L90M	1790	4153	CA63845	U.S.	2006	B	IDV,LPV,NFV,RTV	P	Q	I	T	L	W	Q	R	P	I	V	T	I	K	I	G	G	Q
81929	2206	B	PhenoSense	1790	Clinical	CA63847	1.1	=	1.4	=	1.7	=	1.3	=	2.8	=	1.8	=	1.2	=	NA	NA	Q18QE, L19IV, N37HQ, R41RK, I62IV, L63LP, I64V, L90LM	L90LM	1790	2206	CA63847	U.S.	2005	B	APV,ATV,IDV,LPV,NFV,RTV,SQV	P	Q	I	T	L	W	Q	R	P	L	V	T	I	K	I	G	G	Q
82015	8386	B	PhenoSense	1790	Clinical	CA63933	1.2	=	2.1	=	1.8	=	1.5	=	6.5	=	2.2	=	2.4	=	NA	NA	T12S, I13V, I15V, L19I, K20T, M36I, R41RK, M46MI, K55KR, R57RK, D60E, I62V, L63P, I64V, L90M, I93IL	M46MI, L90M	1790	8386	CA63933	U.S.	2006	B	NFV	P	Q	I	T	L	W	Q	R	P	L	V	S	V	K	V	G	G	Q
82045	634	B	PhenoSense	1790	Clinical	CA63963	98	=	116	=	NA	NA	NA	NA	211	=	NA	NA	1.6	=	NA	NA	L10I, K20R, L33F, E34T, E35D, M36I, N37D, K43T, M46I, G48V, I50V, I54S, I62V, L63P, A71IV, I72V, V77I, V82A, I85V, I93L	M46I, G48V, I50V, I54S, V82A	L33F, K43T 1790	634	CA63963	U.S.	2006	B	APV,IDV,LPV,RTV,SQV,Unknown	P	Q	I	T	L	W	Q	R	P	I	V	T	I	K	I	G	G	Q
82065	4360	B	PhenoSense	1790	Clinical	CA63983	18	=	160	=	154	=	96	=	154	=	1000	>	6	=	7.9	=	T4TA, L10F, I15IV, K20KT, E35D, M46I, I54V, L63P, I64V, A71V, I72L, G73T, V77VI, I84V, I85V, L90M	M46I, I54V, I84V, L90M	L10F, G73T 1790	4360	CA63983	U.S.	2006	B	IDV,LPV,RTV,SQV,Unknown	P	Q	I	T	L	W	Q	R	P	F	V	T	I	K	V	G	G	Q
82135	17599	B	PhenoSense	1790	Clinical	CA64053	15	=	2.4	=	35	=	143	=	17	=	6.3	=	0.6	=	NA	NA	L10I, I15V, L23I, M46L, F53L, I54V, I62V, L63V, H69R, A71V, I72K, L76V, V82A, L89M, I93L	M46L, I54V, L76V, V82A	L23I, F53L 1790	17599	CA64053	U.S.	2006	B	APV,IDV,LPV,RTV,Unknown	P	Q	I	T	L	W	Q	R	P	I	V	T	I	K	V	G	G	Q
82251	27759	B	PhenoSense	1790	Clinical	CA64169	55	=	6.8	=	16	=	500	>	8.4	=	0.5	=	3.4	=	16	=	L10IT, I13V, V32I, L33F, M36I, R41RK, M46MIL, I47A, L63P, K70E, A71V, V82A, L90M, I93L	V32I, M46MIL, I47A, V82A, L90M	L33F 1790	27759	CA64169	U.S.	2006	B	LPV,Unknown	P	Q	I	T	L	W	Q	R	P	I	V	T	V	K	I	G	G	Q
86640	1601	B	PhenoSense	1790	Clinical	CA68558	47	=	423	=	500	>	249	=	192	=	1000	>	4.3	=	26	=	L10F, I13M, K20I, M36I, N37D, M46I, I54V, I62V, L63P, I66IV, C67F, A71T, I72T, G73T, I84V, L90M, I93L	M46I, I54V, I84V, L90M	L10F, G73T 1790	1601	CA68558	U.S.	2006	B	IDV,LPV,RTV,SQV,Unknown	P	Q	I	T	L	W	Q	R	P	F	V	T	M	K	I	G	G	Q
86650	3972	B	PhenoSense	1790	Clinical	CA68568	23	=	153	=	65	=	54	=	182	=	14	=	200	>	6.2	=	L10I, I13V, K20I, L33V, E35D, M36I, N37T, M46I, I54V, Q58QE, I62V, L63P, I64IV, A71V, T74P, V82L, L90M, I93L	M46I, I54V, V82L, L90M	Q58QE, T74P 1790	3972	CA68568	U.S.	2006	B	APV,ATV,IDV,NFV,RTV,SQV,TPV	P	Q	I	T	L	W	Q	R	P	I	V	T	V	K	I	G	G	Q
86662	4501	B	PhenoSense	1790	Clinical	CA68580	14	=	51	=	104	=	76	=	191	=	24	=	3.3	=	2.3	=	L10I, K20R, E35D, M36I, N37D, R41K, M46I, I54V, I62V, L63P, V82A, L90M, I93L, C95F	M46I, I54V, V82A, L90M	1790	4501	CA68580	U.S.	2006	B	APV,IDV,NFV,RTV,Unknown	P	Q	I	T	L	W	Q	R	P	I	V	T	I	K	I	G	G	Q
86676	7849	B	PhenoSense	1790	Clinical	CA68594	4.1	=	46	=	57	=	58	=	12	=	1000	>	16	=	3.9	=	L10I, K20R, E35D, M36I, K43T, I47V, G48M, F53L, I54V, I62V, L63P, I66F, A71V, V82T, I84V, Q92R	I47V, G48M, I54V, V82T, I84V	K43T, F53L 1790	7849	CA68594	U.S.	2006	B	APV,IDV,LPV,SQV	P	Q	I	T	L	W	Q	R	P	I	V	T	I	K	I	G	G	Q
86690	1340	B	PhenoSense	1790	Clinical	CA68608	19	=	85	=	49	=	114	=	70	=	45	=	1.3	=	15	=	L10F, I13V, K20I, L24I, M36I, M46I, I54V, D60E, L63P, I64V, I66V, A71T, I72T, G73C, I84V, T91S	M46I, I54V, I84V	L10F, L24I, G73C 1790	1340	CA68608	U.S.	2006	B	PI,Unknown	P	Q	I	T	L	W	Q	R	P	F	V	T	V	K	I	G	G	Q
86742	1499	B	PhenoSense	1790	Clinical	CA68660	400	>	283	=	17	=	500	>	49	=	61	=	4	=	500	>	L10F, V11I, I13IV, K20R, V32I, L33F, E35D, M36I, N37Q, M46I, I47V, I54L, R57K, Q58E, D60E, I62V, L63P, A71V, G73S, V77T, I84V, L89V, L90M, I93L	V32I, M46I, I47V, I54L, I84V, L90M	L10F, V11I, L33F, Q58E, G73S, L89V 1790	1499	CA68660	U.S.	2006	B	APV,IDV,LPV,NFV,RTV,SQV	P	Q	I	T	L	W	Q	R	P	F	I	T	V	K	I	G	G	Q
86834	25081	B	PhenoSense	1790	Clinical	CA68752	400	>	53	=	33	=	76	=	53	=	62	=	200	>	36	=	L10I, L19I, K20R, E34D, E35D, M36I, R41K, M46I, I47V, I54M, L63P, A71T, I84V, I85V, L90M, I93L	M46I, I47V, I54M, I84V, L90M	1790	25081	CA68752	U.S.	2006	B	LPV,PI,RTV,TPV,Unknown	P	Q	I	T	L	W	Q	R	P	I	V	T	I	K	I	G	G	Q
90036	1317	B	PhenoSense	1790	Clinical	CA71566	47	=	NA	NA	NA	NA	206	=	249	=	71	=	22	=	NA	NA	L10F, V11I, I13L, I15V, K20T, L33LI, E35N, M36I, N37D, R41K, M46I, I54V, V56A, R57K, Y59YH, I62V, L63P, C67Y, A71L, N88G, L90M, I93L	M46I, I54V, L90M	L10F, V11I, L33LI, N88G 1790	1317	CA71566	U.S.	2006	B	IDV,LPV,RTV,SQV,Unknown	P	Q	I	T	L	W	Q	R	P	F	I	T	L	K	V	G	G	Q
90038	1118	B	PhenoSense	1790	Clinical	CA71568	11	=	4.4	=	311	=	30	=	89	=	26	=	NA	NA	NA	NA	I15V, K20T, E35D, M36I, K45MI, I50IV, I54V, R57K, Q58E, I62V, L63P, A71T, I72V, V77I, V82VA, I93L	I50IV, I54V, V82VA	Q58E 1790	1118	CA71568	U.S.	2005	B	PI	P	Q	I	T	L	W	Q	R	P	L	V	T	I	K	V	G	G	Q
97968	2073	B	PhenoSense	1790	Clinical	CA79309	31	=	15	=	29	=	30	=	31	=	9.7	=	2.2	=	3.5	=	L10FI, V11VI, I13V, I15V, Q18QH, K20I, M36I, N37D, M46L, I54M, L63P, A71IV, V82A, L90M, I93L	M46L, I54M, V82A, L90M	L10FI, V11VI 1790	2073	CA79309	U.S.	2006	B	APV,IDV,SQV	P	Q	I	T	L	W	Q	R	P	I	I	T	V	K	V	G	G	H
97982	7885	B	PhenoSense	1790	Clinical	CA79323	143	=	199	=	15	=	56	=	47	=	33	=	6.2	=	62	=	L10I, T12P, I15V, K20R, V32VI, M36I, N37D, M46L, I54L, L63P, A71V, T74TS, P79S, V82VA, I84V, I85V, L90M, I93L	V32VI, M46L, I54L, V82VA, I84V, L90M	1790	7885	CA79323	U.S.	2006	B	APV,ATV,IDV,RTV	P	Q	I	T	L	W	Q	R	P	I	V	P	I	K	V	G	G	Q
98020	6031	B	PhenoSense	1790	Clinical	CA79361	400	>	50	=	7.4	=	28	=	217	=	104	=	1	=	51	=	L10F, I13V, D30N, L33F, K45R, I54L, L63P, I66IV, P79PS, I84V, N88D, L89LF, L90M, I93L, C95CF	D30N, I54L, I84V, L90M	L10F, L33F, N88D 1790	6031	CA79361	U.S.	2007	B	APV,NFV,RTV,SQV	P	Q	I	T	L	W	Q	R	P	F	V	T	V	K	I	G	G	Q
98102	25602	B	PhenoSense	1790	Clinical	CA79443	1.2	=	7.7	=	5.2	=	1.6	=	15	=	11	=	0.6	=	0.8	=	K20V, F53L, L63P, A71V, G73S, V77I, I85IV, L90M	L90M	F53L, G73S 1790	25602	CA79443	U.S.	2007	B	ATV,RTV,Unknown	P	Q	I	T	L	W	Q	R	P	L	V	T	I	K	I	G	G	Q
98114	26353	B	PhenoSense	1790	Clinical	CA79455	60	=	58	=	6.1	=	22	=	600	>	23	=	0.9	=	16	=	L10F, I13V, K14R, I15V, K20T, D30N, L33F, E35D, M36I, R41I, K43RS, I54L, R57K, I62V, L63P, I66V, A71V, I72T, V77I, N88D, L90M, Q92K, I93L, C95F, T96S	D30N, I54L, L90M	L10F, L33F, N88D 1790	26353	CA79455	U.S.	2006	B	APV,NFV	P	Q	I	T	L	W	Q	R	P	F	V	T	V	R	V	G	G	Q
102993	798	B	PhenoSense	1790	Clinical	CA84123	29	=	62	=	500	>	500	>	600	>	22	=	5.3	=	11	=	T4A, L10I, I13V, I15V, K20I, E35DN, M36I, M46I, I54V, R57K, Q58E, D60E, Q61N, I62V, L63P, I72T, G73C, T74S, V82F, L90M, Q92K	M46I, I54V, V82F, L90M	Q58E, G73C 1790	798	CA84123	U.S.	2007	B	IDV,LPV,RTV,SQV	P	Q	I	A	L	W	Q	R	P	I	V	T	V	K	V	G	G	Q
103049	6792	B	PhenoSense	1790	Clinical	CA84179	17	=	25	=	49	=	48	=	78	=	14	=	1.4	=	5.7	=	I15V, K20R, V32I, M36I, M46I, I47IV, F53L, I54V, L63P, A71I, V82A, L90M, I93L	V32I, M46I, I47IV, I54V, V82A, L90M	F53L 1790	6792	CA84179	U.S.	2007	B	IDV,LPV,NFV,RTV,SQV	P	Q	I	T	L	W	Q	R	P	L	V	T	I	K	V	G	G	Q
103055	8346	B	PhenoSense	1790	Clinical	CA84185	15	=	141	=	154	=	126	=	106	=	1000	>	1.3	=	4.8	=	L10I, L33F, G48V, I54S, Q58QE, D60E, L63P, A71V, V77I, V82A, T91A	G48V, I54S, V82A	L33F, Q58QE 1790	8346	CA84185	U.S.	2007	B	IDV,RTV,SQV,Unknown	P	Q	I	T	L	W	Q	R	P	I	V	T	I	K	I	G	G	Q
103057	6602	B	PhenoSense	1790	Clinical	CA84187	49	=	121	=	500	>	500	>	600	>	38	=	28	=	32	=	L10I, I13V, K20R, L33F, E35D, M36I, N37E, K43T, M46I, I54V, R57K, D60E, Q61E, I62V, L63P, I64IV, G68E, A71T, I72T, G73AT, V82F, L90M, I93L	M46I, I54V, V82F, L90M	L33F, K43T, G73AT 1790	6602	CA84187	U.S.	2007	B	APV,LPV,Unknown	P	Q	I	T	L	W	Q	R	P	I	V	T	V	K	I	G	G	Q
103067	7118	B	PhenoSense	1790	Clinical	CA84197	400	>	700	>	65	=	500	>	107	=	1000	>	9.1	=	500	>	L10F, V11I, I13V, G16A, L19LV, L33F, E34Q, K43I, M46L, G51A, I54M, L63P, I64M, C67Y, A71V, I72M, G73A, I84V, L90M	M46L, I54M, I84V, L90M	L10F, V11I, L33F, G73A 1790	7118	CA84197	U.S.	2007	B	APV,ATV,DRV,LPV,RTV,SQV	P	Q	I	T	L	W	Q	R	P	F	I	T	V	K	I	A	G	Q
103099	14237	B	PhenoSense	1790	Clinical	CA84229	1.8	=	5.1	=	7.2	=	2.2	=	7.1	=	2.7	=	1.2	=	1.1	=	L10I, N37D, R57K, I62V, L63P, A71T, I72IMT, G73S, V77I, I85V, I93L		G73S 1790	14237	CA84229	U.S.	2007	B	IDV,Unknown	P	Q	I	T	L	W	Q	R	P	I	V	T	I	K	I	G	G	Q
103185	25655	B	PhenoSense	1790	Clinical	CA84315	44	=	15	=	50	=	118	=	66	=	28	=	12	=	16	=	L10F, I13IV, L33F, N37S, R41K, K43R, M46ML, I54V, K55R, R57K, I62V, L63P, I64IM, A71V, G73S, V82C, L89V, L90M, I93L	M46ML, I54V, V82C, L90M	L10F, L33F, G73S, L89V 1790	25655	CA84315	U.S.	2007	B	APV,PI,RTV,Unknown	P	Q	I	T	L	W	Q	R	P	F	V	T	V	K	I	G	G	Q
103235	35628	B	PhenoSense	1790	Clinical	CA84365	2.8	=	38	=	23	=	47	=	64	=	23	=	3.3	=	1.6	=	L10I, I15V, L19I, K20R, E35D, M36I, N37E, R41K, I54V, Q58E, D60N, I62V, L63P, K70R, A71V, G73S, V82A, L90M, I93L	I54V, V82A, L90M	Q58E, G73S 1790	35628	CA84365	U.S.	2007	B	None	P	Q	I	T	L	W	Q	R	P	I	V	T	I	K	V	G	G	Q
103779	38129	B	PhenoSense	1790	Clinical	CA84909	400	>	97	=	55	=	500	>	80	=	26	=	200	>	500	>	L10I, V11I, T12K, I13V, K20V, V32I, L33LF, E35G, M36I, N37ND, M46I, I47V, I54M, R57K, Q58E, L63P, I64V, A71IV, G73S, I84IV, L89V, L90M	V32I, M46I, I47V, I54M, I84IV, L90M	V11I, L33LF, Q58E, G73S, L89V 1790	38129	CA84909	U.S.	2007	B	DRV,PI,RTV,Unknown	P	Q	I	T	L	W	Q	R	P	I	I	K	V	K	I	G	G	Q
105302	5617	B	PhenoSense	1790	Clinical	5617_0409	24	=	2.8	=	170	=	270	=	76	=	2.6	=	1.4	=	NA	NA	L10I, I13V, I15IV, L19Q, K20I, E35D, M36I, M46I, I54V, R57RK, I62V, I64V, A71V, I72V, L76V, V82F, L90M, I93F	M46I, I54V, L76V, V82F, L90M	1790	5617	5617_0409	U.S.	2006	B	APV,IDV,LPV	P	Q	I	T	L	W	Q	R	P	I	V	T	V	K	V	G	G	Q
107977	2213	B	PhenoSense	1790	Clinical	CA87343	26	=	11	=	500	>	500	>	78	=	17	=	1.9	=	3.7	=	L10I, K20R, L24I, E35D, N37DE, M46I, I54V, R57RK, Q61H, I62V, L63P, I64V, A71V, I72V, T74S, L76V, V82T, I93L	M46I, I54V, L76V, V82T	L24I 1790	2213	CA87343	U.S.	2006	B	IDV,LPV,NFV,RTV,TPV	P	Q	I	T	L	W	Q	R	P	I	V	T	I	K	I	G	G	Q
107981	4894	B	PhenoSense	1790	Clinical	CA87347	4.7	=	173	=	6.6	=	12	=	13	=	3.6	=	1.2	=	1.7	=	L10I, T12TK, L33F, K43T, M46I, I50L, I54V, K55R, I62V, L63P, A71V, I72L, G73T, V77I, V82A, L90M, I93L, C95F	M46I, I50L, I54V, V82A, L90M	L33F, K43T, G73T 1790	4894	CA87347	U.S.	2006	B	ATV,IDV,LPV,NFV,RTV,SQV	P	Q	I	T	L	W	Q	R	P	I	V	T	I	K	I	G	G	Q
107983	5048	B	PhenoSense	1790	Clinical	CA87349	0.9	=	5.6	=	3.2	=	1.4	=	52	=	3.7	=	1.3	=	0.7	=	K20R, D30N, E35D, M36I, R41K, D60DE, L63P, A71AT, V77I, N88D, I93IL	D30N	N88D 1790	5048	CA87349	U.S.	2006	B	ATV,IDV,LPV,NFV,RTV	P	Q	I	T	L	W	Q	R	P	L	V	T	I	K	I	G	G	Q
107985	4159	B	PhenoSense	1790	Clinical	CA87351	1.2	=	41	=	10	=	6.6	=	600	>	123	=	1.3	=	0.9	=	V11VI, T12TA, I13IV, L19I, K20I, D30N, E35N, M36I, N37DE, F53FL, I54IV, Q58QE, D60E, Q61E, L63P, A71V, I72T, N83ND, N88D, L90M	D30N, I54IV, L90M	V11VI, F53FL, Q58QE, N83ND, N88D 1790	4159	CA87351	U.S.	2007	B	APV,IDV,LPV,NFV,RTV,SQV	P	Q	I	T	L	W	Q	R	P	L	I	T	V	K	I	G	G	Q
107987	9432	B	PhenoSense	1790	Clinical	CA87353	21	=	700	>	184	=	81	=	178	=	152	=	23	=	9.3	=	T4S, V11I, I13V, L19V, K20IV, L33V, E35D, M36I, N37NS, M46IL, I54V, K55R, R57K, L63P, I64V, C67F, H69R, A71I, I72F, G73T, P79A, V82VL, I84V, L90M, I93L, T96S	M46IL, I54V, V82VL, I84V, L90M	V11I, G73T 1790	9432	CA87353	U.S.	2006	B	IDV,LPV,NFV,RTV,SQV,TPV	P	Q	I	S	L	W	Q	R	P	L	I	T	V	K	I	G	G	Q
107989	25597	B	PhenoSense	1790	Clinical	CA87355	5.9	=	56	=	12	=	74	=	25	=	1000	>	1.7	=	2.5	=	L10IV, K14R, I15V, M36I, G48V, I54V, D60E, I62V, I64V, T74A, V82A, I84V	G48V, I54V, V82A, I84V	1790	25597	CA87355	U.S.	2006	B	APV,ATV,RTV,SQV	P	Q	I	T	L	W	Q	R	P	I	V	T	I	R	V	G	G	Q
107991	1446	B	PhenoSense	1790	Clinical	CA87357	14	=	211	=	174	=	100	=	127	=	1000	>	16	=	NA	NA	L10I, V11VI, I13V, Q18QH, K20R, L24I, L33I, E35D, M36I, N37D, M46I, I54V, R57K, L63P, A71V, I72IV, V82T, I84V, L89V, I93L	M46I, I54V, V82T, I84V	V11VI, L24I, L33I, L89V 1790	1446	CA87357	U.S.	2005	B	APV,IDV,LPV,NFV,RTV,SQV	P	Q	I	T	L	W	Q	R	P	I	I	T	V	K	I	G	G	H
108903	4812	B	PhenoSense	1790	Clinical	CA88223	2	=	3	=	2.5	=	3.8	=	7.9	=	4.4	=	1.8	=	0.7	=	L10V, I13V, N37S, M46I, L63P, A71T, V77I, L90M	M46I, L90M	1790	4812	CA88223	U.S.	2007	B	APV,IDV,LPV,NFV,RTV,SQV	P	Q	I	T	L	W	Q	R	P	V	V	T	V	K	I	G	G	Q
115776	1485	B	PhenoSense	1790	Clinical	CA95094	1.2	=	1.3	=	1.6	=	1.3	=	2.3	=	1.5	=	1.4	=	1	=	L10I, K14R, L63X, I72V, V77I, I93L		1790	1485	CA95094	U.S.	2007	B	ATV,IDV,NFV,RTV,SQV	P	Q	I	T	L	W	Q	R	P	I	V	T	I	R	I	G	G	Q
115894	22110	B	PhenoSense	1790	Clinical	CA95212	2.1	=	21	=	14	=	7.5	=	4.4	=	5	=	2.9	=	1.3	=	L10F, I15V, R41K, M46I, K55R, I62IV, L63P, A71T, G73GS, V82T, I84V, I85V, L89LM	M46I, V82T, I84V	L10F, G73GS 1790	22110	CA95212	U.S.	2007	B	ATV,IDV,RTV	P	Q	I	T	L	W	Q	R	P	F	V	T	I	K	V	G	G	Q
122863	45462	CRF02_AG	PhenoSense	1620	Clinical	13	NA	NA	NA	NA	NA	NA	NA	NA	NA	NA	NA	NA	1	=	1.1	=	L10V, I13V, K14R, L19P, K20I, M36I, R41K, L63P, H69K, K70R, I72M, L89M		1789	75411	13	Argentina	< 2000	F	None	P	Q	I	T	L	W	Q	R	P	V	V	T	V	R	I	G	G	Q
122866	45465	F	PhenoSense	1620	Clinical	16	NA	NA	NA	NA	NA	NA	NA	NA	NA	NA	NA	NA	1.6	=	1	=	T12V, E35D, M36I, R41K, R57K, Q61N		1812	77467	16	Uganda	2005	A	None	P	Q	I	T	L	W	Q	R	P	L	V	V	I	K	I	G	G	Q
122869	45468	U	PhenoSense	1620	Clinical	19	NA	NA	NA	NA	NA	NA	NA	NA	NA	NA	NA	NA	0.7	=	0.8	=	I13V, K14R, K20I, E35D, M36I, R41K, H69K, V82I, L89M		1789	75413	19	Argentina	< 2000	F	None	P	Q	I	T	L	W	Q	R	P	L	V	T	V	R	I	G	G	Q
122872	45471	C	PhenoSense	1620	Clinical	3	NA	NA	NA	NA	NA	NA	NA	NA	NA	NA	NA	NA	0.8	=	0.9	=	T12S, L19I, M36I, R41K, L63V, H69K, T74S, V77I, L89M, I93L		1789	75412	3	Argentina	< 2000	F	None	P	Q	I	T	L	W	Q	R	P	L	V	S	I	K	I	G	G	Q
122877	45476	G	PhenoSense	1620	Clinical	26	NA	NA	NA	NA	NA	NA	NA	NA	NA	NA	NA	NA	0.8	=	1.1	=	L10I, I13V, K20I, E35Q, M36I, N37D, R41K, K43R, R57K, C67E, H69K, V82I, L89M		1789	75414	26	Argentina	< 2000	F	None	P	Q	I	T	L	W	Q	R	P	I	V	T	V	K	I	G	G	Q
122878	45477	G	PhenoSense	1620	Clinical	27	NA	NA	NA	NA	NA	NA	NA	NA	NA	NA	NA	NA	1.8	=	2	=	L10M, I13V, K14R, K20I, E35Q, M36I, R41K, R57K, C67E, H69K, V82VI, L89M		1789	75415	27	Argentina	< 2000	F	None	P	Q	I	T	L	W	Q	R	P	M	V	T	V	R	I	G	G	Q
122879	45478	G	PhenoSense	1620	Clinical	28	NA	NA	NA	NA	NA	NA	NA	NA	NA	NA	NA	NA	1.1	=	1.2	=	I13V, K14R, K20I, E35D, M36I, R41K, I62IV, L63LHP, H69K, V82I, L89M		1789	75416	28	Argentina	< 2000	F	None	P	Q	I	T	L	W	Q	R	P	L	V	T	V	R	I	G	G	Q
122881	45480	A	PhenoSense	1620	Clinical	1	NA	NA	NA	NA	NA	NA	NA	NA	NA	NA	NA	NA	0.8	=	0.8	=	I13IV, K14KR, E35D, M36I, N37ND, R41K, D60DE, Q61QE, I62IV, L63LFPS, I64ILM, C67CY, H69K, L89M, I93IL		1789	75410	1	Argentina	< 2000	F	None	P	Q	I	T	L	W	Q	R	P	L	V	T	V	R	I	G	G	Q
122882	45481	CRF02_AG	PhenoSense	1620	Clinical	10	NA	NA	NA	NA	NA	NA	NA	NA	NA	NA	NA	NA	1	=	1	=	I13A, K14R, K20I, M36I, N37D, R41K, H69K, L89I		1812	77466	10	Uganda	2005	A	None	P	Q	I	T	L	W	Q	R	P	L	V	T	A	R	I	G	G	Q
144045	1257	B	PhenoSense	1790	Clinical	CA123363	14	=	182	=	500	>	136	=	600	>	1000	>	5.1	=	11	=	L10F, V11I, T12P, I13V, I15V, L19P, K20I, E35G, M36I, M46I, I54V, L63P, A71V, I72L, G73S, I84V, L90M, I93L	M46I, I54V, I84V, L90M	L10F, V11I, G73S 1790	1257	CA123363	U.S.	2008	B	IDV,LPV,SQV,Unknown	P	Q	I	T	L	W	Q	R	P	F	I	P	V	K	V	G	G	Q
144069	8346	B	PhenoSense	1790	Clinical	CA123387	18	=	114	=	117	=	117	=	119	=	1000	>	1.9	=	3.9	=	L10I, I13IV, L33F, G48V, I54S, Q58E, D60E, L63P, A71V, V77I, V82A, T91A	G48V, I54S, V82A	L33F, Q58E 1790	8346	CA123387	U.S.	2008	B	IDV,RTV,SQV,Unknown	P	Q	I	T	L	W	Q	R	P	I	V	T	V	K	I	G	G	Q
146948	14192	B	PhenoSense	1790	Clinical	CA126200	9.6	=	6.1	=	8.9	=	11	=	10	=	18	=	2.5	=	2.5	=	L10I, V11I, I13IV, K14R, K20V, L63P, A71I, G73S, P79A, I84V, L89V, L90M, I93L	I84V, L90M	V11I, G73S, L89V 1790	14192	CA126200	U.S.	2008	B	APV,IDV,LPV,NFV,RTV,SQV	P	Q	I	T	L	W	Q	R	P	I	I	T	V	R	I	G	G	Q
205686	86750	B	PhenoSense	1790	Clinical	101138	0.5	=	0.5	=	0.5	=	0.5	=	0.7	=	0.6	=	0.7	=	0.5	=	N37S, R41K, R57G, D60DE, L63P									P	Q	I	T	L	W	Q	R	P	L	V	T	I	K	I	G	G	Q
206407	87157	B	PhenoSense	1790	Clinical	100605	1	=	0.9	=	1	=	0.8	=	1.5	=	0.6	=	1	=	0.6	=	I15V, R57G, I62V, L63Q, V77VI, I93L									P	Q	I	T	L	W	Q	R	P	L	V	T	I	K	V	G	G	Q
216655	92369	B	PhenoSense	1790	Clinical	G1	0.5	=	0.8	=	0.6	=	0.6	=	1	=	0.7	=	0.9	=	0.9	=	E35D, M36I, R57G, I62IV, L63P, I64L									P	Q	I	T	L	W	Q	R	P	L	V	T	I	K	I	G	G	Q
216657	92370	B	PhenoSense	1790	Clinical	G2	0.5	=	0.8	=	0.5	=	0.5	=	0.7	=	0.6	=	0.8	=	0.8	=	E35D, M36I, R57G, L63P, I64L									P	Q	I	T	L	W	Q	R	P	L	V	T	I	K	I	G	G	Q
45121	11630	B	PhenoSense	952	Lab	9	1	NA	1	NA	1	NA	NA	NA	1	NA	NA	NA	NA	NA	NA	NA	L10I, I13V, R41K		2063	107541	9	Spain	< 2003	B	None	P	Q	I	T	L	W	Q	R	P	I	V	T	V	K	I	G	G	Q
54394	11630	B	PhenoSense	1053	Lab	2802	2.5	=	NA	NA	2.4	=	2.3	=	3.6	=	1.8	=	NA	NA	NA	NA	V82F, I84V	V82F, I84V	2049	105799	2802	China	2010	B	None	P	Q	I	T	L	W	Q	R	P	L	V	T	I	K	I	G	G	Q
122865	45464	CRF02_AG	PhenoSense	1620	Clinical	15	NA	NA	NA	NA	NA	NA	NA	NA	NA	NA	NA	NA	0.6	=	0.4	=	M36I, R41K, I93L		2063	107542	15	Spain	< 2003	B	None	P	Q	I	T	L	W	Q	R	P	L	V	T	I	K	I	G	G	Q
122866	45465	F	PhenoSense	1620	Clinical	16	NA	NA	NA	NA	NA	NA	NA	NA	NA	NA	NA	NA	1.6	=	1	=	T12V, E35D, M36I, R41K, R57K, Q61N		2063	107543	16	Spain	< 2003	B	None	P	Q	I	T	L	W	Q	R	P	L	V	V	I	K	I	G	G	Q
122867	45466	U	PhenoSense	1620	Clinical	17	NA	NA	NA	NA	NA	NA	NA	NA	NA	NA	NA	NA	0.6	=	1	=	I13V, K14R, K20I, M36I, R41K, I64M, H69K, K70R, V82I, L89M		2063	107544	17	Spain	< 2003	B	None	P	Q	I	T	L	W	Q	R	P	L	V	T	V	R	I	G	G	Q
122868	45467	U	PhenoSense	1620	Clinical	18	NA	NA	NA	NA	NA	NA	NA	NA	NA	NA	NA	NA	1.2	=	1.3	=	I13V, K14KR, I15IV, K20I, M36I, R41K, I64M, H69K, K70R, V82I, L89M		2063	107545	18	Spain	< 2003	B	None	P	Q	I	T	L	W	Q	R	P	L	V	T	V	R	V	G	G	Q
122869	45468	U	PhenoSense	1620	Clinical	19	NA	NA	NA	NA	NA	NA	NA	NA	NA	NA	NA	NA	0.7	=	0.8	=	I13V, K14R, K20I, E35D, M36I, R41K, H69K, V82I, L89M		2063	107546	19	Spain	< 2003	B	None	P	Q	I	T	L	W	Q	R	P	L	V	T	V	R	I	G	G	Q
122870	45469	F	PhenoSense	1620	Clinical	20	NA	NA	NA	NA	NA	NA	NA	NA	NA	NA	NA	NA	2.7	=	1.5	=	T12N, K14R, I15V, L19IM, K20R, E35D, M36I, R41K, R57K, L63T, E65D, I72T, G73GD, T74S, L89M		2063	107547	20	Spain	< 2003	B	None	P	Q	I	T	L	W	Q	R	P	L	V	N	I	R	V	G	G	Q
122871	45470	F	PhenoSense	1620	Clinical	21	NA	NA	NA	NA	NA	NA	NA	NA	NA	NA	NA	NA	2.1	=	1.6	=	I15V, G17D, K20R, E35D, M36I, R41K, R57K, Q61N, E65D, I72T		2063	107548	21	Spain	< 2003	B	None	P	Q	I	T	L	W	Q	R	P	L	V	T	I	K	V	G	D	Q
122873	45472	F	PhenoSense	1620	Clinical	22	NA	NA	NA	NA	NA	NA	NA	NA	NA	NA	NA	NA	1.3	=	1.5	=	L10V, I15V, E35D, M36I, R41K, R57K, Q61DN, L63CS, I93L		2063	107549	22	Spain	< 2003	B	None	P	Q	I	T	L	W	Q	R	P	V	V	T	I	K	V	G	G	Q
122874	45473	G	PhenoSense	1620	Clinical	23	NA	NA	NA	NA	NA	NA	NA	NA	NA	NA	NA	NA	2	=	3.3	=	L10I, I13V, K20I, E35Q, M36I, R41K, R57K, L63S, C67E, H69K, V82I, L89M		2063	107550	23	Spain	< 2003	B	None	P	Q	I	T	L	W	Q	R	P	I	V	T	V	K	I	G	G	Q
122875	45474	G	PhenoSense	1620	Clinical	24	NA	NA	NA	NA	NA	NA	NA	NA	NA	NA	NA	NA	0.8	=	1	=	I13V, K14R, K20I, E35D, M36I, R41K, H69K, V82I, L89M		2063	107551	24	Spain	< 2003	B	None	P	Q	I	T	L	W	Q	R	P	L	V	T	V	R	I	G	G	Q
122876	45475	G	PhenoSense	1620	Clinical	25	NA	NA	NA	NA	NA	NA	NA	NA	NA	NA	NA	NA	1.3	=	1.4	=	I13V, K14R, L19P, K20I, E35D, M36I, R41K, H69K, V82I, L89M		2063	107552	25	Spain	< 2003	B	None	P	Q	I	T	L	W	Q	R	P	L	V	T	V	R	I	G	G	Q
122878	45477	G	PhenoSense	1620	Clinical	27	NA	NA	NA	NA	NA	NA	NA	NA	NA	NA	NA	NA	1.8	=	2	=	L10M, I13V, K14R, K20I, E35Q, M36I, R41K, R57K, C67E, H69K, V82VI, L89M		2063	107553	27	Spain	< 2003	B	None	P	Q	I	T	L	W	Q	R	P	M	V	T	V	R	I	G	G	Q
122879	45478	G	PhenoSense	1620	Clinical	28	NA	NA	NA	NA	NA	NA	NA	NA	NA	NA	NA	NA	1.1	=	1.2	=	I13V, K14R, K20I, E35D, M36I, R41K, I62IV, L63LHP, H69K, V82I, L89M		2063	107554	28	Spain	< 2003	B	None	P	Q	I	T	L	W	Q	R	P	L	V	T	V	R	I	G	G	Q
122880	45479	G	PhenoSense	1620	Clinical	29	NA	NA	NA	NA	NA	NA	NA	NA	NA	NA	NA	NA	1.3	=	1.4	=	L10I, I13V, K14R, I15V, K20I, E35Q, M36I, R41K, R57K, C67E, H69K, V82I, L89M		2063	107555	29	Spain	< 2003	CRF02_AG	None	P	Q	I	T	L	W	Q	R	P	I	V	T	V	R	V	G	G	Q
122883	45482	C	PhenoSense	1620	Clinical	4	NA	NA	NA	NA	NA	NA	NA	NA	NA	NA	NA	NA	1.4	=	0.9	=	T12S, I15V, L19I, M36I, R41K, L63V, H69K, K70R, P79PT, L89M		2063	107538	4	Spain	< 2003	B	None	P	Q	I	T	L	W	Q	R	P	L	V	S	I	K	V	G	G	Q
122884	45483	CRF01_AE	PhenoSense	1620	Clinical	5	NA	NA	NA	NA	NA	NA	NA	NA	NA	NA	NA	NA	0.7	=	0.7	=	I13V, K14R, G16E, K20R, E35D, M36I, P39PS, R41K, H69K, L89M, I93L		2063	107539	5	Spain	< 2003	B	None	P	Q	I	T	L	W	Q	R	P	L	V	T	V	R	I	E	G	Q
122886	45485	CRF02_AG	PhenoSense	1620	Clinical	7	NA	NA	NA	NA	NA	NA	NA	NA	NA	NA	NA	NA	0.7	=	0.6	=	L10LV, I13V, K20R, M36I, N37K, R41A, H69K, L89M		2063	107540	7	Spain	< 2003	B	None	P	Q	I	T	L	W	Q	R	P	V	V	T	V	K	I	G	G	Q
122888	45487	CRF02_AG	PhenoSense	1620	Clinical	9	NA	NA	NA	NA	NA	NA	NA	NA	NA	NA	NA	NA	0.6	=	0.6	=	L10I, I13V, K14R, K20I, M36I, N37S, R41K, I64L, H69K, K70R, L89M		2063	107541	9	Spain	< 2003	B	None	P	Q	I	T	L	W	Q	R	P	I	V	T	V	R	I	G	G	Q
205688	86752	B	PhenoSense	1790	Clinical	117555	1.3	=	3.7	=	1.7	=	1.8	=	32	=	2.6	=	1.1	=	0.8	=	L19Q, K20T, D30N, L33V, R57G, A71V, N88D	D30N	N88D 2127	117555	R12173	Hong Kong	2010	CRF01_AE	None	P	Q	I	T	L	W	Q	R	P	L	V	T	I	K	I	G	G	Q
205694	86758	B	PhenoSense	1790	Clinical	168542	1.8	=	5.5	=	20	=	8.1	=	7	=	10	=	0.6	=	0.7	=	L10I, I15V, N37D, G48GV, I54IT, R57G, L63LP, H69HR, A71AITV, V77VI, V82VA, I93IL	G48GV, I54IT, V82VA	2122	168542	09.ZA.GT966	South Africa	2009	C	None	P	Q	I	T	L	W	Q	R	P	I	V	T	I	K	V	G	G	Q
206409	87158	B	PhenoSense	1790	Clinical	105271	1.1	=	1.3	=	0.9	=	1	=	1.5	=	0.6	=	0.9	=	0.7	=	T12I, I15V, E35D, N37D, R57RK, L63P		2047	105271	YN10DH0047	China	2010	C	None	P	Q	I	T	L	W	Q	R	P	L	V	I	I	K	V	G	G	Q
206435	87171	B	PhenoSense	1790	Clinical	168527	0.7	=	0.8	=	1	=	0.7	=	1.4	=	0.9	=	0.9	=	0.8	=	E35D, R57G, L63P, H69Q		2122	168527	11.ZA.WC148	South Africa	2011	C	LPV	P	Q	I	T	L	W	Q	R	P	L	V	T	I	K	I	G	G	Q
259199	114904	B	PhenoSense	2117	Clinical	STaR5_B	0.5	=	0.8	=	0.7	=	0.6	=	1.1	=	0.6	=	0.6	=	0.6	=	T12P, N37S, R57G, L63A, I72V, V77I, I93L		2117	114904	STaR5_B	U.S.	2011	B	None	P	Q	I	T	L	W	Q	R	P	L	V	P	I	K	I	G	G	Q
259201	114904	B	PhenoSense	2117	Clinical	STaR5_WK16	0.7	=	0.9	=	0.8	=	0.7	=	1.3	=	0.8	=	0.7	=	1	=	T4TA, T12P, N37S, R57G, L63A, I72V, V77I, I93L		2117	114904	STaR5_WK16	U.S.	2011	B	None	P	Q	I	T	L	W	Q	R	P	L	V	P	I	K	I	G	G	Q
259203	114905	B	PhenoSense	2117	Clinical	STaR6_B	1	=	1.1	=	0.9	=	1	=	1.1	=	1	=	1.1	=	1.1	=	L10LF, K14KR, E35D, R41RK, R57RG, L63P		L10LF 2117	114905	STaR6_B	U.S.	2011	B	None	P	Q	I	T	L	W	Q	R	P	F	V	T	I	R	I	G	G	Q
259205	114905	B	PhenoSense	2117	Clinical	STaR6_WK40	0.4	=	0.4	=	0.5	=	0.6	=	0.4	=	0.8	=	1	=	0.8	=	E35D, R57G, L63P		2117	114905	STaR6_WK40	U.S.	2011	B	None	P	Q	I	T	L	W	Q	R	P	L	V	T	I	K	I	G	G	Q
259207	114906	B	PhenoSense	2117	Clinical	STaR7_B	1.6	=	1.6	=	1.4	=	1.4	=	1.9	=	1.1	=	1	=	0.9	=	T12S, L19I, E35D, R57K, L63P, H69Q, A71AT		2117	114906	STaR7_B	U.S.	2011	B	None	P	Q	I	T	L	W	Q	R	P	L	V	S	I	K	I	G	G	Q
259209	114906	B	PhenoSense	2117	Clinical	STaR7_WK16	1.1	=	1.1	=	1.4	=	1.2	=	1.7	=	1	=	0.9	=	0.4	=	T12S, L19I, E35D, R57K, L63P, H69Q		2117	114906	STaR7_WK16	U.S.	2011	B	None	P	Q	I	T	L	W	Q	R	P	L	V	S	I	K	I	G	G	Q
259211	114907	B	PhenoSense	2117	Clinical	STaR13_B	0.4	=	0.8	=	0.7	=	0.7	=	0.9	=	0.8	=	0.9	=	0.7	=	I13V, I15L, L33V, N37S, R41K, K45KR, R57K, L63X, I64V		2117	114907	STaR13_B	U.S.	2011	B	None	P	Q	I	T	L	W	Q	R	P	L	V	T	V	K	L	G	G	Q
259213	114907	B	PhenoSense	2117	Clinical	STar13_WK8	0.5	=	0.9	=	0.7	=	0.5	=	0.9	=	0.6	=	0.8	=	0.8	=	Q7QR, I13V, I15L, L33V, N37S, R41K, K45KR, R57K, L63X, I64V		2117	114907	STar13_WK8	U.S.	2011	B	None	P	Q	I	T	L	W	R	R	P	L	V	T	V	K	L	G	G	Q
259215	114908	B	PhenoSense	2117	Clinical	STaR9_B	0.6	=	0.8	=	1	=	0.7	=	1.3	=	0.6	=	0.7	=	0.6	=	R57G, L63P, I72E, V77I, I93L		2117	114908	STaR9_B	U.S.	2011	B	None	P	Q	I	T	L	W	Q	R	P	L	V	T	I	K	I	G	G	Q
259217	114908	B	PhenoSense	2117	Clinical	STaR9_WK37	0.7	=	0.8	=	0.9	=	0.5	=	1.1	=	0.5	=	0.6	=	0.4	=	R57G, L63P, I72E, V77I, I93L		2117	114908	STaR9_WK37	U.S.	2011	B	None	P	Q	I	T	L	W	Q	R	P	L	V	T	I	K	I	G	G	Q
259219	114909	B	PhenoSense	2117	Clinical	STaR12_B	0.7	=	0.9	=	0.8	=	0.7	=	1	=	0.8	=	0.7	=	0.8	=	E35D, N37S, R41K, R57G, I62IV, L63A, I72IV		2117	114909	STaR12_B	U.S.	2011	B	None	P	Q	I	T	L	W	Q	R	P	L	V	T	I	K	I	G	G	Q
259221	114909	B	PhenoSense	2117	Clinical	STaR12_WK40	0.6	=	0.8	=	0.7	=	0.8	=	0.7	=	0.7	=	0.6	=	0.6	=	E35ED, N37CS, R41K, R57G, I62IV, L63A, I72IV		2117	114909	STaR12_WK40	U.S.	2011	B	None	P	Q	I	T	L	W	Q	R	P	L	V	T	I	K	I	G	G	Q
259223	114910	B	PhenoSense	2117	Clinical	STaR3_B	0.8	=	1	=	0.9	=	0.9	=	1.4	=	0.8	=	0.9	=	0.9	=	T12PS, I13V, L19LI, N37A, R57G, L63P, I64V		2117	114910	STaR3_B	U.S.	2011	B	None	P	Q	I	T	L	W	Q	R	P	L	V	S	V	K	I	G	G	Q
259225	114910	B	PhenoSense	2117	Clinical	STaR3_WK24	0.7	=	0.7	=	0.7	=	0.7	=	0.6	=	0.5	=	0.6	=	0.7	=	T12S, I13V, N37A, R57G, L63P, I64V		2117	114910	STaR3_WK24	U.S.	2011	B	None	P	Q	I	T	L	W	Q	R	P	L	V	S	V	K	I	G	G	Q
259227	114911	B	PhenoSense	2117	Clinical	STaR1_B	6.3	=	6.2	=	6.3	=	3.4	=	20.5	=	5.3	=	6.7	=	2.9	=	I13V, L19I, K20T, E35G, M36I, R41K, R57G, I62V, L63T, I64V, I72T, T74S, V77I, L90M	L90M	2117	114911	STaR1_B	U.S.	2011	B	None	P	Q	I	T	L	W	Q	R	P	L	V	T	V	K	I	G	G	Q
259229	114911	B	PhenoSense	2117	Clinical	STaR1_WK12	4.3	=	3.6	=	5.1	=	1.8	=	15.3	=	4.1	=	5.1	=	1.8	=	I13V, L19T, K20T, E35G, M36I, R41K, R57G, I62V, L63T, I64V, I72T, T74S, V77I, L90M	L90M	2117	114911	STaR1_WK12	U.S.	2011	B	None	P	Q	I	T	L	W	Q	R	P	L	V	T	V	K	I	G	G	Q
259231	114911	B	PhenoSense	2117	Clinical	STaR1_WK24	3.1	=	2.8	=	3.2	=	1.8	=	9	=	3.6	=	6.3	=	1.7	=	I13V, L19IT, K20T, E35G, M36I, R41K, R57G, I62V, L63T, I64V, I72T, T74S, V77I, L90M	L90M	2117	114911	STaR1_WK24	U.S.	2011	B	None	P	Q	I	T	L	W	Q	R	P	L	V	T	V	K	I	G	G	Q
259233	114912	B	PhenoSense	2117	Clinical	STaR15_B	1.4	=	1.5	=	1.3	=	1	=	2.5	=	1	=	1.3	=	0.8	=	E35D, M36I, N37D, R57K, D60DE, I62V, L63P, V77I, I93L		2117	114912	STaR15_B	U.S.	2011	B	None	P	Q	I	T	L	W	Q	R	P	L	V	T	I	K	I	G	G	Q
259235	114912	B	PhenoSense	2117	Clinical	STaR15_WK48	0.9	=	1.9	=	1.5	=	1.1	=	3.1	=	1.2	=	1	=	0.9	=	E35D, M36I, N37D, R57K, D60E, I62V, L63P, V77I, I93L		2117	114912	STaR15_WK48	U.S.	2012	B	None	P	Q	I	T	L	W	Q	R	P	L	V	T	I	K	I	G	G	Q
259237	114913	B	PhenoSense	2117	Clinical	STaR17_B	0.7	=	1.2	=	1	=	0.8	=	1.4	=	1	=	1.2	=	0.6	=	N37T, R57K, I62V, L63ST, A71T, I72V, V77I, I93L		2117	114913	STaR17_B	U.S.	2011	B	None	P	Q	I	T	L	W	Q	R	P	L	V	T	I	K	I	G	G	Q
259239	114913	B	PhenoSense	2117	Clinical	STaR17_WK48	0.6	=	0.7	=	0.7	=	0.6	=	1.1	=	0.6	=	0.8	=	0.6	=	N37T, R57K, I62V, L63ST, A71T, I72V, V77I, I93L		2117	114913	STaR17_WK48	U.S.	2012	B	None	P	Q	I	T	L	W	Q	R	P	L	V	T	I	K	I	G	G	Q
259241	114914	B	PhenoSense	2117	Clinical	STaR10_B	0.8	=	1	=	1.1	=	0.8	=	1.2	=	1	=	1	=	0.8	=	E35D, N37S, R57K, I62IV, L63P		2117	114914	STaR10_B	U.S.	2011	B	None	P	Q	I	T	L	W	Q	R	P	L	V	T	I	K	I	G	G	Q
259243	114914	B	PhenoSense	2117	Clinical	STaR10_WK24	0.6	=	0.6	=	0.6	=	0.8	=	1	=	0.7	=	0.7	=	0.4	=	E35D, N37S, R57K, I62V, L63P		2117	114914	STaR10_WK24	U.S.	2011	B	None	P	Q	I	T	L	W	Q	R	P	L	V	T	I	K	I	G	G	Q
259245	114915	B	PhenoSense	2117	Clinical	STaR4_B	0.6	=	0.8	=	0.8	=	0.8	=	1.1	=	1	=	0.9	=	0.9	=	T12TP, I13IV, K14KR, N37S, R57K, L63P, I64V, C67CDGY		2117	114915	STaR4_B	U.S.	2011	B	None	P	Q	I	T	L	W	Q	R	P	L	V	P	V	R	I	G	G	Q
259247	114915	B	PhenoSense	2117	Clinical	STaR4_WK16	0.6	=	0.8	=	0.7	=	0.8	=	0.9	=	1.2	=	1.1	=	1	=	T12P, K14R, R57K, L63P, I64V, C67D		2117	114915	STaR4_WK16	U.S.	2011	B	None	P	Q	I	T	L	W	Q	R	P	L	V	P	I	R	I	G	G	Q
259249	114916	B	PhenoSense	2117	Clinical	STaR8_B	0.4	=	0.5	=	0.5	=	0.4	=	0.6	=	0.6	=	0.6	=	0.6	=	T12TA, I13V, G17E, K20I, M36I, R41K, R57G, L63P, H69K, K70KR, I72L, L89I		2117	114916	STaR8_B	U.S.	2011	B	None	P	Q	I	T	L	W	Q	R	P	L	V	T	V	K	I	G	E	Q
259251	114916	B	PhenoSense	2117	Clinical	STaR8_WK12	0.2	=	0.4	=	0.3	=	0.3	=	0.6	=	0.4	=	0.4	=	0.3	=	T12A, I13V, G17E, K20I, M36I, R41K, R57G, L63P, H69K, K70R, I72L, L89I		2117	114916	STaR8_WK12	U.S.	2011	B	None	P	Q	I	T	L	W	Q	R	P	L	V	A	V	K	I	G	E	Q
259253	114917	B	PhenoSense	2117	Clinical	STaR11_B	0.9	=	0.8	=	0.9	=	0.9	=	1.5	=	0.7	=	0.7	=	0.6	=	I13V, R57G, L63D, I64V, E65D, K70R, I72T		2117	114917	STaR11_B	U.S.	2011	B	None	P	Q	I	T	L	W	Q	R	P	L	V	T	V	K	I	G	G	Q
259255	114917	B	PhenoSense	2117	Clinical	STaR11_WK12	0.7	=	0.6	=	0.7	=	0.5	=	1	=	0.6	=	0.6	=	0.4	=	I13V, R57G, L63D, I64V, E65D, K70KR, I72T		2117	114917	STaR11_WK12	U.S.	2011	B	None	P	Q	I	T	L	W	Q	R	P	L	V	T	V	K	I	G	G	Q
259257	114918	B	PhenoSense	2117	Clinical	STaR14_B	0.8	=	0.8	=	0.8	=	0.6	=	1.7	=	0.7	=	1.1	=	0.5	=	K14R, Q18E, E35D, M36I, R57G, I62V, L63P, I72V, I93L		2117	114918	STaR14_B	U.S.	2011	B	None	P	Q	I	T	L	W	Q	R	P	L	V	T	I	R	I	G	G	E
259259	114918	B	PhenoSense	2117	Clinical	STaR14_WK21	0.6	=	0.9	=	0.8	=	0.6	=	1.4	=	0.7	=	0.9	=	0.5	=	K14R, Q18E, E35D, M36I, R57G, I62V, L63P, I72V, I93L		2117	114918	STaR14_WK21	U.S.	2011	B	None	P	Q	I	T	L	W	Q	R	P	L	V	T	I	R	I	G	G	E
259261	114919	B	PhenoSense	2117	Clinical	STaR16_B	0.6	=	0.7	=	0.7	=	0.5	=	0.7	=	0.7	=	0.8	=	0.6	=	R57G, L63AT, E65D, I72V, V77I		2117	114919	STaR16_B	U.S.	2011	B	None	P	Q	I	T	L	W	Q	R	P	L	V	T	I	K	I	G	G	Q
259263	114919	B	PhenoSense	2117	Clinical	STaR16_WK48	0.4	=	0.4	=	0.4	=	0.3	=	0.4	=	0.3	=	0.4	=	0.3	=	R57G, L63A, E65D, I72V, V77I		2117	114919	STaR16_WK48	U.S.	2012	B	None	P	Q	I	T	L	W	Q	R	P	L	V	T	I	K	I	G	G	Q
259265	114920	B	PhenoSense	2117	Clinical	STaR2_B	0.3	=	0.9	=	0.6	=	0.6	=	0.7	=	0.7	=	0.8	=	0.8	=	G16E, M36MI, P39S, R41K, R57G, L63T, A71V, I93L		2117	114920	STaR2_B	U.S.	2011	B	None	P	Q	I	T	L	W	Q	R	P	L	V	T	I	K	I	E	G	Q
259267	114920	B	PhenoSense	2117	Clinical	STaR2_WK8	0.3	=	0.8	=	0.6	=	0.5	=	0.5	=	0.6	=	0.6	=	0.6	=	G16E, P39S, R41K, R57G, L63AT, A71V, I93L		2117	114920	STaR2_WK8	U.S.	2011	B	None	P	Q	I	T	L	W	Q	R	P	L	V	T	I	K	I	E	G	Q
44046	11117	B	PhenoSense	948	Clinical	157091	NA	NA	NA	NA	0.8	NA	NA	NA	0.7	NA	0.7	NA	NA	NA	NA	NA	K14R, L63P		2318	157091	RenG15923	Brazil	2008	B	PI	P	Q	I	T	L	W	Q	R	P	L	V	T	I	R	I	G	G	Q
44064	11126	B	PhenoSense	948	Clinical	160624	NA	NA	NA	NA	0.8	NA	NA	NA	0.9	NA	0.5	NA	NA	NA	NA	NA	Q18QH, L63P, H69Q, V77I		2318	160624	RenG12637	Brazil	2008	C	PI	P	Q	I	T	L	W	Q	R	P	L	V	T	I	K	I	G	G	H
44066	11127	B	PhenoSense	948	Clinical	160480	NA	NA	NA	NA	0.6	NA	NA	NA	0.6	NA	0.5	NA	NA	NA	NA	NA	K14R, R41K, L63S, I64V		2318	160480	RenG12757	Brazil	2009	B	PI	P	Q	I	T	L	W	Q	R	P	L	V	T	I	R	I	G	G	Q
44078	11133	B	PhenoSense	948	Clinical	157948	NA	NA	NA	NA	0.8	NA	NA	NA	1.3	NA	0.7	NA	NA	NA	NA	NA	L10LI, I13IV, L63P, H69DN, P79PS		2318	157948	RenG14691	Brazil	2009	F	PI	P	Q	I	T	L	W	Q	R	P	I	V	T	V	K	I	G	G	Q
44108	11148	B	PhenoSense	948	Clinical	163230	NA	NA	NA	NA	1.4	NA	NA	NA	1.3	NA	1.2	NA	NA	NA	NA	NA	T12A, R41K, L63P, I84V	I84V	2318	163230	RenG10031	Brazil	2008	B	PI	P	Q	I	T	L	W	Q	R	P	L	V	A	I	K	I	G	G	Q
122863	45462	CRF02_AG	PhenoSense	1620	Clinical	13	NA	NA	NA	NA	NA	NA	NA	NA	NA	NA	NA	NA	1	=	1.1	=	L10V, I13V, K14R, L19P, K20I, M36I, R41K, L63P, H69K, K70R, I72M, L89M		2307	154369	13	Jamaica	2011	B	None	P	Q	I	T	L	W	Q	R	P	V	V	T	V	R	I	G	G	Q
122874	45473	G	PhenoSense	1620	Clinical	23	NA	NA	NA	NA	NA	NA	NA	NA	NA	NA	NA	NA	2	=	3.3	=	L10I, I13V, K20I, E35Q, M36I, R41K, R57K, L63S, C67E, H69K, V82I, L89M		2307	154360	23	Jamaica	2011	B	None	P	Q	I	T	L	W	Q	R	P	I	V	T	V	K	I	G	G	Q
122878	45477	G	PhenoSense	1620	Clinical	27	NA	NA	NA	NA	NA	NA	NA	NA	NA	NA	NA	NA	1.8	=	2	=	L10M, I13V, K14R, K20I, E35Q, M36I, R41K, R57K, C67E, H69K, V82VI, L89M		2307	154364	27	Jamaica	2011	B	None	P	Q	I	T	L	W	Q	R	P	M	V	T	V	R	I	G	G	Q
122887	45486	CRF02_AG	PhenoSense	1620	Clinical	8	NA	NA	NA	NA	NA	NA	NA	NA	NA	NA	NA	NA	0.8	=	0.7	=	I13V, K14R, K20I, V32VA, M36I, R41K, H69K, L89M		V32VA 2307	154357	8	Jamaica	2011	B	None	P	Q	I	T	L	W	Q	R	P	L	V	T	V	R	I	G	G	Q
205609	86749	B	PhenoSense	1790	Clinical	157487	1.1	=	1.8	=	1.4	=	1.5	=	2.5	=	1.7	=	1.3	=	0.8	=	K20KR, E35D, M36I, R57RK, I62V, L63APS, L90M	L90M	2318	157487	RenG14400	Brazil	2009	B	PI	P	Q	I	T	L	W	Q	R	P	L	V	T	I	K	I	G	G	Q
206431	87169	B	PhenoSense	1790	Clinical	156641	7.8	=	13	=	5.9	=	14	=	200	>	30	=	4.5	=	1.4	=	L10V, I13V, K20R, D30N, L33F, E35D, M36I, N37D, R41K, I54V, R57G, L63P, I64V, N88D, L90M, I93L	D30N, I54V, L90M	L33F, N88D 2318	156641	RenG16631	Brazil	2009	B	PI	P	Q	I	T	L	W	Q	R	P	V	V	T	V	K	I	G	G	Q
206433	87170	B	PhenoSense	1790	Clinical	161527	0.6	=	0.6	=	0.8	=	0.5	=	0.5	=	0.7	=	0.8	=	0.6	=	I13IA, I15IV, N37NS, R57G, I72IV		2318	161527	RenG12377	Brazil	2009	B	PI	P	Q	I	T	L	W	Q	R	P	L	V	T	IA	K	IV	G	G	Q
[truncated: 419 more columns]
