# Supplementary material for: A Computational Approach for the Prediction of HIV Resistance Based on Amino Acid and Nucleotide Descriptors
Source: Molecules. 2018 Oct 24;23(11):2751. doi: 10.3390/molecules23112751 (PMC6278491; doi:10.3390/molecules23112751)
Supplement: Supplementary file 1 [file molecules-23-02751-s001.zip › PR-test-latest.csv]

SeqID	PtID	SubType	Method	RefID	Type	IsolateName	FPV Fold	ATV Fold	IDV Fold	LPV Fold	NFV Fold	SQV Fold	TPV Fold	DRV Fold	1	2	3	4	5	6	7	8	9	10	11	12	13	14	15	16	17	18	19	20	21	22	23	24	25	26	27	28	29	30	31	32	33	34	35
44078	11133	B	PhenoSense	948	Clinical	157948	NA	NA	S	NA	S	S	NA	NA	0	0	1	1	1	0	0	0	0	0	0	0	0	0	0	0	0	0	0	0	0	0	0	0	1	0	0	0	0	1	0	0	0	0	0
44108	11148	B	PhenoSense	948	Clinical	163230	NA	NA	S	NA	S	S	NA	NA	1	0	0	0	0	1	0	0	0	0	0	0	1	0	0	0	0	0	0	1	0	0	0	0	0	0	0	0	0	0	0	0	0	0	0
122887	45486	CRF02_AG	PhenoSense	1620	Clinical	8	NA	NA	NA	NA	NA	NA	S	S	1	1	1	1	1	0	1	1	1	0	1	0	1	0	0	1	0	0	0	0	1	1	0	0	0	0	0	0	0	1	0	1	0	0	0
122863	45462	CRF02_AG	PhenoSense	1620	Clinical	13	NA	NA	NA	NA	NA	NA	S	S	1	0	0	1	0	1	0	0	0	0	0	0	0	0	1	1	0	0	0	1	0	0	0	0	0	0	0	0	1	0	0	0	0	0	1
206433	87170	B	PhenoSense	1790	Clinical	161527	S	S	S	S	S	S	S	S	1	1	1	1	0	1	0	1	0	0	0	0	0	0	0	1	0	0	0	1	0	0	0	0	0	0	0	0	1	0	1	0	1	0	0
122878	45477	G	PhenoSense	1620	Clinical	27	NA	NA	NA	NA	NA	NA	R	S	0	0	1	1	1	0	1	0	0	0	0	0	0	0	1	1	0	1	0	0	1	0	1	0	1	0	0	0	1	0	0	0	0	1	0
122874	45473	G	PhenoSense	1620	Clinical	23	NA	NA	NA	NA	NA	NA	R	R	1	0	1	1	1	0	1	1	0	0	0	0	0	0	1	1	0	1	0	0	0	0	1	0	1	0	0	0	0	0	0	0	0	1	0
44066	11127	B	PhenoSense	948	Clinical	160480	NA	NA	S	NA	S	S	NA	NA	1	0	0	0	0	0	0	0	0	0	0	0	0	0	0	0	0	0	0	0	0	0	0	0	0	0	0	0	0	0	0	0	0	0	0
205609	86749	B	PhenoSense	1790	Clinical	157487	S	S	S	S	S	S	S	S	0	0	0	0	0	0	0	0	0	0	0	0	1	0	0	0	0	0	0	0	0	0	0	0	0	0	0	0	0	0	0	0	0	0	0
206431	87169	B	PhenoSense	1790	Clinical	156641	S	R	R	R	R	R	R	S	1	0	0	0	0	1	0	0	0	0	0	0	0	0	0	0	0	0	0	0	1	0	0	0	0	0	0	0	0	0	0	1	0	0	0
44064	11126	B	PhenoSense	948	Clinical	160624	NA	NA	S	NA	S	S	NA	NA	0	0	0	0	0	0	0	0	0	0	0	0	0	0	0	0	0	0	0	0	0	0	0	0	0	0	0	0	0	0	0	0	0	0	0
44046	11117	B	PhenoSense	948	Clinical	157091	NA	NA	S	NA	S	S	NA	NA	1	1	0	0	0	1	0	0	0	0	0	0	0	0	0	0	0	0	0	0	0	0	0	0	0	0	0	0	0	0	0	0	0	0	0
82045	634	B	PhenoSense	1790	Clinical	CA63963	R	R	NA	NA	R	NA	S	NA	1	1	0	0	0	0	0	0	0	0	0	1	0	0	0	0	0	0	0	0	0	0	0	0	0	0	0	0	0	0	0	0	0	0	0
146948	14192	B	PhenoSense	1790	Clinical	CA126200	S	R	R	R	R	R	R	S	0	1	1	1	1	0	0	1	0	0	0	1	0	1	0	0	1	0	1	1	0	0	0	0	0	0	1	1	0	0	0	0	0	0	0
86834	25081	B	PhenoSense	1790	Clinical	CA68752	R	R	R	R	R	R	R	R	1	1	0	0	0	0	0	0	0	0	0	1	0	0	0	0	1	0	0	0	0	0	0	0	0	1	0	1	0	0	0	0	0	0	0
86676	7849	B	PhenoSense	1790	Clinical	CA68594	S	R	R	R	R	R	R	R	1	1	0	0	0	0	0	0	1	0	0	1	0	0	0	0	0	0	0	0	0	0	0	0	0	1	0	0	0	1	1	0	0	0	0
103235	35628	B	PhenoSense	1790	Clinical	CA84365	S	R	R	R	R	R	R	S	1	0	0	1	1	0	0	0	0	0	0	1	0	0	0	0	0	0	0	0	0	0	0	0	1	1	0	0	0	0	0	0	0	0	0
86650	3972	B	PhenoSense	1790	Clinical	CA68568	R	R	R	R	R	R	R	R	1	1	0	0	0	0	0	0	0	0	0	1	0	0	0	0	0	0	0	0	0	0	0	0	0	1	0	0	0	0	0	0	0	0	0
82251	27759	B	PhenoSense	1790	Clinical	CA64169	R	R	R	R	R	S	R	R	0	1	1	0	0	0	0	1	0	0	1	1	0	0	0	0	1	0	0	0	0	0	0	0	0	0	0	1	0	0	0	0	0	0	0
205688	86752	B	PhenoSense	1790	Clinical	117555	S	R	S	S	R	R	S	S	1	1	0	1	1	0	0	0	0	0	0	1	0	0	0	0	0	0	0	0	0	0	0	0	1	0	0	0	0	0	0	0	0	0	0
205694	86758	B	PhenoSense	1790	Clinical	168542	S	R	R	R	R	R	S	S	0	0	1	0	0	1	1	1	0	0	0	1	0	0	0	0	0	0	0	0	0	0	0	0	1	0	0	0	0	0	0	0	0	0	0
206435	87171	B	PhenoSense	1790	Clinical	168527	S	S	S	S	S	S	S	S	1	0	1	0	0	1	0	1	1	0	0	1	0	0	0	0	0	0	0	0	0	0	0	0	0	0	0	0	0	0	0	0	0	0	0
54394	11630	B	PhenoSense	1053	Lab	2802	S	NA	S	S	S	S	NA	NA	1	1	1	0	0	0	1	0	1	0	0	1	1	0	0	0	0	0	0	0	1	1	0	0	0	0	0	0	0	1	0	1	0	0	0
144045	1257	B	PhenoSense	1790	Clinical	CA123363	S	R	R	R	R	R	R	R	0	0	0	0	0	0	0	0	0	0	0	1	1	0	0	0	0	0	1	0	0	0	0	0	0	0	0	0	0	0	0	0	0	0	0
90034	1556	B	PhenoSense	1167	Clinical	CA71564	R	R	R	R	R	R	R	R	0	1	0	1	0	0	0	0	0	0	0	1	0	0	0	0	0	0	0	0	0	0	0	0	0	0	0	0	0	0	1	0	0	0	0
86640	1601	B	PhenoSense	1790	Clinical	CA68558	R	R	R	R	R	R	R	R	1	1	0	0	0	1	0	0	0	0	0	1	0	0	0	0	0	0	0	0	0	0	0	0	0	0	0	0	0	0	1	0	0	0	0
86690	1340	B	PhenoSense	1790	Clinical	CA68608	S	R	R	R	R	R	S	R	1	0	0	0	0	1	0	0	0	0	0	1	0	0	0	0	0	0	1	0	0	0	0	0	0	0	0	0	0	0	0	0	0	0	0
98114	26353	B	PhenoSense	1790	Clinical	CA79455	R	R	R	R	R	R	S	R	0	1	0	1	0	0	0	0	0	0	0	1	0	0	0	0	0	0	0	0	0	0	0	0	0	0	0	0	0	0	0	0	0	0	0
97968	2073	B	PhenoSense	1790	Clinical	CA79309	R	R	R	R	R	R	R	R	0	0	0	0	0	1	0	0	1	0	0	1	0	0	0	0	1	0	0	0	0	0	0	0	0	0	0	1	0	0	0	0	0	0	0
98020	6031	B	PhenoSense	1790	Clinical	CA79361	R	R	R	R	R	R	S	R	0	1	0	1	0	0	0	0	0	0	1	0	0	0	0	0	0	0	1	0	1	1	0	1	0	0	1	1	0	0	0	0	0	0	0
102993	798	B	PhenoSense	1790	Clinical	CA84123	R	R	R	R	R	R	R	R	1	0	0	0	0	0	0	0	0	0	0	0	0	0	0	0	0	0	1	0	0	0	0	0	0	0	0	0	0	0	0	0	0	0	0
103779	38129	B	PhenoSense	1790	Clinical	CA84909	R	R	R	R	R	R	R	R	0	0	0	0	0	0	0	0	0	1	0	0	0	0	0	0	0	0	0	0	0	0	0	0	0	0	0	0	0	0	0	0	0	0	0
86662	4501	B	PhenoSense	1790	Clinical	CA68580	S	R	R	R	R	R	R	S	0	0	0	0	0	0	0	0	0	1	0	0	0	0	0	0	0	0	0	0	1	1	0	0	0	1	0	0	0	0	1	1	0	0	0
82135	17599	B	PhenoSense	1790	Clinical	CA64053	S	R	R	R	R	R	S	NA	1	0	0	0	0	1	0	0	0	1	0	0	0	0	0	0	0	0	1	1	0	0	0	0	0	1	1	0	0	0	1	0	0	0	0
103055	8346	B	PhenoSense	1790	Clinical	CA84185	S	R	R	R	R	R	S	R	1	1	0	0	0	0	0	0	0	1	1	0	0	0	0	0	0	0	0	0	0	0	0	0	0	1	0	0	0	0	0	0	0	0	0
115776	1485	B	PhenoSense	1790	Clinical	CA95094	S	S	S	S	S	S	S	S	1	0	1	1	1	1	1	1	0	1	0	0	0	1	1	0	1	1	1	1	0	0	0	1	0	1	1	0	0	0	0	1	1	0	0
103057	6602	B	PhenoSense	1790	Clinical	CA84187	R	R	R	R	R	R	R	R	1	1	0	0	0	0	0	0	0	1	0	0	0	0	0	0	0	0	0	0	0	0	0	0	0	1	0	0	0	0	0	0	1	0	0
144069	8346	B	PhenoSense	1790	Clinical	CA123387	S	R	R	R	R	R	R	R	1	1	0	0	0	0	0	0	0	1	1	0	0	0	0	0	0	0	0	0	0	0	0	0	0	1	0	0	0	0	0	0	0	0	0
97982	7885	B	PhenoSense	1790	Clinical	CA79323	R	R	R	R	R	R	R	R	0	0	0	0	0	0	0	0	0	1	0	0	0	0	0	0	1	0	0	0	0	0	0	0	0	1	0	0	0	0	0	0	0	0	0
98102	25602	B	PhenoSense	1790	Clinical	CA79443	S	R	R	S	R	R	S	S	0	0	0	0	0	0	0	0	0	1	0	0	0	0	0	1	1	0	0	0	0	0	0	0	0	0	1	1	1	0	0	0	0	0	1
103049	6792	B	PhenoSense	1790	Clinical	CA84179	S	R	R	R	R	R	S	R	0	1	0	0	0	0	0	0	0	1	0	0	0	0	0	1	1	0	0	0	0	0	0	0	0	0	0	1	1	0	0	0	0	0	0
82015	8386	B	PhenoSense	1790	Clinical	CA63933	S	S	S	S	R	R	R	NA	1	1	0	0	0	1	1	0	1	1	0	0	1	0	1	1	0	0	0	0	1	1	0	0	0	0	0	0	0	0	0	0	0	0	0
108903	4812	B	PhenoSense	1790	Clinical	CA88223	S	R	R	S	R	R	R	S	1	0	1	0	0	1	1	1	0	1	0	0	0	0	1	0	1	0	0	0	0	0	1	0	0	0	0	1	0	0	0	0	0	0	0
103067	7118	B	PhenoSense	1790	Clinical	CA84197	R	R	R	R	R	R	R	R	1	1	0	0	0	0	0	0	0	1	0	0	0	0	0	0	0	0	0	0	0	0	1	0	0	0	0	0	0	0	0	0	0	0	0
86742	1499	B	PhenoSense	1790	Clinical	CA68660	R	R	R	R	R	R	R	R	0	1	0	0	0	0	0	0	0	1	0	0	0	0	0	0	0	0	0	0	0	0	0	0	0	0	0	0	0	0	0	0	0	0	0
115894	22110	B	PhenoSense	1790	Clinical	CA95212	S	R	R	R	R	R	R	S	1	1	0	0	0	1	0	0	0	1	1	0	0	0	0	0	0	0	0	1	0	0	0	0	0	0	0	0	0	0	0	0	0	0	0
103185	25655	B	PhenoSense	1790	Clinical	CA84315	R	R	R	R	R	R	R	R	1	1	0	0	0	0	0	0	0	1	1	0	0	0	0	0	0	0	0	0	0	0	0	1	0	0	0	0	0	0	0	0	0	0	0
103099	14237	B	PhenoSense	1790	Clinical	CA84229	S	R	R	S	R	R	S	S	1	1	1	1	0	1	0	0	0	0	1	0	0	0	0	0	0	0	0	0	0	0	0	1	0	0	0	0	0	0	0	0	0	0	0
206409	87158	B	PhenoSense	1790	Clinical	105271	S	S	S	S	S	S	S	S	0	0	1	0	0	1	0	0	0	0	0	0	0	0	0	0	0	0	0	0	0	0	0	0	1	0	0	0	0	0	0	0	0	0	0
82065	4360	B	PhenoSense	1790	Clinical	CA63983	S	R	R	R	R	R	R	R	1	0	0	0	0	0	0	0	0	0	0	0	0	0	0	0	1	0	0	0	0	0	0	0	0	0	0	0	0	0	0	0	0	0	0
86642	3914	B	PhenoSense	1790	Clinical	CA68560	S	R	R	S	R	R	S	R	0	1	1	0	0	0	1	1	0	0	1	0	0	0	1	0	0	0	0	0	0	0	0	1	0	0	0	0	0	0	1	0	0	0	0
															0	1	1	0	0	0	1	1	0	0	1	0	0	0	1	0	0	0	0	0	0	0	0	1	0	0	0	0	0	0	1	0	0	0	0
[truncated: 464 more columns]
