# Supplementary material for: A Computational Approach for the Prediction of HIV Resistance Based on Amino Acid and Nucleotide Descriptors
Source: Molecules. 2018 Oct 24;23(11):2751. doi: 10.3390/molecules23112751 (PMC6278491; doi:10.3390/molecules23112751)
Supplement: Supplementary file 1 [file molecules-23-02751-s001.zip › Random-Forest-Nuclotide-based-test-results/ATV-test.arff]

@relation ThresholdCurve

@attribute Instance_number numeric
@attribute 'True Positives' numeric
@attribute 'False Negatives' numeric
@attribute 'False Positives' numeric
@attribute 'True Negatives' numeric
@attribute 'False Positive Rate' numeric
@attribute 'True Positive Rate' numeric
@attribute Precision numeric
@attribute Recall numeric
@attribute Fallout numeric
@attribute FMeasure numeric
@attribute 'Sample Size' numeric
@attribute Lift numeric
@attribute Threshold numeric

@data
0,35,0,17,0,1,1,0.673077,1,0.326923,0.804598,1,1,0.010081
1,35,0,16,1,0.941176,1,0.686275,1,0.313725,0.813953,0.980769,1.019608,0.023552
2,35,0,15,2,0.882353,1,0.7,1,0.3,0.823529,0.961538,1.04,0.033531
3,35,0,14,3,0.823529,1,0.714286,1,0.285714,0.833333,0.942308,1.061224,0.034398
4,35,0,13,4,0.764706,1,0.729167,1,0.270833,0.843373,0.923077,1.083333,0.041849
5,35,0,12,5,0.705882,1,0.744681,1,0.255319,0.853659,0.903846,1.106383,0.043894
6,35,0,11,6,0.647059,1,0.76087,1,0.23913,0.864198,0.884615,1.130435,0.046981
7,35,0,10,7,0.588235,1,0.777778,1,0.222222,0.875,0.865385,1.155556,0.054708
8,35,0,9,8,0.529412,1,0.795455,1,0.204545,0.886076,0.846154,1.181818,0.067199
9,35,0,8,9,0.470588,1,0.813953,1,0.186047,0.897436,0.826923,1.209302,0.081477
10,35,0,7,10,0.411765,1,0.833333,1,0.166667,0.909091,0.807692,1.238095,0.08561
11,35,0,6,11,0.352941,1,0.853659,1,0.146341,0.921053,0.788462,1.268293,0.096062
12,35,0,5,12,0.294118,1,0.875,1,0.125,0.933333,0.769231,1.3,0.104168
13,35,0,4,13,0.235294,1,0.897436,1,0.102564,0.945946,0.75,1.333333,0.165277
14,34,1,4,13,0.235294,0.971429,0.894737,0.971429,0.105263,0.931507,0.730769,1.329323,0.172174
15,34,1,3,14,0.176471,0.971429,0.918919,0.971429,0.081081,0.944444,0.711538,1.365251,0.172865
16,33,2,3,14,0.176471,0.942857,0.916667,0.942857,0.083333,0.929577,0.692308,1.361905,0.190579
17,33,2,2,15,0.117647,0.942857,0.942857,0.942857,0.057143,0.942857,0.673077,1.400816,0.190943
18,33,2,1,16,0.058824,0.942857,0.970588,0.942857,0.029412,0.956522,0.653846,1.442017,0.198247
19,32,3,1,16,0.058824,0.914286,0.969697,0.914286,0.030303,0.941176,0.634615,1.440693,0.227776
20,31,4,1,16,0.058824,0.885714,0.96875,0.885714,0.03125,0.925373,0.615385,1.439286,0.256948
21,30,5,1,16,0.058824,0.857143,0.967742,0.857143,0.032258,0.909091,0.596154,1.437788,0.31668
22,30,5,0,17,0,0.857143,1,0.857143,0,0.923077,0.576923,1.485714,0.326727
23,29,6,0,17,0,0.828571,1,0.828571,0,0.90625,0.557692,1.485714,0.346305
24,28,7,0,17,0,0.8,1,0.8,0,0.888889,0.538462,1.485714,0.386759
25,27,8,0,17,0,0.771429,1,0.771429,0,0.870968,0.519231,1.485714,0.442205
26,26,9,0,17,0,0.742857,1,0.742857,0,0.852459,0.5,1.485714,0.451714
27,25,10,0,17,0,0.714286,1,0.714286,0,0.833333,0.480769,1.485714,0.46942
28,24,11,0,17,0,0.685714,1,0.685714,0,0.813559,0.461538,1.485714,0.472102
29,23,12,0,17,0,0.657143,1,0.657143,0,0.793103,0.442308,1.485714,0.473802
30,22,13,0,17,0,0.628571,1,0.628571,0,0.77193,0.423077,1.485714,0.491511
31,21,14,0,17,0,0.6,1,0.6,0,0.75,0.403846,1.485714,0.511678
32,20,15,0,17,0,0.571429,1,0.571429,0,0.727273,0.384615,1.485714,0.517234
33,19,16,0,17,0,0.542857,1,0.542857,0,0.703704,0.365385,1.485714,0.519364
34,18,17,0,17,0,0.514286,1,0.514286,0,0.679245,0.346154,1.485714,0.5484
35,17,18,0,17,0,0.485714,1,0.485714,0,0.653846,0.326923,1.485714,0.552912
36,16,19,0,17,0,0.457143,1,0.457143,0,0.627451,0.307692,1.485714,0.555022
37,15,20,0,17,0,0.428571,1,0.428571,0,0.6,0.288462,1.485714,0.567157
38,14,21,0,17,0,0.4,1,0.4,0,0.571429,0.269231,1.485714,0.615637
39,13,22,0,17,0,0.371429,1,0.371429,0,0.541667,0.25,1.485714,0.619183
40,12,23,0,17,0,0.342857,1,0.342857,0,0.510638,0.230769,1.485714,0.631436
41,11,24,0,17,0,0.314286,1,0.314286,0,0.478261,0.211538,1.485714,0.64366
42,10,25,0,17,0,0.285714,1,0.285714,0,0.444444,0.192308,1.485714,0.644543
43,9,26,0,17,0,0.257143,1,0.257143,0,0.409091,0.173077,1.485714,0.667674
44,8,27,0,17,0,0.228571,1,0.228571,0,0.372093,0.153846,1.485714,0.710854
45,7,28,0,17,0,0.2,1,0.2,0,0.333333,0.134615,1.485714,0.718512
46,6,29,0,17,0,0.171429,1,0.171429,0,0.292683,0.115385,1.485714,0.732763
47,5,30,0,17,0,0.142857,1,0.142857,0,0.25,0.096154,1.485714,0.734911
48,4,31,0,17,0,0.114286,1,0.114286,0,0.205128,0.076923,1.485714,0.739428
49,3,32,0,17,0,0.085714,1,0.085714,0,0.157895,0.057692,1.485714,0.751158
50,2,33,0,17,0,0.057143,1,0.057143,0,0.108108,0.038462,1.485714,0.753994
51,1,34,0,17,0,0.028571,1,0.028571,0,0.055556,0.019231,?,0.76343
52,0,35,0,17,0,0,0,0,0,0,0,?,0.76344
