# Supplementary material for: A Computational Approach for the Prediction of HIV Resistance Based on Amino Acid and Nucleotide Descriptors
Source: Molecules. 2018 Oct 24;23(11):2751. doi: 10.3390/molecules23112751 (PMC6278491; doi:10.3390/molecules23112751)
Supplement: Supplementary file 1 [file molecules-23-02751-s001.zip › Random-Forest-Nuclotide-based-test-results/DRV.arff]

@relation ThresholdCurve

@attribute Instance_number numeric
@attribute 'True Positives' numeric
@attribute 'False Negatives' numeric
@attribute 'False Positives' numeric
@attribute 'True Negatives' numeric
@attribute 'False Positive Rate' numeric
@attribute 'True Positive Rate' numeric
@attribute Precision numeric
@attribute Recall numeric
@attribute Fallout numeric
@attribute FMeasure numeric
@attribute 'Sample Size' numeric
@attribute Lift numeric
@attribute Threshold numeric

@data
0,24,0,28,0,1,1,0.461538,1,0.538462,0.631579,1,1,0
1,22,2,13,15,0.464286,0.916667,0.628571,0.916667,0.371429,0.745763,0.673077,1.361905,0.000299
2,22,2,12,16,0.428571,0.916667,0.647059,0.916667,0.352941,0.758621,0.653846,1.401961,0.000299
3,21,3,11,17,0.392857,0.875,0.65625,0.875,0.34375,0.75,0.615385,1.421875,0.000393
4,20,4,11,17,0.392857,0.833333,0.645161,0.833333,0.354839,0.727273,0.596154,1.397849,0.000808
5,20,4,10,18,0.357143,0.833333,0.666667,0.833333,0.333333,0.740741,0.576923,1.444444,0.003798
6,20,4,9,19,0.321429,0.833333,0.689655,0.833333,0.310345,0.754717,0.557692,1.494253,0.004097
7,18,6,9,19,0.321429,0.75,0.666667,0.75,0.333333,0.705882,0.519231,1.444444,0.01
8,17,7,8,20,0.285714,0.708333,0.68,0.708333,0.32,0.693878,0.480769,1.473333,0.01
9,17,7,5,23,0.178571,0.708333,0.772727,0.708333,0.227273,0.73913,0.423077,1.674242,0.01
10,16,8,5,23,0.178571,0.666667,0.761905,0.666667,0.238095,0.711111,0.403846,1.650794,0.02
11,14,10,5,23,0.178571,0.583333,0.736842,0.583333,0.263158,0.651163,0.365385,1.596491,0.02
12,10,14,4,24,0.142857,0.416667,0.714286,0.416667,0.285714,0.526316,0.269231,1.547619,0.02
13,9,15,3,25,0.107143,0.375,0.75,0.375,0.25,0.5,0.230769,1.625,0.03
14,9,15,1,27,0.035714,0.375,0.9,0.375,0.1,0.529412,0.192308,1.95,0.04
15,8,16,1,27,0.035714,0.333333,0.888889,0.333333,0.111111,0.484848,0.173077,1.925926,0.04
16,5,19,1,27,0.035714,0.208333,0.833333,0.208333,0.166667,0.333333,0.115385,1.805556,0.05
17,4,20,1,27,0.035714,0.166667,0.8,0.166667,0.2,0.275862,0.096154,1.733333,0.058239
18,3,21,1,27,0.035714,0.125,0.75,0.125,0.25,0.214286,0.076923,1.625,0.06
19,3,21,0,28,0,0.125,1,0.125,0,0.222222,0.057692,2.166667,0.09
20,2,22,0,28,0,0.083333,1,0.083333,0,0.153846,0.038462,?,0.1
21,0,24,0,28,0,0,0,0,0,0,0,?,0.10001
