# Supplementary material for: A Computational Approach for the Prediction of HIV Resistance Based on Amino Acid and Nucleotide Descriptors
Source: Molecules. 2018 Oct 24;23(11):2751. doi: 10.3390/molecules23112751 (PMC6278491; doi:10.3390/molecules23112751)
Supplement: Supplementary file 1 [file molecules-23-02751-s001.zip › Random-Forest-Nuclotide-based-test-results/FPV.arff]

@relation ThresholdCurve

@attribute Instance_number numeric
@attribute 'True Positives' numeric
@attribute 'False Negatives' numeric
@attribute 'False Positives' numeric
@attribute 'True Negatives' numeric
@attribute 'False Positive Rate' numeric
@attribute 'True Positive Rate' numeric
@attribute Precision numeric
@attribute Recall numeric
@attribute Fallout numeric
@attribute FMeasure numeric
@attribute 'Sample Size' numeric
@attribute Lift numeric
@attribute Threshold numeric

@data
0,16,0,36,0,1,1,0.307692,1,0.692308,0.470588,1,1,0
1,16,0,31,5,0.861111,1,0.340426,1,0.659574,0.507937,0.903846,1.106383,0.008
2,16,0,30,6,0.833333,1,0.347826,1,0.652174,0.516129,0.884615,1.130435,0.01
3,16,0,29,7,0.805556,1,0.355556,1,0.644444,0.52459,0.865385,1.155556,0.01
4,16,0,27,9,0.75,1,0.372093,1,0.627907,0.542373,0.826923,1.209302,0.012085
5,16,0,26,10,0.722222,1,0.380952,1,0.619048,0.551724,0.807692,1.238095,0.02
6,16,0,25,11,0.694444,1,0.390244,1,0.609756,0.561404,0.788462,1.268293,0.027362
7,16,0,24,12,0.666667,1,0.4,1,0.6,0.571429,0.769231,1.3,0.032695
8,16,0,23,13,0.638889,1,0.410256,1,0.589744,0.581818,0.75,1.333333,0.039811
9,16,0,22,14,0.611111,1,0.421053,1,0.578947,0.592593,0.730769,1.368421,0.06021
10,16,0,21,15,0.583333,1,0.432432,1,0.567568,0.603774,0.711538,1.405405,0.068444
11,16,0,20,16,0.555556,1,0.444444,1,0.555556,0.615385,0.692308,1.444444,0.082263
12,16,0,19,17,0.527778,1,0.457143,1,0.542857,0.627451,0.673077,1.485714,0.086084
13,16,0,18,18,0.5,1,0.470588,1,0.529412,0.64,0.653846,1.529412,0.091466
14,16,0,17,19,0.472222,1,0.484848,1,0.515152,0.653061,0.634615,1.575758,0.100375
15,16,0,16,20,0.444444,1,0.5,1,0.5,0.666667,0.615385,1.625,0.10875
16,16,0,15,21,0.416667,1,0.516129,1,0.483871,0.680851,0.596154,1.677419,0.120571
17,16,0,14,22,0.388889,1,0.533333,1,0.466667,0.695652,0.576923,1.733333,0.123156
18,16,0,13,23,0.361111,1,0.551724,1,0.448276,0.711111,0.557692,1.793103,0.134017
19,15,1,13,23,0.361111,0.9375,0.535714,0.9375,0.464286,0.681818,0.538462,1.741071,0.165204
20,15,1,12,24,0.333333,0.9375,0.555556,0.9375,0.444444,0.697674,0.519231,1.805556,0.170273
21,15,1,11,25,0.305556,0.9375,0.576923,0.9375,0.423077,0.714286,0.5,1.875,0.171246
22,15,1,10,26,0.277778,0.9375,0.6,0.9375,0.4,0.731707,0.480769,1.95,0.183786
23,15,1,9,27,0.25,0.9375,0.625,0.9375,0.375,0.75,0.461538,2.03125,0.185887
24,15,1,8,28,0.222222,0.9375,0.652174,0.9375,0.347826,0.769231,0.442308,2.119565,0.219068
25,15,1,7,29,0.194444,0.9375,0.681818,0.9375,0.318182,0.789474,0.423077,2.215909,0.224975
26,15,1,6,30,0.166667,0.9375,0.714286,0.9375,0.285714,0.810811,0.403846,2.321429,0.232187
27,15,1,5,31,0.138889,0.9375,0.75,0.9375,0.25,0.833333,0.384615,2.4375,0.235565
28,14,2,5,31,0.138889,0.875,0.736842,0.875,0.263158,0.8,0.365385,2.394737,0.241141
29,13,3,5,31,0.138889,0.8125,0.722222,0.8125,0.277778,0.764706,0.346154,2.347222,0.261004
30,12,4,5,31,0.138889,0.75,0.705882,0.75,0.294118,0.727273,0.326923,2.294118,0.267551
31,11,5,5,31,0.138889,0.6875,0.6875,0.6875,0.3125,0.6875,0.307692,2.234375,0.274939
32,10,6,5,31,0.138889,0.625,0.666667,0.625,0.333333,0.645161,0.288462,2.166667,0.279138
33,10,6,4,32,0.111111,0.625,0.714286,0.625,0.285714,0.666667,0.269231,2.321429,0.287162
34,10,6,3,33,0.083333,0.625,0.769231,0.625,0.230769,0.689655,0.25,2.5,0.31665
35,10,6,2,34,0.055556,0.625,0.833333,0.625,0.166667,0.714286,0.230769,2.708333,0.321984
36,9,7,2,34,0.055556,0.5625,0.818182,0.5625,0.181818,0.666667,0.211538,2.659091,0.338587
37,8,8,2,34,0.055556,0.5,0.8,0.5,0.2,0.615385,0.192308,2.6,0.357197
38,7,9,2,34,0.055556,0.4375,0.777778,0.4375,0.222222,0.56,0.173077,2.527778,0.360962
39,7,9,1,35,0.027778,0.4375,0.875,0.4375,0.125,0.583333,0.153846,2.84375,0.373848
40,6,10,1,35,0.027778,0.375,0.857143,0.375,0.142857,0.521739,0.134615,2.785714,0.383212
41,5,11,1,35,0.027778,0.3125,0.833333,0.3125,0.166667,0.454545,0.115385,2.708333,0.397487
42,4,12,1,35,0.027778,0.25,0.8,0.25,0.2,0.380952,0.096154,2.6,0.403384
43,3,13,1,35,0.027778,0.1875,0.75,0.1875,0.25,0.3,0.076923,2.4375,0.414619
44,2,14,1,35,0.027778,0.125,0.666667,0.125,0.333333,0.210526,0.057692,?,0.420543
45,2,14,0,36,0,0.125,1,0.125,0,0.222222,0.038462,?,0.488591
46,1,15,0,36,0,0.0625,1,0.0625,0,0.117647,0.019231,?,0.503773
47,0,16,0,36,0,0,0,0,0,0,0,?,0.503783
