# Supplementary material for: A Computational Approach for the Prediction of HIV Resistance Based on Amino Acid and Nucleotide Descriptors
Source: Molecules. 2018 Oct 24;23(11):2751. doi: 10.3390/molecules23112751 (PMC6278491; doi:10.3390/molecules23112751)
Supplement: Supplementary file 1 [file molecules-23-02751-s001.zip › Random-Forest-Nuclotide-based-test-results/IDV.arff]

@relation ThresholdCurve

@attribute Instance_number numeric
@attribute 'True Positives' numeric
@attribute 'False Negatives' numeric
@attribute 'False Positives' numeric
@attribute 'True Negatives' numeric
@attribute 'False Positive Rate' numeric
@attribute 'True Positive Rate' numeric
@attribute Precision numeric
@attribute Recall numeric
@attribute Fallout numeric
@attribute FMeasure numeric
@attribute 'Sample Size' numeric
@attribute Lift numeric
@attribute Threshold numeric

@data
0,33,0,19,0,1,1,0.634615,1,0.365385,0.776471,1,1,0.014818
1,33,0,18,1,0.947368,1,0.647059,1,0.352941,0.785714,0.980769,1.019608,0.028755
2,33,0,17,2,0.894737,1,0.66,1,0.34,0.795181,0.961538,1.04,0.04327
3,33,0,16,3,0.842105,1,0.673469,1,0.326531,0.804878,0.942308,1.061224,0.05
4,33,0,15,4,0.789474,1,0.6875,1,0.3125,0.814815,0.923077,1.083333,0.1
5,33,0,14,5,0.736842,1,0.702128,1,0.297872,0.825,0.903846,1.106383,0.10587
6,33,0,13,6,0.684211,1,0.717391,1,0.282609,0.835443,0.884615,1.130435,0.107524
7,33,0,12,7,0.631579,1,0.733333,1,0.266667,0.846154,0.865385,1.155556,0.109657
8,33,0,11,8,0.578947,1,0.75,1,0.25,0.857143,0.846154,1.181818,0.118755
9,33,0,10,9,0.526316,1,0.767442,1,0.232558,0.868421,0.826923,1.209302,0.239362
10,33,0,9,10,0.473684,1,0.785714,1,0.214286,0.88,0.807692,1.238095,0.286561
11,33,0,8,11,0.421053,1,0.804878,1,0.195122,0.891892,0.788462,1.268293,0.327228
12,33,0,7,12,0.368421,1,0.825,1,0.175,0.90411,0.769231,1.3,0.340199
13,33,0,6,13,0.315789,1,0.846154,1,0.153846,0.916667,0.75,1.333333,0.385595
14,33,0,5,14,0.263158,1,0.868421,1,0.131579,0.929577,0.730769,1.368421,0.398142
15,33,0,4,15,0.210526,1,0.891892,1,0.108108,0.942857,0.711538,1.405405,0.426641
16,32,1,4,15,0.210526,0.969697,0.888889,0.969697,0.111111,0.927536,0.692308,1.400673,0.46008
17,31,2,4,15,0.210526,0.939394,0.885714,0.939394,0.114286,0.911765,0.673077,1.395671,0.475296
18,30,3,4,15,0.210526,0.909091,0.882353,0.909091,0.117647,0.895522,0.653846,1.390374,0.520156
19,30,3,3,16,0.157895,0.909091,0.909091,0.909091,0.090909,0.909091,0.634615,1.432507,0.557151
20,30,3,2,17,0.105263,0.909091,0.9375,0.909091,0.0625,0.923077,0.615385,1.477273,0.57078
21,30,3,1,18,0.052632,0.909091,0.967742,0.909091,0.032258,0.9375,0.596154,1.524927,0.578426
22,29,4,1,18,0.052632,0.878788,0.966667,0.878788,0.033333,0.920635,0.576923,1.523232,0.614382
23,28,5,1,18,0.052632,0.848485,0.965517,0.848485,0.034483,0.903226,0.557692,1.521421,0.630696
24,28,5,0,19,0,0.848485,1,0.848485,0,0.918033,0.538462,1.575758,0.636486
25,27,6,0,19,0,0.818182,1,0.818182,0,0.9,0.519231,1.575758,0.648807
26,26,7,0,19,0,0.787879,1,0.787879,0,0.881356,0.5,1.575758,0.659002
27,25,8,0,19,0,0.757576,1,0.757576,0,0.862069,0.480769,1.575758,0.671742
28,24,9,0,19,0,0.727273,1,0.727273,0,0.842105,0.461538,1.575758,0.698495
29,23,10,0,19,0,0.69697,1,0.69697,0,0.821429,0.442308,1.575758,0.73653
30,22,11,0,19,0,0.666667,1,0.666667,0,0.8,0.423077,1.575758,0.76233
31,21,12,0,19,0,0.636364,1,0.636364,0,0.777778,0.403846,1.575758,0.793566
32,20,13,0,19,0,0.606061,1,0.606061,0,0.754717,0.384615,1.575758,0.807506
33,19,14,0,19,0,0.575758,1,0.575758,0,0.730769,0.365385,1.575758,0.814399
34,18,15,0,19,0,0.545455,1,0.545455,0,0.705882,0.346154,1.575758,0.819459
35,17,16,0,19,0,0.515152,1,0.515152,0,0.68,0.326923,1.575758,0.832754
36,16,17,0,19,0,0.484848,1,0.484848,0,0.653061,0.307692,1.575758,0.842861
37,15,18,0,19,0,0.454545,1,0.454545,0,0.625,0.288462,1.575758,0.848991
38,14,19,0,19,0,0.424242,1,0.424242,0,0.595745,0.269231,1.575758,0.861392
39,13,20,0,19,0,0.393939,1,0.393939,0,0.565217,0.25,1.575758,0.864538
40,12,21,0,19,0,0.363636,1,0.363636,0,0.533333,0.230769,1.575758,0.870151
41,11,22,0,19,0,0.333333,1,0.333333,0,0.5,0.211538,1.575758,0.870542
42,10,23,0,19,0,0.30303,1,0.30303,0,0.465116,0.192308,1.575758,0.875487
43,9,24,0,19,0,0.272727,1,0.272727,0,0.428571,0.173077,1.575758,0.886448
44,8,25,0,19,0,0.242424,1,0.242424,0,0.390244,0.153846,1.575758,0.898724
45,7,26,0,19,0,0.212121,1,0.212121,0,0.35,0.134615,1.575758,0.907895
46,6,27,0,19,0,0.181818,1,0.181818,0,0.307692,0.115385,1.575758,0.911333
47,5,28,0,19,0,0.151515,1,0.151515,0,0.263158,0.096154,1.575758,0.912779
48,4,29,0,19,0,0.121212,1,0.121212,0,0.216216,0.076923,1.575758,0.921155
49,3,30,0,19,0,0.090909,1,0.090909,0,0.166667,0.057692,1.575758,0.939393
50,2,31,0,19,0,0.060606,1,0.060606,0,0.114286,0.038462,1.575758,0.952406
51,1,32,0,19,0,0.030303,1,0.030303,0,0.058824,0.019231,?,0.955526
52,0,33,0,19,0,0,0,0,0,0,0,?,0.955536
