# Supplementary material for: A Computational Approach for the Prediction of HIV Resistance Based on Amino Acid and Nucleotide Descriptors
Source: Molecules. 2018 Oct 24;23(11):2751. doi: 10.3390/molecules23112751 (PMC6278491; doi:10.3390/molecules23112751)
Supplement: Supplementary file 1 [file molecules-23-02751-s001.zip › Random-Forest-Nuclotide-based-test-results/LPV.arff]

@relation ThresholdCurve

@attribute Instance_number numeric
@attribute 'True Positives' numeric
@attribute 'False Negatives' numeric
@attribute 'False Positives' numeric
@attribute 'True Negatives' numeric
@attribute 'False Positive Rate' numeric
@attribute 'True Positive Rate' numeric
@attribute Precision numeric
@attribute Recall numeric
@attribute Fallout numeric
@attribute FMeasure numeric
@attribute 'Sample Size' numeric
@attribute Lift numeric
@attribute Threshold numeric

@data
0,29,0,23,0,1,1,0.557692,1,0.442308,0.716049,1,1,0.000204
1,29,0,22,1,0.956522,1,0.568627,1,0.431373,0.725,0.980769,1.019608,0.004825
2,29,0,21,2,0.913043,1,0.58,1,0.42,0.734177,0.961538,1.04,0.011638
3,29,0,20,3,0.869565,1,0.591837,1,0.408163,0.74359,0.942308,1.061224,0.011703
4,29,0,19,4,0.826087,1,0.604167,1,0.395833,0.753247,0.923077,1.083333,0.018027
5,29,0,18,5,0.782609,1,0.617021,1,0.382979,0.763158,0.903846,1.106383,0.033781
6,29,0,17,6,0.73913,1,0.630435,1,0.369565,0.773333,0.884615,1.130435,0.046938
7,29,0,16,7,0.695652,1,0.644444,1,0.355556,0.783784,0.865385,1.155556,0.047286
8,29,0,15,8,0.652174,1,0.659091,1,0.340909,0.794521,0.846154,1.181818,0.048156
9,29,0,14,9,0.608696,1,0.674419,1,0.325581,0.805556,0.826923,1.209302,0.060416
10,29,0,13,10,0.565217,1,0.690476,1,0.309524,0.816901,0.807692,1.238095,0.102525
11,29,0,12,11,0.521739,1,0.707317,1,0.292683,0.828571,0.788462,1.268293,0.106572
12,29,0,11,12,0.478261,1,0.725,1,0.275,0.84058,0.769231,1.3,0.114708
13,29,0,10,13,0.434783,1,0.74359,1,0.25641,0.852941,0.75,1.333333,0.137027
14,29,0,9,14,0.391304,1,0.763158,1,0.236842,0.865672,0.730769,1.368421,0.14659
15,29,0,8,15,0.347826,1,0.783784,1,0.216216,0.878788,0.711538,1.405405,0.155712
16,29,0,7,16,0.304348,1,0.805556,1,0.194444,0.892308,0.692308,1.444444,0.19698
17,28,1,7,16,0.304348,0.965517,0.8,0.965517,0.2,0.875,0.673077,1.434483,0.202914
18,27,2,7,16,0.304348,0.931034,0.794118,0.931034,0.205882,0.857143,0.653846,1.423935,0.235397
19,27,2,6,17,0.26087,0.931034,0.818182,0.931034,0.181818,0.870968,0.634615,1.467085,0.241389
20,27,2,5,18,0.217391,0.931034,0.84375,0.931034,0.15625,0.885246,0.615385,1.512931,0.263724
21,27,2,4,19,0.173913,0.931034,0.870968,0.931034,0.129032,0.9,0.596154,1.561735,0.270949
22,27,2,3,20,0.130435,0.931034,0.9,0.931034,0.1,0.915254,0.576923,1.613793,0.326228
23,27,2,2,21,0.086957,0.931034,0.931034,0.931034,0.068966,0.931034,0.557692,1.669441,0.397304
24,27,2,1,22,0.043478,0.931034,0.964286,0.931034,0.035714,0.947368,0.538462,1.729064,0.44279
25,26,3,1,22,0.043478,0.896552,0.962963,0.896552,0.037037,0.928571,0.519231,1.726692,0.463525
26,26,3,0,23,0,0.896552,1,0.896552,0,0.945455,0.5,1.793103,0.4763
27,25,4,0,23,0,0.862069,1,0.862069,0,0.925926,0.480769,1.793103,0.514545
28,24,5,0,23,0,0.827586,1,0.827586,0,0.90566,0.461538,1.793103,0.542601
29,23,6,0,23,0,0.793103,1,0.793103,0,0.884615,0.442308,1.793103,0.545868
30,22,7,0,23,0,0.758621,1,0.758621,0,0.862745,0.423077,1.793103,0.549041
31,21,8,0,23,0,0.724138,1,0.724138,0,0.84,0.403846,1.793103,0.597487
32,20,9,0,23,0,0.689655,1,0.689655,0,0.816327,0.384615,1.793103,0.626273
33,19,10,0,23,0,0.655172,1,0.655172,0,0.791667,0.365385,1.793103,0.631668
34,18,11,0,23,0,0.62069,1,0.62069,0,0.765957,0.346154,1.793103,0.632694
35,17,12,0,23,0,0.586207,1,0.586207,0,0.73913,0.326923,1.793103,0.642686
36,16,13,0,23,0,0.551724,1,0.551724,0,0.711111,0.307692,1.793103,0.679324
37,15,14,0,23,0,0.517241,1,0.517241,0,0.681818,0.288462,1.793103,0.6995
38,14,15,0,23,0,0.482759,1,0.482759,0,0.651163,0.269231,1.793103,0.720741
39,13,16,0,23,0,0.448276,1,0.448276,0,0.619048,0.25,1.793103,0.721116
40,12,17,0,23,0,0.413793,1,0.413793,0,0.585366,0.230769,1.793103,0.727196
41,11,18,0,23,0,0.37931,1,0.37931,0,0.55,0.211538,1.793103,0.770261
42,10,19,0,23,0,0.344828,1,0.344828,0,0.512821,0.192308,1.793103,0.78185
43,9,20,0,23,0,0.310345,1,0.310345,0,0.473684,0.173077,1.793103,0.790333
44,8,21,0,23,0,0.275862,1,0.275862,0,0.432432,0.153846,1.793103,0.79262
45,7,22,0,23,0,0.241379,1,0.241379,0,0.388889,0.134615,1.793103,0.793787
46,6,23,0,23,0,0.206897,1,0.206897,0,0.342857,0.115385,1.793103,0.814392
47,5,24,0,23,0,0.172414,1,0.172414,0,0.294118,0.096154,1.793103,0.821254
48,4,25,0,23,0,0.137931,1,0.137931,0,0.242424,0.076923,1.793103,0.85386
49,3,26,0,23,0,0.103448,1,0.103448,0,0.1875,0.057692,1.793103,0.866156
50,2,27,0,23,0,0.068966,1,0.068966,0,0.129032,0.038462,1.793103,0.877945
51,1,28,0,23,0,0.034483,1,0.034483,0,0.066667,0.019231,?,0.879998
52,0,29,0,23,0,0,0,0,0,0,0,?,0.880008
