# Supplementary material for: A Computational Approach for the Prediction of HIV Resistance Based on Amino Acid and Nucleotide Descriptors
Source: Molecules. 2018 Oct 24;23(11):2751. doi: 10.3390/molecules23112751 (PMC6278491; doi:10.3390/molecules23112751)
Supplement: Supplementary file 1 [file molecules-23-02751-s001.zip › Random-Forest-Nuclotide-based-test-results/NFV-test-arff.arff]

@relation ThresholdCurve

@attribute Instance_number numeric
@attribute 'True Positives' numeric
@attribute 'False Negatives' numeric
@attribute 'False Positives' numeric
@attribute 'True Negatives' numeric
@attribute 'False Positive Rate' numeric
@attribute 'True Positive Rate' numeric
@attribute Precision numeric
@attribute Recall numeric
@attribute Fallout numeric
@attribute FMeasure numeric
@attribute 'Sample Size' numeric
@attribute Lift numeric
@attribute Threshold numeric

@data
0,36,0,16,0,1,1,0.692308,1,0.307692,0.818182,1,1,0.017386
1,36,0,15,1,0.9375,1,0.705882,1,0.294118,0.827586,0.980769,1.019608,0.061105
2,36,0,14,2,0.875,1,0.72,1,0.28,0.837209,0.961538,1.04,0.096488
3,36,0,13,3,0.8125,1,0.734694,1,0.265306,0.847059,0.942308,1.061224,0.100526
4,36,0,12,4,0.75,1,0.75,1,0.25,0.857143,0.923077,1.083333,0.110947
5,36,0,11,5,0.6875,1,0.765957,1,0.234043,0.86747,0.903846,1.106383,0.124445
6,36,0,10,6,0.625,1,0.782609,1,0.217391,0.878049,0.884615,1.130435,0.132207
7,36,0,9,7,0.5625,1,0.8,1,0.2,0.888889,0.865385,1.155556,0.13789
8,36,0,8,8,0.5,1,0.818182,1,0.181818,0.9,0.846154,1.181818,0.206691
9,36,0,7,9,0.4375,1,0.837209,1,0.162791,0.911392,0.826923,1.209302,0.247076
10,36,0,6,10,0.375,1,0.857143,1,0.142857,0.923077,0.807692,1.238095,0.333643
11,36,0,5,11,0.3125,1,0.878049,1,0.121951,0.935065,0.788462,1.268293,0.391598
12,35,1,5,11,0.3125,0.972222,0.875,0.972222,0.125,0.921053,0.769231,1.263889,0.429106
13,34,2,5,11,0.3125,0.944444,0.871795,0.944444,0.128205,0.906667,0.75,1.259259,0.434009
14,33,3,5,11,0.3125,0.916667,0.868421,0.916667,0.131579,0.891892,0.730769,1.254386,0.440884
15,32,4,5,11,0.3125,0.888889,0.864865,0.888889,0.135135,0.876712,0.711538,1.249249,0.443401
16,32,4,4,12,0.25,0.888889,0.888889,0.888889,0.111111,0.888889,0.692308,1.283951,0.475856
17,32,4,3,13,0.1875,0.888889,0.914286,0.888889,0.085714,0.901408,0.673077,1.320635,0.509055
18,32,4,2,14,0.125,0.888889,0.941176,0.888889,0.058824,0.914286,0.653846,1.359477,0.534481
19,31,5,2,14,0.125,0.861111,0.939394,0.861111,0.060606,0.898551,0.634615,1.356902,0.575779
20,30,6,2,14,0.125,0.833333,0.9375,0.833333,0.0625,0.882353,0.615385,1.354167,0.581907
21,29,7,2,14,0.125,0.805556,0.935484,0.805556,0.064516,0.865672,0.596154,1.351254,0.623773
22,28,8,2,14,0.125,0.777778,0.933333,0.777778,0.066667,0.848485,0.576923,1.348148,0.649081
23,28,8,1,15,0.0625,0.777778,0.965517,0.777778,0.034483,0.861538,0.557692,1.394636,0.664914
24,27,9,1,15,0.0625,0.75,0.964286,0.75,0.035714,0.84375,0.538462,1.392857,0.699819
25,27,9,0,16,0,0.75,1,0.75,0,0.857143,0.519231,1.444444,0.717449
26,26,10,0,16,0,0.722222,1,0.722222,0,0.83871,0.5,1.444444,0.720337
27,25,11,0,16,0,0.694444,1,0.694444,0,0.819672,0.480769,1.444444,0.738413
28,24,12,0,16,0,0.666667,1,0.666667,0,0.8,0.461538,1.444444,0.750118
29,23,13,0,16,0,0.638889,1,0.638889,0,0.779661,0.442308,1.444444,0.761203
30,22,14,0,16,0,0.611111,1,0.611111,0,0.758621,0.423077,1.444444,0.815437
31,21,15,0,16,0,0.583333,1,0.583333,0,0.736842,0.403846,1.444444,0.818671
32,20,16,0,16,0,0.555556,1,0.555556,0,0.714286,0.384615,1.444444,0.820505
33,19,17,0,16,0,0.527778,1,0.527778,0,0.690909,0.365385,1.444444,0.825277
34,18,18,0,16,0,0.5,1,0.5,0,0.666667,0.346154,1.444444,0.832988
35,17,19,0,16,0,0.472222,1,0.472222,0,0.641509,0.326923,1.444444,0.846571
36,16,20,0,16,0,0.444444,1,0.444444,0,0.615385,0.307692,1.444444,0.850809
37,15,21,0,16,0,0.416667,1,0.416667,0,0.588235,0.288462,1.444444,0.871313
38,14,22,0,16,0,0.388889,1,0.388889,0,0.56,0.269231,1.444444,0.883483
39,13,23,0,16,0,0.361111,1,0.361111,0,0.530612,0.25,1.444444,0.890848
40,12,24,0,16,0,0.333333,1,0.333333,0,0.5,0.230769,1.444444,0.893034
41,11,25,0,16,0,0.305556,1,0.305556,0,0.468085,0.211538,1.444444,0.897312
42,10,26,0,16,0,0.277778,1,0.277778,0,0.434783,0.192308,1.444444,0.90426
43,9,27,0,16,0,0.25,1,0.25,0,0.4,0.173077,1.444444,0.908125
44,8,28,0,16,0,0.222222,1,0.222222,0,0.363636,0.153846,1.444444,0.912114
45,7,29,0,16,0,0.194444,1,0.194444,0,0.325581,0.134615,1.444444,0.936219
46,6,30,0,16,0,0.166667,1,0.166667,0,0.285714,0.115385,1.444444,0.942371
47,5,31,0,16,0,0.138889,1,0.138889,0,0.243902,0.096154,1.444444,0.954127
48,4,32,0,16,0,0.111111,1,0.111111,0,0.2,0.076923,1.444444,0.955933
49,3,33,0,16,0,0.083333,1,0.083333,0,0.153846,0.057692,1.444444,0.963384
50,2,34,0,16,0,0.055556,1,0.055556,0,0.105263,0.038462,1.444444,0.96916
51,1,35,0,16,0,0.027778,1,0.027778,0,0.054054,0.019231,?,0.973403
52,0,36,0,16,0,0,0,0,0,0,0,?,0.973413
