# Supplementary material for: A Computational Approach for the Prediction of HIV Resistance Based on Amino Acid and Nucleotide Descriptors
Source: Molecules. 2018 Oct 24;23(11):2751. doi: 10.3390/molecules23112751 (PMC6278491; doi:10.3390/molecules23112751)
Supplement: Supplementary file 1 [file molecules-23-02751-s001.zip › Random-Forest-Nuclotide-based-test-results/SQV.arff]

@relation ThresholdCurve

@attribute Instance_number numeric
@attribute 'True Positives' numeric
@attribute 'False Negatives' numeric
@attribute 'False Positives' numeric
@attribute 'True Negatives' numeric
@attribute 'False Positive Rate' numeric
@attribute 'True Positive Rate' numeric
@attribute Precision numeric
@attribute Recall numeric
@attribute Fallout numeric
@attribute FMeasure numeric
@attribute 'Sample Size' numeric
@attribute Lift numeric
@attribute Threshold numeric

@data
0,34,0,18,0,1,1,0.653846,1,0.346154,0.790698,1,1,0.012618
1,34,0,17,1,0.944444,1,0.666667,1,0.333333,0.8,0.980769,1.019608,0.020598
2,34,0,16,2,0.888889,1,0.68,1,0.32,0.809524,0.961538,1.04,0.032859
3,34,0,15,3,0.833333,1,0.693878,1,0.306122,0.819277,0.942308,1.061224,0.043326
4,34,0,14,4,0.777778,1,0.708333,1,0.291667,0.829268,0.923077,1.083333,0.045834
5,34,0,13,5,0.722222,1,0.723404,1,0.276596,0.839506,0.903846,1.106383,0.064427
6,34,0,12,6,0.666667,1,0.73913,1,0.26087,0.85,0.884615,1.130435,0.070669
7,34,0,11,7,0.611111,1,0.755556,1,0.244444,0.860759,0.865385,1.155556,0.076149
8,34,0,10,8,0.555556,1,0.772727,1,0.227273,0.871795,0.846154,1.181818,0.100253
9,34,0,9,9,0.5,1,0.790698,1,0.209302,0.883117,0.826923,1.209302,0.113936
10,34,0,8,10,0.444444,1,0.809524,1,0.190476,0.894737,0.807692,1.238095,0.170883
11,34,0,7,11,0.388889,1,0.829268,1,0.170732,0.906667,0.788462,1.268293,0.173214
12,34,0,6,12,0.333333,1,0.85,1,0.15,0.918919,0.769231,1.3,0.219949
13,34,0,5,13,0.277778,1,0.871795,1,0.128205,0.931507,0.75,1.333333,0.220796
14,34,0,4,14,0.222222,1,0.894737,1,0.105263,0.944444,0.730769,1.368421,0.249476
15,33,1,4,14,0.222222,0.970588,0.891892,0.970588,0.108108,0.929577,0.711538,1.36407,0.255453
16,32,2,4,14,0.222222,0.941176,0.888889,0.941176,0.111111,0.914286,0.692308,1.359477,0.359679
17,31,3,4,14,0.222222,0.911765,0.885714,0.911765,0.114286,0.898551,0.673077,1.354622,0.365467
18,30,4,4,14,0.222222,0.882353,0.882353,0.882353,0.117647,0.882353,0.653846,1.349481,0.39344
19,29,5,4,14,0.222222,0.852941,0.878788,0.852941,0.121212,0.865672,0.634615,1.344029,0.413921
20,29,5,3,15,0.166667,0.852941,0.90625,0.852941,0.09375,0.878788,0.615385,1.386029,0.430353
21,28,6,3,15,0.166667,0.823529,0.903226,0.823529,0.096774,0.861538,0.596154,1.381404,0.455242
22,27,7,3,15,0.166667,0.794118,0.9,0.794118,0.1,0.84375,0.576923,1.376471,0.484934
23,26,8,3,15,0.166667,0.764706,0.896552,0.764706,0.103448,0.825397,0.557692,1.371197,0.520919
24,25,9,3,15,0.166667,0.735294,0.892857,0.735294,0.107143,0.806452,0.538462,1.365546,0.528941
25,25,9,2,16,0.111111,0.735294,0.925926,0.735294,0.074074,0.819672,0.519231,1.416122,0.533038
26,25,9,1,17,0.055556,0.735294,0.961538,0.735294,0.038462,0.833333,0.5,1.470588,0.544777
27,24,10,1,17,0.055556,0.705882,0.96,0.705882,0.04,0.813559,0.480769,1.468235,0.5661
28,23,11,1,17,0.055556,0.676471,0.958333,0.676471,0.041667,0.793103,0.461538,1.465686,0.572302
29,22,12,1,17,0.055556,0.647059,0.956522,0.647059,0.043478,0.77193,0.442308,1.462916,0.586646
30,21,13,1,17,0.055556,0.617647,0.954545,0.617647,0.045455,0.75,0.423077,1.459893,0.588155
31,20,14,1,17,0.055556,0.588235,0.952381,0.588235,0.047619,0.727273,0.403846,1.456583,0.590925
32,19,15,1,17,0.055556,0.558824,0.95,0.558824,0.05,0.703704,0.384615,1.452941,0.59583
33,18,16,1,17,0.055556,0.529412,0.947368,0.529412,0.052632,0.679245,0.365385,1.448916,0.597423
34,17,17,1,17,0.055556,0.5,0.944444,0.5,0.055556,0.653846,0.346154,1.444444,0.600622
35,16,18,1,17,0.055556,0.470588,0.941176,0.470588,0.058824,0.627451,0.326923,1.439446,0.610215
36,15,19,1,17,0.055556,0.441176,0.9375,0.441176,0.0625,0.6,0.307692,1.433824,0.622031
37,14,20,1,17,0.055556,0.411765,0.933333,0.411765,0.066667,0.571429,0.288462,1.427451,0.630382
38,13,21,1,17,0.055556,0.382353,0.928571,0.382353,0.071429,0.541667,0.269231,1.420168,0.630744
39,12,22,1,17,0.055556,0.352941,0.923077,0.352941,0.076923,0.510638,0.25,1.411765,0.646939
40,11,23,1,17,0.055556,0.323529,0.916667,0.323529,0.083333,0.478261,0.230769,1.401961,0.656491
41,10,24,1,17,0.055556,0.294118,0.909091,0.294118,0.090909,0.444444,0.211538,1.390374,0.65769
42,10,24,0,18,0,0.294118,1,0.294118,0,0.454545,0.192308,1.529412,0.662784
43,9,25,0,18,0,0.264706,1,0.264706,0,0.418605,0.173077,1.529412,0.694195
44,8,26,0,18,0,0.235294,1,0.235294,0,0.380952,0.153846,1.529412,0.697817
45,7,27,0,18,0,0.205882,1,0.205882,0,0.341463,0.134615,1.529412,0.698204
46,6,28,0,18,0,0.176471,1,0.176471,0,0.3,0.115385,1.529412,0.71217
47,5,29,0,18,0,0.147059,1,0.147059,0,0.25641,0.096154,1.529412,0.728586
48,4,30,0,18,0,0.117647,1,0.117647,0,0.210526,0.076923,1.529412,0.732853
49,3,31,0,18,0,0.088235,1,0.088235,0,0.162162,0.057692,1.529412,0.754032
50,2,32,0,18,0,0.058824,1,0.058824,0,0.111111,0.038462,1.529412,0.775887
51,1,33,0,18,0,0.029412,1,0.029412,0,0.057143,0.019231,?,0.788264
52,0,34,0,18,0,0,0,0,0,0,0,?,0.788274
