# Supplementary material for: A Computational Approach for the Prediction of HIV Resistance Based on Amino Acid and Nucleotide Descriptors
Source: Molecules. 2018 Oct 24;23(11):2751. doi: 10.3390/molecules23112751 (PMC6278491; doi:10.3390/molecules23112751)
Supplement: Supplementary file 1 [file molecules-23-02751-s001.zip › Random-Forest-Nuclotide-based-test-results/TPV.arff]

@relation ThresholdCurve

@attribute Instance_number numeric
@attribute 'True Positives' numeric
@attribute 'False Negatives' numeric
@attribute 'False Positives' numeric
@attribute 'True Negatives' numeric
@attribute 'False Positive Rate' numeric
@attribute 'True Positive Rate' numeric
@attribute Precision numeric
@attribute Recall numeric
@attribute Fallout numeric
@attribute FMeasure numeric
@attribute 'Sample Size' numeric
@attribute Lift numeric
@attribute Threshold numeric

@data
0,26,0,26,0,1,1,0.5,1,0.5,0.666667,1,1,0.00029
1,26,0,25,1,0.961538,1,0.509804,1,0.490196,0.675325,0.980769,1.019608,0.000408
2,26,0,24,2,0.923077,1,0.52,1,0.48,0.684211,0.961538,1.04,0.000685
3,26,0,23,3,0.884615,1,0.530612,1,0.469388,0.693333,0.942308,1.061224,0.015108
4,26,0,22,4,0.846154,1,0.541667,1,0.458333,0.702703,0.923077,1.083333,0.020685
5,26,0,21,5,0.807692,1,0.553191,1,0.446809,0.712329,0.903846,1.106383,0.023067
6,26,0,20,6,0.769231,1,0.565217,1,0.434783,0.722222,0.884615,1.130435,0.040685
7,26,0,19,7,0.730769,1,0.577778,1,0.422222,0.732394,0.865385,1.155556,0.046138
8,26,0,18,8,0.692308,1,0.590909,1,0.409091,0.742857,0.846154,1.181818,0.061017
9,26,0,17,9,0.653846,1,0.604651,1,0.395349,0.753623,0.826923,1.209302,0.071507
10,25,1,17,9,0.653846,0.961538,0.595238,0.961538,0.404762,0.735294,0.807692,1.190476,0.074306
11,24,2,17,9,0.653846,0.923077,0.585366,0.923077,0.414634,0.716418,0.788462,1.170732,0.077504
12,23,3,17,9,0.653846,0.884615,0.575,0.884615,0.425,0.69697,0.769231,1.15,0.097772
13,23,3,16,10,0.615385,0.884615,0.589744,0.884615,0.410256,0.707692,0.75,1.179487,0.098297
14,22,4,16,10,0.615385,0.846154,0.578947,0.846154,0.421053,0.6875,0.730769,1.157895,0.10229
15,22,4,15,11,0.576923,0.846154,0.594595,0.846154,0.405405,0.698413,0.711538,1.189189,0.108766
16,21,5,15,11,0.576923,0.807692,0.583333,0.807692,0.416667,0.677419,0.692308,1.166667,0.113991
17,21,5,14,12,0.538462,0.807692,0.6,0.807692,0.4,0.688525,0.673077,1.2,0.118881
18,21,5,13,13,0.5,0.807692,0.617647,0.807692,0.382353,0.7,0.653846,1.235294,0.121881
19,20,6,13,13,0.5,0.769231,0.606061,0.769231,0.393939,0.677966,0.634615,1.212121,0.125011
20,20,6,12,14,0.461538,0.769231,0.625,0.769231,0.375,0.689655,0.615385,1.25,0.131744
21,19,7,12,14,0.461538,0.730769,0.612903,0.730769,0.387097,0.666667,0.596154,1.225806,0.133591
22,19,7,11,15,0.423077,0.730769,0.633333,0.730769,0.366667,0.678571,0.576923,1.266667,0.138328
23,19,7,10,16,0.384615,0.730769,0.655172,0.730769,0.344828,0.690909,0.557692,1.310345,0.138961
24,18,8,10,16,0.384615,0.692308,0.642857,0.692308,0.357143,0.666667,0.538462,1.285714,0.15299
25,18,8,9,17,0.346154,0.692308,0.666667,0.692308,0.333333,0.679245,0.519231,1.333333,0.159133
26,18,8,8,18,0.307692,0.692308,0.692308,0.692308,0.307692,0.692308,0.5,1.384615,0.167631
27,18,8,7,19,0.269231,0.692308,0.72,0.692308,0.28,0.705882,0.480769,1.44,0.186198
28,18,8,6,20,0.230769,0.692308,0.75,0.692308,0.25,0.72,0.461538,1.5,0.204042
29,18,8,5,21,0.192308,0.692308,0.782609,0.692308,0.217391,0.734694,0.442308,1.565217,0.215801
30,17,9,5,21,0.192308,0.653846,0.772727,0.653846,0.227273,0.708333,0.423077,1.545455,0.216198
31,16,10,5,21,0.192308,0.615385,0.761905,0.615385,0.238095,0.680851,0.403846,1.52381,0.223716
32,16,10,4,22,0.153846,0.615385,0.8,0.615385,0.2,0.695652,0.384615,1.6,0.223797
33,15,11,4,22,0.153846,0.576923,0.789474,0.576923,0.210526,0.666667,0.365385,1.578947,0.225593
34,14,12,4,22,0.153846,0.538462,0.777778,0.538462,0.222222,0.636364,0.346154,1.555556,0.229948
35,13,13,4,22,0.153846,0.5,0.764706,0.5,0.235294,0.604651,0.326923,1.529412,0.242482
36,12,14,4,22,0.153846,0.461538,0.75,0.461538,0.25,0.571429,0.307692,1.5,0.245456
37,11,15,4,22,0.153846,0.423077,0.733333,0.423077,0.266667,0.536585,0.288462,1.466667,0.248173
38,10,16,4,22,0.153846,0.384615,0.714286,0.384615,0.285714,0.5,0.269231,1.428571,0.251935
39,10,16,3,23,0.115385,0.384615,0.769231,0.384615,0.230769,0.512821,0.25,1.538462,0.263585
40,9,17,3,23,0.115385,0.346154,0.75,0.346154,0.25,0.473684,0.230769,1.5,0.271702
41,9,17,2,24,0.076923,0.346154,0.818182,0.346154,0.181818,0.486486,0.211538,1.636364,0.281593
42,8,18,2,24,0.076923,0.307692,0.8,0.307692,0.2,0.444444,0.192308,1.6,0.281793
43,7,19,2,24,0.076923,0.269231,0.777778,0.269231,0.222222,0.4,0.173077,1.555556,0.28749
44,6,20,2,24,0.076923,0.230769,0.75,0.230769,0.25,0.352941,0.153846,1.5,0.303183
45,5,21,2,24,0.076923,0.192308,0.714286,0.192308,0.285714,0.30303,0.134615,1.428571,0.304066
46,5,21,1,25,0.038462,0.192308,0.833333,0.192308,0.166667,0.3125,0.115385,1.666667,0.317065
47,4,22,1,25,0.038462,0.153846,0.8,0.153846,0.2,0.258065,0.096154,1.6,0.321647
48,3,23,1,25,0.038462,0.115385,0.75,0.115385,0.25,0.2,0.076923,1.5,0.332912
49,3,23,0,26,0,0.115385,1,0.115385,0,0.206897,0.057692,2,0.388261
50,2,24,0,26,0,0.076923,1,0.076923,0,0.142857,0.038462,2,0.411868
51,1,25,0,26,0,0.038462,1,0.038462,0,0.074074,0.019231,?,0.473712
52,0,26,0,26,0,0,0,0,0,0,0,?,0.473722
